# Supplementary material for: Clonal hematopoiesis related TET2 loss-of-function impedes IL1β-mediated epigenetic reprogramming in hematopoietic stem and progenitor cells
Source: Nat Commun. 2023 Dec 7;14:8102. doi: 10.1038/s41467-023-43697-y (PMC10703894; doi:10.1038/s41467-023-43697-y)
Supplement: Supplementary file 4 — Supplementary Data 1 [file 41467_2023_43697_MOESM4_ESM.xlsx]

## Sheet: Sheet1
Supplementary Data 1. Metadata of cell numbers acquired from each condition and animal (n = 4 per condition).
	WT_unt_rep1	WT_unt_rep2	WT_unt_rep3	WT_unt_rep4	WT_stm_rep1	WT_stm_rep2	WT_stm_rep3	WT_stm_rep4	KO_unt_rep1	KO_unt_rep2	KO_unt_rep3	KO_unt_rep4	KO_stm_rep1	KO_stm_rep2	KO_stm_rep3	KO_stm_rep4
CFU-E	447	33	52	149	279	110	443	16	181	12	346	434	9	161	219	295
EryB_CD45-	243	37	24	32	52	41	241	18	84	9	58	120	4	93	98	32
IMP	895	100	666	773	1082	388	848	238	902	68	1274	1035	261	731	695	755
Gran/Mono Prog	384	137	453	393	1539	515	988	269	666	97	725	369	498	586	1199	1191
HSC	150	23	373	299	236	76	250	32	416	8	587	455	26	478	248	271
MEP	315	19	111	273	361	118	287	46	222	8	387	359	20	301	166	358
Baso	276	30	192	348	777	288	647	146	227	13	308	372	38	611	740	477
Prog	198	45	196	167	594	150	319	89	126	23	228	243	83	235	203	283
Mono	636	32	388	532	386	224	406	55	585	21	674	597	42	259	158	208
MegP	98	36	112	125	397	72	154	90	129	20	176	176	37	178	140	162
EryB_CD45+	149	26	155	163	218	72	284	114	144	14	202	179	14	46	83	112
Neut	118	42	50	42	226	66	166	72	135	12	39	11	21	89	39	30
T-cell	50	6	112	83	68	27	96	131	98	39	79	47	114	214	56	91
Mac	68	4	32	81	39	14	81	12	45	7	95	76	7	19	18	24
pDc/B-cell	21	9	30	23	97	51	65	72	24	7	112	21	20	31	26	24
CLP	76	8	71	51	17	7	16	10	83	2	136	80	3	16	10	14
Eo	8	3	18	20	63	16	45	10	15	1	22	26	2	40	24	24
Total	4132	590	3035	3554	6431	2235	5336	1420	4082	361	5448	4600	1199	4088	4122	4351
