# Supplementary material for: Clonal hematopoiesis related TET2 loss-of-function impedes IL1β-mediated epigenetic reprogramming in hematopoietic stem and progenitor cells
Source: Nat Commun. 2023 Dec 7;14:8102. doi: 10.1038/s41467-023-43697-y (PMC10703894; doi:10.1038/s41467-023-43697-y)
Supplement: Supplementary file 5 — Supplementary Data 2 [file 41467_2023_43697_MOESM5_ESM.xlsx]

## Sheet: Tet2-KO vs WT (Veh)
Supplementary Data 2. Differential gene expression between HSCs from single cell RNA sequencing of lineage depleted bone marrow isolated from Tet2-KO and WT mice (n = 4 per group) treated with vehicle for 5 weeks.
gene	p_val	avg_log2FC	pct.1	pct.2	p_val_adj
Jun	1.00895e-38	0.73886	0.765	0.842	1.74216e-34
Fosb	5.0822e-35	0.854272	0.431	0.616	8.77543e-31
Jund	2.87858e-32	0.68507	0.572	0.704	4.97044e-28
Klf2	1.84034e-30	0.993466	0.112	0.288	3.17772e-26
Fos	4.40661e-30	1.01064	0.482	0.617	7.60889e-26
Klf6	5.99634e-26	0.88299	0.323	0.491	1.03539e-21
Ifitm1	7.14297e-23	0.372268	0.741	0.842	1.23338e-18
Ier2	3.71645e-22	0.742914	0.465	0.586	6.41719e-18
Junb	2.7718e-21	0.744853	0.297	0.452	4.78606e-17
Dusp1	1.14654e-20	0.772926	0.26	0.412	1.97973e-16
Egr1	3.20638e-20	0.78031	0.511	0.616	5.53645e-16
Zfp36	5.35568e-19	0.662538	0.396	0.525	9.24765e-15
Hspa1b	3.84264e-17	0.746097	0.147	0.278	6.63508e-13
Hspa5	5.70243e-17	0.44947	0.6	0.688	9.84638e-13
Prtn3	2.81381e-16	0.386616	0.631	0.739	4.8586e-12
Dnaja1	3.47917e-16	0.50903	0.632	0.7	6.00747e-12
Mpo	3.12329e-15	0.462477	0.501	0.616	5.39299e-11
Gm26802	1.75172e-13	0.53475	0.066	0.158	3.02469e-09
Hspa1a	6.93221e-13	0.727822	0.106	0.202	1.19699e-08
Malat1	1.17538e-11	0.153909	1	1	2.02954e-07
H3f3b	4.25526e-11	0.269446	0.948	0.961	7.34755e-07
Ubc	9.07768e-11	0.449896	0.514	0.578	1.56744e-06
Gm26532	3.95051e-10	0.325703	0.029	0.089	6.82134e-06
Hsp90aa1	6.69693e-10	0.215526	0.943	0.95	1.15636e-05
Hmga2	3.42465e-09	0.33143	0.074	0.147	5.91333e-05
Btg2	4.38567e-09	0.489333	0.277	0.364	7.57274e-05
Serpina3g	6.96084e-09	0.451028	0.17	0.253	0.000120193
Ppp1r15a	2.14762e-08	0.416829	0.148	0.231	0.000370829
Mir142hg	6.85714e-08	0.334953	0.091	0.16	0.00118402
Selp	1.27307e-07	0.305341	0.042	0.094	0.0021982
Ier3	2.56871e-07	0.356664	0.155	0.231	0.00443539
Mcl1	3.67064e-07	0.355965	0.4	0.465	0.00633809
Hsp90ab1	4.63581e-07	0.136644	0.993	0.998	0.00800465
Commd10	5.02938e-07	0.213094	0.034	0.082	0.00868423
Klf4	7.82383e-07	0.38323	0.062	0.116	0.0135094
Cdk6	9.91125e-07	0.206237	0.74	0.785	0.0171138
Rhob	1.74763e-06	0.336789	0.21	0.283	0.0301763
Myl10	1.8799e-06	0.503273	0.087	0.144	0.0324603
Socs3	2.44741e-06	0.167383	0.015	0.049	0.0422594
Vmp1	5.55606e-06	0.321465	0.253	0.32	0.0959365
Neat1	5.5573e-06	0.348979	0.44	0.494	0.0959578
H2-D1	2.59168e-05	0.190626	0.751	0.779	0.447505
Mettl7a1	4.27704e-05	-0.179289	0.157	0.103	0.738517
Tuba1a	5.1781e-05	0.161042	0.056	0.099	0.894103
Dnajb1	6.32047e-05	0.332106	0.212	0.264	1
Dnajb4	0.0002358	0.211632	0.101	0.147	1
Xkr6	0.000277302	-0.133699	0.054	0.028	1
Nr4a1	0.000330228	0.108442	0.029	0.059	1
Ptpn18	0.000414313	-0.102444	0.796	0.737	1
1810058I24Rik	0.000451815	-0.15226	0.343	0.277	1
Ubb	0.00047269	0.195056	0.646	0.66	1
Taf7	0.000486409	0.203868	0.172	0.224	1
Gng11	0.000560326	0.266392	0.15	0.197	1
Cd52	0.000610729	0.192837	0.415	0.471	1
Fam134b	0.000864509	-0.141825	0.196	0.147	1
Pf4	0.00116531	0.118424	0.117	0.162	1
Sox4	0.00120589	0.118222	0.8	0.835	1
Atp2b4	0.00121264	-0.157681	0.313	0.254	1
Ly6c2	0.00129646	0.164689	0.086	0.123	1
Hlf	0.00161504	-0.191256	0.568	0.504	1
Flt3	0.00192834	-0.235898	0.301	0.252	1
Ddx5	0.00193784	0.141294	0.885	0.896	1
Pdgfrb	0.00200788	0.210573	0.078	0.112	1
H2-Q7	0.00210371	0.175283	0.344	0.39	1
Ppp1r10	0.00217275	0.199485	0.234	0.281	1
Ly6a	0.00220104	0.217723	0.137	0.179	1
PISD	0.00241319	0.165021	0.48	0.519	1
Ms4a6c	0.00311313	0.219863	0.089	0.121	1
Apc	0.00334737	-0.106424	0.169	0.127	1
Dusp2	0.00444027	0.259857	0.29	0.33	1
Krt18	0.0046866	0.187456	0.09	0.123	1
Aim2	0.00622533	-0.124669	0.116	0.084	1
Rnasel	0.00635148	-0.123116	0.214	0.172	1
Ulk1	0.00708256	-0.134058	0.109	0.08	1
Rgs1	0.00781825	0.205887	0.325	0.364	1
Sox6	0.00883153	0.138744	0.068	0.096	1
Cd63	0.0103545	0.145497	0.433	0.464	1
Ier5	0.0109812	0.185981	0.117	0.15	1
Ccl4	0.0133315	0.270916	0.146	0.179	1
Pitpnc1	0.0144034	-0.155831	0.323	0.277	1
Dhrs3	0.0147444	-0.118964	0.098	0.072	1
Rhoa	0.0147684	0.120885	0.519	0.535	1
Ctla2a	0.0148441	0.127117	0.769	0.792	1
Lag3	0.0166284	0.0865227	0.041	0.062	1
Mpl	0.0169884	0.166557	0.132	0.163	1
Fam65a	0.0171303	0.163531	0.222	0.253	1
Sh3bgrl3	0.0177229	0.120431	0.715	0.717	1
Dennd4a	0.0179206	0.0933641	0.04	0.06	1
Paip2	0.021552	0.113515	0.515	0.534	1
Skil	0.0220628	0.150986	0.06	0.082	1
Nfkbia	0.0247732	-0.0465692	0.147	0.116	1
Clk1	0.026113	0.145758	0.417	0.443	1
Osbpl3	0.0275729	-0.071857	0.071	0.051	1
Coro7	0.0280513	-0.127739	0.215	0.18	1
S100a4	0.0334396	0.0889143	0.056	0.076	1
Dtx3	0.0349868	-0.0983571	0.113	0.089	1
Myct1	0.0360728	-0.0978438	0.25	0.213	1
Cbx6	0.0368672	-0.082143	0.23	0.193	1
Fabp5	0.0392385	0.166823	0.26	0.282	1
Eef2k	0.0409408	-0.0529498	0.316	0.272	1
Trp53inp1	0.0414344	-0.103329	0.091	0.07	1
H3f3a	0.0441722	0.0718377	0.927	0.927	1
Rb1cc1	0.0441821	-0.0743915	0.332	0.291	1
Peli1	0.0442864	-0.0607136	0.162	0.132	1
Wfdc17	0.046385	0.238517	0.239	0.27	1
Dst	0.0470948	0.103435	0.085	0.107	1
Kdm5b	0.0528682	0.145451	0.237	0.256	1
Tnrc18	0.0532556	-0.0906842	0.18	0.152	1
Fli1	0.0537186	0.114799	0.218	0.248	1
Zbtb20	0.0541588	0.119494	0.427	0.45	1
Gm19590	0.0552062	0.121626	0.171	0.197	1
Limd2	0.0557608	-0.091431	0.373	0.336	1
B2m	0.0587622	0.0524266	0.955	0.951	1
Txnip	0.0611347	-0.125402	0.447	0.406	1
Itm2c	0.0625622	0.100746	0.097	0.119	1
Trim30a	0.0663986	0.137913	0.195	0.218	1
Mctp1	0.0681091	0.130657	0.141	0.163	1
Pafah1b3	0.0689924	0.0880398	0.147	0.173	1
Irf1	0.0732028	-0.0874524	0.138	0.115	1
Per1	0.0735165	0.0797654	0.049	0.065	1
H2-Q6	0.079472	0.118895	0.107	0.127	1
Rsrp1	0.0796165	0.126914	0.596	0.586	1
Ktn1	0.0822137	-0.0760809	0.2	0.172	1
Kansl1l	0.0839422	-0.109865	0.135	0.114	1
Bbx	0.0852998	0.0832304	0.225	0.25	1
Pcmtd2	0.0859255	-0.071552	0.131	0.109	1
Serpina3f	0.0907662	-0.0184204	0.008	0.004	1
Klhl6	0.099871	0.105363	0.16	0.182	1
Gimap5	0.099937	-0.0400865	0.113	0.092	1
Pan3	0.102294	-0.0601246	0.428	0.384	1
Marcksl1	0.102588	0.136909	0.223	0.244	1
Tmem128	0.105297	-0.0473127	0.116	0.095	1
Bcl10	0.108198	0.10817	0.106	0.124	1
Gm16586	0.111951	0.127578	0.182	0.202	1
Tmx4	0.118771	0.123099	0.153	0.171	1
Nrxn1	0.125582	-0.0726747	0.109	0.091	1
Arhgap17	0.125957	0.0962997	0.233	0.255	1
Maff	0.136427	0.0417367	0.008	0.015	1
Tes	0.141917	0.120101	0.257	0.273	1
Elk4	0.148584	-0.0615177	0.199	0.176	1
Rora	0.149515	0.0525845	0.036	0.048	1
Ccng2	0.153069	-0.0505551	0.065	0.052	1
Ypel3	0.166072	0.134444	0.157	0.172	1
S100a10	0.168528	0.0733616	0.517	0.53	1
Stk17b	0.169319	0.0957594	0.136	0.153	1
Rspry1	0.170252	-0.0240359	0.092	0.077	1
Shisa5	0.170295	-0.0433808	0.275	0.244	1
Plscr4	0.173921	-0.048543	0.046	0.036	1
Zfp644	0.176169	0.131615	0.341	0.348	1
Pnrc1	0.178231	0.0895913	0.426	0.438	1
Meis1	0.178919	0.0606969	0.573	0.593	1
Ccdc125	0.179057	0.0650204	0.034	0.045	1
Slfn8	0.181197	-0.0564156	0.093	0.078	1
Mrps18c	0.182215	-0.0333175	0.266	0.237	1
Nr1h2	0.184927	0.104014	0.121	0.136	1
Sept1	0.187165	-0.0391645	0.182	0.159	1
Ftl1	0.188226	0.0746917	0.78	0.774	1
Ndrg1	0.204348	0.0877046	0.274	0.289	1
Ctla2b	0.204441	0.0946675	0.121	0.136	1
Itsn1	0.205874	0.0101224	0.069	0.082	1
Tns1	0.206852	-0.0431755	0.16	0.141	1
Dusp5	0.207844	0.0572275	0.075	0.088	1
Rell1	0.208034	-0.0350528	0.052	0.042	1
Pdzk1ip1	0.21103	0.127433	0.128	0.14	1
Slc7a8	0.21375	-0.0495544	0.07	0.058	1
Mknk2	0.222422	-0.0403172	0.249	0.225	1
Sugp2	0.2253	0.0691495	0.18	0.195	1
Ifi44	0.227795	0.127103	0.115	0.128	1
Uba52	0.228099	0.0600972	0.409	0.415	1
Mxd4	0.230982	0.0670813	0.219	0.237	1
Tfdp2	0.233774	-0.0198551	0.183	0.162	1
Zfp467	0.241666	-0.0609487	0.074	0.062	1
Kdm6b	0.242001	0.0752516	0.141	0.157	1
Mxd1	0.250372	-0.025372	0.059	0.049	1
Hpcal1	0.250699	-0.0341567	0.056	0.046	1
Csad	0.254975	-0.0253415	0.138	0.122	1
Cd200r4	0.255074	0.020337	0.003	0.006	1
Pnrc2	0.256258	-0.0317006	0.149	0.132	1
Iqgap2	0.264223	0.0898574	0.326	0.337	1
Osbpl1a	0.283728	-0.00295417	0.185	0.164	1
Stat3	0.286569	-0.0498099	0.306	0.282	1
Herc6	0.295736	0.123504	0.094	0.104	1
Treml2	0.298648	0.0940719	0.34	0.342	1
Pnpla7	0.299007	-0.0047261	0.102	0.088	1
Mien1	0.30169	0.0698329	0.188	0.2	1
Tmem71	0.302426	-0.0194522	0.05	0.042	1
Ltb	0.306732	0.11168	0.187	0.201	1
Stap1	0.311116	-0.0174054	0.297	0.271	1
Traf1	0.314553	-0.0392138	0.012	0.008	1
Znrf1	0.322138	0.0954873	0.32	0.324	1
Cd274	0.323106	-0.0110417	0.057	0.048	1
Ifitm3	0.331881	0.0550377	0.715	0.719	1
Irgm1	0.333422	-0.0177943	0.119	0.107	1
Eps8l1	0.359218	0.0290886	0.01	0.014	1
Anxa5	0.365141	-0.0640773	0.239	0.223	1
Cebpb	0.366875	0.0745073	0.11	0.119	1
Capg	0.369136	0.0806471	0.137	0.146	1
Irf9	0.370397	0.0506277	0.125	0.137	1
Procr	0.370752	0.0202481	0.062	0.071	1
Fnbp1l	0.37246	0.064903	0.097	0.106	1
Eng	0.374523	0.0540363	0.178	0.19	1
Gm26735	0.385856	0.0423649	0.118	0.129	1
Cd1d1	0.387601	-0.0247149	0.088	0.078	1
Gstm1	0.395936	0.0631368	0.151	0.161	1
Epb41l4aos	0.396001	-0.0387259	0.281	0.262	1
Sgms1	0.398891	0.0708783	0.153	0.162	1
Pik3ip1	0.402709	0.0774888	0.191	0.199	1
Diaph1	0.40822	0.00829993	0.392	0.363	1
Gnpda2	0.41149	-0.0355077	0.1	0.091	1
Gtf2i	0.413125	-0.0222991	0.377	0.347	1
Fau	0.413718	-0.0189158	0.999	0.997	1
Map3k8	0.423519	-0.0169711	0.021	0.017	1
Nfkbid	0.42451	0.0107835	0.026	0.031	1
Gm43936	0.427349	0.0115781	0.003	0.005	1
Mef2a	0.42954	0.0162101	0.178	0.162	1
Chd2	0.454605	0.0718245	0.235	0.24	1
Serinc3	0.461315	-0.0142737	0.846	0.806	1
Gimap6	0.462663	0.0791179	0.256	0.26	1
Klhdc2	0.46295	-0.0086725	0.158	0.144	1
Ptprcap	0.463848	-0.0315991	0.623	0.603	1
Uvssa	0.463909	0.0833269	0.069	0.075	1
Furin	0.468323	0.0556026	0.071	0.078	1
Nceh1	0.484387	0.0810482	0.178	0.184	1
Phlda1	0.488188	0.0283664	0.008	0.011	1
Zcchc6	0.499434	0.0697918	0.185	0.192	1
Tmsb10	0.499515	0.0358695	0.696	0.684	1
Zyx	0.499706	0.028461	0.341	0.349	1
Ltbp3	0.501294	0.045139	0.067	0.073	1
Slc35e2	0.509525	0.0590823	0.037	0.042	1
Arhgef18	0.509977	-0.013634	0.154	0.143	1
Stat1	0.524303	0.0401465	0.13	0.137	1
Mbd6	0.528226	0.0402877	0.105	0.112	1
Gimap9	0.53145	0.0563567	0.136	0.141	1
P2rx4	0.534614	0.0258991	0.128	0.117	1
H2-T23	0.536467	0.0876812	0.376	0.371	1
Zfp831	0.536705	0.00150198	0.031	0.035	1
H2-Q4	0.541804	0.0298002	0.073	0.079	1
Tnfsf10	0.543158	-0.00592083	0.1	0.092	1
Rnf114	0.549563	-0.0176742	0.13	0.123	1
Akap13	0.551336	0.064179	0.695	0.683	1
Zfand5	0.559243	0.0681039	0.512	0.498	1
Ifnar1	0.559683	0.01295	0.109	0.101	1
Abtb1	0.559992	0.0545372	0.059	0.063	1
Xaf1	0.560877	0.0320031	0.075	0.08	1
Zc3h6	0.566277	-0.00739062	0.047	0.042	1
Itpr2	0.575558	0.0198764	0.076	0.07	1
Gadd45b	0.588925	0.0347891	0.034	0.038	1
Kctd12	0.593558	0.0702077	0.231	0.235	1
Fbxl20	0.598222	-0.0523332	0.111	0.105	1
Bnip3l	0.601781	-0.0120265	0.274	0.26	1
Ggt5	0.607443	0.0455318	0.079	0.084	1
Mndal	0.622188	0.0525501	0.378	0.377	1
Tigd2	0.628305	0.0879091	0.122	0.124	1
Zfp36l1	0.631726	0.089986	0.155	0.158	1
Smg1	0.634487	0.0242497	0.295	0.274	1
Rasgef1b	0.642329	0.0209782	0.011	0.013	1
Gng5	0.64372	0.00654427	0.719	0.708	1
2810474O19Rik	0.645619	-0.0165061	0.261	0.251	1
Pdcd1lg2	0.662117	-0.00175564	0.017	0.015	1
Sdhaf4	0.664588	0.00900463	0.144	0.136	1
2900026A02Rik	0.664966	0.0369308	0.091	0.085	1
Aff4	0.66669	0.062336	0.153	0.157	1
Fbxo33	0.678656	0.0553118	0.087	0.09	1
Cat	0.688593	0.00132066	0.165	0.157	1
Napsa	0.690696	0.0250523	0.311	0.295	1
Oasl2	0.701496	0.0229043	0.071	0.074	1
Trafd1	0.705933	0.0259777	0.096	0.1	1
Pld1	0.732868	-0.000785254	0.012	0.014	1
Pear1	0.737646	0.0469905	0.112	0.115	1
Pink1	0.738899	0.03233	0.101	0.104	1
Tcp11l2	0.740603	0.0368245	0.067	0.07	1
Gimap1	0.751171	0.0029202	0.266	0.255	1
Plek	0.757393	-0.00267727	0.25	0.24	1
Gramd1a	0.760395	0.0404522	0.167	0.168	1
Zcchc11	0.762347	0.0245023	0.421	0.408	1
S100a11	0.764969	0.0458637	0.502	0.486	1
Tsc22d1	0.779165	0.00204257	0.343	0.342	1
Lcp2	0.779217	-0.0172665	0.114	0.11	1
Gbp7	0.797776	0.062077	0.152	0.153	1
Sfxn3	0.802367	-0.00602039	0.08	0.077	1
Pou2f2	0.802777	-0.0141072	0.299	0.294	1
Midn	0.805225	0.0100982	0.14	0.135	1
Sqstm1	0.807636	0.0253987	0.103	0.105	1
Irf2	0.808695	-0.00545667	0.299	0.285	1
Gigyf1	0.812689	0.0236517	0.22	0.21	1
Ahnak	0.820055	0.000929117	0.04	0.042	1
Mmrn1	0.828221	-0.0107048	0.069	0.067	1
Lsp1	0.829745	-0.0169185	0.276	0.266	1
Ifi203	0.833923	0.0315343	0.486	0.466	1
Serpinb1a	0.834048	0.0528933	0.377	0.368	1
Pecam1	0.836938	0.0103732	0.173	0.173	1
Atp6v1d	0.846815	0.0474099	0.125	0.125	1
Mex3a	0.852502	0.019095	0.101	0.097	1
Erg	0.856961	0.0189334	0.209	0.209	1
Med12l	0.858882	0.0135509	0.052	0.05	1
Apobec3	0.860283	0.0104651	0.384	0.37	1
Pisd	0.865258	0.0138245	0.053	0.054	1
Rrad	0.865405	-0.00173867	0.021	0.021	1
Dym	0.874361	0.0149634	0.073	0.071	1
Rnf38	0.879824	0.0290791	0.128	0.124	1
Anxa1	0.886412	0.0199619	0.13	0.131	1
Pold4	0.889264	0.0289242	0.135	0.136	1
Snhg12	0.893908	0.0444643	0.238	0.232	1
Soat1	0.894514	0.0128959	0.076	0.077	1
Lims1	0.898577	0.0400408	0.235	0.232	1
Slc2a3	0.903203	0.0812802	0.112	0.112	1
Bri3	0.912067	0.0174899	0.323	0.312	1
Dusp6	0.912378	-0.0202232	0.116	0.115	1
Sepp1	0.912935	-0.000492925	0.185	0.181	1
Rab31	0.914264	0.0348274	0.132	0.131	1
Gm13251	0.937823	0.016913	0.078	0.079	1
Col4a1	0.94518	-0.00104676	0.022	0.022	1
Klhl24	0.94701	0.0111608	0.185	0.183	1
Neurl3	0.947781	0.0291688	0.129	0.126	1
Sipa1l1	0.948821	0.0341388	0.095	0.094	1
Casp4	0.949869	-0.0147893	0.059	0.058	1
Smarca2	0.962454	0.0285311	0.246	0.242	1
Slc15a2	0.978177	-0.0147561	0.03	0.03	1
Glul	0.98026	0.0264622	0.24	0.234	1
Ubald2	0.982592	0.0107989	0.24	0.237	1
Rps29	1.69564e-22	-0.163917	1	0.999	2.92786e-18
Ccnd1	9.96589e-16	-0.340026	0.132	0.049	1.72081e-11
mt-Co1	5.06208e-15	-0.139266	1	1	8.74069e-11
mt-Co2	6.45133e-15	-0.122195	1	1	1.11395e-10
Dntt	4.63981e-14	-0.768968	0.197	0.103	8.01156e-10
Ddx3y	6.0814e-13	-0.275732	0.181	0.086	1.05008e-08
Rpl37a	3.24755e-12	-0.115467	1	1	5.60754e-08
Rps26	3.53608e-11	-0.122484	1	1	6.10574e-07
Rpl35a	2.39589e-10	-0.0954638	1	1	4.13699e-06
Rpl38	8.02338e-10	-0.121381	1	0.997	1.3854e-05
mt-Co3	1.2689e-09	-0.0973751	1	1	2.19102e-05
Rpl41	3.93192e-09	-0.10575	1	0.998	6.78925e-05
mt-Nd5	7.60639e-09	-0.242422	0.854	0.799	0.00013134
Slc16a11	1.20606e-08	-0.128585	0.029	0.004	0.00020825
Rps15a	1.44862e-08	0.109089	1	0.999	0.000250133
Rpl37	2.45705e-08	-0.0915319	0.999	1	0.000424258
Rps12	8.45652e-08	-0.0791587	1	1	0.00146019
Ndufa4	1.14122e-07	-0.226947	0.871	0.838	0.00197055
Rps13	3.45897e-07	0.112535	0.999	0.999	0.0059726
Rpl22	3.95609e-07	-0.102101	0.995	0.996	0.00683097
Rps17	7.4552e-07	-0.112169	0.993	0.984	0.0128729
Tbxa2r	9.58545e-07	-0.178464	0.056	0.022	0.0165512
Rps28	1.10394e-06	-0.0923982	0.999	0.997	0.0190618
Gm42418	1.11202e-06	-0.237615	0.999	0.999	0.0192012
Mcm2	1.11986e-06	-0.231378	0.29	0.209	0.0193366
Chdh	1.1946e-06	-0.105241	0.036	0.01	0.0206271
Shisa8	1.50807e-06	-0.201947	0.103	0.055	0.0260399
Egfl7	3.38258e-06	-0.218457	0.304	0.224	0.0584069
Pim1	3.75943e-06	0.300932	0.529	0.572	0.0649141
Rps21	5.08193e-06	-0.074835	1	1	0.0877497
Il18rap	9.71739e-06	-0.179077	0.093	0.051	0.16779
Dhfr	1.03171e-05	-0.166897	0.158	0.101	0.178146
Frmd6	1.14284e-05	-0.159609	0.103	0.059	0.197334
mt-Nd4	1.48891e-05	-0.0883197	0.999	0.999	0.257089
P2ry14	1.51443e-05	-0.198507	0.087	0.047	0.261496
Eya1	1.53298e-05	-0.171987	0.13	0.08	0.2647
Psmb8	1.68226e-05	0.213523	0.551	0.614	0.290476
Hspa8	1.69264e-05	0.134609	0.957	0.974	0.292269
Slc18a2	1.7189e-05	0.284746	0.157	0.219	0.296803
Syce2	1.86863e-05	-0.229827	0.295	0.224	0.322656
Esr1	1.98758e-05	-0.162	0.091	0.051	0.343196
Il18r1	2.08374e-05	-0.0964946	0.021	0.005	0.359799
Vldlr	2.41306e-05	0.288836	0.122	0.179	0.416663
Nfkbiz	2.78894e-05	0.304787	0.112	0.166	0.481566
2010107E04Rik	3.0516e-05	-0.146001	0.684	0.597	0.52692
Hmgb1	3.27699e-05	-0.136143	0.906	0.858	0.565838
Gm5111	4.05321e-05	-0.195474	0.14	0.09	0.699868
Srsf5	4.11766e-05	0.195689	0.675	0.683	0.710997
4930519L02Rik	4.553e-05	-0.133601	0.132	0.083	0.786167
Anapc13	4.60869e-05	-0.174008	0.341	0.265	0.795782
Rplp2	5.40294e-05	-0.0600826	1	1	0.932926
Uqcrfs1	5.45698e-05	-0.18669	0.3	0.23	0.942256
Ppp4c	5.5162e-05	-0.169185	0.216	0.154	0.952482
Klf9	5.60826e-05	0.234711	0.057	0.099	0.968379
Tcf4	6.19254e-05	-0.207295	0.497	0.414	1
Eif4enif1	6.28122e-05	-0.145778	0.179	0.123	1
Rps19	6.59653e-05	0.0640848	1	1	1
Fut8	7.04652e-05	0.267436	0.292	0.348	1
H2afy	7.22197e-05	-0.151276	0.924	0.91	1
Ptbp3	7.5434e-05	-0.196293	0.535	0.455	1
Lmnb1	8.03538e-05	-0.185643	0.282	0.214	1
Calr	8.11734e-05	0.168222	0.762	0.782	1
Il12a	8.79853e-05	-0.206524	0.121	0.078	1
Sdha	8.83077e-05	-0.194076	0.334	0.262	1
Ifngr2	9.01083e-05	-0.144464	0.074	0.04	1
Crk	9.3883e-05	-0.145786	0.171	0.117	1
Slc43a3	9.40592e-05	-0.138068	0.11	0.068	1
Gm28187	0.000101166	-0.143114	0.037	0.015	1
Xkr5	0.000114962	-0.0592187	0.015	0.003	1
Atf4	0.000124413	0.263824	0.344	0.399	1
Fam204a	0.00014042	-0.160508	0.108	0.068	1
Cyba	0.000141733	-0.180122	0.375	0.3	1
Ccr9	0.000142041	-0.062019	0.009	0.001	1
Tmem109	0.000144153	-0.118141	0.054	0.027	1
Strn3	0.000148314	-0.193463	0.253	0.19	1
Crip1	0.00014865	-0.180829	0.717	0.651	1
Ppp1cc	0.000154791	-0.181309	0.343	0.272	1
Gnai3	0.000157162	-0.163733	0.213	0.154	1
Cox6a1	0.000159682	-0.198689	0.502	0.417	1
Hmgb2	0.000164557	-0.249618	0.715	0.677	1
Fbp1	0.000165819	-0.103886	0.034	0.013	1
Alox5ap	0.000166092	-0.15971	0.436	0.357	1
Ola1	0.000173017	-0.163744	0.268	0.203	1
Ccnl1	0.000182368	0.293408	0.452	0.484	1
Srsf1	0.000192524	-0.188006	0.493	0.414	1
Gm16104	0.000202647	0.125984	0.011	0.034	1
Tab2	0.000206328	-0.193131	0.322	0.258	1
Ccl9	0.000206713	0.292686	0.171	0.224	1
Itpkb	0.000218266	-0.150817	0.144	0.098	1
Ccl3	0.000227925	-0.053494	0.119	0.077	1
Ahi1	0.000230455	-0.144976	0.074	0.042	1
Mta3	0.000242753	-0.162543	0.129	0.086	1
Slpi	0.00024312	-0.134862	0.059	0.031	1
Ptcd1	0.000246361	-0.0864105	0.034	0.014	1
Brca2	0.00025554	-0.148943	0.155	0.107	1
Jakmip1	0.000255749	-0.117942	0.069	0.038	1
Lck	0.000261329	-0.103465	0.039	0.017	1
Csnk1e	0.000276386	0.277691	0.226	0.274	1
Notch1	0.000284006	-0.204972	0.145	0.101	1
Sp3	0.000293046	-0.178223	0.217	0.161	1
Pwwp2a	0.000293361	-0.123821	0.169	0.118	1
Bpifc	0.000297749	0.128667	0.015	0.038	1
Tyms	0.000304113	-0.134154	0.186	0.134	1
Txn1	0.000307138	-0.161113	0.76	0.71	1
Arpc1b	0.000308741	0.190028	0.522	0.557	1
Npl	0.00031373	-0.116525	0.065	0.036	1
Zmym4	0.000317026	-0.158503	0.179	0.128	1
Dynll2	0.000341083	-0.174602	0.32	0.255	1
Ddx4	0.000342372	-0.0868864	0.03	0.012	1
Birc3	0.000345018	-0.132521	0.075	0.044	1
Pdap1	0.000345284	-0.157318	0.342	0.272	1
Pde2a	0.000370915	0.117327	0.017	0.041	1
C2cd5	0.000372803	-0.171486	0.163	0.116	1
Nrip1	0.000380615	-0.129719	0.472	0.391	1
Rpl9	0.000383859	0.0813814	0.996	0.998	1
Asxl2	0.00038731	-0.162178	0.248	0.19	1
Impa2	0.000401977	-0.144719	0.191	0.14	1
Hells	0.000402195	-0.158947	0.24	0.182	1
Myo1h	0.000410535	-0.0377066	0.007	0	1
Fmo5	0.000419173	-0.117082	0.038	0.017	1
Zfp729a	0.00042411	-0.138394	0.075	0.044	1
Dyrk1a	0.000427434	-0.16557	0.158	0.112	1
Usp39	0.000430838	0.19579	0.075	0.115	1
Tmem40	0.000452113	-0.124836	0.124	0.083	1
Enpp5	0.000475182	-0.127802	0.048	0.024	1
Birc6	0.000478714	-0.167586	0.381	0.315	1
Prune	0.000490552	-0.0750575	0.043	0.02	1
Pabpc4	0.000512853	-0.150345	0.17	0.122	1
Tmem88	0.00051919	0.0885599	0.007	0.026	1
Nr4a2	0.000519924	0.218726	0.036	0.066	1
Cmtm7	0.000528667	0.163035	0.71	0.728	1
Rplp1	0.000546749	-0.0542404	1	1	1
S100a6	0.000551605	-0.147268	0.18	0.131	1
Mospd3	0.00055162	-0.164992	0.116	0.078	1
Arnt	0.000553919	-0.110555	0.083	0.05	1
Car2	0.000565416	-0.181952	0.682	0.626	1
Cklf	0.00058841	-0.12048	0.073	0.043	1
Tmem108	0.000589114	-0.0497177	0.013	0.003	1
Snrpg	0.000607523	-0.151057	0.757	0.697	1
Adamts10	0.000609152	-0.159253	0.116	0.078	1
1810037I17Rik	0.000618437	-0.144615	0.381	0.307	1
4930427A07Rik	0.000646601	-0.079597	0.038	0.018	1
Bub1b	0.000650528	-0.0941176	0.052	0.028	1
B230118H07Rik	0.000662383	-0.166083	0.148	0.106	1
2700094K13Rik	0.000685944	-0.13037	0.413	0.343	1
Uqcrq	0.000701638	-0.146076	0.554	0.483	1
Tcf7l2	0.000702064	-0.145518	0.108	0.072	1
Ing5	0.000708777	-0.155191	0.13	0.091	1
BC051226	0.000745274	-0.0973765	0.055	0.03	1
Zfc3h1	0.000759868	-0.153063	0.128	0.088	1
Kif15	0.000767518	-0.0814443	0.048	0.025	1
2610524H06Rik	0.000768841	-0.135601	0.128	0.088	1
Klhdc10	0.00077606	-0.11021	0.119	0.08	1
E430024P14Rik	0.000782683	-0.0797118	0.023	0.008	1
Cks1b	0.000809467	-0.151229	0.288	0.231	1
Emilin2	0.000817254	0.16354	0.04	0.07	1
Btla	0.00081783	-0.0663753	0.016	0.004	1
Rab26os	0.000822639	-0.116208	0.076	0.047	1
Ccnd2	0.000824017	-0.158765	0.621	0.552	1
Ly9	0.000840818	-0.110999	0.062	0.035	1
Plac8	0.000860485	0.104054	0.788	0.82	1
Mars2	0.000906829	-0.105932	0.058	0.032	1
Ppip5k2	0.000929994	-0.114715	0.17	0.123	1
Vezf1	0.000935093	-0.147707	0.356	0.292	1
Wwp1	0.000942078	-0.11994	0.077	0.048	1
Eif4a1	0.00094773	0.156643	0.738	0.757	1
Rpl34	0.000950057	-0.0615931	0.998	0.999	1
Mnd1	0.000978672	-0.065595	0.043	0.021	1
Dhx8	0.00100498	-0.117871	0.097	0.063	1
Faah	0.00102239	-0.130707	0.084	0.053	1
Homer1	0.0010284	-0.0880265	0.027	0.011	1
Mef2c	0.00102946	-0.2078	0.629	0.556	1
Anp32e	0.00105967	-0.139336	0.34	0.273	1
Shc4	0.00107345	-0.0252839	0.006	0	1
Sptbn1	0.00110103	-0.105402	0.437	0.357	1
Nfic	0.00112316	-0.143122	0.343	0.277	1
Ankrd6	0.00113208	-0.0396925	0.011	0.002	1
Il21r	0.00113688	-0.136892	0.116	0.079	1
Lamtor3	0.00113909	-0.0782717	0.041	0.02	1
Hnf4a	0.0011443	-0.089189	0.036	0.017	1
Dut	0.00114531	-0.149531	0.469	0.395	1
Mrps33	0.00115982	-0.147911	0.428	0.361	1
Rpl31	0.00116476	-0.0932737	0.941	0.941	1
Mcm10	0.00121652	-0.0913807	0.083	0.052	1
Runx1	0.00122777	0.188953	0.455	0.489	1
Lmbr1l	0.0012778	-0.0706981	0.036	0.017	1
Paqr9	0.00128826	-0.0482332	0.012	0.003	1
Galnt12	0.00128859	-0.0963785	0.034	0.016	1
Prrg4	0.00129649	-0.100859	0.049	0.027	1
Clcn3	0.00130641	-0.150869	0.138	0.099	1
Trim23	0.00131896	-0.107106	0.051	0.028	1
Clip1	0.00131924	-0.131128	0.189	0.142	1
Tsc22d2	0.00132024	0.235803	0.126	0.166	1
Dck	0.00133071	-0.102459	0.101	0.066	1
Mcu	0.00135603	-0.0884684	0.051	0.028	1
Mki67	0.00138575	-0.133613	0.14	0.1	1
Ramp1	0.0014008	-0.143374	0.668	0.614	1
Lgals3	0.00141088	-0.0700975	0.023	0.009	1
Chchd1	0.00141466	-0.126238	0.347	0.279	1
Psap	0.00143195	-0.147311	0.441	0.373	1
Plxdc2	0.00146248	0.124184	0.021	0.044	1
Ms4a3	0.00146605	0.181002	0.056	0.087	1
Bach2	0.00149454	-0.0995844	0.048	0.026	1
6330562C20Rik	0.00150559	-0.121119	0.053	0.03	1
Lrp11	0.00150788	-0.0376116	0.008	0.001	1
Mcm5	0.00151333	-0.169943	0.315	0.259	1
Tbc1d32	0.00152478	-0.0791753	0.034	0.016	1
Def8	0.0015315	-0.134731	0.178	0.134	1
Pam	0.00158629	-0.0897077	0.078	0.049	1
Sertad2	0.0016152	0.167695	0.067	0.101	1
Btg1	0.00161976	0.269658	0.278	0.32	1
Pot1a	0.00162191	-0.139987	0.09	0.06	1
Hsph1	0.00163643	0.244355	0.209	0.252	1
Mt1	0.001643	0.119204	0.064	0.098	1
Ino80	0.00164407	-0.14817	0.116	0.081	1
Ctnnb1	0.00166895	-0.188216	0.431	0.37	1
Tmem192	0.00167493	-0.0935388	0.088	0.057	1
Syt11	0.00169087	-0.0749118	0.028	0.012	1
Hcfc1r1	0.00170364	-0.13521	0.178	0.133	1
Apoe	0.00171322	0.143048	0.234	0.291	1
H2-K1	0.00172528	0.119505	0.927	0.927	1
Cdc123	0.00173075	-0.110541	0.199	0.152	1
Tob2	0.00173143	-0.131681	0.204	0.155	1
Zkscan1	0.00176456	-0.110855	0.15	0.108	1
Arl6ip1	0.00177371	0.151067	0.532	0.579	1
Tram1	0.00180952	-0.131604	0.377	0.312	1
Mcm6	0.00184731	-0.136751	0.442	0.372	1
Matk	0.00185333	-0.148357	0.126	0.09	1
Slc45a4	0.00187564	-0.101096	0.105	0.071	1
Thbs1	0.00191031	0.0720328	0.002	0.013	1
Mat2a	0.00194772	0.166324	0.587	0.609	1
Rpa1	0.00195102	-0.10588	0.181	0.135	1
Uty	0.00200786	-0.0655171	0.082	0.052	1
Rps8	0.00202071	-0.0334688	1	1	1
1110004E09Rik	0.0020578	-0.109636	0.111	0.076	1
Uchl1	0.00210418	-0.0771451	0.03	0.014	1
Reep3	0.00211847	-0.12375	0.144	0.104	1
Gata3	0.00214059	-0.096324	0.05	0.028	1
Papolg	0.00219761	-0.0885313	0.069	0.042	1
Hnrnpa1	0.00221559	-0.140516	0.727	0.676	1
Vwa9	0.00222084	-0.0797122	0.081	0.052	1
Hnrnpk	0.00223348	-0.0895131	0.731	0.66	1
Pde7a	0.00231956	-0.133982	0.131	0.095	1
Ccdc34	0.00233264	-0.125228	0.246	0.193	1
Lynx1	0.00237728	-0.0276346	0.007	0.001	1
Ncf1	0.00238425	-0.144027	0.126	0.09	1
Man1b1	0.0023999	-0.109529	0.101	0.068	1
Nfe2l1	0.00242087	-0.136916	0.171	0.128	1
Lyst	0.00242808	-0.132533	0.079	0.051	1
Cobll1	0.00243538	-0.0966859	0.051	0.029	1
Mcm3	0.00243722	-0.158935	0.365	0.308	1
Mis12	0.002446	-0.0971765	0.101	0.069	1
Hoxa9	0.00247193	-0.185215	0.24	0.192	1
Add2	0.00248894	-0.0471062	0.01	0.002	1
Etfb	0.00252107	-0.14557	0.568	0.505	1
Rpl3	0.00253167	0.075247	0.996	0.996	1
Samd8	0.00253614	-0.114071	0.05	0.029	1
Cisd2	0.00254685	-0.12417	0.254	0.202	1
C330027C09Rik	0.00255963	-0.0980925	0.038	0.02	1
Lemd2	0.00256129	-0.131828	0.121	0.086	1
mt-Atp6	0.00257176	-0.0482522	1	1	1
1700037H04Rik	0.00258773	-0.112534	0.083	0.054	1
Fam53c	0.00259313	-0.0805136	0.09	0.06	1
Arf3	0.00260029	-0.136196	0.209	0.162	1
Ctsg	0.00262396	0.17228	0.243	0.289	1
Sva	0.0026518	0.0430489	0	0.008	1
Rnf26	0.00269492	0.0748865	0.021	0.041	1
Ppp1r18	0.00269761	-0.101099	0.162	0.12	1
Ssfa2	0.00270355	-0.103673	0.063	0.039	1
Cd47	0.00271883	-0.155324	0.805	0.743	1
Vps26b	0.0027331	-0.104747	0.096	0.065	1
Mns1	0.0027539	-0.101078	0.096	0.065	1
Dhx30	0.00278986	-0.146552	0.176	0.136	1
Pum2	0.00279955	-0.119165	0.463	0.398	1
Lsm14a	0.00283316	-0.117863	0.195	0.149	1
9230105E05Rik	0.00283557	-0.0190863	0.005	0	1
Gzma	0.00283557	-0.0259493	0.005	0	1
Gm14964	0.00283557	-0.0371267	0.005	0	1
Chga	0.00283557	-0.0217333	0.005	0	1
Ppt2	0.00287863	-0.120408	0.107	0.075	1
Tspan2	0.0029296	-0.102845	0.07	0.044	1
2610035D17Rik	0.00295261	-0.0882754	0.051	0.029	1
Tspo	0.00301498	0.176919	0.479	0.507	1
Nfkbie	0.0030261	-0.108238	0.037	0.019	1
Hpse	0.00304243	-0.0574789	0.019	0.007	1
Ptp4a2	0.00304984	-0.136966	0.606	0.55	1
Map4k4	0.00307029	-0.126253	0.277	0.224	1
Ckap2	0.00310831	-0.0620854	0.044	0.024	1
Tox	0.00316121	-0.111186	0.063	0.039	1
Nipal3	0.00328573	-0.0827864	0.055	0.032	1
Eftud1	0.00328793	-0.0799726	0.067	0.042	1
Dmtf1	0.00333939	-0.138729	0.138	0.102	1
Stam	0.00334012	-0.100701	0.088	0.059	1
5430427O19Rik	0.00337687	-0.0745384	0.055	0.032	1
Ifitm2	0.00340279	0.124218	0.782	0.793	1
Mtdh	0.00341473	-0.134623	0.641	0.57	1
Psma8	0.00342351	-0.0425184	0.014	0.004	1
Gltp	0.00343828	-0.159571	0.231	0.186	1
Pdia4	0.00344817	0.156136	0.092	0.127	1
Csrnp2	0.00345429	-0.0415321	0.016	0.005	1
Tsfm	0.00346622	-0.123186	0.132	0.097	1
Gimap7	0.00348292	-0.0590676	0.024	0.01	1
Ahsa1	0.00352476	0.171573	0.281	0.323	1
Myg1	0.00355277	0.139566	0.089	0.124	1
Ikzf1	0.00355988	-0.117953	0.347	0.287	1
Gpt	0.00356738	-0.0526733	0.024	0.01	1
Rbsn	0.00357034	-0.0837992	0.059	0.036	1
Sepw1	0.00357917	-0.0907449	0.535	0.465	1
Muc13	0.00358244	0.184305	0.295	0.337	1
Stag1	0.00359691	-0.142238	0.209	0.164	1
Mb21d1	0.00365866	-0.123424	0.118	0.086	1
Ccr2	0.00368307	0.0741312	0.014	0.031	1
March5	0.00372774	-0.128921	0.163	0.124	1
Rab21	0.00373657	-0.131911	0.123	0.089	1
Stxbp4	0.00382046	-0.175612	0.112	0.08	1
Kif16b	0.00385043	-0.0905864	0.072	0.046	1
Fzd8	0.00385148	0.0554875	0.003	0.014	1
Mrps30	0.00393679	-0.120657	0.14	0.104	1
Itgb5	0.00404626	-0.0689081	0.032	0.016	1
Atp13a3	0.00408829	-0.117803	0.205	0.162	1
Zfp217	0.00410453	-0.0927101	0.163	0.123	1
Senp3	0.0041664	-0.101818	0.081	0.054	1
Otos	0.00421074	-0.117534	0.145	0.108	1
Zeb2	0.00422165	0.187134	0.373	0.415	1
Slc12a2	0.00422307	-0.113689	0.065	0.041	1
Mecom	0.00422399	-0.136663	0.171	0.131	1
4632404H12Rik	0.00429123	-0.0891131	0.044	0.025	1
Ncstn	0.00438514	-0.12338	0.084	0.057	1
Uri1	0.00442071	-0.115949	0.234	0.186	1
Heg1	0.00445472	-0.122194	0.171	0.131	1
Nfil3	0.00448938	-0.0779037	0.021	0.008	1
1700025G04Rik	0.00452804	0.153127	0.108	0.143	1
Glipr1	0.00453601	0.200036	0.295	0.333	1
Polr3b	0.00455092	-0.11386	0.066	0.042	1
Akap8l	0.0045519	0.133445	0.097	0.131	1
9430038I01Rik	0.00459144	-0.0917321	0.078	0.052	1
Lockd	0.00461635	-0.111595	0.118	0.085	1
Tipin	0.00467117	-0.157629	0.204	0.163	1
Ccnt2	0.00467917	-0.125713	0.223	0.178	1
Gmnn	0.00468049	-0.090359	0.226	0.178	1
Alcam	0.00468787	-0.122379	0.109	0.077	1
Slc18a1	0.00476027	-0.0376289	0.008	0.002	1
Mtmr9	0.00476054	-0.110457	0.062	0.039	1
Rps18	0.00477007	0.0721162	0.999	0.998	1
Sgip1	0.00477228	-0.0398966	0.008	0.002	1
Gcsam	0.00478432	-0.0331507	0.008	0.002	1
Chek1	0.00480597	-0.12033	0.098	0.069	1
Orc6	0.00481707	-0.0787489	0.157	0.117	1
Ctr9	0.00483391	-0.152624	0.209	0.165	1
Snrpb2	0.00486603	-0.116364	0.296	0.243	1
Mybl2	0.00487251	-0.0610405	0.064	0.041	1
Tspyl4	0.00491824	-0.0623161	0.02	0.008	1
Spint2	0.0049915	-0.155652	0.286	0.237	1
Meg3	0.00501495	0.14906	0.015	0.032	1
Acap3	0.0050838	-0.058482	0.03	0.015	1
Clstn1	0.0051096	-0.0877493	0.048	0.028	1
Casp8ap2	0.005113	-0.0615666	0.246	0.194	1
Rtcb	0.00512526	-0.139552	0.305	0.254	1
Ms4a4c	0.00512723	0.0406064	0.001	0.009	1
Vangl2	0.00513327	-0.0865664	0.067	0.043	1
Bloc1s2	0.005144	-0.117038	0.131	0.097	1
Bend3	0.00514801	-0.0589137	0.036	0.019	1
Cfap97	0.00516052	-0.117534	0.158	0.12	1
Uqcrh	0.00519938	-0.0904646	0.904	0.875	1
Il6st	0.00521915	-0.0685416	0.069	0.045	1
Naif1	0.00525863	-0.0442397	0.019	0.007	1
Sin3a	0.00527272	-0.101603	0.144	0.107	1
Fmnl1	0.00529995	-0.139306	0.185	0.145	1
Rnf220	0.0053017	-0.129657	0.243	0.196	1
Zdhhc21	0.00533642	-0.123449	0.154	0.117	1
Manba	0.00538126	-0.0854297	0.062	0.039	1
Hspb1	0.00541776	0.0803147	0.004	0.015	1
Tmem215	0.00543624	0.0819354	0.009	0.024	1
Dynlt1f	0.00547604	-0.0524068	0.018	0.007	1
Lrr1	0.00555202	-0.0604376	0.028	0.014	1
Orc2	0.00556621	-0.0894525	0.143	0.107	1
Rpl22l1	0.00557049	0.0961875	0.897	0.899	1
Cntln	0.00557123	-0.127702	0.107	0.077	1
Suz12	0.00559356	-0.125	0.31	0.258	1
Tmem30a	0.00561202	-0.0900919	0.259	0.209	1
Lztfl1	0.00562353	-0.160696	0.145	0.11	1
Iscu	0.00564306	-0.12789	0.196	0.154	1
Spc25	0.00569147	-0.0590923	0.055	0.034	1
Camk2d	0.00571906	-0.125084	0.122	0.09	1
Trabd	0.0057609	-0.0900369	0.127	0.093	1
Acss1	0.00577612	-0.102745	0.05	0.03	1
Efcc1	0.00577986	-0.102423	0.069	0.045	1
Sema4b	0.00583993	-0.0882919	0.063	0.04	1
Nme7	0.00584684	-0.0890895	0.046	0.027	1
Cpsf6	0.00586549	-0.121207	0.389	0.329	1
Siva1	0.00589048	-0.104236	0.38	0.322	1
Calm1	0.00589354	-0.110368	0.636	0.586	1
Lax1	0.00591421	-0.0804488	0.044	0.025	1
Myo1b	0.00606348	-0.0215984	0.006	0.001	1
Tbc1d4	0.00607779	-0.111882	0.095	0.067	1
Klhl36	0.00609734	-0.0721378	0.027	0.013	1
Ppp2cb	0.00621384	-0.118494	0.195	0.153	1
Ccna2	0.00621898	-0.0719102	0.046	0.027	1
Tbkbp1	0.00622261	-0.0888001	0.05	0.03	1
Papd5	0.00624243	-0.115405	0.114	0.083	1
Ablim1	0.00625922	-0.119572	0.118	0.087	1
Eepd1	0.00627776	-0.065628	0.027	0.013	1
AI480526	0.00629527	-0.0987645	0.069	0.045	1
1810019N24Rik	0.00630006	0.0404443	0.002	0.011	1
Zfp384	0.00630794	-0.110268	0.072	0.048	1
Cerkl	0.00634836	-0.045933	0.015	0.005	1
Cblb	0.00634839	-0.102014	0.063	0.041	1
Hsbp1	0.00641158	-0.0876926	0.389	0.326	1
Taco1os	0.00645808	-0.0406856	0.011	0.003	1
Lpcat2	0.00649407	0.107778	0.026	0.046	1
Il2	0.0065209	-0.045122	0.012	0.004	1
Bcl2l12	0.00654935	-0.112945	0.131	0.098	1
Zfp518a	0.00657043	-0.0513122	0.105	0.074	1
Rps10	0.00662384	-0.0468858	0.999	0.998	1
Tmpo	0.00663227	-0.104039	0.412	0.348	1
Gm26847	0.00664952	-0.0383443	0.013	0.004	1
Axl	0.00667076	-0.0492019	0.012	0.004	1
Hip1	0.00670266	-0.0704972	0.065	0.042	1
Prkrip1	0.00673648	-0.115952	0.082	0.057	1
Prkca	0.00674348	0.129183	0.029	0.049	1
Chchd6	0.0067752	-0.115816	0.112	0.082	1
Calm3	0.00680882	-0.10566	0.511	0.449	1
Rps18-ps3	0.00684401	-0.0359994	0.013	0.004	1
Tpp2	0.00686791	-0.0906727	0.23	0.182	1
Ttc13	0.00687492	-0.107946	0.097	0.069	1
Iars	0.00695143	0.152282	0.108	0.141	1
Cyyr1	0.00697279	0.0456449	0.001	0.009	1
Pdcd5	0.00697924	-0.0963403	0.376	0.321	1
Cenpw	0.00702458	-0.113672	0.14	0.105	1
Wfdc21	0.0070282	0.0689825	0.009	0.023	1
Ik	0.00711237	-0.153482	0.263	0.216	1
Usp49	0.00724804	-0.0767672	0.035	0.019	1
Sft2d1	0.00725605	-0.139341	0.13	0.097	1
Ccar1	0.00730758	-0.115923	0.342	0.288	1
Tapt1	0.00733966	-0.102381	0.102	0.073	1
Rnf139	0.00734941	-0.084105	0.083	0.057	1
Adck2	0.00736655	-0.0710513	0.047	0.028	1
Ncaph2	0.00740689	-0.111605	0.183	0.144	1
Lat	0.00742308	-0.0769291	0.087	0.06	1
Ptdss1	0.0074742	-0.110865	0.08	0.055	1
Hist1h3a	0.00748914	-0.0675265	0.041	0.024	1
Ugdh	0.00753377	-0.0947529	0.077	0.052	1
Gm44053	0.00759942	-0.0140279	0.004	0	1
Zfp503	0.00759942	-0.0215907	0.004	0	1
Gm26551	0.00759942	-0.0239448	0.004	0	1
Ict1os	0.00759942	-0.0184249	0.004	0	1
Gpr68	0.00759942	-0.0201362	0.004	0	1
Zfp322a	0.00760849	-0.130116	0.149	0.116	1
Churc1	0.00761346	-0.0840509	0.183	0.142	1
Bcl2	0.00766011	-0.193337	0.318	0.27	1
Mob3a	0.00771558	-0.118786	0.182	0.143	1
Clec2i	0.00774396	-0.0682653	0.029	0.015	1
Npm1	0.0077804	-0.0626201	0.978	0.973	1
Gsk3a	0.00778747	-0.0871229	0.178	0.138	1
Ythdf3	0.00778841	-0.102968	0.13	0.097	1
Atp5b	0.00780336	0.135206	0.647	0.672	1
Fth1	0.00781398	-0.0745703	0.973	0.97	1
BC029214	0.00782049	-0.101489	0.104	0.075	1
Tardbp	0.00784777	-0.135504	0.502	0.45	1
Xpo1	0.00788081	-0.119849	0.234	0.19	1
Dnajc9	0.00788194	-0.13068	0.256	0.212	1
Espl1	0.00789196	-0.0295623	0.021	0.009	1
Marveld2	0.00798568	-0.0800796	0.024	0.012	1
Lonp2	0.00799003	-0.106173	0.113	0.083	1
Diablo	0.0079919	-0.0799119	0.16	0.123	1
Edem2	0.00802585	0.146951	0.097	0.129	1
E4f1	0.00804372	0.108414	0.027	0.047	1
Utp15	0.00804772	0.108028	0.056	0.082	1
Dennd1c	0.00810998	-0.104093	0.063	0.041	1
Prkd2	0.00818845	-0.106085	0.08	0.055	1
Fermt3	0.00820578	-0.110327	0.367	0.308	1
Ppp4r2	0.00821128	-0.0901575	0.217	0.173	1
Ptbp2	0.00822494	-0.139425	0.144	0.11	1
Eif2a	0.00825442	-0.123137	0.218	0.176	1
Fut7	0.00826536	-0.101952	0.114	0.084	1
D5Ertd579e	0.00826722	0.13995	0.064	0.091	1
Cpped1	0.00828159	-0.0672681	0.062	0.04	1
Zwilch	0.00828874	-0.0583696	0.034	0.019	1
Ebi3	0.00834491	-0.0957586	0.078	0.053	1
E2f2	0.00843824	-0.0409717	0.032	0.017	1
Ermp1	0.00845421	-0.0780116	0.109	0.079	1
St8sia4	0.00847025	-0.146783	0.311	0.263	1
Slc39a1	0.00849137	-0.102434	0.126	0.094	1
Myeov2	0.00849421	-0.117487	0.492	0.425	1
C2cd3	0.00849667	-0.109679	0.125	0.094	1
Letm2	0.00851782	-0.063399	0.028	0.014	1
Gnb4	0.00853745	-0.113387	0.089	0.063	1
Mms22l	0.00854567	-0.0964575	0.097	0.07	1
Rbm15	0.00861831	-0.0741632	0.126	0.093	1
Nr3c1	0.00866775	-0.116474	0.211	0.169	1
Il1r1	0.00869543	-0.0845062	0.075	0.05	1
Rock2	0.00870133	-0.0672146	0.319	0.261	1
Gsn	0.00873124	-0.0848629	0.042	0.025	1
Prkd3	0.00879878	-0.130198	0.144	0.11	1
Prr14l	0.00883185	-0.0677109	0.123	0.091	1
Gm14391	0.00887845	-0.0243695	0.007	0.001	1
Tcf7	0.00889058	-0.0518852	0.007	0.001	1
Pole	0.00889632	-0.0821864	0.077	0.053	1
Rps12-ps3	0.00890393	-0.0896486	0.646	0.598	1
Usf3	0.00893634	-0.0854647	0.078	0.053	1
Gas6	0.00895153	-0.0438553	0.019	0.008	1
Fanci	0.00895525	-0.0508724	0.023	0.011	1
Ifi47	0.00899509	-0.113927	0.165	0.128	1
Fbxo9	0.00899914	-0.10126	0.16	0.123	1
Evl	0.00903874	-0.0747147	0.034	0.018	1
Ube3a	0.00904329	-0.122884	0.451	0.396	1
Slc39a13	0.00905266	-0.0583781	0.031	0.016	1
Gnb2l1	0.00907701	0.060106	0.995	0.993	1
Klc1	0.00913557	-0.0838629	0.079	0.054	1
Hiat1	0.00917623	-0.104867	0.116	0.085	1
Mpdz	0.00925777	0.0466505	0.003	0.012	1
Aldoc	0.00926823	0.109009	0.016	0.031	1
R3hdm2	0.00927984	-0.072375	0.15	0.114	1
Scoc	0.00929299	-0.0825084	0.162	0.125	1
Egr2	0.00929508	0.0359647	0	0.006	1
Msh3	0.00932252	-0.102163	0.102	0.074	1
AW112010	0.00934787	-0.128492	0.346	0.296	1
Zfp961	0.0093648	-0.0896375	0.064	0.042	1
Ahctf1	0.00944759	-0.0744778	0.199	0.156	1
Reep5	0.00958745	-0.100567	0.301	0.251	1
Kcnq1ot1	0.00963656	-0.134279	0.792	0.782	1
Dmxl1	0.00964151	-0.14968	0.17	0.136	1
Zkscan3	0.00966766	-0.0955644	0.171	0.132	1
Nsun4	0.00967132	-0.0626607	0.049	0.03	1
Hdac4	0.00967196	-0.0967616	0.083	0.058	1
Vps51	0.00968092	-0.0667145	0.03	0.016	1
Vgll4	0.00968766	0.165995	0.201	0.238	1
Det1	0.00972454	-0.058722	0.049	0.03	1
Rpl23a	0.00976109	-0.0589774	0.995	0.987	1
Bcl2l1	0.00978965	0.103048	0.027	0.046	1
Vps45	0.00982121	-0.0859511	0.062	0.04	1
Phf14	0.00984831	-0.113538	0.429	0.369	1
Tsen2	0.00994718	-0.0936592	0.067	0.045	1
Psma6	0.00998635	-0.107574	0.437	0.379	1
E2f8	0.0100147	-0.0795865	0.067	0.045	1
Cbx1	0.0100941	-0.106565	0.491	0.43	1
Rqcd1	0.0101246	-0.10823	0.11	0.081	1
Gm26825	0.0101975	0.0958817	0.021	0.039	1
Cnot3	0.0102974	-0.0821299	0.238	0.192	1
B230307C23Rik	0.0103688	0.0938244	0.015	0.03	1
Ndufb6	0.01037	-0.121365	0.325	0.277	1
Gngt2	0.0104009	-0.072639	0.048	0.03	1
Pcnt	0.010438	-0.104687	0.157	0.121	1
Rnf24	0.0104956	-0.0526647	0.03	0.016	1
Gm42749	0.0105866	-0.0440498	0.016	0.006	1
Ptpn3	0.01059	-0.054443	0.029	0.015	1
Chaf1a	0.0106057	-0.0719761	0.13	0.098	1
Osgin1	0.0106184	-0.0586105	0.016	0.006	1
Ndufc1	0.010658	-0.153786	0.492	0.439	1
Oaz1	0.0106647	-0.072537	0.886	0.873	1
Inpp4a	0.0106788	-0.0959964	0.045	0.027	1
Pak4	0.0106904	-0.0621525	0.046	0.028	1
Itgb3bp	0.0106949	-0.0683292	0.096	0.069	1
Cops8	0.0107918	0.124112	0.083	0.112	1
Gm10076	0.0108119	-0.136605	0.375	0.328	1
Hist2h2aa1	0.0108675	-0.0440439	0.016	0.006	1
Clic4	0.0108984	-0.108226	0.176	0.139	1
Mak16	0.0109498	-0.0684842	0.193	0.153	1
Thrb	0.0109772	-0.0380696	0.007	0.002	1
Gm13620	0.0110037	-0.0317042	0.007	0.002	1
Ccnb2	0.0110295	-0.125198	0.042	0.025	1
Hemgn	0.0111791	-0.0801626	0.093	0.066	1
Ppp1r2	0.0112308	-0.0947148	0.146	0.113	1
B3gnt5	0.0112424	-0.105244	0.096	0.07	1
Xbp1	0.0112674	0.199148	0.172	0.204	1
Dynll1	0.0112729	0.169401	0.543	0.574	1
Lrrc49	0.0112768	-0.0662208	0.034	0.019	1
Homer2	0.0112877	0.0369467	0.002	0.01	1
Gtf2ird2	0.011395	-0.109038	0.048	0.03	1
Nsrp1	0.0113971	0.172624	0.144	0.177	1
Rrm2b	0.0114682	0.125838	0.038	0.059	1
Fbxo5	0.0114978	-0.0883722	0.07	0.048	1
Cox11	0.0115153	-0.0780571	0.039	0.023	1
Jsrp1	0.0115209	-0.040373	0.015	0.006	1
Hist1h1a	0.0115276	-0.0451878	0.04	0.024	1
Kctd2	0.0115345	-0.0900002	0.056	0.036	1
Rpl26	0.0115714	0.0545264	0.999	1	1
Vars2	0.0116276	-0.0990574	0.059	0.039	1
Rgs2	0.0117543	0.308535	0.339	0.366	1
Myo9b	0.0118164	-0.0933053	0.153	0.119	1
Uspl1	0.0118479	-0.104961	0.131	0.1	1
Epb41l3	0.0119202	-0.0723073	0.031	0.017	1
Fignl1	0.0119433	-0.0737942	0.08	0.056	1
Megf9	0.0119594	-0.0662208	0.024	0.012	1
Btg3	0.0120307	-0.0407595	0.014	0.005	1
Sppl2b	0.0120464	-0.0828774	0.062	0.041	1
Hat1	0.0120551	-0.100853	0.212	0.173	1
Zfp532	0.012095	-0.052205	0.032	0.017	1
Angptl6	0.0121652	-0.0388083	0.014	0.005	1
Tmub2	0.0121769	-0.106045	0.081	0.057	1
Dhx36	0.0122187	-0.128272	0.259	0.218	1
Stard6	0.0122245	-0.0322714	0.008	0.002	1
Cd72	0.0122301	-0.104507	0.089	0.063	1
Lrrc56	0.0122513	-0.035262	0.008	0.002	1
Msra	0.0122517	-0.0946687	0.121	0.091	1
Mcm7	0.012268	-0.117939	0.398	0.353	1
Cd163	0.0122783	-0.0310678	0.008	0.002	1
Rad54b	0.0122893	-0.0309671	0.021	0.009	1
Postn	0.0122917	-0.0325037	0.008	0.002	1
Prmt7	0.0123394	-0.0957522	0.127	0.096	1
Ttc5	0.0124026	-0.0854765	0.081	0.057	1
Kdm5d	0.0124405	-0.0559628	0.057	0.037	1
Tacc3	0.0124773	-0.0556837	0.061	0.04	1
Mical2	0.0124955	-0.0406982	0.013	0.005	1
Gm15658	0.012573	0.168193	0.109	0.139	1
Rbm14	0.0125782	-0.0933904	0.139	0.107	1
3222401L13Rik	0.0126197	-0.0440609	0.013	0.005	1
Bloc1s5	0.0126304	-0.0554664	0.034	0.019	1
Emcn	0.0126684	-0.063931	0.036	0.021	1
Usp7	0.0126724	-0.0982894	0.336	0.282	1
6030458C11Rik	0.0126764	-0.0765617	0.068	0.046	1
Nipbl	0.0127108	-0.103953	0.334	0.281	1
Neb	0.0127801	0.0293395	0	0.006	1
Muc1	0.0127801	0.0323266	0	0.006	1
Ankrd26	0.0127824	-0.0823676	0.085	0.06	1
Actr2	0.0128536	-0.115969	0.405	0.357	1
Ncapd3	0.0128971	-0.089606	0.107	0.079	1
Sec23a	0.0130189	-0.0690329	0.046	0.028	1
Fsbp	0.0130714	-0.026943	0.012	0.004	1
Thsd1	0.013076	-0.0818031	0.048	0.03	1
Farsb	0.0130791	-0.0958905	0.158	0.124	1
Med13l	0.0130816	-0.108706	0.312	0.266	1
Pola2	0.0131164	-0.11128	0.115	0.087	1
Pomgnt1	0.0131389	0.109363	0.036	0.057	1
Dcaf13	0.0131577	0.110794	0.082	0.11	1
Tbc1d19	0.0131737	-0.0599189	0.023	0.012	1
Bcas3	0.0132106	-0.0995056	0.047	0.029	1
Rassf1	0.0132121	0.147791	0.102	0.131	1
Dhx33	0.0132543	-0.0549599	0.091	0.065	1
Prkacb	0.0133023	-0.10869	0.262	0.216	1
Zdhhc14	0.01331	-0.0364857	0.011	0.004	1
Atp6v1a	0.0133101	-0.107625	0.139	0.107	1
Ndufs8	0.0133139	-0.0964976	0.262	0.217	1
Daxx	0.0133376	-0.0678121	0.063	0.042	1
Ociad2	0.0133829	-0.0959075	0.091	0.066	1
Ak6	0.0134125	-0.0713097	0.113	0.084	1
Nrros	0.0134252	-0.103217	0.255	0.21	1
Fam171a1	0.0134597	0.0858179	0.02	0.036	1
Litaf	0.0134888	-0.0854828	0.082	0.058	1
Nsmf	0.0134965	0.082588	0.02	0.036	1
Slc6a6	0.0135366	-0.0720055	0.242	0.197	1
Igfbp7	0.0135451	-0.0229072	0.01	0.003	1
Jmjd1c	0.01357	0.165669	0.339	0.372	1
Txndc17	0.0136446	-0.0882907	0.293	0.239	1
Hif1an	0.01365	-0.0731873	0.085	0.06	1
Leprot	0.0136942	-0.0832839	0.101	0.073	1
Myo1c	0.0137059	-0.0567787	0.089	0.063	1
Ephb2	0.0137283	-0.0520449	0.019	0.008	1
Gm5900	0.0137529	0.130129	0.037	0.057	1
Spc24	0.0137612	-0.0578267	0.103	0.075	1
Eif3l	0.0137681	-0.106746	0.328	0.276	1
Atp5j2	0.0138251	-0.0909948	0.683	0.632	1
Bcr	0.0138282	-0.0703062	0.096	0.069	1
Neto2	0.013851	-0.0549314	0.026	0.014	1
Rcn1	0.0138821	-0.0748404	0.124	0.093	1
Fis1	0.0140379	-0.0883796	0.403	0.342	1
Rwdd3	0.0140597	0.0913179	0.016	0.03	1
Hist1h1d	0.0140739	-0.101092	0.051	0.033	1
Ahdc1	0.0140781	-0.115758	0.102	0.075	1
Ube2t	0.014085	-0.0725851	0.077	0.054	1
Bcl11a	0.014107	-0.165835	0.546	0.494	1
Prdx6	0.0141245	0.14458	0.534	0.547	1
Mex3d	0.0141509	-0.0686363	0.04	0.024	1
Sod1	0.0141634	-0.125981	0.427	0.376	1
Ddrgk1	0.0141758	-0.128996	0.226	0.188	1
Bptf	0.0141942	-0.0809354	0.446	0.384	1
Cox20	0.0142561	-0.107435	0.262	0.217	1
Hnrnpl	0.0142596	-0.127496	0.416	0.365	1
Tm6sf1	0.0142862	-0.0786187	0.281	0.235	1
Rhebl1	0.0143	0.0901494	0.024	0.041	1
Ptcd2	0.0143192	0.100464	0.074	0.101	1
Mtpn	0.014394	-0.107505	0.313	0.268	1
Slbp	0.0144101	-0.114368	0.291	0.247	1
Pdcd6ip	0.0144342	-0.0872952	0.3	0.248	1
Fam126a	0.0144626	-0.0932441	0.093	0.068	1
Ccdc181	0.014533	-0.0866206	0.062	0.041	1
Zc3h7b	0.0146392	-0.0808457	0.144	0.111	1
Stard7	0.0146831	-0.103627	0.175	0.139	1
Pcgf5	0.0146889	-0.0873035	0.158	0.124	1
Whsc1l1	0.014724	-0.0978027	0.253	0.21	1
Basp1	0.014733	-0.148335	0.158	0.126	1
Zmiz1	0.0147788	-0.116422	0.352	0.304	1
Kif21b	0.0149298	-0.0948427	0.075	0.052	1
Ctdsp2	0.0149616	-0.127038	0.241	0.2	1
Golga4	0.014963	-0.0435403	0.24	0.193	1
Zmym2	0.0149649	-0.0846014	0.14	0.108	1
2700081O15Rik	0.0150131	0.0698042	0.018	0.033	1
Zranb3	0.0150184	-0.0408148	0.043	0.026	1
mt-Cytb	0.015037	-0.054614	0.997	0.995	1
Rnmtl1	0.0150551	-0.0694927	0.058	0.038	1
Tnfrsf21	0.0150559	-0.100868	0.098	0.072	1
Gstp1	0.0151044	0.0495616	0.006	0.016	1
Prdm9	0.0151141	0.0512031	0.006	0.016	1
Sec23ip	0.0152272	-0.0760513	0.099	0.072	1
Nfx1	0.0153454	-0.109019	0.166	0.132	1
Sema3d	0.0153466	-0.0847982	0.025	0.013	1
Ifitm7	0.0154009	0.0751398	0.014	0.028	1
Mff	0.0154479	-0.112451	0.169	0.135	1
Camsap2	0.015453	-0.0305526	0.022	0.011	1
Slc35d3	0.0154609	0.0752354	0.01	0.023	1
Ppih	0.0154816	-0.0786946	0.145	0.113	1
Fam21	0.0155442	-0.096383	0.109	0.082	1
Mypop	0.0155446	-0.0250895	0.005	0.001	1
Oplah	0.0155446	-0.0271951	0.005	0.001	1
Hsd17b12	0.0155452	-0.101873	0.197	0.158	1
1700124L16Rik	0.015569	-0.0215463	0.005	0.001	1
Gcnt4	0.0155935	-0.0182595	0.005	0.001	1
Rasal1	0.0156179	-0.0171087	0.005	0.001	1
Immt	0.0156374	-0.116408	0.26	0.218	1
Pigt	0.0156603	-0.096821	0.227	0.187	1
Setd5	0.0156865	-0.0456241	0.266	0.217	1
Mesdc2	0.0156886	-0.0950179	0.244	0.201	1
H2afv	0.0157874	-0.115399	0.531	0.479	1
Zfp90	0.0159079	0.0740987	0.012	0.025	1
Zfp119b	0.0159442	-0.0526822	0.017	0.007	1
Slc12a6	0.0159661	-0.118357	0.213	0.177	1
Vamp8	0.0159792	0.12088	0.668	0.686	1
Arhgdib	0.0159849	-0.123038	0.754	0.714	1
Canx	0.0159879	-0.127943	0.588	0.543	1
Cnn3	0.0160421	-0.0501811	0.017	0.007	1
Elane	0.016067	0.12164	0.168	0.202	1
Rbm4	0.016075	-0.0629712	0.039	0.024	1
Pla2g15	0.0160826	-0.0865116	0.071	0.049	1
Msi2	0.0161	-0.120548	0.715	0.674	1
Cdk19	0.0161721	-0.134523	0.198	0.163	1
B3gntl1	0.0162182	-0.0479998	0.025	0.013	1
Tmem55a	0.0162834	0.0836209	0.026	0.043	1
Sesn1	0.0164573	-0.141824	0.133	0.104	1
Extl3	0.016478	-0.0661375	0.069	0.048	1
Ncor2	0.016485	-0.101455	0.113	0.085	1
Hivep1	0.0165514	-0.0533386	0.083	0.059	1
Rad51	0.0166133	-0.0507169	0.08	0.057	1
Cebpe	0.016652	-0.0363181	0.017	0.007	1
Fam64a	0.016652	-0.0348518	0.017	0.007	1
Gdi2	0.0166575	-0.114606	0.41	0.36	1
B630005N14Rik	0.0166816	-0.103218	0.089	0.065	1
mt-Nd2	0.0167085	-0.0606201	0.961	0.956	1
Rbm12b1	0.0167408	-0.06043	0.031	0.017	1
Rp9	0.016751	-0.110375	0.418	0.368	1
Dnajc10	0.0168574	-0.104121	0.137	0.107	1
Sirt3	0.0168746	-0.092961	0.161	0.127	1
Ubxn2b	0.0169382	0.0757089	0.026	0.043	1
Rbpms	0.0170523	-0.104753	0.21	0.173	1
Zfp873	0.0170694	-0.0546808	0.024	0.013	1
Gda	0.017182	0.070117	0.02	0.035	1
Rsf1	0.017219	-0.108638	0.243	0.202	1
Eif3h	0.0173631	-0.0949776	0.575	0.52	1
1600002K03Rik	0.0173841	0.108582	0.035	0.054	1
Maz	0.0174164	-0.103135	0.332	0.285	1
Grk6	0.0174165	-0.0718749	0.13	0.1	1
Ccdc112	0.017494	-0.0952986	0.066	0.046	1
2410089E03Rik	0.0175039	-0.080674	0.04	0.025	1
Eif4a2	0.0175075	0.153912	0.473	0.498	1
Nlrc3	0.0175622	-0.0535412	0.065	0.045	1
Pgam1	0.0176064	0.158707	0.409	0.435	1
Mfap3l	0.017618	0.0260865	0	0.005	1
Gm10505	0.017618	0.025969	0	0.005	1
Gm26637	0.017618	0.0253029	0	0.005	1
Sept6	0.0176196	-0.0795413	0.251	0.208	1
Sgsm1	0.0176538	-0.0565662	0.016	0.007	1
Chd4	0.0177286	-0.0982413	0.674	0.634	1
Insl6	0.0177337	-0.0623135	0.057	0.038	1
Arhgap27os3	0.0177767	-0.0537999	0.016	0.007	1
Trpc1	0.0177849	0.0363714	0.001	0.007	1
Scai	0.0178381	0.138514	0.089	0.116	1
Lrp6	0.0178996	-0.107285	0.175	0.141	1
Rrm1	0.0179	-0.115608	0.24	0.204	1
Sdc4	0.0179224	-0.0500512	0.021	0.01	1
Pus3	0.0179693	-0.0861586	0.082	0.059	1
Cdc14a	0.0179845	-0.11811	0.121	0.094	1
Rpe	0.0182084	-0.0851196	0.115	0.087	1
Fcho1	0.0182137	-0.0489826	0.125	0.095	1
Tlr4	0.0182873	-0.0407088	0.021	0.01	1
Pkd1	0.0183246	-0.0800383	0.075	0.053	1
Cdc6	0.0183457	-0.0800346	0.108	0.081	1
Ppp2r5a	0.0184055	-0.0803337	0.293	0.245	1
Bag3	0.0184561	-0.0587922	0.033	0.019	1
Txn2	0.0184943	-0.109032	0.274	0.232	1
Zkscan8	0.0185607	-0.0810419	0.091	0.067	1
Dok2	0.0186065	-0.094025	0.087	0.063	1
Atxn2l	0.0187159	-0.0897048	0.234	0.193	1
Itga2b	0.0187261	0.169633	0.117	0.145	1
Atp5j	0.0187481	-0.0766507	0.656	0.608	1
Cox6a2	0.0187783	-0.0606991	0.02	0.009	1
Hjurp	0.0188596	-0.0898744	0.26	0.219	1
Reps1	0.0188705	-0.0963956	0.121	0.093	1
Nfatc2	0.0189279	-0.0810579	0.065	0.045	1
Zbtb24	0.0189303	0.10337	0.032	0.05	1
Ccser2	0.0189382	-0.0592931	0.049	0.032	1
Tmed2	0.0189625	0.187465	0.39	0.409	1
Tmem177	0.0189838	-0.0478463	0.03	0.017	1
Taok1	0.0189878	-0.0959658	0.271	0.228	1
Tmem176b	0.019282	0.118406	0.495	0.525	1
Taf1c	0.0193758	-0.0786992	0.048	0.031	1
Bend4	0.0193854	-0.0754002	0.044	0.028	1
Dnajb9	0.0194032	0.148408	0.064	0.087	1
Atp5l	0.0194216	-0.0847359	0.827	0.783	1
Hbb-bt	0.0195317	0.150797	0.149	0.179	1
Dedd	0.0195553	-0.0695625	0.055	0.037	1
0610007P14Rik	0.0195998	-0.0648585	0.194	0.155	1
Dph6	0.0196177	-0.0960672	0.113	0.086	1
Card6	0.0196347	-0.0206184	0.015	0.006	1
Pxk	0.0196372	-0.0768874	0.078	0.056	1
Nubp1	0.019671	-0.0899784	0.101	0.075	1
Pcca	0.019683	0.0668778	0.029	0.047	1
Lig1	0.0197957	-0.104194	0.268	0.225	1
Hscb	0.019861	-0.0681075	0.146	0.115	1
Med9	0.0199775	-0.0728748	0.105	0.079	1
Dennd4b	0.0200113	0.115973	0.048	0.07	1
Igfbp4	0.0200278	-0.100724	0.511	0.457	1
Naaa	0.0201136	-0.052321	0.014	0.006	1
Pld3	0.0201334	-0.0487537	0.04	0.025	1
Cbx5	0.020172	-0.102079	0.418	0.367	1
Isyna1	0.0201891	0.138046	0.083	0.108	1
Arhgef2	0.0202004	-0.0541458	0.387	0.335	1
Fam102a	0.0202359	-0.0715532	0.048	0.031	1
Prc1	0.020282	-0.038569	0.058	0.039	1
Rgs7bp	0.0202889	0.0543927	0.012	0.025	1
Tnfaip1	0.0203164	-0.0568933	0.032	0.018	1
Atad3aos	0.0203209	-0.047281	0.014	0.006	1
Usp48	0.020324	0.153634	0.134	0.164	1
2810417H13Rik	0.0203645	-0.197287	0.151	0.122	1
Swap70	0.0204717	-0.109944	0.126	0.097	1
Cdc14b	0.020517	-0.0740787	0.022	0.012	1
Haus3	0.0205214	-0.0558867	0.158	0.124	1
Tbce	0.0206246	0.11378	0.049	0.071	1
Necap1	0.0206675	-0.067168	0.041	0.026	1
Camkk2	0.0206961	-0.10201	0.25	0.209	1
Man2a1	0.0207034	-0.0775522	0.077	0.055	1
Hk2	0.0207193	0.142511	0.081	0.106	1
Atf7ip	0.0207297	-0.0972843	0.29	0.245	1
Msmo1	0.0207458	0.128723	0.058	0.08	1
Map3k19	0.0208189	-0.0103812	0.003	0	1
B3galnt1	0.0208189	-0.0301626	0.003	0	1
Hist2h3c2	0.0208189	-0.0170998	0.003	0	1
Gm12932	0.0208189	-0.0113258	0.003	0	1
Abcb1a	0.0208189	-0.0145031	0.003	0	1
Gm43136	0.0208189	-0.0152146	0.003	0	1
Gm26860	0.0208189	-0.0102808	0.003	0	1
Ddx43	0.0208189	-0.00925999	0.003	0	1
Camkv	0.0208189	-0.0107716	0.003	0	1
9930111J21Rik1	0.0208189	-0.019052	0.003	0	1
Enpp2	0.0208189	-0.0113924	0.003	0	1
Gm10863	0.0208189	-0.0143404	0.003	0	1
Gm29017	0.0208189	-0.0107944	0.003	0	1
Ntng1	0.0208189	-0.0232188	0.003	0	1
BC067074	0.0208189	-0.0136473	0.003	0	1
Pcdhga1	0.0208189	-0.013307	0.003	0	1
Psmb6	0.0208562	-0.0879089	0.44	0.381	1
Ankrd24	0.0209254	0.0752215	0.018	0.032	1
Eif2b1	0.0209791	-0.0895161	0.075	0.053	1
Gtpbp6	0.0211817	0.0991046	0.048	0.069	1
Uqcc3	0.0212126	0.132043	0.267	0.302	1
Ripk3	0.0212325	-0.0941393	0.096	0.072	1
Dmtn	0.0212399	-0.0300312	0.006	0.001	1
Mrpl28	0.0212941	-0.102426	0.229	0.191	1
Slc4a3	0.0212956	-0.0247187	0.006	0.001	1
Prrt1	0.0212956	-0.0230149	0.006	0.001	1
Ccdc39	0.0213792	-0.0209742	0.006	0.001	1
Tanc1	0.0214072	0.123302	0.039	0.058	1
5730422E09Rik	0.0214072	-0.022321	0.006	0.001	1
Prpf3	0.0214434	-0.104016	0.07	0.05	1
Rab43	0.0214583	-0.0557055	0.039	0.024	1
Vmac	0.0215161	-0.0789709	0.038	0.024	1
Arid2	0.0215856	-0.0813494	0.237	0.197	1
Zfand6	0.0215997	0.165444	0.199	0.229	1
Tnik	0.0216883	-0.107398	0.088	0.065	1
Smg9	0.0216883	-0.11868	0.091	0.069	1
Pfkfb2	0.0217865	-0.0434091	0.013	0.005	1
Snx32	0.0217969	-0.0586934	0.025	0.014	1
Ncaph	0.0219228	-0.0263678	0.032	0.018	1
Rab5b	0.0219417	0.127892	0.048	0.068	1
Taf4a	0.0219787	-0.0688405	0.062	0.043	1
Abcc10	0.0220343	-0.0378152	0.013	0.005	1
Sptssa	0.0220427	-0.123042	0.426	0.381	1
Zswim8	0.0220825	0.0777945	0.03	0.047	1
Mob4	0.0221876	-0.052955	0.178	0.142	1
Padi4	0.0221905	-0.0870859	0.053	0.036	1
Zfp830	0.0224305	0.134565	0.078	0.102	1
Wdr76	0.0224341	-0.0609678	0.118	0.091	1
Sdcbp	0.0224396	-0.0519139	0.416	0.357	1
Plbd2	0.0224909	-0.075131	0.067	0.047	1
Uba3	0.0225692	-0.0764193	0.097	0.072	1
Pithd1	0.0226487	-0.055871	0.06	0.041	1
Snd1	0.022671	-0.0908111	0.226	0.189	1
Minos1	0.0226762	-0.11604	0.547	0.483	1
Arhgap25	0.0226964	-0.0705564	0.117	0.09	1
Smek1	0.0227299	-0.0587417	0.18	0.145	1
Fam103a1	0.0227871	-0.0423394	0.208	0.168	1
Atp6v1g1	0.0228061	0.132188	0.323	0.354	1
Glis2	0.0229353	-0.0603686	0.028	0.016	1
Zdhhc18	0.0229514	-0.0984484	0.113	0.087	1
Zfp740	0.0229534	-0.0766905	0.128	0.098	1
Smarcd2	0.0229703	-0.0915585	0.244	0.203	1
Manea	0.0230367	-0.0741564	0.062	0.042	1
Shmt1	0.0231747	-0.0282818	0.123	0.094	1
Svip	0.0232127	-0.0936586	0.095	0.071	1
Rps27a	0.0232572	0.0334536	1	1	1
Hspa2	0.023258	-0.0530359	0.021	0.011	1
Klk8	0.0232737	0.14417	0.164	0.194	1
B230322F03Rik	0.0232783	-0.0434154	0.012	0.005	1
Pdp1	0.0233185	-0.0438171	0.031	0.018	1
Ndufa6	0.0233819	-0.0831441	0.612	0.55	1
Klhl7	0.0234085	-0.0577729	0.06	0.041	1
Psmd6	0.0234589	0.162001	0.226	0.258	1
Clec4d	0.0234661	0.0781825	0.021	0.035	1
Rmnd1	0.0235103	-0.0680757	0.078	0.057	1
Camk2b	0.0235341	-0.0359812	0.012	0.005	1
Tnfrsf1a	0.0235744	-0.0810355	0.149	0.118	1
Ksr1	0.0237028	-0.0606183	0.045	0.029	1
Mthfd2	0.0237287	-0.0487323	0.045	0.029	1
Btnl9	0.0238031	-0.0438331	0.038	0.024	1
Naip5	0.0239774	-0.0740621	0.042	0.027	1
Hrh2	0.0239969	-0.0230295	0.012	0.005	1
Arrb1	0.0240807	-0.0492064	0.134	0.104	1
Cops7a	0.0240833	-0.0941491	0.133	0.104	1
Gm38394	0.0241519	0.0344113	0.001	0.007	1
Rapgef1	0.0241618	-0.0608769	0.093	0.069	1
Pbx2	0.0241752	-0.111704	0.117	0.092	1
Tpt1	0.0242025	0.0532279	1	0.999	1
Sapcd2	0.0243637	0.0177202	0	0.005	1
Stat5b	0.0243772	-0.0744571	0.191	0.156	1
Cox8a	0.0243863	-0.0660462	0.841	0.801	1
C330011M18Rik	0.0244181	0.053822	0.008	0.019	1
Usp32	0.0244385	-0.0888871	0.058	0.04	1
Arid1a	0.0244545	-0.102975	0.474	0.42	1
Gm15441	0.0245267	-0.0342392	0.007	0.002	1
Nup210	0.0245524	-0.103831	0.326	0.286	1
Baiap3	0.0245549	-0.0235884	0.007	0.002	1
Dynlrb1	0.0245826	-0.0938717	0.332	0.287	1
Spred1	0.0246615	-0.0867314	0.161	0.13	1
Pak1	0.0246819	-0.0777716	0.143	0.113	1
Zfp82	0.0246962	-0.0294916	0.007	0.002	1
Zfp658	0.0246962	-0.0219725	0.007	0.002	1
Phf5a	0.0247059	0.128504	0.238	0.272	1
Fam181b	0.0247526	0.0554381	0.008	0.019	1
AB124611	0.0247529	-0.0209695	0.007	0.002	1
Gm19331	0.0247529	-0.0297845	0.007	0.002	1
Tbcd	0.024783	-0.0825873	0.082	0.06	1
Ndufa3	0.0247922	-0.115753	0.436	0.391	1
Ipo7	0.0248383	-0.0757593	0.269	0.223	1
Lgals8	0.0248795	-0.0650299	0.087	0.063	1
Pnisr	0.0248893	-0.0942649	0.536	0.477	1
Sumo3	0.0249252	-0.119137	0.32	0.28	1
Lrrc9	0.0249809	-0.0143095	0.007	0.002	1
Atp5sl	0.0250428	-0.0740687	0.079	0.058	1
Col4a2	0.0250919	0.0712582	0.015	0.028	1
A430105J06Rik	0.025176	-0.0316929	0.011	0.004	1
Acads	0.0252202	0.146627	0.136	0.162	1
Atp5g3	0.0252866	-0.125506	0.518	0.473	1
Pdrg1	0.0253293	-0.109892	0.253	0.216	1
Zfp91	0.0253428	-0.0655985	0.37	0.317	1
Gpr107	0.0253912	-0.0733018	0.068	0.048	1
BC025920	0.0254286	-0.0476345	0.01	0.004	1
Prdx2	0.0254799	0.090279	0.662	0.673	1
Arf5	0.0255441	-0.0846037	0.444	0.388	1
B230219D22Rik	0.0255687	-0.108783	0.284	0.242	1
Srsf10	0.0256241	-0.0984015	0.367	0.315	1
Adgre5	0.0256531	0.0536766	0.012	0.024	1
D930048G16Rik	0.0256681	-0.0369416	0.01	0.004	1
Trim33	0.0257603	0.108024	0.134	0.163	1
Kif11	0.0257858	-0.0452429	0.047	0.03	1
Prim1	0.0258259	-0.0944503	0.147	0.118	1
Fchsd2	0.0258496	-0.0811245	0.376	0.329	1
Mettl14	0.0258675	-0.07416	0.083	0.061	1
Laptm4b	0.0258681	-0.068114	0.046	0.03	1
Cd276	0.0259537	-0.0348107	0.01	0.004	1
Gna12	0.0259707	-0.0635175	0.077	0.056	1
Erbb2ip	0.0261954	-0.0906721	0.268	0.227	1
Bid	0.0263276	-0.09685	0.098	0.074	1
Mthfr	0.026422	0.0716993	0.011	0.023	1
Fzd4	0.0264464	-0.0258007	0.007	0.002	1
Zc3h4	0.0264696	-0.0809679	0.091	0.069	1
Gm6793	0.0266668	-0.0255308	0.007	0.002	1
Platr27	0.0267316	-0.0347598	0.008	0.003	1
Spp1	0.0267316	-0.0405791	0.008	0.003	1
Sec22b	0.0267337	-0.0997942	0.148	0.119	1
A530040E14Rik	0.0267474	-0.0298208	0.009	0.003	1
Slc48a1	0.0268256	-0.0746542	0.143	0.113	1
Tspan3	0.0268505	-0.101647	0.175	0.143	1
Haus5	0.0268601	-0.0571793	0.049	0.033	1
Aim1	0.0268602	-0.0329364	0.008	0.003	1
Adam22	0.026863	0.0527289	0.005	0.013	1
Spopl	0.0268781	-0.110902	0.144	0.115	1
Dek	0.0268828	-0.0992109	0.537	0.484	1
Mterf1b	0.026886	-0.0284927	0.008	0.003	1
Slco2a1	0.0269118	-0.0334376	0.008	0.003	1
Ankrd29	0.0269402	-0.024401	0.009	0.003	1
Celf2	0.0269486	-0.0823405	0.672	0.623	1
Cbl	0.0270827	-0.111349	0.31	0.268	1
Gm43403	0.027093	-0.0235514	0.008	0.003	1
Msh6	0.0270941	-0.0813377	0.173	0.141	1
Slc17a5	0.0270946	0.104232	0.03	0.046	1
Ccdc102a	0.0271022	0.0391017	0.005	0.013	1
Trnt1	0.0271058	0.139831	0.13	0.158	1
Sox12	0.0271645	-0.0435387	0.086	0.063	1
Cd300a	0.027321	0.107232	0.063	0.086	1
Prepl	0.0273267	-0.0542709	0.032	0.019	1
Knstrn	0.027337	-0.0725012	0.047	0.031	1
Ccdc71	0.0273801	0.0880306	0.039	0.058	1
Isca1	0.0274411	0.0929643	0.039	0.058	1
Psmg2	0.0274435	-0.0974957	0.126	0.099	1
Unc93b1	0.0275229	-0.110482	0.13	0.104	1
Zxdc	0.0276028	-0.0860442	0.062	0.044	1
Rfc1	0.0276103	-0.0864787	0.278	0.238	1
Spin1	0.0276314	-0.0875502	0.163	0.132	1
Lin54	0.0277029	-0.0497892	0.06	0.041	1
Clec16a	0.0277396	-0.0422113	0.016	0.007	1
Ssbp3	0.0277968	-0.0654345	0.229	0.191	1
Kdr	0.0277973	0.0502887	0.004	0.012	1
Usp4	0.0279576	-0.0908672	0.151	0.121	1
Lpgat1	0.0280267	-0.0785742	0.107	0.082	1
Ldhd	0.0280989	0.0448471	0.003	0.01	1
Tgfbi	0.0281191	0.0411908	0.011	0.023	1
Emb	0.0281379	-0.106573	0.327	0.284	1
Zfp386	0.0281627	-0.0683282	0.095	0.071	1
Exd2	0.0282014	0.0710515	0.017	0.03	1
Cap1	0.0282049	-0.0708153	0.125	0.097	1
Lbr	0.0282666	-0.107891	0.317	0.272	1
Atp5e	0.0282862	-0.0878044	0.856	0.831	1
Ppp1r26	0.028323	-0.0353266	0.026	0.015	1
4931406C07Rik	0.0283685	-0.0997414	0.11	0.085	1
Ptch1	0.0283758	-0.0739513	0.064	0.046	1
Rps25	0.0284311	-0.0502263	0.995	0.993	1
Cd33	0.0285393	-0.0786992	0.031	0.018	1
Ndufb5	0.0286454	-0.0872737	0.47	0.418	1
Itsn2	0.0286794	-0.0843606	0.136	0.108	1
Il10rb	0.0287833	-0.0569516	0.114	0.087	1
Cnih4	0.0289294	-0.0902919	0.281	0.238	1
Fkbp2	0.0289506	-0.0691979	0.237	0.196	1
2310039H08Rik	0.0291281	-0.103624	0.182	0.15	1
Ankrd13a	0.0292433	-0.12439	0.514	0.468	1
Phf7	0.0292476	-0.0783779	0.033	0.02	1
Psmb4	0.0293489	-0.0714789	0.548	0.487	1
Fam178a	0.029462	-0.0789185	0.162	0.13	1
Rab22a	0.029504	-0.0697236	0.09	0.068	1
Casc3	0.0295921	-0.0690899	0.131	0.104	1
Cox6c	0.0295942	-0.0717619	0.793	0.754	1
Ralgps1	0.0295969	-0.0562358	0.034	0.02	1
Ranbp9	0.029599	-0.0680879	0.125	0.097	1
Auts2	0.0296557	-0.0863769	0.044	0.029	1
Tcerg1	0.0296941	-0.103383	0.255	0.219	1
Mllt6	0.0298356	-0.0759723	0.098	0.074	1
Vcpip1	0.0298409	-0.0504953	0.165	0.132	1
Pigh	0.0298621	-0.0831606	0.044	0.029	1
Dyrk3	0.0299053	0.0908367	0.022	0.037	1
Slc9a9	0.0299688	-0.0510529	0.025	0.014	1
Rps26-ps1	0.0301317	-0.084245	0.149	0.121	1
E2f3	0.0301539	-0.0681445	0.08	0.059	1
Mpg	0.0301626	-0.0950869	0.059	0.041	1
Lars	0.0302021	-0.0941748	0.155	0.125	1
Necap2	0.0303148	-0.0984113	0.076	0.057	1
Tlr2	0.0303629	-0.0631288	0.025	0.014	1
Zdhhc3	0.0303719	-0.0859768	0.174	0.141	1
Kpna3	0.0303741	-0.0997575	0.152	0.123	1
Wbp5	0.0304433	-0.0947382	0.308	0.262	1
Ldoc1l	0.0304582	-0.0689961	0.033	0.02	1
Wfdc18	0.0305968	-0.0943949	0.037	0.024	1
Tango2	0.0305996	-0.0563731	0.059	0.041	1
Pi4k2b	0.0306166	0.0916322	0.041	0.059	1
Tet1	0.0307026	-0.125045	0.189	0.156	1
Cmah	0.0307466	-0.0616749	0.025	0.014	1
Lsm11	0.0308482	-0.0328149	0.078	0.057	1
Fbxo30	0.0308731	-0.0629753	0.056	0.039	1
Ccpg1os	0.0308883	-0.0471865	0.028	0.016	1
Mrps27	0.0309045	0.0724086	0.031	0.047	1
Sept11	0.0309601	-0.0546623	0.171	0.138	1
Abl1	0.031019	-0.0723346	0.123	0.096	1
Plk3	0.0310412	0.0459578	0.01	0.021	1
Adcy7	0.0310806	-0.106743	0.107	0.083	1
Hist1h3e	0.0311809	0.0952238	0.029	0.045	1
Cdt1	0.0311858	-0.0652183	0.151	0.121	1
Kpna6	0.0313422	-0.0682086	0.08	0.059	1
Serinc1	0.0313589	0.136396	0.162	0.191	1
Rpl27-ps3	0.0313675	-0.0894901	0.123	0.097	1
Ndufa5	0.0314085	-0.0995208	0.398	0.355	1
Anxa9	0.0314374	-0.0407962	0.019	0.009	1
Satb1	0.0314821	-0.159008	0.326	0.285	1
Hoxa3	0.0315144	-0.0559833	0.04	0.026	1
Il11ra1	0.0315284	0.122751	0.121	0.147	1
Myo9a	0.0315916	0.111254	0.045	0.063	1
Ly6e	0.031603	0.108951	0.73	0.727	1
Ank	0.0316532	-0.0763065	0.063	0.045	1
Cyp4v3	0.03177	-0.0613766	0.037	0.024	1
Cxcr2	0.0317829	0.065569	0.019	0.032	1
Sphk2	0.0318767	-0.0672193	0.066	0.047	1
Rc3h2	0.031915	-0.0998949	0.158	0.129	1
Chd9	0.0319508	-0.0454738	0.199	0.161	1
Ncoa1	0.0319741	-0.0785882	0.064	0.046	1
Sh3pxd2a	0.0320405	0.0651919	0.019	0.032	1
Pik3cb	0.032095	-0.0469966	0.033	0.02	1
Sdhd	0.0321633	-0.0851007	0.229	0.192	1
Usp22	0.0322049	-0.11122	0.176	0.146	1
Myo5a	0.0322292	-0.0812937	0.159	0.129	1
Erh	0.0322611	-0.0812164	0.73	0.696	1
Acap2	0.0323805	-0.099826	0.1	0.076	1
Gm20696	0.0324618	-0.114781	0.092	0.071	1
Ppp6r3	0.0325066	-0.0781476	0.177	0.144	1
Eif3m	0.0325075	0.133437	0.493	0.503	1
Ube2q2	0.032594	-0.0687552	0.103	0.079	1
Ltv1	0.0326245	-0.0657213	0.106	0.082	1
Mrs2	0.0327585	0.0283274	0.006	0.014	1
Focad	0.0329626	-0.0362225	0.037	0.024	1
Hivep2	0.032982	-0.0512534	0.033	0.02	1
Prmt6	0.0329834	0.108427	0.033	0.049	1
Sp140	0.0330725	0.104453	0.057	0.077	1
Naf1	0.0331045	-0.0816153	0.139	0.11	1
Man1a	0.0331944	-0.113203	0.208	0.174	1
Gramd3	0.0333403	0.060264	0.007	0.017	1
Crocc	0.0333873	-0.0479752	0.03	0.018	1
Rap1b	0.0334747	0.174072	0.232	0.26	1
Cacna2d4	0.0335803	-0.0374993	0.014	0.006	1
Ilvbl	0.0336439	-0.0903884	0.091	0.07	1
Cox6b1	0.0336748	-0.0892189	0.704	0.66	1
Prrc2b	0.033696	-0.106523	0.256	0.219	1
Hpgds	0.0337563	-0.064036	0.027	0.016	1
Mrpl32	0.0337707	-0.100467	0.178	0.146	1
Rock1	0.0338191	-0.0821821	0.358	0.31	1
Glrp1	0.0338205	0.0256311	0	0.004	1
Neil2	0.0338205	0.0286564	0	0.004	1
4930578M01Rik	0.0338205	0.0202572	0	0.004	1
Gm19902	0.0338205	0.0273265	0	0.004	1
Dnaaf3	0.033871	0.0609765	0.009	0.019	1
2700016F22Rik	0.0338877	-0.0487492	0.018	0.009	1
Nup153	0.0339415	-0.0564315	0.16	0.13	1
Rbfox2	0.0340352	-0.0489037	0.024	0.014	1
Atp5a1	0.0340555	-0.0817026	0.703	0.655	1
Tpgs2	0.0341609	-0.0498103	0.046	0.03	1
Tnfsf12	0.0342177	0.0514574	0.009	0.019	1
Slc16a3	0.034292	0.0396971	0.007	0.017	1
Gart	0.0342965	-0.0741941	0.232	0.194	1
Gmfg	0.0343132	-0.105817	0.716	0.677	1
Gmeb1	0.0343982	-0.0867188	0.085	0.064	1
Ada	0.0344076	-0.0551909	0.058	0.04	1
Bzw1	0.0344138	-0.0756941	0.406	0.355	1
Prkdc	0.0344905	-0.0629416	0.106	0.082	1
Vps16	0.0345617	-0.0475322	0.098	0.074	1
Specc1	0.0345992	-0.0862345	0.059	0.041	1
Commd3	0.0346065	-0.0997825	0.212	0.177	1
Arhgap28	0.0346866	0.0456723	0.011	0.022	1
Acaa1a	0.0346904	-0.0845044	0.12	0.094	1
Ltc4s	0.0347052	-0.0866062	0.067	0.049	1
Oas2	0.0347434	0.0546255	0.009	0.019	1
Smarce1	0.0347846	-0.132887	0.267	0.227	1
Tcea1	0.0348364	-0.0607186	0.278	0.237	1
Rel	0.0348795	-0.114118	0.125	0.1	1
Kctd14	0.0352047	0.1026	0.046	0.064	1
Cast	0.0352557	0.131224	0.048	0.065	1
Smim24	0.0353487	0.138372	0.051	0.07	1
Gm26740	0.0353504	-0.0495293	0.013	0.006	1
Elmsan1	0.0353655	-0.0660266	0.083	0.062	1
Mctp2	0.0353736	-0.0706736	0.029	0.017	1
Hist1h2bc	0.035592	-0.108076	0.103	0.081	1
Rprd1b	0.0358007	-0.0797745	0.15	0.122	1
2610037D02Rik	0.0358218	-0.0832125	0.134	0.107	1
Zfp865	0.0359213	-0.0429488	0.11	0.085	1
Dtymk	0.0359572	-0.103154	0.377	0.337	1
Slc52a2	0.0360977	-0.0529233	0.045	0.03	1
Fam104a	0.0361204	-0.0758782	0.26	0.22	1
Tubgcp5	0.0361549	-0.0939512	0.089	0.068	1
Chchd2	0.0362064	0.0729689	0.878	0.883	1
Rnf219	0.0362791	-0.0614955	0.139	0.111	1
Rexo2	0.0365173	-0.0871128	0.212	0.179	1
Ppp1r3e	0.0367427	0.0371925	0.004	0.011	1
Myo10	0.0367995	-0.0807034	0.031	0.019	1
Ddx24	0.0368137	0.140063	0.349	0.373	1
Rad21	0.0369835	-0.105134	0.2	0.168	1
Evi2a	0.0370538	-0.0581955	0.029	0.017	1
Gm128	0.037098	0.0287107	0.002	0.008	1
Rasgrp2	0.0371537	-0.0740763	0.338	0.296	1
Wwc2	0.0371557	0.0994949	0.049	0.068	1
Nradd	0.0372138	0.0585832	0.01	0.02	1
Trim6	0.037371	-0.0698201	0.031	0.019	1
Frat2	0.0374061	0.173224	0.145	0.168	1
Tmem194	0.0374356	-0.0602511	0.071	0.052	1
Tmem33	0.0375059	-0.0783208	0.17	0.139	1
Inafm1	0.0375131	-0.0834069	0.097	0.075	1
Deptor	0.037557	0.0843084	0.053	0.073	1
Rffl	0.037693	-0.0913781	0.055	0.039	1
Slc15a4	0.0377083	-0.0638066	0.067	0.049	1
Mtfp1	0.0378123	0.0593516	0.019	0.031	1
Donson	0.0378555	-0.0374457	0.026	0.015	1
Gm17590	0.0378753	0.0343773	0.007	0.015	1
Spdl1	0.0378902	-0.0387676	0.023	0.013	1
Sh3pxd2b	0.037962	0.0371404	0.007	0.015	1
Csgalnact1	0.0380258	0.132939	0.086	0.109	1
Spsb3	0.038032	-0.0645693	0.058	0.041	1
Vim	0.0380359	0.134102	0.448	0.471	1
Gm10020	0.0380729	0.0276951	0.003	0.009	1
Maf	0.0381018	-0.0581384	0.017	0.008	1
Sv2a	0.0381466	-0.0426227	0.017	0.008	1
Trp53i11	0.0382046	-0.075379	0.056	0.039	1
Il3ra	0.038327	-0.0698593	0.083	0.062	1
Psma3	0.038333	0.101666	0.487	0.507	1
Rpa2	0.0383709	-0.093344	0.22	0.189	1
Tbc1d8	0.0383723	-0.0629827	0.028	0.017	1
Zmpste24	0.0384318	0.117782	0.089	0.112	1
Rnaseh2b	0.0384529	-0.0704492	0.152	0.124	1
Polr3c	0.0385046	-0.0661434	0.088	0.066	1
Appl2	0.0385119	-0.0839756	0.057	0.04	1
1500009L16Rik	0.0385259	-0.0505566	0.052	0.036	1
Pim3	0.0386023	0.0898595	0.037	0.054	1
Cuedc1	0.0387632	-0.068605	0.102	0.079	1
Uhrf1	0.0387647	-0.0580577	0.207	0.172	1
Il12rb2	0.0389835	-0.0300719	0.017	0.008	1
Lst1	0.0390819	0.166564	0.256	0.284	1
Vsig10l	0.0391209	-0.0346495	0.012	0.005	1
Dcps	0.0391276	-0.0612245	0.133	0.106	1
Zbtb11	0.0391785	-0.0541357	0.105	0.082	1
Naa50	0.0391892	-0.0752409	0.322	0.279	1
Etv5	0.039196	-0.0512053	0.031	0.019	1
Il16	0.0392289	-0.0848606	0.188	0.156	1
Hivep3	0.0392657	-0.0660929	0.049	0.034	1
Endod1	0.0393361	-0.0619708	0.048	0.032	1
Csrp1	0.039349	-0.0990904	0.187	0.157	1
Iars2	0.0393779	-0.0597049	0.108	0.084	1
Hp	0.0395454	0.028166	0.008	0.018	1
Kiz	0.0397826	-0.0478976	0.031	0.019	1
Mrrf	0.039788	0.0968792	0.062	0.082	1
Gm9828	0.0398489	-0.032216	0.012	0.005	1
Ctsf	0.0399744	0.0766835	0.028	0.043	1
Atp2c2	0.0399964	-0.0205978	0.004	0.001	1
1810010H24Rik	0.0399964	-0.0247165	0.004	0.001	1
Il2rb	0.0399964	-0.0258042	0.004	0.001	1
Luc7l3	0.0400053	-0.128236	0.492	0.452	1
Zfp445	0.0400186	-0.0556363	0.028	0.017	1
Zbtb46	0.040057	-0.0236031	0.004	0.001	1
Gm10767	0.040057	-0.0231297	0.004	0.001	1
Mgat1	0.0400771	-0.0506421	0.25	0.212	1
Fsip1	0.0401177	-0.014801	0.004	0.001	1
9430098F02Rik	0.0401177	-0.0174453	0.004	0.001	1
Adora2b	0.0401177	-0.0139616	0.004	0.001	1
Runx2	0.0401208	-0.106965	0.278	0.239	1
Tbcel	0.040126	-0.0992566	0.098	0.076	1
Chil5	0.0401784	-0.0215038	0.004	0.001	1
Cct6b	0.0401784	-0.0181099	0.004	0.001	1
Map1b	0.0401784	-0.0165688	0.004	0.001	1
Gm26764	0.0401784	-0.0177592	0.004	0.001	1
Rnaseh2a	0.0401916	-0.0602856	0.185	0.153	1
Zfp410	0.0401947	-0.0658452	0.062	0.044	1
4930550C14Rik	0.0402392	-0.0161	0.004	0.001	1
Chst2	0.0402392	-0.0124428	0.004	0.001	1
Vcan	0.0402392	-0.0131754	0.004	0.001	1
Sec61b	0.040381	-0.053783	0.804	0.757	1
Rpl36	0.040399	-0.0416151	0.997	0.995	1
Zfp26	0.0405064	-0.0521669	0.067	0.049	1
Ptprj	0.0405254	-0.0447836	0.074	0.054	1
Acrbp	0.04053	-0.073592	0.034	0.022	1
Ptges2	0.0407101	-0.0319819	0.048	0.033	1
Vill	0.0407303	0.0691639	0.025	0.039	1
Bak1	0.0408047	-0.0653285	0.137	0.109	1
Tgoln1	0.0408933	0.115045	0.146	0.174	1
Ppp1r15b	0.0409429	-0.0720938	0.163	0.133	1
Atp5k	0.0410405	-0.0837784	0.484	0.434	1
Plekha3	0.0410904	-0.062487	0.063	0.046	1
Col16a1	0.0410987	-0.0464001	0.028	0.017	1
Faap24	0.0411435	-0.0503337	0.033	0.02	1
Ckap2l	0.041241	-0.0286605	0.028	0.017	1
Lgals3bp	0.0412824	-0.0596122	0.19	0.157	1
Cdca2	0.0413768	-0.0376082	0.044	0.029	1
Arpp21	0.04139	-0.0412454	0.02	0.01	1
Crot	0.0415678	-0.0560759	0.125	0.098	1
Nudt2	0.0415717	-0.0525442	0.069	0.05	1
Hist3h2ba	0.0416438	0.0441746	0.006	0.014	1
Gins4	0.0416796	-0.0558007	0.114	0.089	1
Trib1	0.0417562	0.0607006	0.024	0.038	1
Fem1b	0.0417785	-0.0887088	0.163	0.135	1
Bloc1s4	0.0419154	-0.0714922	0.071	0.052	1
Nudt9	0.0420122	-0.0566057	0.055	0.039	1
Fam173a	0.0420544	-0.0508027	0.244	0.204	1
Aunip	0.0420653	-0.0358053	0.033	0.02	1
Ccdc163	0.0422461	-0.0758498	0.042	0.028	1
mt-Atp8	0.042271	-0.0874829	0.281	0.245	1
Smpd1	0.0423641	-0.0939559	0.046	0.031	1
Nek1	0.0423792	-0.0658237	0.062	0.045	1
Fastkd3	0.0424214	-0.0582068	0.036	0.024	1
C030039L03Rik	0.0424322	-0.034266	0.011	0.005	1
Mmp2	0.0424561	0.0756462	0.018	0.03	1
Cerk	0.0424729	-0.0762744	0.082	0.062	1
Gt(ROSA)26Sor	0.0424934	-0.0513945	0.061	0.043	1
Usp37	0.042506	-0.071879	0.178	0.147	1
Rbl1	0.0425077	-0.0675547	0.139	0.112	1
Nudcd2	0.0426539	0.149884	0.2	0.225	1
Gins3	0.0427687	-0.0594967	0.036	0.024	1
Sh3gl1	0.0427898	-0.0776976	0.089	0.069	1
Nupl2	0.0428199	0.0632995	0.012	0.023	1
Gm6297	0.0429688	0.0389607	0.007	0.016	1
Reep6	0.0430273	-0.0246866	0.011	0.005	1
Scamp1	0.0430452	-0.103425	0.071	0.053	1
0610012G03Rik	0.0430997	-0.0824972	0.249	0.21	1
Tek	0.043108	0.0519946	0.007	0.016	1
Scaf4	0.0432307	-0.0568314	0.107	0.083	1
Bmpr2	0.0433273	-0.0894113	0.148	0.121	1
Fdx1	0.0434022	-0.0631882	0.182	0.15	1
Ankra2	0.0434083	-0.0643615	0.08	0.06	1
Zc3h8	0.0434372	0.0831183	0.043	0.06	1
Zcchc4	0.043501	-0.0512146	0.053	0.037	1
Ccl5	0.0436776	0.175021	0.012	0.023	1
Lpar2	0.0437252	-0.023848	0.022	0.013	1
Susd6	0.0437667	-0.0767561	0.101	0.079	1
Coq7	0.0438492	-0.0694416	0.083	0.063	1
Abl2	0.0438854	0.111458	0.084	0.106	1
Plpp5	0.0439475	0.0840055	0.036	0.052	1
Kif2a	0.0440255	-0.105717	0.222	0.19	1
Coil	0.0440579	0.0753333	0.034	0.049	1
Rev1	0.0442022	-0.0759891	0.11	0.087	1
Maml3	0.044227	0.126322	0.201	0.231	1
Snrnp70	0.0442381	-0.0468804	0.475	0.427	1
Map4k5	0.0442446	-0.0606578	0.069	0.051	1
Lpcat1	0.0443491	-0.0708443	0.069	0.051	1
Naa16	0.0444241	-0.0634234	0.108	0.085	1
Ormdl3	0.0444245	-0.0994373	0.095	0.074	1
Bap1	0.0445963	-0.0653411	0.113	0.089	1
Trim47	0.0445988	0.109665	0.043	0.06	1
Agbl5	0.0446417	-0.0779892	0.044	0.03	1
Itgb3	0.0447249	0.0669838	0.026	0.04	1
Ifngr1	0.0447884	-0.0820109	0.177	0.148	1
Chst14	0.0450943	-0.0459378	0.021	0.012	1
Chp1	0.0451093	-0.0671235	0.082	0.062	1
Rassf3	0.0452376	-0.055021	0.075	0.055	1
Xpc	0.0452475	-0.0415011	0.212	0.175	1
Trim37	0.0453078	-0.0589968	0.144	0.116	1
Phyh	0.0453854	-0.0749213	0.048	0.033	1
Tiprl	0.0453889	-0.0672427	0.161	0.131	1
Nrgn	0.0454852	-0.0809138	0.417	0.37	1
Hipk1	0.0455406	-0.0908962	0.294	0.255	1
Mfsd7a	0.0456535	0.0287766	0.001	0.006	1
Fgd5	0.045728	0.0775243	0.013	0.024	1
C030037D09Rik	0.0457384	-0.0420398	0.024	0.014	1
Runx3	0.0457446	-0.140096	0.327	0.289	1
Rtel1	0.0457572	-0.054507	0.038	0.025	1
Tatdn3	0.0457909	-0.042919	0.024	0.014	1
Gm13205	0.0458767	-0.0240049	0.01	0.004	1
8430408G22Rik	0.0459117	-0.0334088	0.01	0.004	1
Eea1	0.0459335	-0.0627143	0.126	0.101	1
Clspn	0.0459424	-0.0754537	0.103	0.081	1
Unc5cl	0.0459466	-0.0322781	0.01	0.004	1
Sstr2	0.0460141	-0.0360933	0.027	0.016	1
Tle4	0.0460187	-0.0445726	0.165	0.134	1
Tmbim6	0.0460402	-0.0895685	0.41	0.362	1
Dcaf10	0.0460637	-0.0625482	0.074	0.055	1
Rmi1	0.0460862	-0.0535666	0.052	0.037	1
Ets1	0.0461556	-0.0657628	0.052	0.037	1
Eif2d	0.0462119	-0.0645449	0.062	0.045	1
Topbp1	0.0462547	-0.0878166	0.307	0.268	1
C1qtnf6	0.0463187	0.0615707	0.013	0.024	1
Ssr3	0.0463464	-0.0858167	0.349	0.303	1
St14	0.0463664	-0.0295545	0.019	0.01	1
Afap1l1	0.0464028	-0.126263	0.16	0.134	1
Rps27	0.0465251	-0.0444711	0.999	0.999	1
Siah2	0.0465792	0.0618315	0.034	0.05	1
Creb1	0.0465794	-0.0855406	0.273	0.236	1
Tnfaip8	0.0465888	0.0899975	0.423	0.441	1
Borcs6	0.0466041	-0.0453087	0.047	0.032	1
Itgal	0.0466328	-0.055177	0.116	0.092	1
Polr3h	0.0467	0.126266	0.064	0.083	1
Dusp28	0.0467302	-0.0440818	0.032	0.02	1
Hspbp1	0.046749	-0.0440122	0.222	0.185	1
Gab2	0.0471067	0.0690978	0.035	0.051	1
Upf1	0.0471256	-0.0474302	0.178	0.147	1
Gm37748	0.0471695	0.0134294	0	0.004	1
Gm15856	0.0471695	0.0199506	0	0.004	1
Gm11175	0.0471695	0.0207896	0	0.004	1
Pth1r	0.0471695	0.0141806	0	0.004	1
Fkbp1a	0.0472106	-0.0870263	0.35	0.308	1
Tbc1d31	0.0472509	-0.0746998	0.1	0.078	1
Pcmtd1	0.0473172	-0.0824526	0.158	0.131	1
Zfp426	0.0473492	-0.0477993	0.052	0.037	1
Mast4	0.0475066	-0.0490077	0.15	0.121	1
Dcp1a	0.0476252	-0.048438	0.042	0.028	1
Pkp4	0.0478826	0.0695302	0.031	0.046	1
Epb41l2	0.0479354	-0.0820895	0.063	0.047	1
Tada2a	0.0479356	-0.0439036	0.05	0.035	1
Mea1	0.047967	-0.0653388	0.129	0.104	1
Azin1	0.0480427	-0.0790768	0.179	0.149	1
Derl1	0.0480677	-0.0828436	0.181	0.151	1
Mta1	0.0480722	-0.0593658	0.216	0.181	1
Mgat4a	0.0481793	0.108779	0.041	0.057	1
Mfsd4	0.0482628	-0.0627595	0.031	0.019	1
Vav3	0.0483379	-0.0599165	0.157	0.127	1
Cox17	0.0483789	-0.0924811	0.379	0.336	1
Ralgapa1	0.0484446	-0.055814	0.095	0.073	1
Rbm12b2	0.048473	-0.0341455	0.053	0.037	1
Elovl7	0.0484978	0.0508342	0.016	0.027	1
Usp25	0.0485005	-0.0624836	0.206	0.172	1
Pet100	0.0485096	-0.0804161	0.276	0.238	1
Sept8	0.0485801	-0.0587163	0.048	0.033	1
Pcgf2	0.0486165	-0.05177	0.035	0.023	1
Stoml2	0.0487818	0.125376	0.133	0.157	1
Pml	0.0489217	-0.0743071	0.118	0.094	1
Ppp1cb	0.0489329	-0.102574	0.331	0.294	1
Ergic3	0.0489561	-0.0666572	0.178	0.149	1
Trappc1	0.049006	-0.0571633	0.097	0.075	1
Gm17690	0.0491289	-0.0301149	0.009	0.004	1
Pfdn1	0.0491994	-0.103167	0.244	0.211	1
Vps4b	0.0492249	-0.0702564	0.227	0.193	1
Pidd1	0.049231	-0.0489163	0.037	0.025	1
Hacl1	0.0492496	-0.0388856	0.029	0.018	1
Me2	0.0492556	-0.0400544	0.09	0.07	1
Gmpr2	0.049284	0.0996446	0.05	0.068	1
Adat3	0.0493249	-0.0221257	0.009	0.004	1
Ube2d3	0.0493374	0.123458	0.615	0.611	1
Tomm34	0.0493923	-0.111731	0.132	0.108	1
St8sia6	0.0493932	0.0339581	0.002	0.007	1
Pcbp2	0.0494112	-0.0858293	0.608	0.555	1
Fbxl4	0.0495528	-0.0484492	0.023	0.014	1
Il1rap	0.0495812	-0.0457191	0.031	0.019	1
Cnbd2	0.0496398	-0.021885	0.009	0.004	1
B3galt4	0.0496987	0.061718	0.011	0.021	1
S100a5	0.0497661	0.036183	0.003	0.009	1
Junos	0.0497661	0.0354158	0.003	0.009	1
Eif4g2	0.0497995	-0.0696486	0.697	0.657	1
D330045A20Rik	0.0498405	0.0256737	0.002	0.007	1
Eno1	0.0498817	-0.041123	0.071	0.052	1
Mettl5	0.0499853	-0.0658785	0.102	0.08	1
Efna4	0.0500354	-0.0454795	0.023	0.014	1
Cox7c	0.0501196	-0.0778525	0.824	0.8	1
Rad51ap1	0.0501261	-0.0556342	0.067	0.05	1
Mttp	0.0501507	0.100941	0.048	0.065	1
Nek4	0.0501817	-0.0376307	0.018	0.009	1
Rpa3	0.0501885	-0.03106	0.209	0.173	1
Zadh2	0.050216	-0.0761644	0.082	0.063	1
Rab3il1	0.0502208	0.0509629	0.017	0.028	1
Nfkbil1	0.0502774	-0.0557775	0.096	0.074	1
Gm13563	0.0502824	-0.023774	0.005	0.001	1
Gpr137c	0.0502824	-0.0268484	0.005	0.001	1
Ciita	0.0502824	-0.0198773	0.005	0.001	1
Trpt1	0.0502824	-0.0169164	0.005	0.001	1
Cfap77	0.0503445	-0.0177099	0.005	0.001	1
Scfd1	0.0503685	-0.073706	0.093	0.072	1
Ccdc74a	0.0504067	-0.0158656	0.005	0.001	1
Cbwd1	0.0504286	0.0525434	0.014	0.025	1
Mon2	0.050436	-0.0487866	0.078	0.059	1
Abcf3	0.0504674	-0.0428748	0.076	0.057	1
Celf5	0.0504689	-0.0141875	0.005	0.001	1
Lhcgr	0.0505003	0.0342133	0.003	0.009	1
Tpm2	0.0505062	-0.0687594	0.043	0.029	1
Klc3	0.0505312	-0.0197427	0.005	0.001	1
Ifitm5	0.0505312	-0.0152939	0.005	0.001	1
Spata24	0.0505658	-0.0659194	0.054	0.039	1
Gm17473	0.0505936	-0.0147005	0.005	0.001	1
Atg5	0.0506329	0.121118	0.086	0.107	1
Nyap1	0.050656	-0.0118609	0.005	0.001	1
Pdgfa	0.050656	-0.0106235	0.005	0.001	1
Bmp4	0.050656	-0.0216185	0.005	0.001	1
Itk	0.050656	-0.0143255	0.005	0.001	1
Rpp21	0.0506857	-0.0747678	0.197	0.165	1
Atr	0.0506997	-0.0518083	0.163	0.134	1
Gm29650	0.0507185	-0.0108227	0.005	0.001	1
Aspa	0.0507333	-0.0559159	0.014	0.007	1
Thrap3	0.0507466	-0.0558561	0.365	0.322	1
Gtf2ird1	0.0507998	-0.0580746	0.077	0.059	1
Six5	0.0509296	-0.0393069	0.031	0.019	1
Pigu	0.0509658	-0.0714106	0.096	0.075	1
Vps4a	0.0511183	0.0855544	0.053	0.071	1
Ddx20	0.0511359	-0.0654687	0.06	0.043	1
Cenpp	0.0511571	-0.0315591	0.026	0.016	1
Rxra	0.05122	-0.0288759	0.018	0.009	1
Ap1g2	0.0513733	-0.072113	0.063	0.047	1
Dna2	0.0514012	-0.0669389	0.088	0.068	1
Prkce	0.0514079	-0.09082	0.089	0.07	1
Thada	0.051439	0.0497026	0.025	0.039	1
Leprotl1	0.0514888	-0.0811349	0.22	0.186	1
Zfp947	0.0514912	-0.035851	0.014	0.007	1
Ctdsp1	0.0515369	-0.0682546	0.119	0.095	1
Adgrg1	0.051569	0.0821546	0.775	0.787	1
Nomo1	0.0515883	-0.0396409	0.16	0.131	1
Atp8a2	0.051813	-0.0263443	0.008	0.003	1
Tbrg4	0.0518897	0.118845	0.059	0.077	1
Hdac9	0.0519438	-0.0305928	0.008	0.003	1
Nphs1	0.0519874	-0.0235202	0.008	0.003	1
Cluap1	0.0519919	-0.0641088	0.095	0.074	1
Pvr	0.052065	0.0580781	0.009	0.018	1
Uba7	0.0521164	0.111313	0.132	0.158	1
Gm28151	0.0521624	-0.0242068	0.008	0.003	1
Cyth3	0.0521678	-0.0686339	0.058	0.042	1
Stxbp1	0.0521918	-0.0513866	0.053	0.038	1
0610010K14Rik	0.0521942	-0.0249167	0.014	0.007	1
Tia1	0.0522357	-0.0661992	0.511	0.468	1
M1ap	0.05225	-0.0196377	0.008	0.003	1
Ap4m1	0.0525928	-0.0663881	0.103	0.082	1
E130308A19Rik	0.0526899	-0.0738898	0.066	0.049	1
March8	0.052842	-0.0618854	0.048	0.034	1
Morf4l1	0.0529518	-0.0422752	0.773	0.727	1
Hnrnpa2b1	0.0529539	-0.0487297	0.911	0.873	1
Nudt4	0.0531853	-0.0788782	0.111	0.088	1
Tma7	0.0532458	-0.0712774	0.637	0.579	1
Capzb	0.0532799	-0.0856278	0.446	0.402	1
Atg101	0.0532819	-0.0449874	0.117	0.093	1
Ctage5	0.0533337	0.133258	0.156	0.181	1
Ifi35	0.0534227	0.128003	0.073	0.092	1
Blm	0.0534445	-0.0196437	0.087	0.066	1
Acap1	0.0535544	-0.0459001	0.181	0.148	1
Cnr2	0.0536055	-0.0304081	0.007	0.003	1
Suclg2	0.0536471	-0.0840104	0.195	0.164	1
Tonsl	0.0537035	0.142491	0.242	0.266	1
Cdk13	0.053705	-0.0457655	0.159	0.13	1
Gp9	0.0537322	-0.0490498	0.025	0.015	1
Polr1e	0.0537461	0.0775708	0.053	0.071	1
Ngfrap1	0.053846	-0.0841604	0.347	0.305	1
Brip1os	0.0540949	-0.0512114	0.089	0.069	1
Sept9	0.0541363	-0.0764406	0.241	0.208	1
Mrpl52	0.054184	-0.0501333	0.609	0.553	1
Patl1	0.0541845	-0.0527037	0.06	0.043	1
Rab1a	0.0542474	-0.0530264	0.208	0.174	1
Klrd1	0.0542825	-0.0144501	0.007	0.003	1
Zfp593	0.0543287	0.126929	0.125	0.148	1
Cebpz	0.0543371	0.121529	0.42	0.439	1
Foxn2	0.0543391	-0.0587122	0.095	0.074	1
Nrbp2	0.0543551	-0.0258682	0.006	0.002	1
C130050O18Rik	0.0544721	-0.0307257	0.006	0.002	1
Ndufaf6	0.0545088	0.0930391	0.034	0.049	1
B9d1	0.054526	-0.0234984	0.007	0.003	1
Slco4a1	0.0545362	-0.0552104	0.052	0.037	1
Qtrtd1	0.0545547	0.0715925	0.039	0.055	1
Gpr137b	0.0545748	-0.0187251	0.007	0.003	1
Acacb	0.0545893	-0.0262832	0.006	0.002	1
Fmn2	0.054648	-0.0235178	0.006	0.002	1
Hist2h3b	0.054648	-0.0246692	0.006	0.002	1
Slc22a23	0.0547068	-0.020008	0.006	0.002	1
Hist1h2af	0.0547656	-0.0155617	0.006	0.002	1
Prmt2	0.0547697	-0.0533016	0.025	0.015	1
Gm15853	0.0547704	-0.0187398	0.007	0.003	1
Armc2	0.0548244	-0.0141802	0.006	0.002	1
Mxd3	0.0548685	-0.0144078	0.007	0.003	1
Cdk4	0.0548779	-0.0849626	0.455	0.417	1
Eif1ad	0.0549286	0.124618	0.152	0.175	1
Ehhadh	0.0549423	-0.018599	0.006	0.002	1
RP24-259P13.2	0.0550013	-0.0149638	0.006	0.002	1
Spic	0.0550695	-0.0333789	0.007	0.002	1
Ajuba	0.0550695	-0.0355639	0.007	0.002	1
Rnf2	0.0551285	-0.0929567	0.116	0.094	1
A130051J06Rik	0.0551786	-0.00950342	0.006	0.002	1
Cetn3	0.0551898	-0.039295	0.303	0.261	1
Rela	0.0552869	-0.09937	0.143	0.118	1
Prr12	0.0554466	-0.0788257	0.095	0.075	1
Lifr	0.0554986	-0.0210427	0.007	0.002	1
Rilpl1	0.0555509	-0.0507206	0.013	0.006	1
Lurap1	0.0555525	-0.0311783	0.007	0.002	1
Atp6v0a1	0.0555748	-0.0479443	0.043	0.029	1
Abcb9	0.0556063	-0.0185053	0.007	0.002	1
Nme3	0.0557142	-0.0193437	0.007	0.002	1
Umad1	0.0557326	0.0761966	0.021	0.032	1
Fkbp11	0.0557551	0.0981475	0.06	0.078	1
Gm20633	0.0557682	-0.0165747	0.007	0.002	1
Rapsn	0.0557746	-0.0279394	0.033	0.021	1
Polr1d	0.055788	-0.0592897	0.457	0.399	1
Cxxc5	0.055862	-0.0699949	0.262	0.229	1
Gm10638	0.0558764	-0.0143417	0.007	0.002	1
Rb1	0.0559311	-0.0996251	0.054	0.039	1
Apitd1	0.0559332	-0.0603565	0.084	0.064	1
Slc16a10	0.056052	-0.0472018	0.047	0.032	1
Nt5c3b	0.0561091	-0.0859291	0.114	0.092	1
Bckdk	0.056163	-0.0985555	0.147	0.122	1
Nsl1	0.056247	-0.035735	0.032	0.02	1
Nipsnap3b	0.056396	-0.0590951	0.101	0.079	1
Ms4a2	0.0564702	-0.0358684	0.013	0.006	1
BC004004	0.0566642	-0.12196	0.114	0.093	1
Sgk3	0.0566997	-0.0586712	0.187	0.157	1
Pick1	0.0567	-0.0961962	0.079	0.061	1
Rhbdd2	0.0568179	-0.0727239	0.119	0.096	1
Intu	0.0568326	-0.0406628	0.02	0.011	1
Tmem9b	0.0569189	-0.0512058	0.044	0.03	1
Slfn5	0.0569996	0.0605872	0.016	0.027	1
Akap1	0.0570059	-0.02858	0.062	0.046	1
Actr6	0.0570981	-0.0696384	0.078	0.06	1
Dalrd3	0.0571645	-0.0555142	0.107	0.085	1
Ppp1r16b	0.057186	-0.0329994	0.013	0.006	1
Pramef8	0.0572363	-0.035076	0.034	0.023	1
Dph3	0.0572418	0.139277	0.167	0.191	1
Pknox1	0.0573686	-0.0430069	0.084	0.064	1
Tmem258	0.0573936	-0.0999822	0.518	0.47	1
Anapc16	0.0575574	-0.07018	0.163	0.135	1
Gm26910	0.0576286	0.0411801	0.005	0.012	1
Spn	0.0577833	-0.0384998	0.399	0.342	1
Stx18	0.0577932	0.0843522	0.03	0.043	1
Nap1l1	0.0578168	-0.0932393	0.67	0.625	1
Psmd7	0.0578175	0.130089	0.305	0.328	1
Elp4	0.0578328	-0.0509866	0.04	0.027	1
Ikbkb	0.0579835	-0.0664326	0.247	0.21	1
Hist1h1b	0.0580112	-0.123064	0.091	0.072	1
Aqr	0.0580437	-0.0762672	0.187	0.158	1
Zfp946	0.0580504	-0.0618499	0.046	0.032	1
Slc35c2	0.0580883	-0.0651064	0.184	0.154	1
Rbpms2	0.0582162	0.074195	0.011	0.02	1
Cenpf	0.0583504	-0.0326356	0.063	0.047	1
Nudt7	0.0584914	0.0718824	0.053	0.071	1
Exosc10	0.0585083	-0.0373702	0.121	0.097	1
Aff3	0.0585394	0.0940506	0.207	0.235	1
Dus2	0.0585796	0.054497	0.008	0.017	1
Dcaf12	0.058734	-0.0699112	0.124	0.101	1
Ninj1	0.0587512	0.162681	0.218	0.242	1
Memo1	0.0588063	0.102202	0.068	0.087	1
Mterf1a	0.0589377	-0.0675384	0.055	0.04	1
Slco3a1	0.0589892	0.13162	0.304	0.328	1
Emc9	0.0590795	0.0456794	0.008	0.017	1
Fam168b	0.0591349	-0.0798074	0.263	0.226	1
Pacs2	0.0591475	-0.0606429	0.083	0.064	1
Aox4	0.0592077	-0.0109973	0.002	0	1
Kcnj13	0.0592077	-0.00858797	0.002	0	1
Sh3bp4	0.0592077	-0.00559388	0.002	0	1
Gpr35	0.0592077	-0.00670654	0.002	0	1
Tmem163	0.0592077	-0.0122468	0.002	0	1
Il10	0.0592077	-0.0111184	0.002	0	1
Fcna	0.0592077	-0.00997985	0.002	0	1
Gm13977	0.0592077	-0.00484802	0.002	0	1
Gm14161	0.0592077	-0.00867019	0.002	0	1
Gm17096	0.0592077	-0.00564765	0.002	0	1
Gm4724	0.0592077	-0.0095411	0.002	0	1
Gm9833	0.0592077	-0.0130473	0.002	0	1
Mgarp	0.0592077	-0.0178231	0.002	0	1
P2ry13	0.0592077	-0.0127142	0.002	0	1
Thbs3	0.0592077	-0.0092092	0.002	0	1
Gm43194	0.0592077	-0.00709319	0.002	0	1
Gm2163	0.0592077	-0.00892386	0.002	0	1
Fndc5	0.0592077	-0.00963698	0.002	0	1
C1qc	0.0592077	-0.00869383	0.002	0	1
Gm17029	0.0592077	-0.00660731	0.002	0	1
Prom1	0.0592077	-0.00635277	0.002	0	1
Gm42984	0.0592077	-0.011622	0.002	0	1
Gm8013	0.0592077	-0.0155654	0.002	0	1
Gm43118	0.0592077	-0.00575848	0.002	0	1
Myo18b	0.0592077	-0.00661804	0.002	0	1
Sftpb	0.0592077	-0.00942234	0.002	0	1
Gm15510	0.0592077	-0.00933365	0.002	0	1
Aplp1	0.0592077	-0.0126856	0.002	0	1
Mogat2	0.0592077	-0.011999	0.002	0	1
Tpbgl	0.0592077	-0.00882066	0.002	0	1
Atp2a1	0.0592077	-0.0120646	0.002	0	1
Chst3	0.0592077	-0.00429436	0.002	0	1
Amh	0.0592077	-0.0103209	0.002	0	1
Dcn	0.0592077	-0.0133523	0.002	0	1
Gm26804	0.0592077	-0.00937539	0.002	0	1
Gm16853	0.0592077	-0.0103541	0.002	0	1
Plppr2	0.0592077	-0.014592	0.002	0	1
Tmprss4	0.0592077	-0.0114351	0.002	0	1
BC049352	0.0592077	-0.0108758	0.002	0	1
Neo1	0.0592077	-0.0154979	0.002	0	1
Gm11998	0.0592077	-0.00977204	0.002	0	1
4930412M03Rik	0.0592077	-0.00892743	0.002	0	1
Hs3st3b1	0.0592077	-0.00745994	0.002	0	1
Gm525	0.0592077	-0.0072697	0.002	0	1
Gm11521	0.0592077	-0.0143841	0.002	0	1
Myadml2	0.0592077	-0.00655085	0.002	0	1
Gm26877	0.0592077	-0.00994985	0.002	0	1
Tppp	0.0592077	-0.00806076	0.002	0	1
Ccno	0.0592077	-0.00875625	0.002	0	1
Eml1	0.0592077	-0.00999865	0.002	0	1
Elfn2	0.0592077	-0.00639073	0.002	0	1
Gm8973	0.0592077	-0.00963291	0.002	0	1
Acvrl1	0.0592077	-0.0128053	0.002	0	1
4930451G09Rik	0.0592077	-0.00920618	0.002	0	1
Igll1	0.0592077	-0.0104088	0.002	0	1
Ildr1	0.0592077	-0.0108225	0.002	0	1
Gm16892	0.0592077	-0.00703178	0.002	0	1
C030010L15Rik	0.0592077	-0.00713925	0.002	0	1
Gm17705	0.0592077	-0.00988402	0.002	0	1
Stap2	0.0592077	-0.0100551	0.002	0	1
Tubb4a	0.0592077	-0.0134118	0.002	0	1
Dsc2	0.0592077	-0.00529333	0.002	0	1
Gm4950	0.0592077	-0.00804475	0.002	0	1
Pstpip2	0.0592077	-0.00760272	0.002	0	1
Susd4	0.0592077	-0.00929843	0.002	0	1
Scn2a1	0.0592077	-0.020408	0.002	0	1
B3galt1	0.0592077	-0.00796753	0.002	0	1
Efna1	0.0592077	-0.0108489	0.002	0	1
Gm43042	0.0592077	-0.00700972	0.002	0	1
Baiap2l1	0.0592077	-0.0143957	0.002	0	1
Myh14	0.0592077	-0.011059	0.002	0	1
RP23-446E13.1	0.0592077	-0.00726832	0.002	0	1
4932443L11Rik	0.0592077	-0.0101257	0.002	0	1
1810012K16Rik	0.0592077	-0.00963399	0.002	0	1
Gm10406	0.0592077	-0.00650167	0.002	0	1
Kirrel3os	0.0592077	-0.00744127	0.002	0	1
Plxnb1	0.0592077	-0.012009	0.002	0	1
Efcab9	0.0592077	-0.00731657	0.002	0	1
Dgkeos	0.0592077	-0.0196569	0.002	0	1
Fam20a	0.0592077	-0.0139233	0.002	0	1
[truncated: 15,103 more rows]

## Sheet: Tet2-KO vs WT (IL1β)
Supplementary Data 2. Differential gene expression between HSCs from single cell RNA sequencing of lineage depleted bone marrow isolated from Tet2-KO and WT mice (n = 4 per group) treated with IL1β for 5 weeks.
gene	p_val	avg_log2FC	pct.1	pct.2	p_val_adj
Hspa1b	9.31025e-57	1.58377	0.172	0.452	1.6076e-52
Hspa1a	1.34831e-56	1.44214	0.077	0.327	2.32812e-52
Jun	5.89877e-47	0.68351	0.788	0.917	1.01854e-42
Gm26802	7.99228e-37	0.778114	0.013	0.152	1.38003e-32
Klf6	1.05335e-32	0.996537	0.337	0.561	1.81882e-28
Gimap6	1.83714e-32	0.601759	0.194	0.436	3.17219e-28
Egr1	2.0173e-32	0.725077	0.47	0.696	3.48327e-28
Rsrp1	3.74418e-32	0.436048	0.671	0.905	6.46507e-28
Fosb	1.3033e-30	1.02513	0.345	0.54	2.25041e-26
Malat1	2.55923e-30	0.32215	0.999	1	4.41902e-26
Zfp36	7.90299e-26	0.479508	0.726	0.868	1.36461e-21
Ctla2a	5.78038e-24	0.42027	0.58	0.81	9.98098e-20
Rhob	1.93633e-23	0.469678	0.225	0.439	3.34346e-19
Fos	6.9473e-23	0.810714	0.419	0.599	1.19959e-18
Dnajb1	1.82682e-20	0.501559	0.197	0.376	3.15437e-16
H2-Q7	2.14857e-20	0.388597	0.181	0.369	3.70994e-16
Tmsb10	2.50051e-20	0.395405	0.475	0.691	4.31762e-16
Fau	5.86444e-20	0.218172	0.968	0.992	1.01261e-15
Neat1	8.00841e-20	0.422268	0.491	0.714	1.38281e-15
Ltb	1.28738e-19	0.454852	0.329	0.528	2.22291e-15
Ifi203	3.22056e-19	0.368018	0.338	0.562	5.56094e-15
Ier5	4.2629e-19	0.371193	0.218	0.407	7.36075e-15
Btg2	6.6401e-19	0.48326	0.431	0.626	1.14655e-14
Pik3ip1	8.60372e-19	0.384168	0.197	0.379	1.4856e-14
B2m	1.07764e-18	0.276719	0.883	0.968	1.86075e-14
Dusp1	8.32287e-18	0.49321	0.516	0.696	1.43711e-13
Jund	1.1427e-17	0.361463	0.647	0.826	1.9731e-13
Gm19590	2.29778e-17	0.291405	0.154	0.321	3.96757e-13
Ifitm3	7.07675e-17	0.38785	0.428	0.644	1.22194e-12
Akap13	7.19061e-17	0.322368	0.707	0.879	1.2416e-12
Ubc	7.58276e-17	0.400918	0.46	0.669	1.30932e-12
PISD	9.0178e-17	0.361996	0.394	0.617	1.5571e-12
Zbtb20	1.78535e-16	0.318036	0.39	0.608	3.08277e-12
Ypel3	2.28813e-16	0.330898	0.123	0.264	3.95091e-12
Commd10	2.61761e-16	0.274747	0.031	0.119	4.51983e-12
Dusp2	6.70314e-16	0.382343	0.571	0.751	1.15743e-11
Ubb	9.43493e-16	0.350911	0.351	0.55	1.62913e-11
Klf2	1.02369e-15	0.490366	0.16	0.302	1.7676e-11
Gm26735	2.72083e-15	0.310517	0.106	0.235	4.69805e-11
Ulk1	7.33558e-15	0.300633	0.12	0.251	1.26663e-10
Uba52	8.67764e-15	0.303912	0.168	0.318	1.49837e-10
Xkr6	1.07116e-14	0.263388	0.011	0.074	1.84958e-10
Ftl1	1.34331e-14	0.307553	0.49	0.682	2.31949e-10
Gimap1	6.66191e-14	0.310182	0.189	0.345	1.15031e-09
Klhl24	8.30802e-14	0.274072	0.256	0.428	1.43455e-09
Kansl1l	1.56565e-13	0.24207	0.173	0.321	2.7034e-09
Ier2	1.98882e-13	0.326305	0.612	0.784	3.4341e-09
Txnip	2.46632e-13	0.29804	0.466	0.66	4.2586e-09
Dnaja1	2.78805e-13	0.464041	0.555	0.715	4.81413e-09
H2-T23	2.86273e-13	0.284344	0.344	0.535	4.94307e-09
Kdm6b	5.58113e-13	0.252931	0.273	0.443	9.63694e-09
Elk4	7.09647e-13	0.228269	0.143	0.277	1.22535e-08
Clk1	7.18288e-13	0.263728	0.522	0.717	1.24027e-08
Nceh1	7.77395e-13	0.285072	0.191	0.335	1.34233e-08
H2-D1	8.8391e-13	0.276266	0.627	0.815	1.52625e-08
Ccng2	1.02695e-12	0.240024	0.102	0.218	1.77323e-08
Serpina3g	1.30978e-12	0.293654	0.331	0.507	2.2616e-08
H3f3b	1.48763e-12	0.228477	0.909	0.975	2.5687e-08
Mndal	1.72448e-12	0.252825	0.253	0.42	2.97766e-08
Pnrc1	2.15594e-12	0.236613	0.483	0.691	3.72267e-08
Per1	2.30529e-12	0.279682	0.106	0.217	3.98054e-08
Pink1	3.35169e-12	0.229359	0.087	0.189	5.78736e-08
Ly6c2	3.4594e-12	0.276153	0.082	0.18	5.97334e-08
Taf7	3.98709e-12	0.225335	0.109	0.221	6.8845e-08
Pdzk1ip1	4.52787e-12	0.257194	0.114	0.227	7.81827e-08
Ifi44	4.60847e-12	0.276488	0.046	0.126	7.95744e-08
P2rx4	4.80506e-12	0.218872	0.201	0.347	8.29689e-08
Sgms1	4.8278e-12	0.268049	0.224	0.376	8.33617e-08
Hmga2	5.42627e-12	0.260374	0.046	0.126	9.36954e-08
Fbxl20	7.25791e-12	0.216818	0.11	0.222	1.25322e-07
Tigd2	7.76512e-12	0.21493	0.068	0.16	1.3408e-07
Slc7a8	7.88591e-12	0.256848	0.07	0.162	1.36166e-07
Rab31	1.06833e-11	0.208377	0.095	0.198	1.84468e-07
Shisa5	1.15368e-11	0.266625	0.173	0.305	1.99206e-07
Ptpn18	1.15764e-11	0.236345	0.544	0.753	1.99889e-07
Epb41l4aos	1.29003e-11	0.199074	0.201	0.345	2.22749e-07
Ahnak	1.37632e-11	0.269473	0.03	0.096	2.37649e-07
Wfdc17	2.08561e-11	0.342841	0.066	0.15	3.60122e-07
Dennd4a	2.21963e-11	0.244326	0.075	0.167	3.83263e-07
Ctla2b	2.49073e-11	0.271826	0.076	0.168	4.30075e-07
Nr1h2	2.73017e-11	0.224122	0.07	0.159	4.71419e-07
Itsn1	2.98038e-11	0.273549	0.03	0.094	5.14622e-07
Myl10	3.18796e-11	-0.462515	0.071	0.018	5.50465e-07
Pdcd1lg2	4.24747e-11	0.260508	0.017	0.071	7.3341e-07
Ly6a	4.78645e-11	0.275131	0.098	0.196	8.26477e-07
Sox4	4.93432e-11	0.236949	0.884	0.954	8.5201e-07
Nr4a1	5.11951e-11	0.282514	0.083	0.175	8.83986e-07
Cd63	5.31238e-11	0.232724	0.232	0.382	9.17289e-07
Irf9	6.60058e-11	0.245667	0.098	0.196	1.13972e-06
Myct1	6.83908e-11	0.159882	0.233	0.388	1.1809e-06
Sqstm1	7.35282e-11	0.22687	0.134	0.25	1.26961e-06
Nfkbid	7.61655e-11	0.267401	0.109	0.211	1.31515e-06
Cd52	7.81825e-11	0.266527	0.293	0.441	1.34998e-06
Traf1	8.75306e-11	0.26959	0.066	0.149	1.51139e-06
Gimap5	1.10584e-10	0.259047	0.051	0.127	1.90945e-06
H2-Q6	1.40499e-10	0.235478	0.065	0.147	2.426e-06
Ppp1r10	1.76692e-10	0.219164	0.181	0.308	3.05093e-06
Stat3	1.81695e-10	0.182286	0.301	0.477	3.13733e-06
Serinc3	2.24408e-10	0.179502	0.872	0.967	3.87485e-06
Arhgef18	2.34575e-10	0.222826	0.129	0.238	4.0504e-06
Mir142hg	2.34875e-10	0.210398	0.113	0.215	4.05559e-06
Ddx5	2.65042e-10	0.17931	0.872	0.954	4.57648e-06
Pan3	2.70609e-10	0.208844	0.361	0.546	4.6726e-06
Pear1	2.84391e-10	0.174395	0.078	0.165	4.91057e-06
Phlda1	3.10062e-10	0.295569	0.104	0.2	5.35384e-06
Gm16586	3.50654e-10	0.209685	0.177	0.304	6.05475e-06
Vmp1	3.68e-10	0.234572	0.356	0.53	6.35425e-06
S100a11	4.24694e-10	0.183135	0.319	0.491	7.33319e-06
Mxd1	4.38324e-10	0.238762	0.149	0.263	7.56854e-06
Sepp1	6.40757e-10	0.208233	0.19	0.318	1.1064e-05
Uvssa	7.07391e-10	0.189329	0.052	0.124	1.22145e-05
Tsc22d1	8.549e-10	0.238424	0.38	0.565	1.47616e-05
Plek	8.69856e-10	0.184908	0.268	0.414	1.50198e-05
Lcp2	8.8971e-10	0.238319	0.127	0.23	1.53626e-05
Tmem71	9.07567e-10	0.189484	0.098	0.193	1.5671e-05
Flt3	9.5253e-10	0.208245	0.202	0.33	1.64473e-05
Osbpl1a	9.86373e-10	0.208525	0.098	0.19	1.70317e-05
Slfn8	9.91496e-10	0.170364	0.05	0.122	1.71202e-05
Hlf	1.00165e-09	0.27913	0.463	0.631	1.72955e-05
Diaph1	1.01956e-09	0.244037	0.355	0.517	1.76047e-05
Mknk2	1.04093e-09	0.171901	0.157	0.274	1.79737e-05
Mcl1	1.13726e-09	0.253899	0.557	0.714	1.9637e-05
Irgm1	1.14239e-09	0.234628	0.076	0.158	1.97256e-05
Pdgfrb	1.31958e-09	0.189076	0.104	0.2	2.27852e-05
Coro7	1.33865e-09	0.173116	0.137	0.246	2.31145e-05
Marcksl1	1.38748e-09	0.240228	0.364	0.527	2.39577e-05
Lims1	1.46424e-09	0.202985	0.253	0.397	2.5283e-05
Tcp11l2	1.57069e-09	0.168363	0.099	0.193	2.71212e-05
Maff	1.57322e-09	0.217603	0.043	0.109	2.71648e-05
Gng11	1.61126e-09	0.150175	0.135	0.243	2.78217e-05
Gadd45b	1.68905e-09	0.290655	0.194	0.312	2.91648e-05
Ndrg1	2.00303e-09	0.155256	0.269	0.42	3.45864e-05
Sox6	2.17723e-09	0.22096	0.127	0.227	3.75943e-05
Rnasel	2.33126e-09	0.153471	0.205	0.338	4.02539e-05
Rnf38	2.81446e-09	0.185538	0.125	0.226	4.85973e-05
Mctp1	3.04209e-09	0.156965	0.153	0.267	5.25278e-05
Rora	3.26314e-09	0.230317	0.07	0.146	5.63447e-05
Tnfsf10	3.46144e-09	0.213341	0.06	0.132	5.97687e-05
Zyx	3.49122e-09	0.231605	0.285	0.43	6.02828e-05
Fam65a	3.60093e-09	0.183771	0.196	0.321	6.21772e-05
Pnpla7	3.6669e-09	0.154924	0.094	0.183	6.33164e-05
S100a10	3.99743e-09	0.242474	0.32	0.468	6.90237e-05
Ubald2	4.05836e-09	0.155416	0.245	0.389	7.00757e-05
Eng	4.08793e-09	0.183127	0.103	0.196	7.05862e-05
Gimap9	5.14912e-09	0.185893	0.165	0.276	8.89099e-05
Sdhaf4	5.17709e-09	0.175382	0.074	0.152	8.93928e-05
Rnf114	5.22679e-09	0.191417	0.122	0.219	9.0251e-05
Fli1	5.34968e-09	0.158309	0.251	0.392	9.23729e-05
Aim2	5.59293e-09	0.191877	0.129	0.228	9.65732e-05
Bbx	5.93478e-09	0.170059	0.185	0.303	0.000102476
Zfp467	6.12087e-09	0.198935	0.051	0.118	0.000105689
1810058I24Rik	6.49504e-09	0.159929	0.202	0.33	0.00011215
Neurl3	6.53054e-09	0.177343	0.227	0.369	0.000112763
Cd200r4	6.63056e-09	0.156098	0.016	0.061	0.00011449
Tnrc18	6.7805e-09	0.169205	0.149	0.256	0.000117079
Pitpnc1	7.60841e-09	0.156342	0.332	0.502	0.000131374
Irf1	8.23218e-09	0.246168	0.171	0.279	0.000142145
Pf4	1.02661e-08	0.245034	0.099	0.183	0.000177264
Trim30a	1.07962e-08	0.190344	0.145	0.248	0.000186417
Gramd1a	1.10505e-08	0.168051	0.197	0.321	0.000190809
Tmem128	1.11401e-08	0.160848	0.07	0.146	0.000192356
Fnbp1l	1.19362e-08	0.186752	0.088	0.171	0.000206103
Map3k8	1.23876e-08	0.195074	0.051	0.116	0.000213896
Zfand5	1.24868e-08	0.197659	0.485	0.665	0.000215609
Ppp1r15a	1.32823e-08	0.173908	0.313	0.468	0.000229345
Tuba1a	1.32932e-08	0.178191	0.066	0.139	0.000229534
Pcmtd2	1.41384e-08	0.160868	0.157	0.264	0.000244128
Krt18	1.41466e-08	0.152718	0.1	0.187	0.000244269
Stap1	1.45942e-08	0.19927	0.274	0.417	0.000251997
Gm43936	1.55811e-08	0.159067	0.016	0.059	0.000269038
Zfp831	1.56252e-08	0.145189	0.026	0.078	0.0002698
Zcchc6	1.6003e-08	0.183634	0.209	0.334	0.000276325
Dnajb4	1.62913e-08	0.188912	0.122	0.215	0.000281302
Plscr4	1.6406e-08	0.180555	0.024	0.073	0.000283282
Dhrs3	1.92201e-08	0.220236	0.073	0.145	0.000331873
Nrxn1	1.92995e-08	0.167849	0.076	0.152	0.000333244
Bnip3l	2.07419e-08	0.140666	0.248	0.39	0.00035815
H2-Q4	2.22046e-08	0.197581	0.054	0.118	0.000383406
Mpl	2.31353e-08	0.211646	0.077	0.152	0.000399478
Sfxn3	2.53784e-08	0.169415	0.071	0.145	0.000438209
Zcchc11	2.62639e-08	0.164621	0.381	0.554	0.000453499
Mmrn1	2.65707e-08	0.19923	0.033	0.086	0.000458797
Klhl6	2.77471e-08	0.176691	0.18	0.293	0.00047911
Dym	2.81534e-08	0.143432	0.042	0.101	0.000486125
Atp2b4	2.85298e-08	0.174012	0.249	0.387	0.000492624
Bri3	3.13094e-08	0.162652	0.239	0.369	0.00054062
Klhdc2	3.26447e-08	0.169991	0.102	0.186	0.000563675
Serpinb1a	3.67199e-08	0.17588	0.269	0.404	0.000634043
Znrf1	3.76051e-08	0.145769	0.323	0.478	0.000649327
Rrad	4.00719e-08	0.162147	0.034	0.088	0.000691921
Dusp6	4.12177e-08	0.176971	0.066	0.135	0.000711706
Erg	4.1269e-08	0.178445	0.195	0.315	0.000712592
Lsp1	4.31575e-08	0.191113	0.196	0.312	0.0007452
Stat1	4.32787e-08	0.188779	0.09	0.168	0.000747293
Gtf2i	4.35305e-08	0.146443	0.26	0.4	0.000751641
Treml2	4.35933e-08	0.166829	0.28	0.426	0.000752726
Chd2	4.619e-08	0.138762	0.206	0.328	0.000797563
Dst	4.67828e-08	0.15026	0.094	0.175	0.000807798
Apobec3	4.96556e-08	0.176791	0.384	0.544	0.000857403
Slc35e2	5.13161e-08	0.158692	0.035	0.088	0.000886075
Osbpl3	5.13564e-08	0.153259	0.05	0.112	0.000886771
Mef2a	5.17966e-08	0.206397	0.154	0.253	0.000894373
Eef2k	5.34306e-08	0.15301	0.225	0.351	0.000922586
Rb1cc1	5.57443e-08	0.154971	0.308	0.462	0.000962537
2810474O19Rik	5.71016e-08	0.154188	0.249	0.38	0.000985973
Gng5	5.71626e-08	0.199635	0.46	0.637	0.000987027
Arhgap17	5.85941e-08	0.140938	0.219	0.345	0.00101174
Rell1	5.86345e-08	0.184814	0.058	0.122	0.00101244
Rgs1	6.19402e-08	0.147744	0.375	0.51	0.00106952
H3f3a	6.31564e-08	0.15342	0.841	0.928	0.00109052
Aff4	6.74337e-08	0.176249	0.189	0.301	0.00116438
Pou2f2	6.74638e-08	0.190959	0.349	0.498	0.0011649
Kdm5b	7.22802e-08	0.166585	0.281	0.417	0.00124806
Trp53inp1	7.25894e-08	0.177382	0.114	0.201	0.0012534
Klf4	7.50026e-08	0.319456	0.046	0.102	0.00129507
Ktn1	7.60335e-08	0.157579	0.176	0.284	0.00131287
Mrps18c	7.86045e-08	0.14986	0.134	0.23	0.00135726
Sipa1l1	7.98662e-08	0.174125	0.111	0.195	0.00137905
Ccdc125	8.02342e-08	0.160343	0.031	0.081	0.0013854
Sugp2	8.17035e-08	0.164321	0.146	0.244	0.00141078
Fabp5	8.30366e-08	0.219586	0.146	0.24	0.00143379
Irf2	8.46082e-08	0.175731	0.248	0.378	0.00146093
Skil	8.68347e-08	0.162932	0.2	0.315	0.00149938
Furin	8.80009e-08	0.174071	0.068	0.136	0.00151951
Cbx6	9.3056e-08	0.1423	0.171	0.277	0.0016068
Cd274	1.04988e-07	0.162559	0.094	0.174	0.00181282
Smg1	1.09483e-07	0.144438	0.257	0.391	0.00189045
Lag3	1.09972e-07	0.14614	0.036	0.088	0.00189889
Capg	1.13958e-07	0.163938	0.114	0.199	0.00196772
Gnpda2	1.1947e-07	0.1401	0.078	0.149	0.00206288
Mbd6	1.23435e-07	0.184849	0.112	0.196	0.00213136
Abtb1	1.39848e-07	0.148984	0.054	0.114	0.00241475
Hpcal1	1.75432e-07	0.170632	0.038	0.091	0.00302918
Zfp644	1.76113e-07	0.14186	0.29	0.435	0.00304094
Rspry1	1.77658e-07	0.154207	0.072	0.14	0.00306761
Ccl4	1.7832e-07	0.310339	0.26	0.366	0.00307905
Herc6	1.86908e-07	0.19535	0.074	0.141	0.00322735
Ltbp3	1.8964e-07	0.153565	0.046	0.103	0.00327451
Rasgef1b	1.94231e-07	0.17275	0.03	0.078	0.00335379
Meis1	1.95325e-07	0.191798	0.456	0.625	0.00337268
Ms4a6c	2.01827e-07	0.141609	0.135	0.226	0.00348494
Napsa	2.02282e-07	0.162799	0.222	0.34	0.00349281
Apc	2.03824e-07	0.146958	0.118	0.203	0.00351942
Anxa5	2.05107e-07	0.159808	0.259	0.388	0.00354157
Eps8l1	2.15126e-07	0.137806	0.013	0.049	0.00371457
Fbxo33	2.20705e-07	0.177081	0.149	0.241	0.00381092
Pafah1b3	2.273e-07	0.157276	0.068	0.133	0.00392479
Xaf1	2.35154e-07	0.14103	0.039	0.091	0.0040604
Procr	2.36499e-07	0.1651	0.031	0.079	0.00408364
Tes	2.56597e-07	0.167849	0.221	0.337	0.00443067
Ggt5	2.62716e-07	0.164971	0.064	0.128	0.00453631
Pecam1	2.63912e-07	0.147896	0.198	0.307	0.00455697
Nfkbia	2.67201e-07	0.160148	0.641	0.788	0.00461376
Casp4	2.69151e-07	0.139597	0.149	0.243	0.00464743
Mxd4	2.8583e-07	0.139035	0.224	0.343	0.00493543
Itm2c	3.03389e-07	0.152288	0.121	0.204	0.00523861
Sept1	3.18811e-07	0.156224	0.097	0.171	0.00550491
Mien1	3.32591e-07	0.138916	0.101	0.178	0.00574284
2900026A02Rik	3.40578e-07	0.155443	0.062	0.125	0.00588076
Anxa1	3.54227e-07	0.184957	0.143	0.233	0.00611644
Fam134b	3.5911e-07	0.169198	0.185	0.286	0.00620076
Gstm1	3.65523e-07	0.143923	0.201	0.313	0.00631149
Snhg12	3.68504e-07	0.143873	0.149	0.242	0.00636295
Paip2	3.75984e-07	0.148463	0.44	0.626	0.00649212
Trafd1	3.78979e-07	0.141475	0.09	0.163	0.00654382
Pold4	3.81782e-07	0.153576	0.091	0.162	0.00659223
Col4a1	3.95732e-07	0.147189	0.016	0.053	0.0068331
Gm26532	4.04247e-07	0.207452	0.07	0.133	0.00698013
Sh3bgrl3	4.08431e-07	0.17981	0.447	0.619	0.00705237
Smarca2	4.26403e-07	0.164887	0.194	0.302	0.0073627
Pnrc2	4.53324e-07	0.144408	0.143	0.235	0.00782755
Glul	4.62632e-07	0.182399	0.269	0.397	0.00798826
Dtx3	5.34719e-07	0.138978	0.098	0.171	0.00923299
Slc15a2	5.40609e-07	0.167229	0.052	0.109	0.00933469
Slc2a3	5.71787e-07	0.154287	0.082	0.15	0.00987304
Limd2	6.05399e-07	0.143013	0.297	0.429	0.0104534
Mex3a	6.4537e-07	0.151528	0.102	0.176	0.0111436
Gm13251	6.92861e-07	0.155704	0.078	0.144	0.0119636
Midn	7.0676e-07	0.160925	0.166	0.259	0.0122036
Tmx4	7.60046e-07	0.149796	0.149	0.239	0.0131237
Gigyf1	7.83516e-07	0.159592	0.221	0.332	0.013529
Atp6v1d	8.06233e-07	0.137573	0.099	0.174	0.0139212
Gbp7	8.39301e-07	0.150307	0.151	0.241	0.0144922
Med12l	8.53115e-07	0.156563	0.042	0.093	0.0147307
S100a4	8.53664e-07	0.279305	0.05	0.104	0.0147402
Peli1	8.66935e-07	0.174326	0.224	0.334	0.0149694
Itpr2	8.83375e-07	0.14003	0.056	0.113	0.0152532
Cat	8.92024e-07	0.138386	0.208	0.317	0.0154026
Bcl10	9.07002e-07	0.191906	0.138	0.223	0.0156612
Csad	9.68205e-07	0.152538	0.088	0.158	0.016718
Mettl7a1	9.76742e-07	0.141545	0.095	0.167	0.0168654
Ier3	1.07803e-06	0.166674	0.506	0.66	0.0186144
Cd1d1	1.18844e-06	0.161079	0.058	0.115	0.0205208
Tns1	1.18987e-06	0.138589	0.138	0.223	0.0205454
Pld1	1.28878e-06	0.14579	0.01	0.04	0.0222534
Cebpb	1.45605e-06	0.147127	0.133	0.218	0.0251417
Serpina3f	1.46457e-06	0.146837	0.03	0.074	0.0252888
Tfdp2	1.47193e-06	0.145714	0.141	0.226	0.0254158
Dusp5	1.49858e-06	0.201812	0.129	0.209	0.025876
Zfp36l1	1.71202e-06	0.213527	0.225	0.329	0.0295615
Stk17b	1.79392e-06	0.19004	0.214	0.315	0.0309757
Kctd12	1.80788e-06	0.182164	0.182	0.278	0.0312167
Ifnar1	1.82631e-06	0.145512	0.092	0.16	0.0315349
Iqgap2	1.83889e-06	0.148691	0.305	0.434	0.0317522
Zc3h6	2.05608e-06	0.140137	0.038	0.085	0.0355024
Rhoa	2.08375e-06	0.141173	0.406	0.551	0.0359801
Soat1	2.22633e-06	0.152331	0.084	0.147	0.038442
Ptprcap	2.39249e-06	0.155624	0.416	0.58	0.0413111
Oasl2	2.68389e-06	0.154949	0.046	0.095	0.0463428
Ifitm1	3.94724e-06	0.157715	0.587	0.745	0.068157
Junb	4.28594e-06	0.182043	0.785	0.882	0.0740053
Hspa5	4.8959e-06	-0.301358	0.626	0.639	0.0845375
Selp	1.26331e-05	0.0689863	0.19	0.285	0.218136
Cdk6	3.0692e-05	0.119539	0.852	0.903	0.529959
Pisd	0.00125987	0.0527421	0.038	0.067	1
Hsp90ab1	0.127603	-0.0429813	0.986	0.991	1
Socs3	0.144311	-0.0231803	0.076	0.095	1
Prtn3	0.411179	-0.0155806	0.662	0.762	1
Hsp90aa1	0.518378	-0.014512	0.914	0.944	1
Mpo	0.892245	-0.107514	0.605	0.7	1
Gm42418	3.01243e-57	-0.432111	1	1	5.20157e-53
Rps19	2.58249e-36	0.25307	0.997	0.999	4.45919e-32
Rpl32	8.92967e-35	0.276168	0.988	0.999	1.54189e-30
Rpl18a	6.98155e-29	0.227768	0.994	0.998	1.20551e-24
Rps14	1.28469e-28	0.196102	1	1	2.21827e-24
Rps13	2.74956e-27	0.238306	0.978	0.996	4.74766e-23
Rps24	5.81347e-24	0.217053	0.998	1	1.00381e-19
Rps27	6.29667e-23	0.237245	0.979	0.996	1.08725e-18
Rpl41	8.27437e-23	-0.216391	1	0.999	1.42874e-18
Rps7	1.04693e-22	0.250728	0.952	0.991	1.80773e-18
Rps15a	4.66819e-22	0.214752	0.988	0.993	8.06056e-18
Rps18	5.09968e-22	0.225058	0.978	0.995	8.80562e-18
Rpl23	1.78459e-21	0.164357	0.999	1	3.08145e-17
Rpl13	1.07402e-20	0.225121	0.974	0.995	1.85451e-16
Rpl36	6.3683e-20	0.235882	0.96	0.992	1.09961e-15
Rpl12	2.80294e-19	0.232229	0.964	0.992	4.83983e-15
Rpl17	3.86108e-19	0.203055	0.986	0.999	6.66693e-15
Rps3	6.87492e-18	0.238073	0.936	0.987	1.18709e-13
Rpl34	2.91366e-16	0.176746	0.987	0.998	5.03102e-12
Rpl10a	5.00927e-16	0.206325	0.96	0.988	8.64951e-12
Ran	1.96548e-15	-0.482145	0.647	0.628	3.3938e-11
Rpl21	2.41953e-15	0.202544	0.953	0.99	4.1778e-11
Rps5	6.16643e-15	0.174134	0.979	0.998	1.06476e-10
Tuba1b	7.2922e-15	-0.549466	0.609	0.565	1.25914e-10
Npm1	1.62754e-14	-0.229649	0.971	0.979	2.81027e-10
Rpl19	2.10757e-13	0.156689	0.986	0.997	3.63915e-09
Rpl9	2.15793e-13	0.166743	0.97	0.995	3.72609e-09
Tpt1	2.63285e-13	0.135701	0.995	0.999	4.54614e-09
Rps10	1.32268e-12	0.142114	0.994	0.997	2.28387e-08
Rps6	2.42766e-12	0.174721	0.968	0.989	4.19185e-08
Ndufa4	2.89192e-12	-0.342384	0.786	0.831	4.99348e-08
Rpl5	1.29256e-11	0.173696	0.962	0.994	2.23186e-07
Ybx1	3.14123e-11	-0.339358	0.723	0.739	5.42395e-07
Ptma	3.23443e-11	-0.176489	0.99	0.992	5.58488e-07
Rps11	5.62479e-11	0.153993	0.976	0.994	9.71232e-07
Tkt	9.17054e-11	-0.352415	0.688	0.7	1.58348e-06
Rps23	2.03031e-10	0.140258	0.995	0.997	3.50573e-06
Rpl11	2.33715e-10	0.169317	0.927	0.986	4.03556e-06
Rpl26	2.39187e-10	0.158745	0.971	0.992	4.13004e-06
Rpl35	4.33023e-10	0.236566	0.648	0.81	7.477e-06
mt-Cytb	7.7542e-10	-0.146104	0.996	0.998	1.33892e-05
Nap1l1	3.15508e-09	-0.320251	0.703	0.733	5.44787e-05
Rpl3	3.54706e-09	0.122798	0.984	0.995	6.12471e-05
Ppp1r13b	7.11802e-09	0.128017	0.133	0.238	0.000122907
Rps8	8.88702e-09	-0.0876474	1	1	0.000153452
mt-Nd3	8.94387e-09	-0.26889	0.794	0.819	0.000154434
Rpl27a	1.02989e-08	0.123455	0.993	1	0.00017783
Ncl	1.0525e-08	-0.271338	0.853	0.888	0.000181735
Epc1	1.31937e-08	0.124544	0.119	0.218	0.000227815
Ube2i	1.77966e-08	0.124273	0.249	0.39	0.000307295
Hsp90b1	3.33367e-08	-0.432031	0.57	0.565	0.000575624
Cirbp	3.33458e-08	0.118704	0.156	0.264	0.000575781
Rps27rt	3.74001e-08	0.1508	0.327	0.489	0.000645788
Taok1	4.2733e-08	0.117637	0.244	0.38	0.00073787
Pebp1	4.52585e-08	-0.323557	0.64	0.668	0.000781478
Sec61b	5.08013e-08	-0.282986	0.727	0.761	0.000877186
Rnf220	5.14073e-08	0.126291	0.155	0.259	0.000887649
Pak2	6.84929e-08	0.135159	0.295	0.439	0.00118267
Mbnl2	7.29967e-08	0.107838	0.202	0.324	0.00126043
Vars	9.96232e-08	0.113843	0.227	0.358	0.00172019
Tspan14	1.05066e-07	0.112197	0.149	0.253	0.00181417
Map4k4	1.25385e-07	0.109013	0.24	0.366	0.00216502
Ip6k1	1.27254e-07	0.127225	0.103	0.185	0.0021973
Shfm1	1.27521e-07	-0.250385	0.78	0.818	0.00220191
Rin3	1.31231e-07	0.12236	0.195	0.312	0.00226597
Zmynd8	1.32986e-07	0.0678876	0.276	0.422	0.00229627
Oas3	1.34488e-07	0.122458	0.023	0.068	0.00232221
Foxo3	1.3767e-07	0.110616	0.176	0.284	0.00237716
Emc3	1.44156e-07	0.132321	0.088	0.163	0.00248913
Nkg7	1.47499e-07	0.120768	0.244	0.372	0.00254686
Utrn	1.47529e-07	0.114223	0.119	0.207	0.00254738
Cir1	1.64816e-07	0.125097	0.207	0.321	0.00284587
Rab27b	1.6768e-07	0.134732	0.018	0.058	0.00289534
Ahdc1	1.69316e-07	0.120054	0.071	0.14	0.00292359
Mfsd6	2.04365e-07	0.133418	0.078	0.149	0.00352876
Hhex	2.05184e-07	0.11011	0.182	0.292	0.00354291
Gns	2.08246e-07	0.136857	0.038	0.09	0.00359578
Kif2a	2.08805e-07	0.132551	0.167	0.269	0.00360544
Clec2d	2.31611e-07	0.128553	0.369	0.521	0.00399923
Rnf19b	2.39943e-07	0.124021	0.079	0.15	0.0041431
Stx6	2.43433e-07	0.128173	0.086	0.158	0.00420336
mt-Nd1	2.57314e-07	-0.178848	0.966	0.985	0.00444304
Atp6v0b	2.60114e-07	0.101952	0.275	0.414	0.0044914
Ngfrap1	2.66203e-07	0.128867	0.196	0.308	0.00459652
H2-T22	2.77091e-07	0.126895	0.09	0.165	0.00478454
Kmt2a	3.00028e-07	0.127557	0.424	0.602	0.00518059
H2afz	3.13538e-07	-0.275534	0.842	0.877	0.00541386
Sirt3	3.15069e-07	0.118402	0.071	0.138	0.00544029
Gng2	3.15867e-07	0.128887	0.212	0.327	0.00545408
Gabarapl2	3.2378e-07	0.135889	0.134	0.225	0.00559071
Ptms	3.37478e-07	0.0814649	0.201	0.318	0.00582723
Gfi1b	3.42741e-07	0.136488	0.047	0.103	0.00591811
Ifi27	3.49103e-07	0.124802	0.115	0.198	0.00602795
Pik3ca	3.84805e-07	0.108503	0.167	0.271	0.00664443
Plppr3	3.85705e-07	0.131994	0.111	0.193	0.00665997
Hscb	4.03206e-07	0.119449	0.107	0.187	0.00696217
Glrx	4.10984e-07	0.12298	0.085	0.156	0.00709646
Pcmtd1	4.29482e-07	0.134052	0.151	0.247	0.00741586
Zfp326	4.29849e-07	0.128712	0.129	0.215	0.0074222
Ttc14	4.38957e-07	0.121625	0.361	0.519	0.00757947
Tgfbr2	4.48103e-07	0.13436	0.09	0.163	0.00773739
Fam65b	4.57053e-07	0.11026	0.202	0.316	0.00789193
Atp1a1	4.62181e-07	0.0922116	0.226	0.35	0.00798049
Prkd2	4.82974e-07	0.120238	0.07	0.134	0.00833951
Znrd1	4.90264e-07	0.0976859	0.133	0.222	0.00846538
Mif	5.24063e-07	-0.332262	0.624	0.649	0.009049
Cited2	5.24369e-07	0.0638676	0.357	0.516	0.00905429
Phc2	5.24516e-07	0.133504	0.074	0.139	0.00905683
Letm2	5.58364e-07	0.135841	0.008	0.038	0.00964127
H2-Oa	5.88744e-07	0.129723	0.038	0.088	0.0101658
Def6	5.928e-07	0.107728	0.196	0.305	0.0102359
Heatr5a	5.97492e-07	0.0615556	0.145	0.242	0.0103169
Swt1	6.43676e-07	0.124134	0.145	0.238	0.0111144
Snx4	6.51833e-07	0.0774824	0.107	0.187	0.0112552
Rps25	7.33807e-07	0.112706	0.97	0.992	0.0126706
Bbc3	7.68982e-07	0.135859	0.048	0.102	0.013278
Rpsa	7.96498e-07	-0.101054	1	0.999	0.0137531
Itih5	8.00274e-07	0.118422	0.165	0.264	0.0138183
Lpcat2	8.00505e-07	0.135951	0.037	0.085	0.0138223
Ankrd13a	8.03424e-07	0.131139	0.444	0.621	0.0138727
Ddit3	8.08382e-07	0.127394	0.076	0.141	0.0139583
Eif3h	8.25459e-07	0.121919	0.333	0.482	0.0142532
Wipi1	8.33661e-07	0.106023	0.02	0.059	0.0143948
Atp5a1	8.53672e-07	-0.282221	0.7	0.744	0.0147403
Dok1	8.63664e-07	0.127398	0.045	0.097	0.0149129
Selk	8.78213e-07	0.130358	0.206	0.316	0.0151641
Sept6	8.82712e-07	0.112299	0.158	0.253	0.0152418
Avl9	9.09328e-07	0.0987405	0.122	0.206	0.0157014
Tspan4	9.25047e-07	0.101898	0.128	0.213	0.0159728
Wasf2	9.56546e-07	0.0871934	0.214	0.327	0.0165167
Ing4	9.76438e-07	0.0898755	0.165	0.262	0.0168602
Dvl2	1.00532e-06	0.131286	0.054	0.11	0.0173589
Plgrkt	1.01724e-06	0.118169	0.24	0.362	0.0175646
Lmbrd1	1.01887e-06	0.0925551	0.052	0.108	0.0175928
Mbtd1	1.03629e-06	0.12993	0.395	0.558	0.0178936
Tmem88	1.07335e-06	0.133129	0.034	0.081	0.0185336
Rpl37a	1.12753e-06	-0.0794776	1	1	0.0194691
Whsc1l1	1.17506e-06	0.128129	0.213	0.324	0.0202897
Tmem246	1.21411e-06	0.113839	0.006	0.032	0.020964
Cdca7	1.22038e-06	-0.430717	0.325	0.269	0.0210722
Nfkbie	1.22296e-06	0.12004	0.074	0.139	0.0211169
Churc1	1.22897e-06	0.107199	0.118	0.198	0.0212206
Rps27l	1.29425e-06	-0.323359	0.608	0.651	0.0223478
Zfand6	1.29708e-06	0.115993	0.186	0.288	0.0223967
Dguok	1.31462e-06	0.119219	0.114	0.193	0.0226995
Kdm7a	1.3225e-06	0.0953433	0.113	0.194	0.0228356
Map3k11	1.36663e-06	0.12178	0.079	0.144	0.0235977
Eif3a	1.36728e-06	-0.238198	0.73	0.769	0.0236089
Slc22a3	1.3898e-06	0.106546	0.162	0.257	0.0239977
Anp32b	1.39339e-06	-0.275747	0.659	0.694	0.0240597
Slfn2	1.41412e-06	0.126114	0.024	0.064	0.0244176
St3gal1	1.41876e-06	0.113319	0.095	0.168	0.0244977
Hmha1	1.43046e-06	0.127666	0.212	0.322	0.0246998
Crlf2	1.44011e-06	0.13331	0.128	0.211	0.0248665
Rpl37	1.4457e-06	0.0788353	0.998	1	0.0249629
Rbpms	1.44852e-06	0.109855	0.194	0.302	0.0250116
Nfat5	1.45885e-06	0.112239	0.321	0.461	0.02519
Cbr1	1.49924e-06	0.117462	0.042	0.092	0.0258874
Snhg6	1.5144e-06	0.0999289	0.15	0.241	0.0261491
Ddx26b	1.51697e-06	0.0666677	0.213	0.327	0.0261934
Kdm5a	1.5412e-06	0.0964123	0.277	0.406	0.0266119
S100a8	1.56176e-06	0.0958304	0.359	0.507	0.026967
Susd6	1.60465e-06	0.0869116	0.114	0.195	0.0277074
1700020I14Rik	1.64754e-06	0.105805	0.274	0.404	0.0284481
Zfyve27	1.71272e-06	0.0925606	0.107	0.182	0.0295735
Usp18	1.74237e-06	0.104522	0.002	0.024	0.0300856
Rtfdc1	1.7764e-06	0.0963297	0.105	0.179	0.0306731
Chd6	1.79473e-06	0.0841277	0.207	0.318	0.0309897
Bin1	1.87881e-06	0.0950151	0.09	0.16	0.0324414
Gtpbp2	1.91187e-06	0.12943	0.092	0.161	0.0330123
Gm10073	2.00754e-06	0.137087	0.083	0.149	0.0346642
Dpf2	2.03464e-06	0.107451	0.193	0.297	0.0351321
Svil	2.05368e-06	0.117051	0.077	0.14	0.0354609
Zfp608	2.12321e-06	0.0932275	0.142	0.229	0.0366615
Rgs18	2.19874e-06	0.115937	0.285	0.416	0.0379657
Ctdsp2	2.23104e-06	0.0711402	0.258	0.388	0.0385233
Runx2	2.27729e-06	0.115925	0.229	0.343	0.039322
Phf21a	2.32465e-06	0.121501	0.199	0.304	0.0401397
Atxn2l	2.36833e-06	0.10005	0.205	0.312	0.0408939
Wdr6	2.43124e-06	0.11079	0.128	0.21	0.0419802
Chd9	2.43641e-06	0.105052	0.144	0.233	0.0420696
Tgif1	2.48495e-06	0.1109	0.207	0.315	0.0429076
Ptpn22	2.57633e-06	0.115677	0.048	0.099	0.0444854
Mfng	2.60203e-06	0.0657275	0.113	0.19	0.0449292
Tap1	2.61168e-06	0.127862	0.199	0.3	0.0450958
Arfgap2	2.6429e-06	0.112507	0.111	0.185	0.0456349
1700025G04Rik	2.67227e-06	0.116292	0.066	0.125	0.046142
Prkacb	2.69524e-06	0.052073	0.238	0.354	0.0465387
Adamts10	2.76596e-06	0.071342	0.066	0.124	0.0477598
Senp7	2.81646e-06	0.0957717	0.142	0.227	0.0486319
Nlgn2	2.9164e-06	0.131409	0.046	0.094	0.0503575
Rela	2.9186e-06	0.113396	0.145	0.232	0.0503954
Hbp1	2.92473e-06	0.0733813	0.165	0.264	0.0505013
Zfp800	3.00184e-06	0.0815896	0.159	0.251	0.0518327
Icam1	3.0597e-06	0.129628	0.093	0.159	0.0528319
Gm17491	3.1148e-06	0.142027	0.033	0.075	0.0537832
Tie1	3.13513e-06	0.0990355	0.035	0.08	0.0541343
Rpn1	3.17742e-06	-0.403747	0.379	0.338	0.0548645
Arhgef12	3.18444e-06	0.160607	0.018	0.052	0.0549857
Tbxas1	3.20292e-06	0.109892	0.094	0.163	0.0553049
Tcf4	3.22367e-06	0.169025	0.448	0.6	0.0556631
Tcf7l2	3.3008e-06	0.0860944	0.063	0.121	0.0569948
Rab37	3.30918e-06	0.115415	0.083	0.148	0.0571395
Gbas	3.3309e-06	0.101622	0.066	0.124	0.0575147
Adgrg1	3.36434e-06	0.12948	0.751	0.902	0.0580921
Nrd1	3.38134e-06	0.0960424	0.12	0.197	0.0583856
Plekha2	3.44028e-06	0.121517	0.096	0.165	0.0594033
Parp14	3.44699e-06	0.111035	0.081	0.143	0.0595192
Lst1	3.4581e-06	0.128498	0.255	0.372	0.0597109
Tmem57	3.50176e-06	0.112694	0.123	0.201	0.0604649
Usp3	3.53142e-06	0.0997168	0.134	0.216	0.060977
Ppia	3.53219e-06	-0.173042	0.924	0.957	0.0609904
Dcaf8	3.55967e-06	0.0965218	0.333	0.474	0.0614649
Gimap8	3.60629e-06	0.103306	0.035	0.08	0.0622698
Csnk1e	3.66827e-06	0.0421272	0.312	0.457	0.06334
Crk	3.70916e-06	0.111008	0.147	0.232	0.064046
Prrg4	3.70985e-06	0.124416	0.014	0.045	0.064058
Ubxn7	3.73184e-06	0.107667	0.087	0.153	0.0644377
Pik3cg	3.78864e-06	0.147971	0.168	0.258	0.0654184
Zbtb4	3.79004e-06	0.123471	0.045	0.094	0.0654427
Mpdu1	3.83977e-06	0.0932106	0.103	0.174	0.0663013
Stat6	3.85746e-06	0.113548	0.065	0.121	0.0666068
Gm37494	3.89152e-06	0.108366	0.068	0.126	0.0671949
Rnf167	3.90509e-06	0.151557	0.08	0.141	0.0674292
Cpa3	4.20732e-06	0.282662	0.166	0.248	0.0726478
Birc3	4.30778e-06	0.115942	0.174	0.268	0.0743824
Gpx1	4.31023e-06	-0.208319	0.871	0.932	0.0744248
Tax1bp1	4.32144e-06	0.140947	0.569	0.724	0.0746183
Nrgn	4.40464e-06	0.0815785	0.278	0.407	0.0760549
Arl6ip5	4.43677e-06	0.105699	0.125	0.202	0.0766097
Agpat1	4.46415e-06	0.105818	0.032	0.074	0.0770825
Dock2	4.52146e-06	0.068506	0.257	0.38	0.078072
S100a6	4.5315e-06	0.0964989	0.125	0.204	0.0782454
Peak1	4.55998e-06	0.137095	0.069	0.126	0.0787372
Herc1	4.57396e-06	0.118942	0.265	0.385	0.0789785
Rhobtb3	4.65022e-06	0.0799628	0.07	0.129	0.0802953
Vps13d	4.67144e-06	0.120439	0.05	0.099	0.0806618
Srsf3	4.77983e-06	-0.229254	0.763	0.807	0.0825333
Atg2a	4.7936e-06	0.0895365	0.062	0.118	0.0827711
Tia1	4.81614e-06	0.128742	0.481	0.65	0.0831603
Fbrs	4.82444e-06	0.086272	0.085	0.149	0.0833036
Plekho2	4.8608e-06	0.128953	0.104	0.175	0.0839315
Cd84	4.9006e-06	0.111897	0.157	0.246	0.0846187
Esco1	4.93295e-06	0.138154	0.073	0.131	0.0851773
Zc3h12a	4.93763e-06	0.0997617	0.129	0.21	0.0852581
Pdzd2	5.10742e-06	0.0973745	0.006	0.031	0.0881898
Prex1	5.13419e-06	0.0969014	0.08	0.142	0.0886521
Vasp	5.20199e-06	0.0865856	0.233	0.348	0.0898227
Kif21b	5.2368e-06	0.100809	0.06	0.115	0.0904238
Gm9843	5.25304e-06	0.105284	0.137	0.216	0.0907043
Tmem194	5.26135e-06	0.0930342	0.039	0.085	0.0908477
Jup	5.37918e-06	0.0847678	0.023	0.06	0.0928823
Anxa11	5.44591e-06	0.112182	0.062	0.117	0.0940346
Mrpl23	5.74044e-06	0.106782	0.249	0.363	0.0991201
Zbtb10	5.79345e-06	0.122002	0.051	0.101	0.100035
Ffar2	5.801e-06	0.0931576	0.168	0.257	0.100166
Vgll4	5.81026e-06	0.12246	0.205	0.308	0.100326
Gnaq	5.84294e-06	0.0923734	0.169	0.262	0.10089
Cbx7	5.96226e-06	0.131119	0.051	0.101	0.10295
Relb	5.98497e-06	0.132785	0.044	0.091	0.103342
Mtmr9	5.99575e-06	0.115627	0.011	0.04	0.103529
Dpp4	5.99812e-06	0.0920492	0.069	0.126	0.10357
Alg5	6.2465e-06	0.0882499	0.034	0.077	0.107858
Hdhd2	6.25151e-06	0.124748	0.038	0.081	0.107945
Nrip1	6.29435e-06	0.130829	0.461	0.612	0.108684
Rel	6.41918e-06	0.138171	0.216	0.315	0.11084
Sdc2	6.45461e-06	0.118335	0.01	0.038	0.111452
Rgs2	6.6518e-06	0.275194	0.31	0.413	0.114857
Atxn7l1	6.7301e-06	0.0967148	0.117	0.189	0.116209
Lonp2	6.86161e-06	0.123965	0.066	0.122	0.118479
Cpne3	6.87044e-06	0.0947637	0.166	0.254	0.118632
Pank1	6.8927e-06	0.106756	0.121	0.195	0.119016
Adgrg3	7.01308e-06	0.127547	0.232	0.335	0.121095
Rest	7.11198e-06	0.125086	0.241	0.349	0.122803
Ccm2	7.11616e-06	0.129146	0.111	0.182	0.122875
Igtp	7.15599e-06	0.120506	0.025	0.062	0.123562
Herpud2	7.24508e-06	0.0962171	0.055	0.107	0.125101
Ppp2r5c	7.34253e-06	0.0790296	0.176	0.271	0.126783
Aldh3a2	7.35969e-06	0.116128	0.029	0.068	0.12708
Btg1	7.45578e-06	0.180396	0.43	0.566	0.128739
St8sia4	7.48126e-06	0.109822	0.238	0.343	0.129179
Ube4a	7.66635e-06	0.101567	0.079	0.139	0.132375
Cdk12	7.72826e-06	0.0925614	0.177	0.268	0.133444
1110032A03Rik	7.76474e-06	0.108769	0.029	0.068	0.134074
Ddrgk1	7.89972e-06	0.0765776	0.139	0.222	0.136404
Cnppd1	7.98747e-06	0.0920621	0.106	0.175	0.13792
Ube2h	8.07407e-06	0.113991	0.102	0.171	0.139415
Serbp1	8.15764e-06	-0.189544	0.854	0.899	0.140858
Car2	8.33883e-06	0.166962	0.592	0.713	0.143987
Chmp2b	8.35538e-06	0.0926031	0.071	0.129	0.144272
Ppp1r9b	8.39795e-06	0.034115	0.223	0.34	0.145007
Stx5a	8.4143e-06	0.0920057	0.096	0.163	0.14529
Zfp292	8.43023e-06	0.117191	0.288	0.415	0.145565
Uqcr11	8.5423e-06	-0.306351	0.588	0.629	0.1475
St3gal2	8.6174e-06	0.118226	0.063	0.117	0.148797
Lrrc8d	8.7166e-06	0.100778	0.08	0.139	0.15051
Ccdc12	8.73007e-06	0.0742072	0.203	0.305	0.150742
Leng8	8.92594e-06	0.0878197	0.181	0.276	0.154124
Maea	9.0245e-06	0.0868695	0.118	0.193	0.155826
Rnf170	9.09096e-06	0.111508	0.047	0.094	0.156974
Ganc	9.15511e-06	0.140413	0.058	0.107	0.158081
Ptpn6	9.25672e-06	0.106283	0.202	0.301	0.159836
Il10ra	9.3201e-06	0.093987	0.028	0.066	0.16093
Nlrc5	9.32873e-06	0.0927274	0.044	0.09	0.161079
Pbxip1	9.54076e-06	0.0778241	0.133	0.214	0.16474
Plxna4os1	9.55311e-06	0.110471	0.011	0.039	0.164954
Msmo1	9.56051e-06	0.128055	0.046	0.093	0.165081
Ppp2r3d	9.57248e-06	0.127405	0.053	0.102	0.165288
Rpl15	9.60261e-06	0.162064	0.566	0.724	0.165808
Med13	9.71264e-06	0.0912329	0.228	0.333	0.167708
Tfec	9.71972e-06	0.113935	0.038	0.081	0.16783
Cpne2	9.83354e-06	0.063106	0.157	0.244	0.169796
Rxrb	9.90094e-06	0.0640421	0.14	0.222	0.170959
Ccdc28b	9.93445e-06	0.0891617	0.052	0.101	0.171538
5031425E22Rik	9.95686e-06	0.0543326	0.149	0.234	0.171925
Foxn3	9.99118e-06	0.0648167	0.122	0.198	0.172518
Vps37b	1.02217e-05	0.0909339	0.09	0.154	0.176498
Gm9493	1.02713e-05	0.10539	0.07	0.125	0.177354
Stx17	1.03135e-05	0.106786	0.044	0.089	0.178083
Cep97	1.03465e-05	0.0956223	0.076	0.134	0.178654
Ppm1k	1.03516e-05	0.127457	0.044	0.089	0.178742
Gng12	1.05724e-05	0.0725832	0.136	0.216	0.182554
Zscan21	1.0628e-05	0.118686	0.033	0.073	0.183513
Atp5g3	1.06383e-05	-0.350575	0.48	0.471	0.183692
Ap3b1	1.08317e-05	0.0733322	0.135	0.215	0.187031
Srebf2	1.08619e-05	0.0858105	0.205	0.306	0.187553
Arhgap30	1.10681e-05	0.0319785	0.312	0.451	0.191113
Brd2	1.11186e-05	0.151469	0.43	0.58	0.191986
Rgp1	1.11335e-05	0.123645	0.054	0.104	0.192241
Usp5	1.12388e-05	0.10386	0.077	0.135	0.19406
Sbno1	1.12404e-05	0.0975413	0.328	0.469	0.194088
Etnk1	1.12473e-05	0.0832115	0.415	0.57	0.194207
Hbb-bt	1.1529e-05	0.502181	0.184	0.257	0.199071
Acyp1	1.15932e-05	0.127606	0.09	0.152	0.20018
Phxr4	1.18164e-05	0.119783	0.045	0.09	0.204035
Nbr1	1.19439e-05	0.0743838	0.104	0.172	0.206235
Ppif	1.20034e-05	0.0911847	0.133	0.209	0.207263
Sesn3	1.20134e-05	0.127511	0.1	0.166	0.207436
Scand1	1.20901e-05	0.0890042	0.282	0.402	0.20876
Trpc4ap	1.21227e-05	0.104247	0.221	0.324	0.209322
Slc18a2	1.23466e-05	0.0674425	0.327	0.46	0.213189
Adcy7	1.24276e-05	0.0745407	0.103	0.171	0.214587
Khk	1.24408e-05	0.086195	0.092	0.155	0.214815
Mcm7	1.28666e-05	-0.408897	0.38	0.343	0.222167
Slc28a2	1.3044e-05	0.110192	0.086	0.146	0.225231
Cela1	1.33256e-05	0.0857876	0.065	0.118	0.230094
Vta1	1.35194e-05	0.135635	0.05	0.096	0.23344
Hdgf	1.35664e-05	-0.304314	0.592	0.613	0.234252
Lyl1	1.36903e-05	0.121863	0.209	0.307	0.236391
Ociad2	1.3847e-05	0.108509	0.051	0.098	0.239096
Acsl3	1.38577e-05	0.121346	0.089	0.151	0.239281
Rab1b	1.41454e-05	0.0452232	0.069	0.125	0.244249
Capns1	1.41904e-05	0.0975462	0.249	0.359	0.245026
Kat6a	1.42276e-05	0.114293	0.177	0.262	0.245667
AY036118	1.43852e-05	0.118674	0.129	0.2	0.248389
4833403J16Rik	1.44511e-05	0.10875	0.015	0.045	0.249526
Mt1	1.44859e-05	0.159252	0.132	0.202	0.250127
Jmjd1c	1.45066e-05	0.115324	0.359	0.493	0.250485
Eml2	1.46796e-05	0.0905109	0.054	0.103	0.253473
Kansl1	1.49003e-05	0.100431	0.207	0.305	0.257284
4930523C07Rik	1.50764e-05	0.111481	0.11	0.177	0.260324
Qsox1	1.51845e-05	0.0898439	0.12	0.192	0.262191
Arhgap25	1.52283e-05	0.146879	0.09	0.151	0.262948
Tlk2	1.54051e-05	0.086159	0.12	0.191	0.266
Emp3	1.54132e-05	0.118445	0.306	0.43	0.26614
BC028528	1.54677e-05	0.0864848	0.098	0.161	0.267082
Tox4	1.5722e-05	0.0858523	0.165	0.251	0.271472
Tmem234	1.58538e-05	0.136779	0.213	0.308	0.273748
Ctsl	1.59344e-05	0.0800801	0.058	0.108	0.27514
Myo1f	1.60884e-05	0.090259	0.07	0.124	0.277799
Ptger4	1.62875e-05	0.109888	0.09	0.151	0.281236
Trmt1l	1.63957e-05	0.0745332	0.095	0.159	0.283104
Idnk	1.65255e-05	0.0851835	0.084	0.143	0.285347
Smad4	1.65651e-05	0.071941	0.137	0.215	0.28603
Kmt2c	1.68074e-05	0.0778621	0.21	0.31	0.290214
AI662270	1.69677e-05	-0.311852	0.563	0.586	0.292981
Cmas	1.70352e-05	0.0774952	0.217	0.319	0.294147
Eif1	1.71669e-05	0.12012	0.743	0.871	0.296421
Reps1	1.76398e-05	0.0823963	0.079	0.136	0.304586
Gin1	1.76494e-05	0.105186	0.03	0.069	0.304753
Madd	1.77717e-05	0.0907556	0.154	0.237	0.306864
Zmym5	1.83509e-05	0.129803	0.121	0.19	0.316865
Smim24	1.84339e-05	0.139134	0.057	0.105	0.318298
Ss18	1.85805e-05	0.127515	0.222	0.32	0.320829
Atpif1	1.86613e-05	-0.195834	0.804	0.867	0.322225
Rbm38	1.86628e-05	0.0589975	0.286	0.414	0.322251
Nedd4	1.8757e-05	0.13978	0.409	0.558	0.323877
Thbs1	1.88489e-05	-0.119026	0.016	0.001	0.325464
Commd1	1.88536e-05	0.126657	0.062	0.112	0.325545
Aff3	1.88901e-05	0.0437567	0.199	0.297	0.326175
Mgat4a	1.88958e-05	0.0757314	0.065	0.117	0.326274
Plcg2	1.90754e-05	0.124065	0.137	0.212	0.329375
Zfp758	1.97164e-05	0.0905783	0.019	0.051	0.340443
Dusp16	1.97265e-05	0.104368	0.055	0.104	0.340618
Ric8	1.97963e-05	0.130981	0.125	0.195	0.341823
Syne3	1.98323e-05	0.103567	0.033	0.072	0.342444
Smad1	1.99248e-05	0.0669197	0.14	0.22	0.344041
Ets1	1.99602e-05	0.112855	0.031	0.069	0.344653
Fry	2.00269e-05	0.083138	0.061	0.111	0.345804
Gpatch1	2.03411e-05	0.105283	0.03	0.068	0.351229
Ankrd12	2.05077e-05	0.0922913	0.29	0.409	0.354107
Apaf1	2.05183e-05	0.0849465	0.091	0.152	0.35429
Camk2a	2.06129e-05	0.0731846	0.09	0.151	0.355923
Samd9l	2.07337e-05	0.111863	0.067	0.12	0.358008
Snrk	2.07418e-05	0.0924172	0.074	0.129	0.358148
Kat6b	2.10535e-05	0.121154	0.081	0.137	0.363532
Elk3	2.12076e-05	0.0625979	0.155	0.239	0.366192
Pycard	2.12206e-05	0.0899305	0.166	0.251	0.366415
Crtc3	2.12799e-05	0.125352	0.092	0.152	0.36744
Atg10	2.15717e-05	0.0916444	0.027	0.063	0.372478
Tsc22d4	2.1594e-05	0.0987678	0.414	0.562	0.372864
Ppp1r18	2.18268e-05	0.0625014	0.147	0.226	0.376883
Tmppe	2.18945e-05	0.105222	0.037	0.077	0.378053
Ccdc88a	2.19248e-05	0.0599678	0.182	0.273	0.378576
Sptssa	2.19357e-05	0.104045	0.302	0.422	0.378764
Sbds	2.19737e-05	0.0764289	0.139	0.216	0.37942
Tmem40	2.20177e-05	0.0913282	0.064	0.116	0.380179
Zmiz2	2.24576e-05	0.0847289	0.104	0.169	0.387776
Gabarap	2.25934e-05	0.0633989	0.291	0.415	0.39012
Camk2g	2.26602e-05	0.105484	0.06	0.109	0.391274
Fam208a	2.29266e-05	0.0908472	0.151	0.23	0.395873
Lsm14b	2.31259e-05	0.10498	0.054	0.102	0.399316
Gm5914	2.39711e-05	0.0991922	0.031	0.069	0.413909
Abcc1	2.41139e-05	0.0751648	0.113	0.181	0.416376
Nt5c	2.41925e-05	0.097244	0.098	0.159	0.417732
Trit1	2.4313e-05	0.110513	0.021	0.053	0.419813
Tm9sf4	2.43747e-05	0.0827737	0.102	0.166	0.420878
Pias4	2.45498e-05	0.0967243	0.054	0.101	0.423902
Sepw1	2.4633e-05	0.0978855	0.288	0.408	0.425337
Pias1	2.49661e-05	0.10212	0.094	0.156	0.43109
Comt	2.49982e-05	0.0788156	0.107	0.173	0.431644
Phf14	2.53181e-05	0.122058	0.368	0.503	0.437167
Snx6	2.5464e-05	0.0682455	0.119	0.19	0.439687
Slc7a7	2.57538e-05	0.10164	0.017	0.046	0.44469
Fyn	2.57631e-05	0.117559	0.107	0.172	0.444851
Clec1a	2.58122e-05	0.106615	0.009	0.033	0.445699
Cd81	2.62852e-05	0.0853757	0.217	0.317	0.453867
Rilpl2	2.63404e-05	0.105563	0.173	0.257	0.454819
Dapk1	2.63858e-05	0.0902081	0.036	0.075	0.455604
Tle2	2.72017e-05	0.101634	0.022	0.054	0.469693
Mob3a	2.72201e-05	0.0362875	0.098	0.163	0.470009
Chst11	2.7347e-05	0.0980992	0.046	0.09	0.472201
Zfp560	2.73722e-05	0.0692403	0.089	0.149	0.472636
Vim	2.74551e-05	0.171564	0.454	0.586	0.474067
Btf3l4	2.7714e-05	0.0994996	0.135	0.209	0.478537
Nab1	2.7796e-05	0.10237	0.115	0.181	0.479953
Nck1	2.78498e-05	0.0682925	0.096	0.158	0.480882
Gbp2	2.79652e-05	0.13046	0.047	0.091	0.482876
Slc6a6	2.8048e-05	0.0425025	0.216	0.318	0.484304
Rps16	2.85627e-05	0.0796801	0.998	0.998	0.493192
Gsap	2.8727e-05	0.10023	0.021	0.053	0.49603
Prr13	2.96355e-05	0.115572	0.273	0.385	0.511717
Narf	2.97337e-05	0.0801502	0.065	0.116	0.513412
Atp6v1f	2.97932e-05	0.103713	0.305	0.431	0.514439
Pip5k1c	2.97956e-05	0.0999048	0.067	0.119	0.514481
Wbp2	2.98764e-05	0.0914507	0.106	0.171	0.515875
Dido1	2.98849e-05	0.0826989	0.188	0.278	0.516023
Pts	3.05245e-05	0.0840517	0.205	0.301	0.527067
Ccng1	3.05482e-05	0.10593	0.086	0.143	0.527476
Ptrf	3.08889e-05	0.0823604	0.06	0.109	0.533359
Zc3h4	3.13966e-05	0.108546	0.097	0.157	0.542125
Bmp2k	3.15506e-05	0.0668067	0.09	0.15	0.544784
Csgalnact1	3.19586e-05	0.0723974	0.105	0.169	0.551829
Supt20	3.22e-05	0.0687548	0.196	0.289	0.555998
Lat2	3.25708e-05	0.0579114	0.167	0.251	0.5624
Capn5	3.27139e-05	0.107928	0.038	0.078	0.564871
Dgkd	3.28847e-05	0.0857148	0.093	0.153	0.56782
Irgm2	3.29932e-05	0.110381	0.026	0.059	0.569693
Afap1l1	3.30379e-05	0.0969234	0.113	0.177	0.570465
Itgb3	3.36049e-05	0.116686	0.041	0.081	0.580255
Mkrn1	3.404e-05	0.0769867	0.131	0.205	0.587769
Pxn	3.42476e-05	0.0733931	0.11	0.176	0.591354
Mtbp	3.43787e-05	0.0822888	0.014	0.042	0.593617
Ripk1	3.44739e-05	0.0596329	0.097	0.159	0.59526
Phkb	3.50373e-05	0.0868288	0.084	0.14	0.604988
Slx1b	3.52884e-05	0.0951868	0.02	0.051	0.609324
Actn4	3.54338e-05	0.089775	0.169	0.252	0.611835
Hnrnpf	3.595e-05	-0.257004	0.647	0.7	0.620748
Ogfrl1	3.61224e-05	0.0927704	0.223	0.321	0.623726
Iigp1	3.62979e-05	0.206277	0.021	0.052	0.626756
Stk38	3.64946e-05	0.121028	0.159	0.238	0.630153
Sdsl	3.65871e-05	0.0416668	0.121	0.192	0.63175
2010107E04Rik	3.67441e-05	-0.267236	0.651	0.699	0.63446
Pard3b	3.68208e-05	0.0879696	0.027	0.062	0.635784
Thra	3.7481e-05	0.0922017	0.116	0.183	0.647185
Impa2	3.76519e-05	0.0722671	0.1	0.162	0.650135
9930111J21Rik2	3.77808e-05	0.10347	0.035	0.073	0.652361
1600020E01Rik	3.79616e-05	0.0906971	0.034	0.072	0.655482
D2hgdh	3.80329e-05	0.068591	0.026	0.061	0.656714
Tecpr1	3.81074e-05	0.109124	0.05	0.094	0.658001
Rasa3	3.81389e-05	0.0458018	0.111	0.178	0.658545
Mfsd10	3.86382e-05	0.101884	0.133	0.203	0.667166
Cep68	3.87932e-05	0.0529568	0.097	0.159	0.669843
Trim44	3.88852e-05	0.0668843	0.175	0.26	0.671431
4833420G17Rik	3.91931e-05	0.0864588	0.102	0.165	0.676747
Fam98c	3.92803e-05	0.114649	0.077	0.13	0.678253
Rplp0	3.93593e-05	0.103793	0.89	0.955	0.679616
Pdcl	3.94099e-05	0.094469	0.084	0.14	0.68049
Rbp1	3.96468e-05	0.0943208	0.147	0.225	0.684581
Ing1	3.99462e-05	0.0541902	0.166	0.249	0.689751
Srgn	4.00178e-05	0.104047	0.863	0.95	0.690988
Abhd4	4.03065e-05	0.100965	0.054	0.101	0.695973
Wdr26	4.04706e-05	0.107952	0.284	0.398	0.698807
Ubr2	4.06594e-05	0.0144099	0.183	0.274	0.702066
Prkd3	4.07015e-05	0.111409	0.104	0.166	0.702792
Trim16	4.08209e-05	0.100193	0.015	0.043	0.704854
Aldoc	4.09922e-05	0.102951	0.016	0.044	0.707813
Tob1	4.1063e-05	0.102852	0.085	0.142	0.709035
Helz	4.10863e-05	0.0635805	0.165	0.249	0.709437
Cyp4v3	4.16202e-05	0.0609969	0.023	0.056	0.718656
Gpr171	4.17077e-05	0.112452	0.098	0.157	0.720166
Zfp579	4.17601e-05	0.118726	0.031	0.067	0.721071
Ppdpf	4.20149e-05	0.0531476	0.158	0.238	0.72547
Arid4a	4.25212e-05	0.0872625	0.23	0.327	0.734214
H2-Ab1	4.30922e-05	0.0959957	0.062	0.111	0.744073
2310001H17Rik	4.35117e-05	0.0931434	0.095	0.155	0.751317
BC005561	4.43515e-05	0.0430836	0.136	0.21	0.765817
Mgst1	4.44915e-05	0.127444	0.043	0.084	0.768235
Eva1b	4.47507e-05	0.109936	0.038	0.078	0.77271
S100a9	4.48419e-05	0.0852014	0.276	0.389	0.774284
Mcm6	4.49857e-05	-0.386068	0.408	0.373	0.776767
Cflar	4.5196e-05	0.00334828	0.21	0.313	0.780399
Smpdl3a	4.52498e-05	0.044514	0.099	0.161	0.781329
Plk3	4.60516e-05	0.0940826	0.015	0.043	0.795174
Ralgps2	4.61094e-05	0.104875	0.182	0.268	0.796171
Nipal3	4.62281e-05	0.0956321	0.03	0.065	0.79822
Pttg1ip	4.67437e-05	0.0869684	0.138	0.211	0.807123
Sike1	4.70423e-05	0.076894	0.083	0.139	0.81228
Picalm	4.70645e-05	0.109798	0.178	0.261	0.812663
Spag9	4.72109e-05	0.0900734	0.212	0.307	0.815191
Csf2rb	4.73341e-05	0.079193	0.094	0.152	0.817318
Gpsm3	4.74593e-05	0.0563373	0.132	0.206	0.819479
Arhgef28	4.82815e-05	0.123131	0.029	0.063	0.833677
Plcg1	4.84239e-05	0.0711073	0.091	0.149	0.836136
Zfp746	4.86403e-05	0.0778101	0.06	0.107	0.839872
Laptm4a	4.87621e-05	0.0880855	0.181	0.266	0.841975
Nme1	4.98819e-05	-0.347856	0.448	0.436	0.861311
1700096K18Rik	4.99888e-05	0.102248	0.014	0.041	0.863156
Prrc2b	5.00795e-05	0.0510107	0.22	0.321	0.864723
Fmnl1	5.03706e-05	0.0637816	0.149	0.224	0.869749
Arhgef2	5.03821e-05	0.0705818	0.357	0.494	0.869947
Aldoa	5.0462e-05	0.058132	0.305	0.43	0.871327
Pwwp2a	5.06469e-05	0.128927	0.13	0.198	0.87452
Atp6v0e	5.09303e-05	0.0861974	0.25	0.353	0.879413
Eif2s1	5.12226e-05	0.065307	0.131	0.203	0.88446
Cxcr4	5.12396e-05	0.0745989	0.194	0.281	0.884755
Sfr1	5.1326e-05	0.0772076	0.366	0.505	0.886245
Dennd1c	5.13948e-05	0.116771	0.036	0.074	0.887434
Rnf144a	5.19167e-05	0.0435702	0.116	0.183	0.896446
Ldb1	5.23074e-05	0.0567791	0.208	0.302	0.903192
Dennd1b	5.24422e-05	0.0832841	0.187	0.273	0.905519
Ppil2	5.25966e-05	0.0897583	0.142	0.217	0.908186
Lbp	5.28395e-05	0.0759939	0.085	0.141	0.91238
Uhrf1	5.28472e-05	-0.349737	0.194	0.144	0.912513
Gcc2	5.28649e-05	0.1205	0.108	0.168	0.912818
Galnt7	5.29993e-05	0.0390989	0.12	0.187	0.91514
D10Jhu81e	5.30972e-05	0.0861412	0.11	0.173	0.91683
Acss2	5.34424e-05	0.074826	0.05	0.093	0.922789
Unc93b1	5.35115e-05	0.0856591	0.111	0.175	0.923982
Spns2	5.40249e-05	0.0544983	0.289	0.411	0.932848
Tsg101	5.40424e-05	0.041236	0.14	0.213	0.933151
Zfand3	5.44681e-05	0.0760005	0.051	0.095	0.9405
Dip2b	5.4535e-05	0.0788387	0.107	0.171	0.941656
Tbc1d24	5.46165e-05	0.0937911	0.034	0.07	0.943062
Idh3b	5.47039e-05	0.0650338	0.108	0.172	0.944572
Svip	5.47131e-05	0.101317	0.069	0.118	0.944731
Ulk2	5.53296e-05	0.0852522	0.066	0.116	0.955377
Kif16b	5.57995e-05	0.102595	0.025	0.057	0.963489
Sord	5.58963e-05	0.0919818	0.141	0.216	0.965161
Tbrg1	5.59217e-05	0.0839726	0.118	0.183	0.965599
Atat1	5.61082e-05	0.0745736	0.05	0.094	0.968821
Bmpr2	5.62932e-05	0.116223	0.15	0.226	0.972014
Crlf3	5.63269e-05	0.0766486	0.369	0.505	0.972597
Sri	5.66313e-05	0.0659588	0.137	0.208	0.977853
H2-Ob	5.7071e-05	0.0810493	0.054	0.1	0.985445
Ano8	5.78196e-05	0.0850558	0.01	0.033	0.998371
Clcn4	5.81248e-05	0.0572869	0.063	0.113	1
Rnf213	5.81869e-05	0.0629939	0.139	0.212	1
Cox6c	5.82281e-05	-0.235237	0.679	0.734	1
Oxld1	5.83822e-05	0.0902033	0.013	0.038	1
Pgm1	5.85486e-05	0.107551	0.039	0.078	1
Smad7	5.88402e-05	0.117115	0.114	0.177	1
Dnmt3a	5.97764e-05	0.0968177	0.216	0.308	1
Eif4g3	5.9914e-05	0.0937897	0.139	0.209	1
Tmem165	5.9944e-05	0.0962501	0.099	0.158	1
Snx20	6.00672e-05	0.0390458	0.064	0.113	1
Creb1	6.07794e-05	0.0729665	0.281	0.39	1
Sde2	6.18792e-05	0.0504679	0.124	0.193	1
Ccnt2	6.20978e-05	0.054818	0.205	0.298	1
Phtf2	6.22205e-05	0.105885	0.086	0.14	1
Lrrk2	6.23294e-05	0.0803471	0.016	0.043	1
Tmem59	6.2335e-05	0.0506606	0.259	0.371	1
Stard4	6.246e-05	0.0944636	0.137	0.208	1
Zbtb5	6.27479e-05	0.0694933	0.04	0.079	1
Usp32	6.30142e-05	0.115099	0.054	0.097	1
Saraf	6.31579e-05	0.0678314	0.185	0.27	1
Cbl	6.3498e-05	0.0611327	0.3	0.424	1
Rsad2	6.40767e-05	0.107675	0.024	0.056	1
Gtf2a2	6.41799e-05	0.0797575	0.121	0.187	1
Tal1	6.46381e-05	0.0440822	0.229	0.331	1
Tpp2	6.47037e-05	0.0429706	0.212	0.308	1
Dgkg	6.48594e-05	0.0729908	0.029	0.063	1
Elmo1	6.5032e-05	0.0951602	0.41	0.557	1
Set	6.52365e-05	-0.221467	0.727	0.765	1
Ddx60	6.56959e-05	0.109768	0.032	0.067	1
Phldb1	6.58393e-05	0.0793652	0.007	0.028	1
Ifi44l	6.59119e-05	0.0942988	0.02	0.05	1
Ncoa2	6.59349e-05	0.086502	0.15	0.228	1
Zfp329	6.61256e-05	0.090975	0.078	0.131	1
Myadm	6.65056e-05	0.098696	0.03	0.064	1
Apoe	6.65418e-05	0.00342338	0.327	0.458	1
N6amt1	6.65854e-05	0.0907717	0.061	0.107	1
Cr1l	6.67908e-05	0.0896767	0.159	0.236	1
Zfos1	6.69019e-05	0.129707	0.547	0.709	1
Ahcyl1	6.73691e-05	0.0757923	0.186	0.271	1
Slco3a1	6.75153e-05	0.0966132	0.3	0.413	1
Acox1	6.8005e-05	0.092801	0.085	0.139	1
0610030E20Rik	6.80742e-05	0.0683384	0.094	0.152	1
Athl1	6.81064e-05	0.0724357	0.035	0.072	1
Tbc1d14	6.88913e-05	0.0699583	0.049	0.091	1
Snapin	6.93859e-05	0.113173	0.062	0.109	1
Gm16141	6.96783e-05	0.0871442	0.012	0.037	1
Tnrc6c	6.96812e-05	0.0297785	0.194	0.285	1
Baiap2	7.06997e-05	0.0897207	0.042	0.081	1
Mical1	7.12476e-05	0.0931931	0.07	0.12	1
Ssh2	7.13969e-05	0.0554491	0.174	0.26	1
Ppp2r3c	7.15642e-05	0.116095	0.07	0.119	1
Cd69	7.19196e-05	0.141202	0.671	0.757	1
Slc38a9	7.21134e-05	0.100368	0.043	0.083	1
H2-K1	7.2187e-05	0.108752	0.908	0.974	1
Prpf39	7.22459e-05	0.0728603	0.081	0.134	1
Def8	7.25812e-05	0.107276	0.169	0.249	1
Zfp414	7.2963e-05	0.109411	0.038	0.075	1
Dync1li2	7.31905e-05	0.0510576	0.089	0.146	1
H2-DMa	7.35159e-05	0.0841451	0.291	0.405	1
Grn	7.36834e-05	0.0492526	0.169	0.251	1
Rhoh	7.37007e-05	0.0556967	0.207	0.297	1
Mycbp2	7.45142e-05	0.123485	0.382	0.52	1
Jade2	7.48744e-05	0.0564407	0.066	0.116	1
Hsd17b11	7.56778e-05	0.0545712	0.131	0.202	1
Cdk13	7.58982e-05	0.0544412	0.115	0.181	1
Itpk1	7.6287e-05	0.0770136	0.067	0.116	1
Plec	7.64442e-05	0.0711755	0.194	0.286	1
Asah2	7.65841e-05	0.0612186	0.022	0.052	1
Zc3h10	7.67208e-05	0.0881675	0.049	0.091	1
Crebrf	7.70743e-05	0.0410357	0.171	0.257	1
Lars2	7.72656e-05	0.0620378	0.131	0.2	1
Cd300a	7.73321e-05	0.116466	0.075	0.126	1
Ppp2r5e	7.78262e-05	0.0720122	0.102	0.162	1
Atg9a	7.78928e-05	0.0870083	0.025	0.056	1
Elf1	7.83746e-05	0.0588646	0.432	0.589	1
Esyt2	7.87527e-05	0.0735277	0.118	0.184	1
Nfe2l2	7.90239e-05	0.052883	0.206	0.3	1
Fxr1	7.92772e-05	0.0743986	0.242	0.343	1
Map1lc3b	7.97264e-05	0.057763	0.336	0.475	1
Lemd2	7.99174e-05	0.0828268	0.09	0.147	1
March6	8.03031e-05	0.0783273	0.155	0.231	1
Stat5a	8.06841e-05	0.0399534	0.174	0.26	1
Rsbn1l	8.08365e-05	0.0844211	0.275	0.383	1
R3hdm4	8.1193e-05	0.0458567	0.245	0.353	1
Mblac2	8.12215e-05	0.0774202	0.025	0.056	1
Irak2	8.13088e-05	0.108493	0.018	0.045	1
Rnf111	8.15603e-05	0.0660691	0.092	0.15	1
Slc16a11	8.18011e-05	-0.111169	0.021	0.004	1
Zfp62	8.19914e-05	0.0391306	0.13	0.201	1
Zfp386	8.20276e-05	0.0830381	0.05	0.091	1
Frat2	8.21398e-05	0.058893	0.207	0.305	1
Rgs12	8.23166e-05	0.0646463	0.069	0.119	1
Ambra1	8.26451e-05	0.0658387	0.041	0.08	1
Bfar	8.28251e-05	0.0661321	0.178	0.259	1
Gm11808	8.2923e-05	0.0801468	0.118	0.183	1
Ccny	8.41946e-05	0.0714257	0.109	0.169	1
Dctn6	8.43257e-05	0.103226	0.062	0.107	1
Fzd6	8.53186e-05	0.0974835	0.028	0.061	1
Rnf217	8.61843e-05	0.097137	0.03	0.063	1
Ddit4	8.62954e-05	0.112303	0.04	0.078	1
Kidins220	8.63261e-05	0.0165329	0.106	0.169	1
Adrbk2	8.71743e-05	0.0642282	0.141	0.213	1
Amn1	8.71907e-05	0.0757105	0.08	0.133	1
Zscan2	8.78392e-05	0.094627	0.02	0.049	1
Pam16	8.81362e-05	0.0582251	0.088	0.144	1
Skap2	8.86697e-05	0.0470613	0.244	0.35	1
Nipsnap1	8.86712e-05	0.0761977	0.053	0.096	1
Slc48a1	8.86877e-05	0.0715018	0.111	0.172	1
Rac2	8.8733e-05	0.0197773	0.349	0.481	1
Smim3	8.87602e-05	0.0518418	0.099	0.158	1
Pnpla8	8.90055e-05	0.100745	0.077	0.128	1
Trim8	8.91879e-05	0.0705434	0.098	0.158	1
Tpgs1	8.92409e-05	0.0835468	0.035	0.071	1
Ctsf	8.95598e-05	0.0875621	0.055	0.1	1
Sva	9.01526e-05	0.0507117	0	0.012	1
Ifrd1	9.03723e-05	0.0725836	0.177	0.259	1
Sh3glb1	9.04457e-05	0.0707368	0.259	0.364	1
Aldh1a1	9.05195e-05	0.125081	0.047	0.088	1
Mtr	9.12769e-05	0.0984085	0.023	0.053	1
Fermt3	9.1461e-05	0.0489385	0.29	0.407	1
L3mbtl3	9.2116e-05	0.0797249	0.08	0.132	1
Scaper	9.25186e-05	0.0726634	0.046	0.087	1
Rnf44	9.2915e-05	0.021126	0.161	0.243	1
Cul9	9.3254e-05	0.0781711	0.047	0.088	1
Map3k3	9.33852e-05	0.101507	0.023	0.053	1
Manbal	9.34661e-05	0.0855203	0.018	0.045	1
Csrnp1	9.37052e-05	0.0558684	0.17	0.248	1
Zfp46	9.37886e-05	0.0774611	0.022	0.053	1
Med13l	9.39582e-05	0.0650851	0.297	0.42	1
Pde4d	9.40079e-05	0.0690774	0.068	0.117	1
Gba2	9.50104e-05	0.0870591	0.018	0.045	1
Nfic	9.50182e-05	0.0694254	0.199	0.283	1
Kmt2e	9.51196e-05	0.0885823	0.395	0.529	1
Chrac1	9.64906e-05	0.0711248	0.067	0.115	1
Spint2	9.65037e-05	0.0476854	0.169	0.251	1
Angel2	9.70745e-05	0.0642403	0.149	0.222	1
Xpc	9.73987e-05	0.0749894	0.173	0.254	1
Nudt13	9.75756e-05	0.0877492	0.029	0.062	1
Tmem176b	9.81218e-05	0.0948885	0.38	0.513	1
Rmnd5a	9.81776e-05	0.0316445	0.146	0.219	1
Trim12a	9.89313e-05	0.0895208	0.093	0.149	1
Vamp2	9.89896e-05	0.049287	0.1	0.16	1
Rcsd1	9.96535e-05	0.0672933	0.181	0.263	1
Klf9	0.000100254	0.0775284	0.132	0.2	1
Ddx42	0.000100365	0.0412251	0.152	0.225	1
Smap1	0.000101132	0.0612675	0.146	0.219	1
Pcgf3	0.000101848	0.0495501	0.098	0.155	1
Npl	0.000102153	0.0740814	0.023	0.053	1
Gzf1	0.000102481	0.0899991	0.047	0.088	1
Esam	0.000102755	0.132938	0.042	0.081	1
Sh3pxd2a	0.000102876	0.0721871	0.018	0.045	1
Psenen	0.000103249	0.0502598	0.209	0.3	1
Ube2e3	0.000103698	0.0978525	0.217	0.308	1
Nudt16	0.000104236	0.09604	0.042	0.08	1
Pcf11	0.000104566	0.0896461	0.172	0.251	1
Cyth4	0.000105398	0.0582604	0.062	0.108	1
Rpl4	0.000105769	0.115595	0.841	0.932	1
Dyrk1b	0.000105812	0.117656	0.024	0.054	1
Calcrl	0.000105933	0.0607304	0.136	0.207	1
Chd8	0.000105957	0.0847049	0.193	0.279	1
Serpinf1	0.000106158	0.0788488	0.041	0.078	1
Arhgap18	0.000106234	0.0697371	0.112	0.174	1
Zmynd11	0.000106619	0.0512015	0.207	0.3	1
Sfi1	0.000106843	0.0861593	0.062	0.107	1
Tmem11	0.000106949	0.0479262	0.083	0.137	1
Cnn2	0.00010701	0.0648364	0.22	0.316	1
Abhd18	0.000107674	0.0941995	0.042	0.08	1
Vps41	0.00010778	0.0965873	0.075	0.125	1
Vamp8	0.000107814	0.122062	0.584	0.729	1
Smarce1	0.000108794	0.0409974	0.201	0.289	1
Elane	0.000108994	0.0253378	0.207	0.3	1
Gan	0.00010925	0.0486727	0.07	0.12	1
Coro1c	0.000109401	0.0459043	0.108	0.169	1
Tbck	0.000109916	0.0709034	0.049	0.09	1
F2rl3	0.000110615	0.106993	0.034	0.069	1
Casp2	0.000111433	0.0645918	0.155	0.23	1
Cyth1	0.000111511	0.102126	0.05	0.091	1
Zfp950	0.000111596	0.0861835	0.176	0.257	1
Map7	0.000111938	0.0682253	0.094	0.15	1
Insr	0.000112056	0.053028	0.115	0.179	1
Zfp397	0.000112916	0.0689628	0.094	0.151	1
Yipf2	0.000113975	0.0931251	0.036	0.072	1
Tnfrsf18	0.000114163	0.0868657	0.018	0.046	1
Ago4	0.000115786	0.0688982	0.045	0.085	1
Trio	0.000116069	0.0930157	0.042	0.079	1
Hint2	0.000116136	0.0666223	0.223	0.316	1
Unk	0.00011672	0.0957973	0.047	0.087	1
Srpr	0.000117295	0.0715636	0.133	0.2	1
Wbp5	0.00011773	0.0444658	0.262	0.366	1
Tef	0.000117822	0.0677595	0.066	0.113	1
Fnip1	0.000118581	0.0706877	0.12	0.185	1
Heg1	0.000119433	0.0409011	0.13	0.2	1
Gmeb1	0.000120065	0.0604134	0.067	0.115	1
Supt4a	0.000121355	0.0748367	0.197	0.282	1
Ptov1	0.000122571	0.079204	0.201	0.289	1
Ddx6	0.000122774	0.102002	0.474	0.615	1
Stxbp1	0.000123379	0.066195	0.031	0.065	1
Ptpn2	0.000123508	0.0742914	0.125	0.19	1
Bet1	0.000123544	0.0234724	0.159	0.236	1
Xrn1	0.00012386	0.0531695	0.125	0.19	1
Srek1	0.000124018	0.0539915	0.161	0.235	1
Notch2	0.000124905	0.0674968	0.118	0.181	1
Uri1	0.00012514	0.0574913	0.171	0.249	1
Sel1l	0.00012531	0.0378497	0.113	0.176	1
Trappc3	0.000126291	0.0979808	0.046	0.085	1
Sp4	0.000126469	0.0287175	0.056	0.101	1
Pag1	0.000127108	0.0884569	0.106	0.165	1
Aff1	0.000127432	0.0415602	0.106	0.166	1
Mier1	0.000127956	0.064919	0.327	0.444	1
Rgl2	0.000128274	0.0574553	0.123	0.188	1
Esyt1	0.000128337	0.0680094	0.088	0.142	1
Exoc2	0.000128978	0.0533238	0.087	0.142	1
Casp12	0.000129116	0.0753681	0.052	0.094	1
Nbeal1	0.000129221	0.0591003	0.109	0.17	1
Erbb2ip	0.00012943	0.0929947	0.283	0.386	1
Ebpl	0.000131384	0.0740965	0.093	0.148	1
Zc3h7b	0.000131957	0.0412801	0.102	0.161	1
Adam10	0.000132164	0.0290496	0.262	0.372	1
Mettl6	0.000132378	0.074743	0.076	0.125	1
Ssbp3	0.00013243	0.0466956	0.173	0.252	1
Ctso	0.000132914	0.06964	0.052	0.094	1
Sh2b3	0.000133217	0.0523879	0.073	0.123	1
Smg9	0.000133609	0.106128	0.062	0.106	1
Eps15l1	0.000133787	0.0846166	0.03	0.063	1
Dennd5a	0.000134021	0.0141553	0.238	0.344	1
Ube2m	0.000135124	0.0648874	0.131	0.197	1
Lrpap1	0.000135603	0.102911	0.062	0.106	1
Nit1	0.000135623	0.116079	0.055	0.097	1
Rab38	0.000135798	0.0751747	0.239	0.339	1
Marcks	0.000136873	0.0697689	0.115	0.175	1
Deptor	0.000138858	0.083957	0.094	0.15	1
Gda	0.000138913	0.157089	0.032	0.065	1
Zfp106	0.000139676	0.0555613	0.24	0.338	1
Adar	0.000139795	0.0799159	0.083	0.136	1
Gm5111	0.000140807	0.0937461	0.038	0.075	1
Tmem135	0.000141868	0.100504	0.07	0.116	1
Tceb1	0.000142798	0.0475765	0.252	0.356	1
Crebbp	0.00014307	0.053777	0.296	0.415	1
Fam168a	0.000143611	0.0752362	0.088	0.141	1
Sema4b	0.00014453	0.0853002	0.035	0.07	1
D430042O09Rik	0.000144555	0.0636736	0.065	0.11	1
1810032O08Rik	0.00014693	0.0784299	0.061	0.105	1
Ifnar2	0.0001473	0.0148753	0.159	0.236	1
D230025D16Rik	0.000147373	0.0572379	0.043	0.081	1
Nlrc3	0.000147583	0.045287	0.028	0.06	1
Zfpm1	0.000148955	0.0724493	0.127	0.193	1
Pik3r1	0.000150413	0.0754042	0.325	0.439	1
Acbd6	0.00015085	0.063053	0.114	0.175	1
Pde4a	0.000151234	0.0279499	0.074	0.123	1
Zfp945	0.000151467	0.0628979	0.123	0.187	1
Atxn1	0.000152019	0.0268039	0.152	0.225	1
Birc2	0.00015206	0.0730394	0.171	0.246	1
Gas2l3	0.000152745	0.0342742	0.066	0.113	1
Fmnl3	0.000154879	0.0674392	0.014	0.039	1
Rsu1	0.000155088	0.079209	0.152	0.223	1
Dync1li1	0.000155387	0.0952575	0.07	0.116	1
Deaf1	0.000155908	0.0729725	0.028	0.059	1
Sipa1l3	0.000156624	0.0846857	0.078	0.128	1
Hmgcs1	0.000157575	0.102834	0.122	0.184	1
Akr1c13	0.000157763	0.0933578	0.072	0.119	1
Oas2	0.000158062	0.0732568	0.008	0.028	1
Selenbp1	0.000159009	0.0858553	0.045	0.083	1
Cblb	0.00015947	0.0718886	0.051	0.092	1
Nr2c2	0.000159883	0.0509319	0.209	0.295	1
Arrb2	0.000159911	0.103208	0.094	0.148	1
Tvp23b	0.000160018	0.0536957	0.077	0.126	1
Slc4a7	0.000160039	0.0666657	0.1	0.156	1
F2r	0.000161429	0.0558692	0.053	0.094	1
Ttc3	0.000163467	0.0753252	0.334	0.457	1
Med23	0.000164337	0.071733	0.052	0.093	1
Snrnp48	0.000166748	0.0867641	0.113	0.172	1
Srpk2	0.000167271	0.089129	0.209	0.294	1
Rpl30	0.000168106	0.0582106	0.998	0.996	1
Fes	0.000168114	0.0262272	0.084	0.137	1
Itga4	0.000168576	0.0758596	0.391	0.529	1
Hivep1	0.00016964	0.0783308	0.099	0.155	1
Fam8a1	0.000169681	0.104382	0.051	0.091	1
Tnrc6b	0.000170099	0.0602549	0.346	0.474	1
Myo9a	0.000170127	0.0920495	0.051	0.091	1
Sec16a	0.000170347	0.04987	0.067	0.114	1
Gm26624	0.000170689	0.0665436	0.031	0.064	1
Med31	0.000172104	0.0741291	0.049	0.088	1
Zfp385a	0.000172205	0.0568604	0.041	0.078	1
Gm6297	0.000172476	0.0649276	0.005	0.022	1
Akt1	0.00017308	0.104884	0.14	0.206	1
Acvr1b	0.00017357	0.080742	0.06	0.104	1
Cdk19	0.000173641	0.0368386	0.198	0.287	1
Oasl1	0.000173734	0.0770065	0.006	0.024	1
Ddx58	0.00017375	0.0583907	0.09	0.143	1
Dctn3	0.000174379	0.0953908	0.137	0.201	1
Lpar6	0.000174572	0.105898	0.083	0.133	1
Snx10	0.000175088	0.0469776	0.323	0.446	1
Chkb	0.000175808	0.0680314	0.064	0.109	1
Stam	0.000176226	0.0949888	0.081	0.13	1
Gtf2ird1	0.000176926	0.0602981	0.046	0.085	1
Trip4	0.000177175	0.0451094	0.049	0.089	1
Ddx27	0.000178095	0.0627125	0.081	0.13	1
4932438A13Rik	0.000180305	0.0418244	0.214	0.305	1
Zranb1	0.000181117	0.0397378	0.183	0.265	1
Tespa1	0.000181999	0.0777342	0.08	0.129	1
Etv6	0.000182265	0.105951	0.388	0.517	1
Frmd8	0.00018281	0.0629896	0.106	0.165	1
Bap1	0.000182987	0.0707408	0.076	0.124	1
Celf2	0.000185843	0.0966923	0.728	0.858	1
Hmox2	0.000186162	0.0684769	0.102	0.158	1
Samhd1	0.000187358	0.0411684	0.259	0.363	1
Ms4a6b	0.000189079	0.0731259	0.054	0.094	1
Ppp1r11	0.000189771	0.0485274	0.145	0.212	1
Wbscr27	0.000191125	0.0746847	0.048	0.087	1
2510002D24Rik	0.000192381	0.0670056	0.106	0.162	1
Prdm5	0.000194112	0.065866	0.029	0.06	1
Mfsd4	0.000194209	0.0703233	0.013	0.036	1
H2afy	0.000194689	-0.21262	0.851	0.902	1
Dock8	0.00019491	0.0538936	0.176	0.254	1
Mtmr3	0.000195466	0.0241504	0.15	0.223	1
Sh2b1	0.000195618	0.0558589	0.082	0.133	1
Vps16	0.000195785	0.0734204	0.061	0.104	1
Chchd7	0.000196501	0.0363106	0.142	0.211	1
N4bp2l2	0.000196715	0.0347106	0.293	0.409	1
Ppfibp2	0.000197215	0.0997777	0.025	0.054	1
Arl13b	0.000197311	0.0563645	0.03	0.062	1
Coro2a	0.000198671	0.00151175	0.297	0.416	1
Macf1	0.000199708	0.0699212	0.315	0.428	1
Camk1	0.000200487	0.0523379	0.058	0.101	1
Rasa4	0.000200508	0.054198	0.058	0.101	1
Ppp2r1a	0.000200717	0.0359797	0.167	0.243	1
Vezf1	0.000201824	0.0318121	0.347	0.482	1
Bmyc	0.000201897	0.0410052	0.076	0.126	1
Itgb1	0.000202201	0.060802	0.247	0.346	1
Gatad2b	0.000202824	0.0553242	0.301	0.412	1
Trp53bp1	0.000203353	0.0490766	0.115	0.177	1
Mzt2	0.000203669	0.103767	0.054	0.094	1
Ythdf3	0.000204041	0.0164222	0.133	0.203	1
Mark2	0.000204235	0.0248841	0.154	0.229	1
Tcn2	0.00020452	0.0730444	0.061	0.104	1
Itgb7	0.000204738	0.0559883	0.044	0.081	1
Mvp	0.000204765	0.0926235	0.059	0.101	1
Sptan1	0.000205629	0.0675737	0.1	0.155	1
Wipf2	0.000205717	0.0431116	0.1	0.157	1
Foxp1	0.000206698	0.0875124	0.52	0.663	1
Eif2b2	0.000208368	0.0746837	0.084	0.135	1
Mafg	0.000209034	0.0397643	0.186	0.268	1
Cngb1	0.000209579	0.0955082	0.035	0.069	1
Rassf8	0.000210106	0.0831699	0.009	0.029	1
Hnrnpab	0.000211551	-0.238623	0.628	0.66	1
Atp11b	0.000213577	0.117026	0.337	0.455	1
Ddx21	0.000213894	-0.374012	0.345	0.323	1
Dstn	0.000215346	0.0167989	0.213	0.305	1
Rc3h2	0.000215393	0.0280339	0.185	0.267	1
Chd3	0.000215701	0.0788727	0.271	0.371	1
Hoxb4	0.000216098	0.0739091	0.062	0.107	1
Triobp	0.000216765	0.0334437	0.077	0.126	1
Ndufs2	0.00021744	0.0775343	0.198	0.281	1
Rps27a	0.000217998	-0.0772848	0.999	1	1
Srek1ip1	0.000220048	0.0135985	0.188	0.273	1
Nr3c1	0.000220075	0.0526466	0.158	0.228	1
Mtfr2	0.000220645	0.127482	0.054	0.093	1
0610009L18Rik	0.000221178	0.0986676	0.027	0.057	1
Mdfi	0.000221643	0.0625214	0.03	0.062	1
Cstb	0.000221766	0.0533228	0.09	0.143	1
Ttc39b	0.000222014	0.0901159	0.021	0.048	1
Gabpb1	0.000222955	0.0766643	0.097	0.151	1
Uspl1	0.000223008	0.0473115	0.102	0.159	1
Tmed4	0.000223196	0.0894712	0.063	0.107	1
Parp3	0.000223203	0.0888939	0.018	0.044	1
Kdm2a	0.000225034	0.0918854	0.385	0.513	1
Ptp4a1	0.000225668	0.0348876	0.202	0.291	1
Tmem168	0.000226564	0.0837524	0.066	0.11	1
Tnip1	0.000226621	0.0119087	0.149	0.221	1
Snapc5	0.000226717	0.0988882	0.05	0.089	1
St7	0.000228126	0.0695354	0.063	0.107	1
Cacfd1	0.000231512	0.0783019	0.024	0.053	1
Zmym2	0.000231608	0.0249139	0.133	0.2	1
Zfand1	0.000232287	0.086716	0.045	0.081	1
Myo1g	0.00023305	0.0622635	0.069	0.114	1
Wfdc21	0.000233157	0.0867045	0.026	0.055	1
Mplkip	0.000235153	0.0577907	0.138	0.205	1
Ate1	0.000235221	0.065179	0.051	0.091	1
Ube2e1	0.000236057	0.0593823	0.181	0.26	1
Orc4	0.00023611	0.0786926	0.078	0.126	1
Mirt1	0.000237755	0.0510547	0.031	0.063	1
Hspa9	0.00023827	-0.34498	0.468	0.47	1
Baz2b	0.000238323	0.103777	0.316	0.43	1
Maml2	0.000238868	0.0933381	0.029	0.059	1
Marveld1	0.00023958	0.0531566	0.057	0.099	1
Slc35b2	0.000240914	0.0584468	0.086	0.137	1
Tgs1	0.000242143	0.0757212	0.191	0.268	1
Adck3	0.000242706	0.0612383	0.045	0.082	1
Tmem42	0.000242801	0.0862138	0.044	0.081	1
Casp7	0.000243344	0.0767905	0.044	0.081	1
Arf6	0.000244877	0.050531	0.248	0.346	1
Nudt3	0.000245324	0.0453801	0.275	0.379	1
Dennd4b	0.000246464	0.0840302	0.052	0.091	1
Nhlrc3	0.000246875	0.059756	0.031	0.063	1
Lin54	0.000247976	0.0778252	0.044	0.081	1
Tor1aip1	0.000252905	0.0324988	0.172	0.248	1
Zfyve1	0.000254862	0.0711187	0.006	0.024	1
Nfkbiz	0.000256522	0.0492426	0.537	0.657	1
Hspb1	0.000256652	0.115196	0.006	0.023	1
Dach1	0.000258527	0.0363026	0.185	0.263	1
Ash1l	0.000259506	0.0697003	0.365	0.491	1
Pafah2	0.000260701	0.0523194	0.127	0.19	1
Rsbn1	0.000260932	-0.0147724	0.141	0.212	1
Rab2a	0.000261189	0.0195126	0.237	0.335	1
Tnfaip3	0.00026135	0.0436229	0.391	0.509	1
Ppfibp1	0.00026279	0.0861542	0.023	0.051	1
Ccdc6	0.000263124	0.044744	0.078	0.126	1
Gmfb	0.000263314	0.0466	0.163	0.237	1
Bex6	0.000266977	0.0437828	0.086	0.136	1
Ermard	0.000268398	0.0669892	0.022	0.049	1
Adipor2	0.000269474	0.0496619	0.285	0.388	1
Il17re	0.000271502	0.0846752	0.018	0.043	1
9130008F23Rik	0.000273744	0.0826975	0.01	0.031	1
Herc2	0.000274083	0.0356165	0.121	0.184	1
Ankrd11	0.000274921	0.0626714	0.372	0.502	1
Glipr1	0.000275806	0.0726774	0.253	0.35	1
2610037D02Rik	0.000275929	0.0635455	0.149	0.217	1
Cog6	0.000276162	0.0738873	0.036	0.069	1
Itgav	0.000277802	0.0885004	0.041	0.075	1
Ifih1	0.000278226	0.0822505	0.049	0.087	1
Fads1	0.000279346	0.0810379	0.068	0.112	1
Rpl27	0.000281112	0.111061	0.867	0.951	1
Kifap3	0.000281737	0.0756601	0.036	0.069	1
Golph3l	0.000281892	0.106015	0.058	0.099	1
Tm2d1	0.000282481	0.0579147	0.066	0.11	1
Tprgl	0.000282516	0.0895567	0.157	0.225	1
Itpripl1	0.000282733	0.0640455	0.026	0.056	1
Itpkb	0.000282921	0.0512166	0.101	0.156	1
Trappc6a	0.000283103	0.0413151	0.124	0.187	1
Dfna5	0.000284121	0.0972285	0.024	0.052	1
Endov	0.000286314	0.0592931	0.026	0.056	1
Rpl9-ps6	0.00028661	0.0964194	0.039	0.073	1
Mapk6	0.00028824	0.0729065	0.201	0.284	1
Zfp780b	0.00028916	0.054749	0.049	0.087	1
Snx17	0.000290547	0.034089	0.13	0.196	1
Myh9	0.00029068	0.0864312	0.388	0.514	1
Gemin7	0.000291485	0.0660057	0.061	0.103	1
Atxn7l3b	0.000292127	0.068286	0.4	0.538	1
Nfatc3	0.000292569	0.0435362	0.196	0.279	1
Cwf19l2	0.000292849	0.0470086	0.066	0.111	1
Rac1	0.000293247	0.0388677	0.318	0.442	1
Tet2	0.000293475	0.0627415	0.158	0.228	1
Rabgap1	0.000293901	0.0449645	0.129	0.191	1
S1pr4	0.00029421	0.0547394	0.05	0.089	1
Dab2ip	0.00029437	0.0879283	0.037	0.07	1
Ipo11	0.000295538	0.0368278	0.118	0.177	1
Asph	0.000295796	0.0631767	0.132	0.196	1
Grb2	0.0002963	0.0612563	0.359	0.486	1
Cyp2j6	0.000297546	0.0716154	0.019	0.045	1
Cuedc1	0.000299583	0.0541591	0.073	0.119	1
Zbtb12	0.000300183	0.0969367	0.059	0.1	1
Pnisr	0.000300903	0.0981408	0.48	0.621	1
Fyb	0.000301906	0.0117132	0.151	0.223	1
Rgs19	0.00030308	0.0286972	0.144	0.212	1
Taz	0.000304415	0.0373141	0.13	0.193	1
Ensa	0.000304446	0.0460328	0.149	0.219	1
Tle3	0.000304577	0.0555466	0.151	0.219	1
Gcnt1	0.0003046	0.0967324	0.07	0.115	1
Csnk1g1	0.000305474	0.0149792	0.088	0.141	1
Nlrc4	0.000306302	0.0747266	0.012	0.034	1
Atp2c1	0.000306466	0.0624364	0.066	0.109	1
Ube2d3	0.000307853	0.114647	0.656	0.781	1
Heatr5b	0.000309229	0.079481	0.014	0.037	1
Suv420h2	0.000310166	0.0717502	0.073	0.118	1
Nck2	0.000310274	0.0729859	0.026	0.056	1
Tnfaip2	0.000312782	0.0586033	0.103	0.158	1
Mmadhc	0.000313505	0.0341651	0.096	0.15	1
Pygl	0.000314452	0.05326	0.093	0.145	1
Emid1	0.000314605	0.0630248	0.062	0.104	1
Atp10a	0.000314841	0.0738357	0.057	0.097	1
Proser1	0.000316187	0.0759438	0.122	0.181	1
Slc25a3	0.000316197	-0.166328	0.754	0.803	1
Vsig10	0.000317302	0.107676	0.016	0.04	1
Fbxo32	0.00031797	0.098997	0.024	0.052	1
Tbcel	0.00031856	0.0757168	0.086	0.136	1
Syk	0.000320156	0.0149908	0.226	0.32	1
Exoc6	0.000320218	0.0903923	0.05	0.088	1
Usp22	0.000320998	0.0717983	0.171	0.246	1
Bloc1s6	0.000323856	0.0891548	0.054	0.094	1
Irs2	0.000324159	0.0816601	0.022	0.05	1
Rad52	0.000324242	0.0540897	0.046	0.082	1
Aasdh	0.000325556	0.0577555	0.034	0.067	1
Mta1	0.000327433	0.0553891	0.149	0.218	1
Slc25a27	0.00032797	0.0662894	0.009	0.028	1
Ampd2	0.00032818	0.0727952	0.124	0.184	1
Zc3h14	0.000329731	0.0682585	0.124	0.184	1
Orai1	0.000331493	0.0260793	0.145	0.213	1
Gcnt2	0.00033175	0.0540291	0.341	0.458	1
Zfp512	0.000331951	0.023442	0.078	0.127	1
Pde7a	0.000334355	0.0457736	0.109	0.167	1
Ppt1	0.000335257	0.0901947	0.091	0.141	1
Lamtor5	0.000336965	0.0395877	0.118	0.177	1
Etv3	0.000337776	0.0499354	0.148	0.217	1
Kat2b	0.00033792	0.0502109	0.126	0.19	1
Dcaf11	0.000338208	0.0391734	0.09	0.14	1
Dnajc5	0.000338662	0.0490199	0.2	0.283	1
Suv420h1	0.000341127	-0.00279238	0.153	0.223	1
4930481A15Rik	0.000341787	0.0934266	0.023	0.05	1
Rab28	0.000342985	0.0634384	0.05	0.088	1
Pura	0.000344622	0.054726	0.384	0.518	1
Trim3	0.000345288	0.0737643	0.008	0.027	1
Vamp1	0.000346696	0.082941	0.027	0.056	1
Mlh3	0.000346948	0.0882946	0.022	0.048	1
Fam160b1	0.000347632	0.0547178	0.126	0.187	1
Mdga1	0.00034898	0.0336289	0.089	0.139	1
Ifi27l2a	0.000350467	0.0877762	0.02	0.046	1
Rrm2	0.000353922	-0.295587	0.106	0.069	1
Vps39	0.000354324	0.067556	0.062	0.103	1
Ccnd3	0.000355003	0.0798342	0.229	0.315	1
Arid5b	0.000357286	0.0751394	0.036	0.069	1
Smarca4	0.000358515	0.0210428	0.205	0.292	1
Kcnk12	0.00036153	0.0887259	0.053	0.091	1
Rpgrip1	0.000361981	0.0913161	0.073	0.117	1
2510039O18Rik	0.000362885	0.0970457	0.069	0.112	1
4921524J17Rik	0.000362906	0.0414408	0.118	0.177	1
Zbp1	0.00036543	0.0559559	0.002	0.016	1
Nfia	0.000365875	0.0925559	0.082	0.129	1
Tbc1d15	0.000366262	-0.0146513	0.149	0.219	1
Gm10138	0.000368003	0.0768136	0.079	0.126	1
Eif2s2	0.000369968	-0.267357	0.604	0.65	1
Edf1	0.000370863	0.0897929	0.166	0.233	1
Mon2	0.000372578	0.100331	0.076	0.121	1
Leprotl1	0.000373612	0.0133203	0.145	0.216	1
Lancl2	0.000373754	0.0746745	0.038	0.072	1
Dock10	0.000373912	0.0383376	0.329	0.452	1
Crebzf	0.000374177	0.0807234	0.106	0.161	1
Cpsf7	0.000374189	0.0292631	0.134	0.197	1
Il11ra1	0.000374212	0.0692035	0.079	0.126	1
Bcl6	0.000375057	0.0912582	0.022	0.048	1
Vps37a	0.000375224	0.0541488	0.078	0.126	1
Fkbp7	0.000375501	0.0503157	0.014	0.036	1
Taok3	0.00037568	0.0712535	0.333	0.446	1
Fkbp15	0.000375881	0.0738177	0.049	0.086	1
Zfc3h1	0.000376764	0.0454557	0.101	0.156	1
Csnk1d	0.00037767	0.0299457	0.208	0.296	1
Erlin2	0.000377996	0.0528356	0.046	0.083	1
Fcho2	0.000378482	0.0680339	0.098	0.151	1
Dhx58	0.000379214	0.066668	0.023	0.05	1
Satb1	0.000380189	0.082762	0.304	0.404	1
Sox5	0.000381415	0.069179	0.007	0.025	1
Kcnk5	0.000382306	0.0759399	0.01	0.03	1
Pbx2	0.000382452	0.0551994	0.109	0.165	1
B3gnt5	0.000383323	0.0402175	0.084	0.132	1
Trappc11	0.000384354	0.0609673	0.04	0.074	1
Tmem150b	0.000385147	0.0670088	0.01	0.03	1
Spast	0.00038537	0.0384985	0.079	0.126	1
Gm4070	0.00038652	0.0659653	0.006	0.024	1
Dcaf5	0.000387233	0.0784144	0.045	0.081	1
Ube4b	0.000387841	0.0250823	0.129	0.193	1
Pcdh7	0.000388414	0.0601132	0.022	0.048	1
Papolg	0.000389136	0.0619357	0.049	0.086	1
Nlrp3	0.000389399	-0.0800772	0.015	0.002	1
Lpin1	0.000390265	0.0674877	0.061	0.102	1
Casp8	0.000390955	0.0632398	0.183	0.258	1
Fem1c	0.00039128	0.0402204	0.132	0.195	1
Ttyh3	0.00039227	0.0476095	0.132	0.196	1
Ccdc28a	0.000393456	0.0682302	0.054	0.094	1
Bahd1	0.000393538	0.0505931	0.046	0.081	1
Fam129a	0.00039465	0.0675638	0.046	0.082	1
Paqr8	0.000395361	0.0658364	0.05	0.088	1
Tmem242	0.0003955	0.0468161	0.031	0.062	1
Dnttip1	0.000395949	0.101679	0.06	0.1	1
Cers2	0.000398223	0.031174	0.175	0.251	1
Ift20	0.000402156	0.0228424	0.189	0.27	1
Shank3	0.000406263	0.0729084	0.01	0.03	1
1810037I17Rik	0.000406448	0.017293	0.294	0.404	1
Ccnd2	0.0004077	0.0527752	0.468	0.606	1
Hcls1	0.00040781	0.0172029	0.185	0.264	1
Ppp4r2	0.000412387	0.0328592	0.15	0.216	1
Dok2	0.000413786	0.0779839	0.037	0.069	1
Mknk1	0.000417124	0.0469118	0.03	0.059	1
Asnsd1	0.00041735	0.0615994	0.066	0.109	1
Gm2a	0.000417683	0.0438106	0.331	0.449	1
Tbc1d17	0.000418751	0.0475359	0.07	0.115	1
Zfp874a	0.000419394	0.0590572	0.038	0.071	1
Ube2k	0.000420204	0.0657519	0.246	0.34	1
Rasa1	0.000420244	0.0573628	0.133	0.194	1
Zfp652	0.00042099	0.0887069	0.123	0.181	1
Trim34a	0.000424199	0.105358	0.062	0.104	1
Tmem55a	0.000424596	0.0837097	0.03	0.06	1
Dennd4c	0.000426405	0.0781382	0.046	0.082	1
Rab21	0.000429923	0.0559949	0.098	0.151	1
Btbd10	0.00043187	0.0784609	0.033	0.063	1
Ptpn1	0.000432354	0.0342134	0.135	0.197	1
Acadm	0.000432947	0.0814472	0.187	0.26	1
Slc25a40	0.000433221	0.0836228	0.022	0.049	1
Exoc3	0.000439326	0.0628496	0.076	0.122	1
Cklf	0.00043964	0.0815355	0.042	0.075	1
Batf	0.000442103	0.08128	0.048	0.084	1
Gpbp1l1	0.000443715	0.0321972	0.181	0.258	1
Cox16	0.000444101	0.10293	0.042	0.076	1
Uck2	0.000444456	0.0385008	0.106	0.16	1
Pcif1	0.000445501	0.0634363	0.098	0.149	1
Tgoln1	0.000445678	0.0192896	0.195	0.278	1
Dennd5b	0.000448792	0.0836681	0.059	0.099	1
Dnpep	0.000451342	0.0440445	0.056	0.095	1
St7l	0.000455236	0.0306739	0.069	0.113	1
Dnm2	0.00045576	0.0442517	0.135	0.197	1
Akap9	0.000456311	0.0451692	0.227	0.316	1
Ssh3	0.000457472	0.0772272	0.009	0.027	1
Alpk1	0.000457885	0.068719	0.012	0.033	1
Osbpl8	0.000462564	0.0203194	0.305	0.416	1
Mdm4	0.00046289	0.0386735	0.161	0.232	1
Coq10b	0.000463122	0.0629287	0.079	0.125	1
Glmp	0.000464832	0.0779301	0.082	0.129	1
Sik2	0.000467475	0.0517654	0.032	0.062	1
Tshz1	0.000467566	0.0505498	0.113	0.168	1
Epm2aip1	0.000468699	0.0564826	0.09	0.139	1
Ccdc112	0.000468974	0.0655763	0.045	0.08	1
Agtrap	0.000469235	0.0218	0.118	0.177	1
Eef1g	0.000469383	-0.141485	0.855	0.921	1
Dtx3l	0.000469535	0.0818267	0.167	0.238	1
Flii	0.000470969	0.0707533	0.09	0.139	1
Stat5b	0.000471283	0.0368937	0.207	0.288	1
Cep120	0.000471547	0.050193	0.062	0.103	1
Rpl28	0.000473671	0.0727583	0.981	0.995	1
Arid4b	0.000475052	0.0319039	0.252	0.346	1
Aig1	0.000476547	0.0737342	0.082	0.129	1
Rbm39	0.000477027	0.0722604	0.821	0.917	1
Slc3a2	0.000478193	0.0505208	0.177	0.25	1
Gata2	0.000478868	0.00562221	0.386	0.506	1
Cd200r3	0.000479805	0.0424415	0.017	0.04	1
Echdc1	0.000482387	0.0724347	0.047	0.083	1
Cnrip1	0.000482904	0.0768126	0.061	0.101	1
4931406C07Rik	0.000485567	0.0486207	0.099	0.152	1
Odf3b	0.000487231	0.0561714	0.012	0.033	1
Fgfbp3	0.000487576	0.0990041	0.018	0.041	1
Ndufa6	0.000487615	0.0794442	0.507	0.668	1
Rft1	0.000488223	0.0831711	0.023	0.05	1
Uqcrfs1	0.000491297	0.0357733	0.193	0.27	1
Ankrd50	0.000492218	0.0855628	0.016	0.039	1
Bcl2l2	0.000492602	0.064585	0.031	0.061	1
Smap2	0.000493396	0.0630555	0.155	0.223	1
Mapkap1	0.000494481	0.102591	0.058	0.096	1
Cd34	0.000495071	0.0972505	0.592	0.739	1
Tmub2	0.000495363	0.0777905	0.05	0.087	1
Otos	0.000495908	0.10264	0.05	0.085	1
Hmgcr	0.000496719	0.0273473	0.176	0.252	1
Smarcc2	0.000497896	0.0449701	0.122	0.181	1
Myo18a	0.000498762	0.0673755	0.083	0.13	1
Pcnp	0.000499505	0.0248986	0.201	0.288	1
Top3b	0.000500142	0.0677974	0.093	0.142	1
St6galnac3	0.000504791	0.0765584	0.011	0.031	1
Tagap1	0.000505716	0.0719982	0.023	0.05	1
Gga2	0.000505827	0.0718307	0.05	0.086	1
Acss1	0.000506742	0.0407555	0.042	0.077	1
Nfkb1	0.00050746	0.0901137	0.412	0.533	1
Naif1	0.000507644	0.055582	0.008	0.026	1
3010003L21Rik	0.000508392	0.0984414	0.03	0.059	1
Rabep1	0.000509197	0.0133873	0.096	0.148	1
Fbxl3	0.000510909	0.0265793	0.114	0.172	1
Haao	0.000513267	0.0715057	0.011	0.031	1
Tirap	0.000513712	0.0601051	0.016	0.039	1
Pigp	0.000514333	0.039706	0.104	0.157	1
Dusp11	0.00051444	0.0151395	0.235	0.33	1
Fam96b	0.000515449	0.0882047	0.052	0.088	1
Usf3	0.000515777	0.0758814	0.052	0.089	1
Cep85	0.000517812	0.0576553	0.045	0.079	1
Slc9a1	0.000520054	0.0808314	0.035	0.066	1
Chd4	0.000521806	0.116814	0.593	0.743	1
Arl14ep	0.000522636	0.062452	0.038	0.07	1
Jmy	0.000527003	0.0582407	0.09	0.139	1
Stat2	0.000530561	0.0729501	0.034	0.065	1
Anapc4	0.000530788	0.0686184	0.073	0.116	1
Fopnl	0.000532977	0.0614874	0.081	0.126	1
Ankhd1	0.000534363	0.0640664	0.157	0.222	1
Hacd4	0.000536353	0.0865785	0.079	0.124	1
Alcam	0.000536496	0.0905109	0.07	0.112	1
Cpsf6	0.000537844	0.0183177	0.407	0.547	1
Pot1b	0.000541951	0.0905339	0.021	0.046	1
Qrich1	0.000542272	0.0766339	0.091	0.139	1
Rps6ka5	0.000543367	0.0629454	0.047	0.082	1
Eef1e1	0.000543423	0.0517032	0.094	0.144	1
Kctd10	0.000544208	0.0530095	0.094	0.145	1
Asxl2	0.0005443	0.0298517	0.198	0.282	1
0610040B10Rik	0.000544738	0.0493622	0.031	0.061	1
Stx3	0.000544787	0.0619555	0.149	0.216	1
Zfp646	0.000544964	0.0799558	0.082	0.127	1
Rpl6l	0.00054556	0.0784399	0.038	0.069	1
Sult1a1	0.000548348	0.0926306	0.007	0.024	1
Gypc	0.000549098	0.0669685	0.061	0.101	1
Fam3c	0.000550951	0.0314814	0.055	0.094	1
Agl	0.000551477	0.0960439	0.047	0.082	1
Itch	0.000551698	0.0328841	0.184	0.261	1
2310015A10Rik	0.000553899	0.0517099	0.022	0.047	1
1500009L16Rik	0.000556593	0.0667345	0.021	0.046	1
Rictor	0.000561262	0.0575135	0.104	0.156	1
S100a13	0.000563564	0.0616079	0.277	0.371	1
Qk	0.000563691	0.0545577	0.308	0.419	1
Sec22a	0.000564583	0.0578685	0.046	0.081	1
BC029214	0.000567203	0.0837871	0.053	0.09	1
Gltscr2	0.000568084	0.0242467	0.37	0.508	1
Ccnl1	0.000570225	0.105811	0.553	0.69	1
Osbpl9	0.000570761	0.0365202	0.1	0.152	1
Tspan3	0.000574085	0.0410979	0.122	0.18	1
Fam172a	0.000575423	0.0526174	0.094	0.144	1
Tbl1xr1	0.000575522	0.0382107	0.241	0.328	1
Stxbp5	0.0005769	0.0693418	0.128	0.186	1
Ubn2	0.000579821	0.0520478	0.33	0.448	1
2300009A05Rik	0.00058171	0.0388579	0.054	0.091	1
Arpc1a	0.000582559	0.05241	0.149	0.213	1
Sept9	0.000583404	0.0354597	0.194	0.271	1
Aida	0.000584315	0.0314906	0.087	0.135	1
Adnp2	0.000585807	0.0870579	0.072	0.114	1
Vwa8	0.000587024	0.0648212	0.013	0.034	1
Zfp820	0.000588339	0.062622	0.032	0.062	1
Insig1	0.000588466	0.024906	0.115	0.171	1
Dstyk	0.000590123	0.0510912	0.086	0.134	1
Map2k3	0.000593257	0.031824	0.137	0.199	1
Psme4	0.000593612	0.0284198	0.151	0.218	1
Zfp260	0.00059452	0.0335952	0.145	0.209	1
Art4	0.000595641	0.140575	0.025	0.051	1
Map2k1	0.00059584	0.0776187	0.038	0.07	1
Pigx	0.00059802	0.0428198	0.138	0.203	1
Srsf5	0.000600687	0.12262	0.704	0.831	1
Accs	0.00060203	0.0456725	0.074	0.119	1
Abhd2	0.000606127	0.0413868	0.096	0.147	1
Cbx3	0.000606183	-0.266527	0.587	0.629	1
Nop10	0.000606727	-0.268997	0.564	0.591	1
Dnase2a	0.000606937	0.070307	0.115	0.17	1
Tmem222	0.000608719	0.0264171	0.094	0.145	1
Dyrk1a	0.000610635	0.00423765	0.124	0.184	1
Gsn	0.000612418	0.0948161	0.035	0.065	1
Golga5	0.000612501	0.0628821	0.042	0.075	1
Arih1	0.000613028	0.0207875	0.282	0.392	1
B4galt6	0.000613418	0.0756871	0.078	0.123	1
Zfp1	0.000616014	0.046095	0.049	0.085	1
Fgfr3	0.000618442	0.0723033	0.003	0.017	1
Mettl5	0.000621077	0.0822394	0.052	0.088	1
Ikbkb	0.000622368	0.039194	0.23	0.32	1
Rfxap	0.000626445	0.0819233	0.044	0.078	1
Prr14l	0.000629066	0.0375384	0.077	0.122	1
Atxn7l3	0.00063001	0.0257568	0.07	0.113	1
Hk1	0.00063026	0.0307958	0.18	0.251	1
Cab39	0.000632962	0.0283927	0.199	0.281	1
Selo	0.000634685	0.0656341	0.029	0.057	1
Elmsan1	0.0006354	0.028515	0.066	0.108	1
Mir17hg	0.000635506	0.0860022	0.084	0.129	1
Rc3h1	0.000639412	0.0290108	0.219	0.305	1
Ptgs1	0.000642971	0.0582322	0.069	0.111	1
Fcnb	0.000646955	0.0482616	0.001	0.011	1
Rab32	0.000647613	0.00389793	0.089	0.138	1
Cyld	0.000648908	0.0348515	0.138	0.201	1
Zfp687	0.000650487	0.0526781	0.07	0.111	1
Phf20l1	0.000651255	0.00754639	0.212	0.294	1
Prpf8	0.00065132	0.0516503	0.129	0.188	1
Edc3	0.000657604	0.0802918	0.071	0.113	1
Sirt7	0.000659597	0.0234041	0.08	0.125	1
Fam175b	0.00066049	0.05385	0.084	0.13	1
Glg1	0.000660766	0.0517363	0.207	0.284	1
Gm1604a	0.00066319	-0.0643163	0.016	0.003	1
Pfdn1	0.00066699	0.0679402	0.131	0.188	1
Rbms2	0.000667001	0.060274	0.029	0.057	1
Usp48	0.000671102	0.0205915	0.165	0.236	1
Ssh1	0.000672274	0.0631622	0.033	0.062	1
Tmcc3	0.000672632	0.0510581	0.01	0.028	1
Abca7	0.000673095	-0.00603157	0.147	0.213	1
Rprd2	0.000675516	0.00843512	0.161	0.232	1
Sec63	0.000676116	0.0355906	0.151	0.216	1
1110037F02Rik	0.000676167	0.0368621	0.099	0.151	1
Wbp11	0.000677132	0.0775967	0.157	0.222	1
Fip1l1	0.000679184	0.0245035	0.218	0.3	1
Faf2	0.000681889	0.0689153	0.066	0.107	1
Stx8	0.000682041	0.0421457	0.048	0.083	1
Zmym4	0.000682438	0.0586247	0.154	0.221	1
Polr2c	0.0006845	0.0264776	0.122	0.181	1
Rbm7	0.000684585	0.0604012	0.11	0.164	1
Fdps	0.000686346	0.0450335	0.027	0.055	1
Rnf123	0.000686357	0.054549	0.02	0.044	1
Lasp1	0.000689527	0.0176322	0.134	0.196	1
Nmi	0.000690364	0.0599086	0.044	0.078	1
Rhoq	0.00069275	0.0748989	0.035	0.065	1
Flot1	0.000693085	0.0355071	0.127	0.187	1
Map3k4	0.000695204	0.0479437	0.074	0.117	1
Gna13	0.00069727	0.0532661	0.181	0.251	1
Rexo4	0.0006974	0.0733246	0.054	0.09	1
Syne2	0.000702948	0.0627253	0.049	0.084	1
Tomm7	0.0007032	-0.211536	0.627	0.702	1
Txndc15	0.000703926	0.0820299	0.042	0.074	1
Rab35	0.000704174	0.0768857	0.079	0.123	1
Lmtk2	0.0007081	0.0596514	0.028	0.056	1
Cyth2	0.000709378	0.0560874	0.044	0.078	1
Ptprs	0.00071019	0.0251106	0.14	0.203	1
Gtf2e2	0.000712988	0.0947934	0.077	0.119	1
Cic	0.00071401	0.058884	0.089	0.136	1
Adck4	0.000714708	0.064302	0.044	0.078	1
Flywch2	0.000715567	0.0671238	0.025	0.051	1
Nosip	0.00071651	0.0489955	0.058	0.097	1
Rtp4	0.000716606	0.0830191	0.038	0.07	1
Cyb5a	0.000719144	0.073154	0.109	0.161	1
Strada	0.000722922	0.0621064	0.04	0.072	1
Rfx5	0.000725565	0.0282821	0.084	0.13	1
Pabpn1	0.000729303	0.0363918	0.142	0.206	1
Smpd2	0.000729727	0.0625046	0.03	0.058	1
B230354K17Rik	0.000731039	0.0469267	0.064	0.104	1
Sft2d2	0.000732167	0.0567164	0.123	0.181	1
Ube2j1	0.000732357	0.0797773	0.062	0.101	1
Rsf1	0.000736465	0.0199066	0.231	0.318	1
Pnpla2	0.000738101	0.0557035	0.092	0.139	1
Selplg	0.000738151	0.0675427	0.222	0.299	1
Kdm2b	0.000738832	0.120395	0.164	0.231	1
Sept8	0.000739135	0.0772194	0.042	0.075	1
Adi1	0.000743536	0.0598083	0.103	0.155	1
Hnrnpm	0.000743655	-0.231962	0.62	0.678	1
Ppp1r9a	0.000748838	0.0606223	0.062	0.102	1
Sin3b	0.000751196	0.0791778	0.165	0.231	1
Urm1	0.000751614	0.0610775	0.057	0.094	1
Bloc1s4	0.000751647	0.0679943	0.042	0.074	1
Txnrd1	0.000760256	0.0382048	0.184	0.254	1
Cmtm7	0.000764528	0.109474	0.587	0.727	1
Gprc5b	0.000767811	0.0703264	0.047	0.081	1
Cd82	0.000773582	0.10622	0.05	0.085	1
Micu2	0.0007737	0.0500876	0.06	0.099	1
Pglyrp2	0.000775303	0.067865	0.019	0.043	1
Pofut1	0.000776476	0.0544691	0.097	0.145	1
Syncrip	0.000777551	-0.282888	0.548	0.583	1
Zbtb34	0.000778157	0.0618945	0.041	0.073	1
Rraga	0.000780201	0.0432674	0.077	0.12	1
Gm973	0.000780931	0.0942219	0.015	0.037	1
Atp5f1	0.000781175	-0.236377	0.562	0.604	1
Cript	0.000781441	0.0316895	0.146	0.209	1
2810001G20Rik	0.000783037	0.0480663	0.054	0.091	1
Polr2i	0.000783301	0.0533962	0.169	0.235	1
Acap1	0.000785724	0.0492872	0.128	0.187	1
Sh3gl1	0.000787008	0.0545939	0.051	0.087	1
Ppp1r12c	0.000787496	0.0251072	0.098	0.149	1
Arid2	0.000788723	-0.00969561	0.243	0.339	1
Pkn2	0.000790967	0.0151334	0.222	0.31	1
Ngly1	0.000790974	0.0851036	0.077	0.12	1
Trim14	0.000793307	0.0550532	0.018	0.04	1
Acly	0.000793401	0.0369843	0.176	0.249	1
Cd93	0.000793428	8.94473e-05	0.268	0.368	1
Ubl3	0.000793573	0.0553061	0.172	0.241	1
Hivep3	0.000796277	0.075658	0.027	0.054	1
Appl2	0.000797146	0.0602666	0.029	0.056	1
Gm13139	0.000797288	0.082949	0.035	0.065	1
Ap2a2	0.000797899	0.0676275	0.101	0.15	1
Ap2m1	0.000798125	0.0383324	0.169	0.239	1
Rrp1	0.000798298	0.0823817	0.213	0.291	1
H2-DMb1	0.00079951	0.0701944	0.033	0.062	1
Copa	0.000803127	-0.0246515	0.198	0.278	1
Dtnbp1	0.00080325	0.0305199	0.124	0.182	1
Wls	0.000803507	0.0135642	0.177	0.251	1
Chka	0.000806676	0.0672545	0.193	0.263	1
Sys1	0.000807507	0.0673567	0.128	0.184	1
Hp1bp3	0.000809624	0.07387	0.403	0.531	1
Avpi1	0.000813122	0.112358	0.038	0.069	1
Ppp2r3a	0.00081326	0.0724109	0.04	0.072	1
Cox4i1	0.000814892	-0.128466	0.835	0.894	1
Tmem208	0.000818017	-0.00579896	0.141	0.206	1
2700060E02Rik	0.000822499	0.0461478	0.324	0.433	1
Mast4	0.00082426	0.0403233	0.124	0.181	1
Tmem106b	0.000824326	0.0541403	0.111	0.164	1
Ppip5k2	0.000826921	-0.00335198	0.125	0.184	1
Arhgef40	0.000831961	0.0647351	0.062	0.101	1
Hspd1	0.0008381	-0.279398	0.568	0.6	1
Atg5	0.000838162	0.0435744	0.069	0.11	1
Lyn	0.000838489	0.0468684	0.112	0.165	1
Plekha3	0.00084064	0.0717295	0.045	0.078	1
Rrm2b	0.000840731	0.0673636	0.034	0.064	1
C1galt1	0.00084141	0.020123	0.084	0.131	1
Rps20	0.000846211	0.0607582	0.998	0.999	1
Prkce	0.000846752	0.0646137	0.086	0.131	1
Ing3	0.000848248	0.0388845	0.111	0.165	1
S100pbp	0.000851692	0.0308592	0.113	0.165	1
Nufip2	0.000853604	0.0123437	0.257	0.354	1
Lamtor1	0.000854975	0.0472314	0.097	0.145	1
Zfp654	0.000860135	0.0470086	0.096	0.145	1
Oard1	0.000862474	0.0445536	0.098	0.147	1
Hdac7	0.000865807	0.021884	0.164	0.234	1
Chmp3	0.000866754	0.065751	0.088	0.134	1
Fcer1g	0.000867132	0.062706	0.173	0.239	1
Ift122	0.000872442	0.0593592	0.01	0.029	1
Gm16536	0.000878634	0.0472008	0.026	0.052	1
Thap2	0.000878893	0.0722856	0.031	0.059	1
Bod1l	0.000880365	0.0113378	0.258	0.351	1
Atg16l1	0.000880853	0.0616583	0.071	0.113	1
Tnfaip8l2	0.000884456	0.0754592	0.053	0.088	1
Naglu	0.000885506	0.0762471	0.014	0.035	1
Ptpn4	0.000886622	0.0707634	0.04	0.072	1
Gak	0.000889677	0.0628237	0.108	0.158	1
Ddx47	0.00089263	0.0394695	0.099	0.149	1
Fbxo21	0.000893889	0.0834716	0.047	0.081	1
Bcl9l	0.000895302	0.0793973	0.055	0.091	1
Bak1	0.000901588	0.0745336	0.094	0.14	1
Ccndbp1	0.000904098	0.0734356	0.108	0.158	1
Esd	0.000907791	0.0326063	0.219	0.299	1
Sgsm1	0.00090796	0.0771584	0.006	0.022	1
Cxxc5	0.000910601	0.0271389	0.2	0.281	1
Atp5e	0.000911318	-0.177895	0.731	0.799	1
Dnmt3b	0.000912769	-0.0183681	0.14	0.203	1
Il15	0.000913735	0.0436213	0.069	0.11	1
Cdkn2c	0.000914736	0.0687531	0.012	0.031	1
Tgfbr1	0.000922655	0.0466037	0.068	0.109	1
Hoxa9	0.00092435	0.0305119	0.137	0.197	1
Ywhag	0.000924673	0.0272506	0.251	0.342	1
Mapk14	0.000931163	0.000456158	0.195	0.272	1
Cenpb	0.000933861	0.0476424	0.12	0.174	1
Pou2f1	0.00093483	0.0563982	0.121	0.176	1
Vamp3	0.000938414	0.0584229	0.105	0.155	1
Ctr9	0.000944047	-0.0135001	0.147	0.213	1
Plin3	0.000952482	0.0388502	0.082	0.127	1
Camk2d	0.000954399	0.0621029	0.08	0.123	1
Tob2	0.000955845	0.0356178	0.21	0.289	1
Dhrs7	0.000963402	0.0609829	0.059	0.097	1
N4bp2	0.000967208	0.0339327	0.181	0.254	1
Stim1	0.000970372	0.0727538	0.044	0.076	1
Bckdha	0.000972381	0.043019	0.165	0.232	1
4930453N24Rik	0.000974183	0.0441085	0.081	0.124	1
Cldn12	0.000978814	0.0539396	0.012	0.031	1
Fosl2	0.000981171	0.189809	0.087	0.13	1
Pex12	0.000984062	0.0655625	0.026	0.053	1
Pafah1b1	0.000987146	0.0195936	0.363	0.491	1
Fbxw8	0.00100321	0.0513581	0.035	0.065	1
Utp11l	0.0010042	-0.051429	0.153	0.222	1
Fam114a2	0.00100676	0.0425715	0.104	0.155	1
Ppp6c	0.00101076	0.042858	0.105	0.155	1
Rbm33	0.001011	0.0105877	0.163	0.232	1
Sft2d1	0.00101186	0.0548059	0.096	0.144	1
Pex19	0.00101513	0.0618174	0.06	0.097	1
Pigu	0.00102036	0.0454093	0.057	0.094	1
Pgm2l1	0.00102036	0.0146151	0.143	0.206	1
Ostf1	0.00102213	0.0374283	0.168	0.235	1
Ube2v2	0.00102281	0.0377639	0.114	0.167	1
Akr1c12	0.00102496	0.0470906	0.005	0.019	1
Glo1	0.0010259	0.0367838	0.115	0.168	1
Eci1	0.00102663	0.0583064	0.05	0.085	1
Gm5547	0.00102793	0.0330755	0.003	0.016	1
Ip6k2	0.00103367	0.0856884	0.034	0.063	1
Rgag4	0.00103693	0.0620705	0.016	0.037	1
Sh2d3c	0.00103754	0.0785781	0.029	0.056	1
Pvr	0.00103798	0.0716571	0.024	0.049	1
Isca1	0.00104024	0.0644533	0.038	0.068	1
Klhl7	0.00104652	0.0423259	0.037	0.067	1
Vcl	0.00104744	0.0563006	0.045	0.078	1
Ubl7	0.0010484	0.0389296	0.1	0.15	1
Lrp5	0.00105082	0.0597978	0.03	0.058	1
Msrb2	0.00105386	0.0433336	0.03	0.057	1
Pex7	0.00105525	0.0128832	0.087	0.134	1
Slc25a45	0.00105605	0.0499802	0.074	0.117	1
Fam193b	0.00105661	0.0383044	0.038	0.069	1
Akap8	0.00105846	0.0182982	0.147	0.208	1
Ergic2	0.00105929	0.0222913	0.104	0.155	1
Abhd17a	0.0010609	-0.00301971	0.101	0.151	1
Enpp4	0.00106167	0.0789407	0.069	0.108	1
Supt6	0.00106236	0.042725	0.093	0.14	1
Hsdl2	0.001063	0.072123	0.038	0.069	1
Col4a2	0.00106491	0.107082	0.017	0.038	1
Spata6	0.00106551	0.0612382	0.073	0.114	1
Wwp2	0.00106698	0.0717672	0.071	0.112	1
Tnrc6a	0.0010683	-0.0188106	0.217	0.302	1
Myo1d	0.00106862	0.0499185	0.001	0.011	1
Cyp4f13	0.00106934	0.0694342	0.021	0.044	1
Hnrnpul1	0.00106955	0.0372052	0.243	0.322	1
Ncoa7	0.00107027	0.0492605	0.13	0.188	1
Zfp622	0.00107118	0.0319188	0.094	0.141	1
C1rl	0.00107154	0.0709087	0.011	0.03	1
Ttll7	0.00107628	0.0461307	0.001	0.011	1
Tinagl1	0.00107628	0.0513127	0.001	0.011	1
Gvin1	0.00107628	0.0446399	0.001	0.011	1
Ncoa4	0.0010797	0.0476835	0.019	0.042	1
Bach2	0.0010803	0.0714913	0.033	0.061	1
Mtg2	0.00108184	0.0711335	0.021	0.044	1
Taf2	0.0010831	0.0118928	0.08	0.124	1
Gnpat	0.00108437	0.0514753	0.091	0.137	1
Inpp5b	0.00108773	0.0642692	0.057	0.093	1
Galnt6	0.00109073	0.00672796	0.138	0.202	1
Arfip2	0.0010908	0.0857886	0.023	0.047	1
Gm15800	0.00109135	0.0715635	0.049	0.082	1
Akap7	0.00109384	0.0481147	0.051	0.086	1
Tusc1	0.00109901	0.027488	0.051	0.086	1
Sipa1	0.00110157	0.044126	0.115	0.168	1
Nars2	0.00110252	0.0616195	0.029	0.056	1
2610035D17Rik	0.00110279	0.0454993	0.041	0.072	1
Klk8	0.0011041	0.00361137	0.096	0.145	1
Trappc1	0.00110651	0.049612	0.051	0.085	1
Inpp5k	0.0011072	0.0397348	0.102	0.152	1
Rab43	0.00110817	0.0734252	0.029	0.056	1
Eci2	0.00111033	0.0443703	0.077	0.119	1
Mea1	0.00111251	0.0512383	0.052	0.087	1
Micall2	0.00111336	0.0492734	0.069	0.109	1
Lrwd1	0.00111609	0.0291243	0.076	0.118	1
A630072M18Rik	0.00111891	0.0632396	0.08	0.123	1
Hnrnpa3	0.00112067	-0.21069	0.688	0.739	1
Raf1	0.00112843	0.0560154	0.148	0.209	1
Ivns1abp	0.00113199	0.0733198	0.379	0.501	1
Slu7	0.00113788	0.0559295	0.097	0.144	1
Atox1	0.00113978	0.0380743	0.317	0.421	1
Fdxr	0.00115338	0.065286	0.062	0.099	1
Atp6v1g1	0.00115782	0.0244571	0.267	0.367	1
Isoc2b	0.00115834	0.0422849	0.015	0.036	1
Surf2	0.00116313	0.0729586	0.025	0.05	1
Zbtb38	0.00116348	0.0411502	0.137	0.196	1
Sppl3	0.00116453	0.00423212	0.188	0.263	1
Per3	0.00116465	0.0317098	0.094	0.142	1
Cd2ap	0.00116756	0.0566312	0.074	0.115	1
Plpp6	0.00116919	0.0662056	0.026	0.052	1
Ogfod1	0.0011715	0.0273468	0.034	0.062	1
Ifitm2	0.00117397	0.0956577	0.583	0.733	1
Ssr1	0.00117714	-0.352644	0.359	0.353	1
Clec12a	0.00118431	0.0495039	0.077	0.118	1
Tmem87a	0.00118816	0.0801377	0.058	0.094	1
Gm16104	0.00118928	0.0469562	0.03	0.058	1
Nfe2	0.0011941	0.0324207	0.388	0.518	1
Metap1d	0.0011944	0.0704029	0.046	0.078	1
Pcp4l1	0.00119763	0.0271453	0.105	0.155	1
Lgals8	0.00120123	0.0679001	0.058	0.094	1
Prmt6	0.00120322	0.0725897	0.025	0.05	1
Dcaf12	0.00120397	0.0272219	0.134	0.193	1
Bach1	0.00120708	0.0248783	0.138	0.197	1
Btd	0.00121374	0.0603252	0.01	0.028	1
AI837181	0.00121453	0.0951725	0.058	0.093	1
Ints6	0.00121521	0.0509501	0.026	0.052	1
Mettl3	0.00121621	0.0755768	0.052	0.086	1
Naga	0.00121653	0.0904374	0.069	0.107	1
Med4	0.00121706	0.069458	0.043	0.075	1
Ggta1	0.00121899	0.0418156	0.074	0.116	1
Spty2d1	0.00122404	0.0753459	0.106	0.153	1
Puf60	0.00122445	0.0508261	0.189	0.259	1
Zfp768	0.00122496	0.065193	0.025	0.05	1
Gm12942	0.0012293	0.0625026	0.018	0.04	1
Ormdl3	0.00123076	0.0516277	0.061	0.098	1
Zfp120	0.00123204	0.0552801	0.071	0.111	1
1110065P20Rik	0.00124003	0.0627146	0.014	0.034	1
Usp33	0.00124677	0.0542777	0.053	0.088	1
Mbd5	0.00124798	0.0866465	0.055	0.09	1
Clasp2	0.00125255	0.0225878	0.068	0.108	1
Rbm4	0.00125289	0.0358128	0.034	0.063	1
Kdm3b	0.00125941	0.028339	0.078	0.121	1
Sema4d	0.0012602	0.0621345	0.092	0.138	1
Litaf	0.00126054	0.0657323	0.076	0.116	1
Hmgb2	0.00126081	-0.257989	0.736	0.815	1
Ago1	0.00126543	0.0505909	0.11	0.159	1
Phf1	0.00126737	0.076736	0.025	0.05	1
Rnf214	0.00127093	0.0494555	0.038	0.069	1
Cnbp	0.00127183	-0.215815	0.615	0.661	1
Tifa	0.001272	0.00710428	0.098	0.147	1
Inpp5d	0.00127469	0.0305575	0.225	0.312	1
Pcm1	0.00127565	0.0244792	0.291	0.39	1
Msi2	0.00127822	0.0733378	0.664	0.803	1
Atp1b3	0.00128194	0.0347689	0.244	0.333	1
Sugt1	0.00128487	0.0293962	0.161	0.227	1
Rala	0.00128515	0.0308045	0.06	0.097	1
Tor3a	0.00128632	0.0638404	0.06	0.096	1
Sema4c	0.00129168	0.0482286	0.007	0.023	1
Orai2	0.001293	0.0749802	0.053	0.087	1
Ppp1r37	0.00129535	0.0412398	0.063	0.101	1
Hibch	0.0012963	0.027681	0.071	0.112	1
Cds2	0.00130306	0.0398798	0.058	0.095	1
Trp53i13	0.00130307	0.0943587	0.03	0.056	1
Ctnnbip1	0.00130596	0.0392914	0.045	0.077	1
Spag7	0.00130667	0.0292007	0.126	0.181	1
Stx11	0.00130725	0.0504801	0.014	0.034	1
Hectd3	0.00131221	0.0599982	0.023	0.047	1
Adam11	0.00131453	0.03501	0.007	0.023	1
Psd4	0.00131599	0.0321043	0.111	0.162	1
mt-Nd2	0.00132066	-0.136727	0.91	0.956	1
Oaz2	0.00132956	0.0267831	0.086	0.132	1
Rassf2	0.00133062	-0.00313572	0.193	0.27	1
Runx2os1	0.00133372	0.0500417	0.002	0.012	1
Dr1	0.00133712	0.0339562	0.111	0.165	1
Cox7a2l	0.00134266	0.066608	0.598	0.752	1
Ube2l6	0.00134565	0.0581222	0.046	0.078	1
Git2	0.00134646	0.0525038	0.416	0.556	1
Bcl7b	0.00135014	0.0635393	0.06	0.096	1
Polr3b	0.00135099	0.0442655	0.05	0.084	1
Pdp2	0.00135139	0.063474	0.018	0.039	1
Rpap2	0.00135664	0.0774862	0.037	0.065	1
Zfp68	0.00135675	0.0341058	0.067	0.106	1
Galt	0.00135679	0.0616159	0.032	0.059	1
Rpl29	0.00135943	0.08436	0.673	0.802	1
Spry2	0.00135991	0.0462577	0.032	0.059	1
Scnm1	0.00136604	0.0546608	0.038	0.067	1
Trappc4	0.00136993	0.0362761	0.112	0.164	1
Rsrc2	0.00137337	0.0427845	0.424	0.558	1
Nfix	0.00137766	0.014114	0.241	0.327	1
Zfhx2	0.00137859	0.0659789	0.046	0.078	1
Mbp	0.00138026	0.0108521	0.115	0.169	1
Mtmr14	0.00138171	0.0515733	0.065	0.103	1
Vps35	0.00138215	0.0558392	0.17	0.233	1
Havcr2	0.00138331	0.0522352	0.006	0.021	1
Pstpip1	0.0013841	0.0438542	0.11	0.16	1
Ythdc2	0.00138451	0.0435321	0.066	0.104	1
Zfp580	0.00140001	0.0318411	0.023	0.047	1
Taco1os	0.00140105	0.0783001	0.006	0.02	1
Sdf4	0.00140532	0.0107862	0.185	0.256	1
Wipi2	0.00140552	0.0498588	0.106	0.155	1
AU040320	0.00141215	0.0612135	0.059	0.095	1
Dock7	0.00141611	0.0293117	0.11	0.161	1
Tmem230	0.00142192	0.045763	0.102	0.152	1
Gm6483	0.00142491	0.0482097	0.096	0.142	1
Trim47	0.00142613	0.0640131	0.034	0.062	1
Cmtm6	0.0014301	0.0487692	0.086	0.13	1
Slc25a19	0.0014362	0.059022	0.037	0.065	1
Ewsr1	0.00143897	0.0244673	0.427	0.567	1
Zfp24	0.00144072	0.00182041	0.162	0.227	1
Hdac5	0.00144662	0.0698388	0.044	0.075	1
Pacs1	0.00144707	0.0520556	0.032	0.059	1
Alyref	0.00144766	-0.356068	0.291	0.27	1
Gm26825	0.00144842	0.0614678	0.014	0.033	1
Phrf1	0.00145079	0.0113614	0.092	0.138	1
Stk25	0.00145189	0.0841881	0.054	0.088	1
[truncated: 14,731 more rows]
