# Supplementary material for: Clonal hematopoiesis related TET2 loss-of-function impedes IL1β-mediated epigenetic reprogramming in hematopoietic stem and progenitor cells
Source: Nat Commun. 2023 Dec 7;14:8102. doi: 10.1038/s41467-023-43697-y (PMC10703894; doi:10.1038/s41467-023-43697-y)
Supplement: Supplementary file 6 — Supplementary Data 3 [file 41467_2023_43697_MOESM6_ESM.xlsx]

## Sheet: EnrichR (KEGG 2021 Human)
Supplementary Table 2. EnrichR (KEGG 2021 Human) identified pathways from genes upregulated in Tet2-KO relative to WT HSCs treated with or without IL1β for 5 weeks, or in both conditions.
IL1β only								Both								Veh Only
Term	Overlap	P-value	Adjusted P-value	Odds Ratio	Combined Score	Genes		Term	Overlap	P-value	Adjusted P-value	Odds Ratio	Combined Score	Genes		Term	Overlap	P-value	Adjusted P-value	Odds Ratio	Combined Score	Genes
Kaposi sarcoma-associated herpesvirus infection	10/193	0.000395161	0.0163597	3.96896	31.1016	NFKBIA;UBB;GNG5;STAT1;STAT3;ITPR2;UBA52;GNG11;IRF9;IFNAR1		Protein processing in endoplasmic reticulum	4/171	8.99866e-05	0.00105413	19.7655	184.132	PPP1R15A;DNAJA1;HSPA1B;HSPA1A		Kaposi sarcoma-associated herpesvirus infection	1/193	0.101197	0.126668	10.3109	23.6191	CDK6
Protein processing in endoplasmic reticulum	1/171	0.910415	0.928354	0.41369	0.0388267	DNAJB1		Kaposi sarcoma-associated herpesvirus infection	4/193	0.000143551	0.00130791	17.4453	154.371	ZFP36;JUN;UBC;FOS		Protein processing in endoplasmic reticulum	3/171	9.63477e-05	0.00218388	44.2433	409.142	HSP90AA1;HSP90AB1;HSPA5
NOD-like receptor signaling pathway	11/181	4.94793e-05	0.0102422	4.72039	46.7977	NFKBIA;RNASEL;GBP7;AIM2;STAT1;CASP4;TXNIP;ITPR2;RHOA;IRF9;IFNAR1		MAPK signaling pathway	6/294	2.75117e-06	0.000225596	18.6402	238.659	JUN;JUND;DUSP1;FOS;HSPA1B;HSPA1A		Transcriptional misregulation in cancer	1/192	0.100698	0.126668	10.3654	23.7952	MPO
C-type lectin receptor signaling pathway	8/104	0.000105088	0.0108766	6.03475	55.2826	NFKBIA;STAT1;IRF1;ITPR2;BCL10;LSP1;RHOA;IRF9		IL-17 signaling pathway	4/94	8.59201e-06	0.000352272	36.8185	429.476	JUN;JUND;FOSB;FOS		Measles	1/139	0.0738655	0.112269	14.3848	37.4797	CDK6
Mitophagy	6/68	0.000370327	0.0163597	6.96881	55.0614	BNIP3L;PINK1;UBB;ULK1;SQSTM1;UBA52		Osteoclast differentiation	4/127	2.82096e-05	0.000549163	26.8957	281.755	JUN;JUND;FOSB;FOS		NOD-like receptor signaling pathway	2/181	0.00424563	0.0151949	24.5934	134.326	HSP90AA1;HSP90AB1
Transcriptional misregulation in cancer	10/192	0.00037926	0.0163597	3.99097	31.438	ELK4;DDX5;CEBPB;MEIS1;GADD45B;FLT3;ERG;TRAF1;FLI1;DUSP6		Estrogen signaling pathway	4/137	3.7968e-05	0.000549163	24.8609	253.053	JUN;FOS;HSPA1B;HSPA1A		Osteoclast differentiation	2/127	0.00211934	0.0118721	35.3138	217.415	SOCS3;JUNB
MAPK signaling pathway	10/294	0.00853841	0.141125	2.54424	12.1187	ELK4;PDGFRB;DUSP5;NR4A1;DUSP2;GADD45B;FLT3;MKNK2;MAP3K8;DUSP6		Measles	4/139	4.01827e-05	0.000549163	24.4901	247.891	JUN;FOS;HSPA1B;HSPA1A		Estrogen signaling pathway	2/137	0.00246027	0.0118721	32.6815	196.333	HSP90AA1;HSP90AB1
Osteoclast differentiation	6/127	0.00886293	0.141125	3.56008	16.8245	NFKBIA;STAT1;LCP2;SQSTM1;IRF9;IFNAR1		Fluid shear stress and atherosclerosis	4/139	4.01827e-05	0.000549163	24.4901	247.891	JUN;DUSP1;FOS;KLF2		Fluid shear stress and atherosclerosis	2/139	0.00253138	0.0118721	32.2011	192.53	HSP90AA1;HSP90AB1
Fluid shear stress and atherosclerosis	5/139	0.0454924	0.303772	2.66737	8.24272	MEF2A;GSTM1;PECAM1;SQSTM1;RHOA		Amphetamine addiction	3/69	0.000121022	0.00124048	36.1927	326.442	JUN;FOSB;FOS		IL-17 signaling pathway	2/94	0.00116933	0.0112356	48.0604	324.471	HSP90AA1;HSP90AB1
Measles	5/139	0.0454924	0.303772	2.66737	8.24272	NFKBIA;STAT1;STAT3;IRF9;IFNAR1		Lipid and atherosclerosis	4/215	0.000217145	0.00173679	15.609	131.661	JUN;FOS;HSPA1B;HSPA1A		PI3K-Akt signaling pathway	3/354	0.00081633	0.0111021	20.9808	149.188	HSP90AA1;CDK6;HSP90AB1
Salmonella infection	7/249	0.0607365	0.351886	2.07148	5.80265	NFKBIA;TUBA1A;AHNAK;CASP4;TNFSF10;RHOA;S100A10		Mitophagy	2/68	0.00406662	0.0207531	23.2005	127.717	JUN;UBC		Salmonella infection	3/249	0.000292183	0.00496711	30.096	244.925	HSP90AA1;HSP90AB1;MYL10
Lipid and atherosclerosis	5/215	0.182495	0.495476	1.69543	2.88398	NFKBIA;STAT3;TNFSF10;POU2F2;RHOA		Salmonella infection	3/249	0.00496294	0.0207531	9.62244	51.0543	JUN;FOS;RHOB		Antigen processing and presentation	3/78	9.20552e-06	0.000312988	99.57	1154.58	HSP90AA1;HSP90AB1;HSPA5
PI3K-Akt signaling pathway	7/354	0.226366	0.520553	1.43687	2.13462	PDGFRB;NR4A1;GNG5;COL4A1;FLT3;GNG11;IFNAR1		Antigen processing and presentation	2/78	0.00531483	0.0207531	20.1377	105.466	HSPA1B;HSPA1A		Lipid and atherosclerosis	4/215	4.03935e-06	0.000274676	53.5626	665.217	SELP;HSP90AA1;HSP90AB1;HSPA5
IL-17 signaling pathway	2/94	0.378194	0.632633	1.5405	1.4979	NFKBIA;CEBPB		C-type lectin receptor signaling pathway	1/104	0.13591	0.179752	7.14455	14.2588	JUN		Herpes simplex virus 1 infection	1/498	0.242277	0.242277	3.92193	5.56002	SOCS3
Estrogen signaling pathway	2/137	0.572098	0.768988	1.04752	0.584983	KRT18;ITPR2		NOD-like receptor signaling pathway	1/181	0.224871	0.245859	4.07243	6.07699	JUN		Pathways of neurodegeneration	1/475	0.232386	0.235855	4.11709	6.00829	HSPA5
Antigen processing and presentation	1/78	0.666425	0.788286	0.917687	0.372422	B2M		Transcriptional misregulation in cancer	1/192	0.236835	0.252214	3.83576	5.52499	HMGA2		Amyotrophic lateral sclerosis	1/364	0.182982	0.188527	5.40661	9.1824	HSPA5
Shigellosis	10/246	0.00248082	0.0855882	3.06928	18.4131	NFKBIA;DIAPH1;UBB;CASP4;ITPR2;BCL10;FNBP1L;UBA52;SQSTM1;RHOA		PI3K-Akt signaling pathway	1/354	0.393699	0.398559	2.05844	1.91881	MCL1		Human papillomavirus infection	1/331	0.167747	0.175489	5.95727	10.6355	CDK6
NF-kappa B signaling pathway	6/104	0.00338655	0.100145	4.40076	25.0313	NFKBIA;GADD45B;CCL4;BCL10;TRAF1;LTB		Human T-cell leukemia virus 1 infection	4/219	0.000232985	0.00173679	15.3155	128.107	EGR1;ZFP36;JUN;FOS		MicroRNAs in cancer	1/310	0.157918	0.167788	6.36893	11.755	CDK6
Human cytomegalovirus infection	9/225	0.00446579	0.115552	3.01003	16.2882	NFKBIA;AKAP13;GNG5;STAT3;CCL4;ITPR2;B2M;GNG11;RHOA		Parathyroid hormone synthesis, secretion and action	3/106	0.000430449	0.0029414	23.1483	179.415	EGR1;JUND;FOS		Prion disease	1/273	0.140343	0.151481	7.2489	14.2344	HSPA5
Chemokine signaling pathway	8/192	0.00565965	0.130172	3.13445	16.2189	NFKBIA;GNG5;STAT1;CCL4;STAT3;GNG11;RHOA;PF4		Apoptosis	3/142	0.00100788	0.00635737	17.122	118.14	JUN;FOS;MCL1		Shigellosis	1/246	0.127308	0.141227	8.05878	16.6103	MYL10
Necroptosis	7/159	0.00705377	0.141125	3.31325	16.4145	STAT1;STAT3;TNFSF10;GLUL;SQSTM1;IRF9;IFNAR1		Cocaine addiction	2/49	0.00213409	0.0124997	32.6105	200.545	JUN;FOSB		Parkinson disease	1/249	0.128765	0.141227	7.96008	16.3163	HSPA5
Pathways in cancer	15/531	0.00791783	0.141125	2.11472	10.2323	PDGFRB;GSTM1;GADD45B;STAT1;FLT3;STAT3;TRAF1;PLD1;GNG11;RHOA;NFKBIA;GNG5;APC;COL4A1;IFNAR1		Legionellosis	2/57	0.00287632	0.0157239	27.8559	162.992	HSPA1B;HSPA1A		Coronavirus disease	1/232	0.120479	0.136543	8.55325	18.1011	SELP
Taurine and hypotaurine metabolism	2/11	0.0098146	0.145116	15.8139	73.1215	GGT5;CSAD		Chemical carcinogenesis	3/239	0.00442755	0.0207531	10.0353	54.3902	JUN;FOS;KLF4		Human cytomegalovirus infection	1/225	0.117046	0.134901	8.82366	18.9284	CDK6
Influenza A	7/172	0.0106213	0.146573	3.05018	13.8627	NFKBIA;DNAJB1;RNASEL;STAT1;TNFSF10;IRF9;IFNAR1		Pertussis	2/76	0.00505275	0.0207531	20.684	109.373	JUN;FOS		Regulation of actin cytoskeleton	1/218	0.113601	0.133187	9.11152	19.8181	MYL10
Apoptosis	6/142	0.0147836	0.176039	3.165	13.338	NFKBIA;TUBA1A;GADD45B;TNFSF10;ITPR2;TRAF1		Leishmaniasis	2/77	0.00518302	0.0207531	20.4072	107.39	JUN;FOS		Focal adhesion	1/201	0.105184	0.126668	9.8945	22.2829	MYL10
T cell receptor signaling pathway	5/104	0.0153078	0.176039	3.61683	15.1161	NFKBIA;MAP3K8;LCP2;BCL10;RHOA		B cell receptor signaling pathway	2/81	0.00571947	0.021318	19.37	100.024	JUN;FOS		Epstein-Barr virus infection	1/202	0.105681	0.126668	9.84478	22.1245	CDK6
Toll-like receptor signaling pathway	5/104	0.0153078	0.176039	3.61683	15.1161	NFKBIA;STAT1;CCL4;MAP3K8;IFNAR1		Prion disease	3/273	0.00640293	0.0218885	8.75644	44.2288	EGR1;HSPA1B;HSPA1A		Viral carcinogenesis	1/203	0.106178	0.126668	9.79554	21.9679	CDK6
Parathyroid hormone synthesis, secretion and action	5/106	0.0164983	0.179745	3.54484	14.5498	MEF2A;AKAP13;ITPR2;PLD1;RHOA		Colorectal cancer	2/86	0.0064243	0.0218885	18.2125	91.9304	JUN;FOS		Hepatocellular carcinoma	1/168	0.0886363	0.115909	11.8695	28.7622	CDK6
TNF signaling pathway	5/112	0.0204347	0.203299	3.34504	13.014	NFKBIA;CEBPB;IRF1;MAP3K8;TRAF1		PD-L1 expression and PD-1 checkpoint pathway in cancer	2/89	0.00686529	0.0218885	17.5818	87.5798	JUN;FOS		JAK-STAT signaling pathway	1/162	0.085598	0.114131	12.3155	30.2727	SOCS3
Pancreatic cancer	4/76	0.0217215	0.203299	3.96949	15.201	GADD45B;STAT1;STAT3;PLD1		Th1 and Th2 cell differentiation	2/92	0.00731969	0.0218885	16.9932	83.5586	JUN;FOS		Insulin signaling pathway	1/137	0.0728389	0.112269	14.5978	38.239	SOCS3
Glutamatergic synapse	5/114	0.0218719	0.203299	3.28333	12.5507	GNG5;ITPR2;PLD1;GLUL;GNG11		GnRH signaling pathway	2/93	0.00747412	0.0218885	16.8056	82.2853	EGR1;JUN		Ubiquitin mediated proteolysis	1/140	0.0743785	0.112269	14.2806	37.1093	SOCS3
Hepatitis C	6/157	0.0230149	0.203299	2.84841	10.7431	NFKBIA;RNASEL;STAT1;STAT3;IRF9;IFNAR1		Rheumatoid arthritis	2/93	0.00747412	0.0218885	16.8056	82.2853	JUN;FOS		Breast cancer	1/147	0.0779618	0.112269	13.5911	34.6782	CDK6
Epstein-Barr virus infection	7/202	0.0235709	0.203299	2.57696	9.65779	NFKBIA;GADD45B;STAT1;STAT3;B2M;IRF9;IFNAR1		Choline metabolism in cancer	2/98	0.00826832	0.0223554	15.9263	76.3717	JUN;FOS		Cell adhesion molecules	1/148	0.0784727	0.112269	13.498	34.3524	SELP
JAK-STAT signaling pathway	6/162	0.0263297	0.21801	2.75641	10.0252	PDGFRB;STAT1;STAT3;MPL;IRF9;IFNAR1		AGE-RAGE signaling pathway in diabetic complications	2/100	0.00859621	0.0223554	15.5997	74.1989	EGR1;JUN		Phagosome	1/152	0.0805136	0.112269	13.1377	33.0983	MPO
PD-L1 expression and PD-1 checkpoint pathway in cancer	4/89	0.0359909	0.281829	3.36017	11.1709	NFKBIA;CD274;STAT1;STAT3		Longevity regulating pathway	2/102	0.00892988	0.0223554	15.2862	72.1255	HSPA1B;HSPA1A		Non-alcoholic fatty liver disease	1/155	0.0820416	0.112269	12.8799	32.2065	SOCS3
FoxO signaling pathway	5/131	0.0367603	0.281829	2.83788	9.37448	GADD45B;CCNG2;CAT;STAT3;TNFSF10		Chagas disease	2/102	0.00892988	0.0223554	15.2862	72.1255	JUN;FOS		Cushing syndrome	1/155	0.0820416	0.112269	12.8799	32.2065	CDK6
Small cell lung cancer	4/92	0.0398971	0.294954	3.24512	10.454	NFKBIA;GADD45B;COL4A1;TRAF1		T cell receptor signaling pathway	2/104	0.0092693	0.0223554	14.9849	70.1451	JUN;FOS		Cellular senescence	1/156	0.0825504	0.112269	12.7961	31.918	CDK6
Coronavirus disease	7/232	0.0446533	0.303772	2.22993	6.93248	NFKBIA;STAT1;STAT3;FAU;UBA52;IRF9;IFNAR1		Toll-like receptor signaling pathway	2/104	0.0092693	0.0223554	14.9849	70.1451	JUN;FOS		Cell cycle	1/124	0.0661404	0.109696	16.1512	43.8663	CDK6
AGE-RAGE signaling pathway in diabetic complications	4/100	0.0514479	0.332804	2.97348	8.82288	DIAPH1;COL4A1;STAT1;STAT3		Th17 cell differentiation	2/107	0.00978915	0.0229346	14.5546	67.3365	JUN;FOS		Leukocyte transendothelial migration	1/114	0.0609578	0.103628	17.5894	49.2076	MYL10
Cytosolic DNA-sensing pathway	3/63	0.0578665	0.351886	3.56178	10.1497	NFKBIA;AIM2;CCL4		TNF signaling pathway	2/112	0.0106839	0.0236777	13.8895	63.0448	JUN;FOS		Insulin resistance	1/108	0.0578357	0.100842	18.5813	52.9595	SOCS3
Cortisol synthesis and secretion	3/65	0.0623952	0.351886	3.44653	9.56159	NR4A1;NCEH1;ITPR2		Toxoplasmosis	2/112	0.0106839	0.0236777	13.8895	63.0448	HSPA1B;HSPA1A		Drug metabolism	1/108	0.0578357	0.100842	18.5813	52.9595	MPO
Inflammatory bowel disease	3/65	0.0623952	0.351886	3.44653	9.56159	STAT1;STAT3;RORA		Relaxin signaling pathway	2/129	0.0139843	0.0301766	12.02	51.3232	JUN;FOS		Staphylococcus aureus infection	1/95	0.0510388	0.093801	21.1649	62.9691	SELP
Th17 cell differentiation	4/107	0.0628974	0.351886	2.77041	7.66366	NFKBIA;STAT1;STAT3;RORA		Apelin signaling pathway	2/137	0.0156717	0.032127	11.3031	46.9747	EGR1;KLF2		Small cell lung cancer	1/92	0.049464	0.0934319	21.8659	65.7402	CDK6
Glyoxylate and dicarboxylate metabolism	2/30	0.0653192	0.355818	5.07813	13.8555	CAT;GLUL		Yersinia infection	2/137	0.0156717	0.032127	11.3031	46.9747	JUN;FOS		B cell receptor signaling pathway	1/81	0.0436692	0.084843	24.8863	77.9216	IFITM1
Acute myeloid leukemia	3/67	0.0670834	0.356058	3.33849	9.01998	FLT3;STAT3;DUSP6		Breast cancer	2/147	0.0178978	0.0357956	10.5183	42.3159	JUN;FOS		Acute myeloid leukemia	1/67	0.0362476	0.0820493	30.1864	100.14	MPO
Circadian rhythm	2/31	0.0692002	0.358111	4.90278	13.0941	PER1;RORA		Spliceosome	2/150	0.0185904	0.0362956	10.3035	41.0607	HSPA1B;HSPA1A		Adipocytokine signaling pathway	1/69	0.0373111	0.0820493	29.2956	96.3375	SOCS3
Prolactin signaling pathway	3/70	0.074407	0.375665	3.18851	8.28441	STAT1;IRF1;STAT3		Oxytocin signaling pathway	2/154	0.0195315	0.0368438	10.0304	39.4768	JUN;FOS		Prolactin signaling pathway	1/70	0.0378424	0.0820493	28.8696	94.5284	SOCS3
p53 signaling pathway	3/73	0.0820688	0.404482	3.0514	7.6291	GADD45B;CCNG2;SHISA5		Non-alcoholic fatty liver disease	2/155	0.0197698	0.0368438	9.9643	39.0959	JUN;FOS		Melanoma	1/72	0.0389042	0.0820493	28.0535	91.0801	CDK6
cGMP-PKG signaling pathway	5/167	0.0850101	0.409235	2.20319	5.43082	MEF2A;ATP2B4;ITPR2;RHOA;GTF2I		Hepatitis B	2/162	0.0214726	0.0391279	9.525	36.5853	JUN;FOS		Non-small cell lung cancer	1/72	0.0389042	0.0820493	28.0535	91.0801	CDK6
Leishmaniasis	3/77	0.0927872	0.429445	2.88587	6.861	NFKBIA;MARCKSL1;STAT1		Pathogenic Escherichia coli infection	2/197	0.0308503	0.054994	7.80158	27.1386	JUN;FOS		p53 signaling pathway	1/73	0.0394347	0.0820493	27.6625	89.4359	CDK6
Human papillomavirus infection	8/331	0.0933575	0.429445	1.77286	4.20402	PDGFRB;APC;STAT1;COL4A1;IRF1;ATP6V1D;IRF9;IFNAR1		Human immunodeficiency virus 1 infection	2/212	0.0352852	0.0615613	7.23883	24.2088	JUN;FOS		Thyroid hormone synthesis	1/75	0.0404949	0.0820493	26.9122	86.296	HSPA5
Relaxin signaling pathway	4/129	0.106645	0.465628	2.28026	5.1038	NFKBIA;GNG5;COL4A1;GNG11		cAMP signaling pathway	2/216	0.0365076	0.0623672	7.10208	23.5096	JUN;FOS		Glioma	1/75	0.0404949	0.0820493	26.9122	86.296	CDK6
Ras signaling pathway	6/232	0.10695	0.465628	1.89585	4.23797	PDGFRB;GNG5;FLT3;PLD1;GNG11;RHOA		Coronavirus disease	2/232	0.0415591	0.0695478	6.60268	21.0007	JUN;FOS		Chronic myeloid leukemia	1/76	0.0410246	0.0820493	26.552	84.796	CDK6
Tuberculosis	5/180	0.107972	0.465628	2.03816	4.53672	CEBPB;STAT1;BCL10;LSP1;RHOA		Shigellosis	2/246	0.0461837	0.0757413	6.21942	19.1255	JUN;UBC		Pancreatic cancer	1/76	0.0410246	0.0820493	26.552	84.796	CDK6
Colorectal cancer	3/86	0.118839	0.485555	2.57177	5.47782	GADD45B;APC;RHOA		Parkinson disease	2/249	0.0471986	0.075888	6.14295	18.7568	DUSP1;UBC		Malaria	1/50	0.0271653	0.0769685	40.6939	146.735	SELP
Gap junction	3/88	0.124962	0.485555	2.511	5.22224	PDGFRB;TUBA1A;ITPR2		Endocytosis	2/252	0.0482219	0.0760422	6.06831	18.3988	HSPA1B;HSPA1A		Type II diabetes mellitus	1/46	0.0250171	0.0739635	44.32	163.461	SOCS3
Apelin signaling pathway	4/137	0.125234	0.485555	2.14223	4.45064	MEF2A;GNG5;ITPR2;GNG11		MicroRNAs in cancer	2/310	0.06952	0.107559	4.91109	13.0937	HMGA2;MCL1		Protein export	1/23	0.0125805	0.0388853	90.7591	397.126	HSPA5
Autophagy	4/137	0.125234	0.485555	2.14223	4.45064	VMP1;RB1CC1;ULK1;SQSTM1		Inflammatory bowel disease	1/65	0.0871736	0.132375	11.5208	28.1092	JUN		Chemical carcinogenesis	2/239	0.00728466	0.0235884	18.5204	91.1571	HSP90AA1;HSP90AB1
GABAergic synapse	3/89	0.128066	0.485555	2.48167	5.10037	GNG5;GLUL;GNG11		Renal cell carcinoma	1/69	0.0922917	0.134605	10.841	25.8319	JUN		Neutrophil extracellular trap formation	2/189	0.00461922	0.0157053	23.5318	126.543	SELP;MPO
Pathways of neurodegeneration	10/475	0.129621	0.485555	1.53943	3.14528	PINK1;TUBA1A;UBB;APC;RB1CC1;CAT;ITPR2;ULK1;UBA52;SQSTM1		Epithelial cell signaling in Helicobacter pylori infection	1/70	0.0935669	0.134605	10.6833	25.3096	JUN		Influenza A	2/172	0.00384316	0.0145186	25.9072	144.082	SOCS3;CDK6
Basal transcription factors	2/45	0.130086	0.485555	3.30417	6.73905	TAF7;GTF2I		Prolactin signaling pathway	1/70	0.0935669	0.134605	10.6833	25.3096	FOS		Hepatitis C	2/157	0.00321471	0.0131817	28.4358	163.222	SOCS3;CDK6
Signaling pathways regulating pluripotency of stem cells	4/143	0.14001	0.485555	2.04913	4.02868	MEIS1;APC;STAT3;SKIL		PPAR signaling pathway	1/74	0.0986504	0.139471	10.0959	23.3838	UBC		Necroptosis	2/159	0.00329543	0.0131817	28.0708	160.431	HSP90AA1;HSP90AB1
Spinocerebellar ataxia	4/143	0.14001	0.485555	2.04913	4.02868	RB1CC1;ITPR2;RORA;ULK1		RNA degradation	1/79	0.104966	0.145885	9.44634	21.2932	BTG2		Pathways in cancer	3/531	0.00261884	0.0118721	13.8217	82.1705	HSP90AA1;CDK6;HSP90AB1
Pathogenic Escherichia coli infection	5/197	0.142038	0.485555	1.85609	3.62245	NFKBIA;TUBA1A;CASP4;TNFSF10;RHOA		ErbB signaling pathway	1/85	0.112489	0.153734	8.76896	19.1593	JUN		Growth hormone synthesis, secretion and action	2/119	0.00186422	0.0115243	37.7436	237.215	SOCS3;JUNB
Ether lipid metabolism	2/49	0.149188	0.485555	3.02235	5.75016	PLD1;PAFAH1B3		Circadian entrainment	1/97	0.127351	0.171194	7.66821	15.8027	FOS		Th17 cell differentiation	2/107	0.0015112	0.0112468	42.0825	273.32	HSP90AA1;HSP90AB1
Focal adhesion	5/201	0.150665	0.485555	1.81783	3.44061	PDGFRB;DIAPH1;COL4A1;ZYX;RHOA		Serotonergic synapse	1/113	0.146795	0.188081	6.56746	12.6011	DUSP1		TNF signaling pathway	2/112	0.00165395	0.0112468	40.1596	257.206	SOCS3;JUNB
Cell adhesion molecules	4/148	0.152828	0.485555	1.97747	3.71457	CD274;NRXN1;PECAM1;PDCD1LG2		Cholinergic synapse	1/113	0.146795	0.188081	6.56746	12.6011	FOS		Prostate cancer	2/97	0.00124445	0.0112356	46.5357	311.28	HSP90AA1;HSP90AB1
Circadian entrainment	3/97	0.153831	0.485555	2.26954	4.24835	PER1;GNG5;GNG11		Neurotrophin signaling pathway	1/119	0.153978	0.191306	6.23164	11.659	JUN		Progesterone-mediated oocyte maturation	2/100	0.00132184	0.0112356	45.1043	298.984	HSP90AA1;HSP90AB1
Prostate cancer	3/97	0.153831	0.485555	2.26954	4.24835	PDGFRB;NFKBIA;ERG		Growth hormone synthesis, secretion and action	1/119	0.153978	0.191306	6.23164	11.659	FOS
Cholesterol metabolism	2/50	0.154049	0.485555	2.95924	5.5352	NCEH1;SOAT1		FoxO signaling pathway	1/131	0.16817	0.201665	5.65299	10.078	KLF2
Viral carcinogenesis	5/203	0.15506	0.485555	1.79929	3.35378	NFKBIA;STAT3;TRAF1;RHOA;IRF9		Dopaminergic synapse	1/132	0.169343	0.201665	5.60956	9.96163	FOS
Aldosterone synthesis and secretion	3/98	0.15716	0.485555	2.24554	4.15534	NR4A1;ATP2B4;ITPR2		Pathways in cancer	2/531	0.169694	0.201665	2.82725	5.01486	JUN;FOS
Glycerophospholipid metabolism	3/98	0.15716	0.485555	2.24554	4.15534	PNPLA7;PLD1;PISD		Ubiquitin mediated proteolysis	1/140	0.178663	0.209291	5.28457	9.10137	UBC
Proteoglycans in cancer	5/205	0.159507	0.485558	1.78111	3.26953	CD63;DDX5;STAT3;ITPR2;RHOA		Signaling pathways regulating pluripotency of stem cells	1/143	0.182132	0.21035	5.17214	8.80827	KLF4
Viral protein interaction with cytokine and cytokine receptor	3/100	0.163885	0.490847	2.19901	3.97711	CCL4;TNFSF10;PF4		JAK-STAT signaling pathway	1/162	0.203778	0.232081	4.5574	7.24956	MCL1
Longevity regulating pathway	3/102	0.170694	0.490847	2.15437	3.80867	RB1CC1;CAT;ULK1		Wnt signaling pathway	1/166	0.208264	0.233941	4.44602	6.97557	JUN
Pancreatic secretion	3/102	0.170694	0.490847	2.15437	3.80867	ATP2B4;ITPR2;RHOA		Tight junction	1/169	0.211613	0.23449	4.36596	6.78032	JUN
Cushing syndrome	4/155	0.171481	0.490847	1.88513	3.32401	NR4A1;NCEH1;APC;ITPR2		Alcoholism	1/186	0.230332	0.248516	3.96136	5.81621	FOSB
Cellular senescence	4/156	0.174209	0.490847	1.87263	3.27242	GADD45B;ITPR2;SQSTM1;ZFP36L1		Focal adhesion	1/201	0.246492	0.254837	3.66148	5.12764	JUN
Human immunodeficiency virus 1 infection	5/212	0.175472	0.490847	1.72027	2.99374	NFKBIA;GNG5;ITPR2;B2M;GNG11		Epstein-Barr virus infection	1/202	0.247557	0.254837	3.64308	5.08616	JUN
Glutathione metabolism	2/57	0.188826	0.495476	2.58169	4.30349	GGT5;GSTM1		Viral carcinogenesis	1/203	0.248621	0.254837	3.62486	5.04517	JUN
Legionellosis	2/57	0.188826	0.495476	2.58169	4.30349	CLK1;NFKBIA		Pathways of neurodegeneration	1/475	0.490071	0.490071	1.52352	1.08658	UBC
Regulation of actin cytoskeleton	5/218	0.18962	0.495476	1.67129	2.77891	PDGFRB;DIAPH1;APC;IQGAP2;RHOA
Hepatitis B	4/162	0.190879	0.495476	1.80097	2.98261	NFKBIA;STAT1;STAT3;IFNAR1
Insulin resistance	3/108	0.191583	0.495476	2.03064	3.3555	NFKBIA;NR1H2;STAT3
Endometrial cancer	2/58	0.193882	0.495476	2.53546	4.15943	GADD45B;APC
Toxoplasmosis	3/112	0.20585	0.505647	1.95572	3.09124	NFKBIA;STAT1;STAT3
Hepatocellular carcinoma	4/168	0.20803	0.505647	1.73455	2.72336	GSTM1;GADD45B;APC;SMARCA2
Cholinergic synapse	3/113	0.209454	0.505647	1.93785	3.02934	GNG5;ITPR2;GNG11
Serotonergic synapse	3/113	0.209454	0.505647	1.93785	3.02934	GNG5;ITPR2;GNG11
Tight junction	4/169	0.210931	0.505647	1.72394	2.68284	TUBA1A;ARHGEF18;ARHGAP17;RHOA
Nitrogen metabolism	1/17	0.212518	0.505647	4.43008	6.86098	GLUL
Basal cell carcinoma	2/63	0.219391	0.516067	2.32704	3.52989	GADD45B;APC
Cytokine-cytokine receptor interaction	6/295	0.231044	0.520553	1.47777	2.16516	CCL4;TNFSF10;MPL;LTB;PF4;IFNAR1
Growth hormone synthesis, secretion and action	3/119	0.231357	0.520553	1.83705	2.68906	STAT1;STAT3;ITPR2
Sphingolipid signaling pathway	3/119	0.231357	0.520553	1.83705	2.68906	SGMS1;PLD1;RHOA
Steroid biosynthesis	1/20	0.245046	0.545251	3.73003	5.24557	SOAT1
Platelet activation	3/124	0.249915	0.545251	1.76069	2.44143	ITPR2;LCP2;RHOA
Adipocytokine signaling pathway	2/69	0.25033	0.545251	2.118	2.93338	NFKBIA;STAT3
Central carbon metabolism in cancer	2/70	0.255504	0.545251	2.08675	2.8474	PDGFRB;FLT3
Epithelial cell signaling in Helicobacter pylori infection	2/70	0.255504	0.545251	2.08675	2.8474	NFKBIA;ATP6V1D
Melanoma	2/72	0.265858	0.549725	2.02692	2.68525	PDGFRB;GADD45B
Non-small cell lung cancer	2/72	0.265858	0.549725	2.02692	2.68525	GADD45B;STAT3
Arginine biosynthesis	1/22	0.265983	0.549725	3.37444	4.46885	GLUL
Parkinson disease	5/249	0.268223	0.549725	1.45664	1.91684	PINK1;TUBA1A;UBB;ITPR2;UBA52
Mismatch repair	1/23	0.276234	0.554366	3.2209	4.1437	POLD4
Natural killer cell mediated cytotoxicity	3/131	0.276241	0.554366	1.66381	2.14046	TNFSF10;LCP2;IFNAR1
Dopaminergic synapse	3/132	0.280027	0.554366	1.65083	2.10129	GNG5;ITPR2;GNG11
Glioma	2/75	0.281385	0.554366	1.94333	2.4642	PDGFRB;GADD45B
Chronic myeloid leukemia	2/76	0.286556	0.554366	1.91697	2.39587	NFKBIA;GADD45B
Pertussis	2/76	0.286556	0.554366	1.91697	2.39587	IRF1;RHOA
Yersinia infection	3/137	0.299019	0.573119	1.58882	1.9181	NFKBIA;LCP2;RHOA
B cell receptor signaling pathway	2/81	0.312335	0.593151	1.79518	2.08901	NFKBIA;BCL10
Collecting duct acid secretion	1/27	0.31583	0.594336	2.72482	3.14049	ATP6V1D
Rap1 signaling pathway	4/210	0.336759	0.624611	1.37793	1.49973	PDGFRB;SIPA1L1;LCP2;RHOA
Phospholipase D signaling pathway	3/148	0.340971	0.624611	1.46747	1.57893	PDGFRB;PLD1;RHOA
Retrograde endocannabinoid signaling	3/148	0.340971	0.624611	1.46747	1.57893	GNG5;ITPR2;GNG11
cAMP signaling pathway	4/216	0.355739	0.632633	1.33852	1.38344	NFKBIA;ATP2B4;PLD1;RHOA
Morphine addiction	2/91	0.363197	0.632633	1.59267	1.61307	GNG5;GNG11
Oxytocin signaling pathway	3/154	0.363809	0.632633	1.40872	1.4244	EEF2K;ITPR2;RHOA
mTOR signaling pathway	3/154	0.363809	0.632633	1.40872	1.4244	ULK1;ATP6V1D;RHOA
Th1 and Th2 cell differentiation	2/92	0.368212	0.632633	1.57489	1.57347	NFKBIA;STAT1
Base excision repair	1/33	0.371214	0.632633	2.21324	2.19327	POLD4
GnRH signaling pathway	2/93	0.373211	0.632633	1.5575	1.53509	ITPR2;PLD1
Rheumatoid arthritis	2/93	0.373211	0.632633	1.5575	1.53509	LTB;ATP6V1D
Salivary secretion	2/93	0.373211	0.632633	1.5575	1.53509	ATP2B4;ITPR2
Ribosome	3/158	0.378969	0.632633	1.37209	1.33134	FAU;UBA52;MRPS18C
Fc gamma R-mediated phagocytosis	2/97	0.393043	0.643571	1.49162	1.39293	MARCKSL1;PLD1
DNA replication	1/36	0.397207	0.643571	2.02323	1.86804	POLD4
Amyotrophic lateral sclerosis	6/364	0.397879	0.643571	1.18872	1.09553	PINK1;TUBA1A;RB1CC1;CAT;ULK1;SQSTM1
Choline metabolism in cancer	2/98	0.397957	0.643571	1.47601	1.36001	PDGFRB;PLD1
Alanine, aspartate and glutamate metabolism	1/37	0.405631	0.645889	1.96693	1.77478	GLUL
Thyroid cancer	1/37	0.405631	0.645889	1.96693	1.77478	GADD45B
Protein digestion and absorption	2/103	0.422243	0.667208	1.40258	1.20927	SLC7A8;COL4A1
Calcium signaling pathway	4/240	0.431222	0.676234	1.20092	1.01014	PDGFRB;P2RX4;ATP2B4;ITPR2
MicroRNAs in cancer	5/310	0.4352	0.676875	1.16166	0.966443	PDGFRB;APC;STAT3;SOX4;RHOA
Homologous recombination	1/41	0.43817	0.676875	1.76987	1.46041	POLD4
Tryptophan metabolism	1/42	0.446024	0.683903	1.72662	1.39404	CAT
HIF-1 signaling pathway	2/109	0.450707	0.686002	1.32353	1.05477	MKNK2;STAT3
Leukocyte transendothelial migration	2/114	0.473811	0.715905	1.26412	0.944228	PECAM1;RHOA
Nucleotide excision repair	1/47	0.483681	0.72115	1.53855	1.1175	POLD4
Amino sugar and nucleotide sugar metabolism	1/48	0.490901	0.72115	1.50574	1.07135	GNPDA2
Neurotrophin signaling pathway	2/119	0.496322	0.72115	1.20979	0.847493	NFKBIA;RHOA
Sphingolipid metabolism	1/49	0.49802	0.72115	1.4743	1.02775	SGMS1
AMPK signaling pathway	2/120	0.50075	0.72115	1.19947	0.829614	EEF2K;ULK1
Malaria	1/50	0.50504	0.72115	1.44413	0.986515	PECAM1
Vibrio cholerae infection	1/50	0.50504	0.72115	1.44413	0.986515	ATP6V1D
Thyroid hormone signaling pathway	2/121	0.505154	0.72115	1.18933	0.812187	STAT1;MED12L
Cell cycle	2/124	0.518212	0.734725	1.15991	0.762491	GADD45B;TFDP2
Endocrine and other factor-regulated calcium reabsorption	1/53	0.525517	0.740014	1.36061	0.875379	ATP2B4
Lysosome	2/128	0.535264	0.748646	1.12286	0.701781	CD63;NAPSA
Herpes simplex virus 1 infection	7/498	0.545156	0.757364	1.00792	0.611489	NFKBIA;RNASEL;STAT1;POU2F2;B2M;IRF9;IFNAR1
Vascular smooth muscle contraction	2/133	0.555992	0.767268	1.07973	0.633801	ITPR2;RHOA
Notch signaling pathway	1/59	0.563975	0.768988	1.21949	0.698455	DTX3
Long-term depression	1/60	0.570076	0.768988	1.19876	0.673685	ITPR2
Mineral absorption	1/60	0.570076	0.768988	1.19876	0.673685	ATP2B4
Arachidonic acid metabolism	1/61	0.576091	0.76936	1.17872	0.65005	GGT5
Ubiquitin mediated proteolysis	2/140	0.583897	0.772851	1.02459	0.551261	UBB;UBA52
Alzheimer disease	5/369	0.588184	0.772851	0.970412	0.515013	TUBA1A;APC;RB1CC1;ITPR2;ULK1
Human T-cell leukemia virus 1 infection	3/219	0.591928	0.772851	0.981532	0.514686	ELK4;NFKBIA;B2M
GnRH secretion	1/64	0.593639	0.772851	1.12242	0.585322	ITPR2
Long-term potentiation	1/67	0.610463	0.778492	1.07123	0.528695	ITPR2
Breast cancer	2/147	0.610491	0.778492	0.974779	0.481045	GADD45B;APC
Fc epsilon RI signaling pathway	1/68	0.615915	0.778492	1.05519	0.511395	LCP2
Retinol metabolism	1/68	0.615915	0.778492	1.05519	0.511395	DHRS3
Gastric cancer	2/149	0.617849	0.778492	0.961419	0.462934	GADD45B;APC
Renin secretion	1/69	0.621291	0.778492	1.03962	0.494813	ITPR2
RIG-I-like receptor signaling pathway	1/70	0.626593	0.778492	1.0245	0.478912	NFKBIA
Phagosome	2/152	0.628685	0.778492	0.942046	0.437228	TUBA1A;ATP6V1D
Adherens junction	1/71	0.63182	0.778492	1.00982	0.463657	RHOA
PPAR signaling pathway	1/74	0.647068	0.788286	0.968168	0.421447	FABP5
Thyroid hormone synthesis	1/75	0.65201	0.788286	0.955036	0.408464	ITPR2
Gastric acid secretion	1/76	0.656883	0.788286	0.942254	0.395982	ITPR2
Metabolism of xenobiotics by cytochrome P450	1/76	0.656883	0.788286	0.942254	0.395982	GSTM1
Bacterial invasion of epithelial cells	1/77	0.661687	0.788286	0.929809	0.383976	RHOA
Synaptic vesicle cycle	1/78	0.666425	0.788286	0.917687	0.372422	ATP6V1D
RNA degradation	1/79	0.671097	0.789301	0.905875	0.361301	PAN3
Wnt signaling pathway	2/166	0.676107	0.790701	0.861011	0.337004	APC;RHOA
Peroxisome	1/82	0.684724	0.792965	0.872191	0.330333	CAT
Endocytosis	3/252	0.685704	0.792965	0.850009	0.320716	RAB31;PLD1;RHOA
Complement and coagulation cascades	1/85	0.697788	0.802457	0.840913	0.302594	PROCR
ECM-receptor interaction	1/88	0.710313	0.812347	0.811792	0.277673	COL4A1
Bile secretion	1/90	0.718375	0.817052	0.793469	0.262451	NCEH1
TGF-beta signaling pathway	1/94	0.733833	0.823588	0.759186	0.234949	RHOA
Alcoholism	2/186	0.735192	0.823588	0.766638	0.235836	GNG5;GNG11
Staphylococcus aureus infection	1/95	0.737563	0.823588	0.751071	0.228629	KRT18
Phosphatidylinositol signaling system	1/97	0.744869	0.823588	0.735349	0.216595	ITPR2
Inflammatory mediator regulation of TRP channels	1/98	0.748445	0.823588	0.727731	0.210865	ITPR2
mRNA surveillance pathway	1/98	0.748445	0.823588	0.727731	0.210865	SMG1
Hematopoietic cell lineage	1/99	0.751972	0.823588	0.720269	0.205317	FLT3
Amoebiasis	1/102	0.762258	0.826112	0.698768	0.189694	COL4A1
Chagas disease	1/102	0.762258	0.826112	0.698768	0.189694	NFKBIA
Glucagon signaling pathway	1/107	0.778466	0.838268	0.665637	0.166695	ITPR2
Drug metabolism	1/108	0.781573	0.838268	0.659383	0.162503	GSTM1
Huntington disease	3/306	0.802931	0.856735	0.696585	0.152891	TUBA1A;RB1CC1;ULK1
Oocyte meiosis	1/129	0.837662	0.889211	0.550613	0.0975355	ITPR2
Oxidative phosphorylation	1/133	0.84659	0.892193	0.533818	0.0889014	ATP6V1D
Chemical carcinogenesis	2/239	0.849092	0.892193	0.593581	0.0971027	GSTM1;STAT3
Insulin signaling pathway	1/137	0.855028	0.893893	0.518012	0.0811314	MKNK2
Adrenergic signaling in cardiomyocytes	1/150	0.879387	0.910165	0.472503	0.060731	ATP2B4
Spliceosome	1/150	0.879387	0.910165	0.472503	0.060731	DDX5
Prion disease	2/273	0.896595	0.921933	0.518204	0.0565622	TUBA1A;ITPR2
Hippo signaling pathway	1/163	0.899664	0.921933	0.434297	0.0459197	APC
Axon guidance	1/182	0.923348	0.936926	0.38833	0.030969	RHOA
Neutrophil extracellular trap formation	1/189	0.930591	0.93967	0.373737	0.026885	CASP4
Thermogenesis	1/232	0.962305	0.966977	0.303497	0.0116614	SMARCA2
Neuroactive ligand-receptor interaction	1/341	0.992026	0.992026	0.205047	0.0016415	P2RX4

## Sheet: STRING (KEGG Pathways)
Supplementary Data 3. STRING KEGG Pathways (mmu04010) identified pathways from genes upregulated in Tet2-KO relative to WT HSCs treated with or without IL1β for 5 weeks, or in both conditions.
IL1β only										Both										Veh Only
#term ID	term description	abbreviation used in figures	observed gene count	background gene count	strength	false discovery rate	matching proteins in your network (IDs)	matching proteins in your network (labels)		#term ID	term description	abbreviation used in figures	observed gene count	background gene count	strength	false discovery rate	matching proteins in your network (IDs)	matching proteins in your network (labels)		#term ID	term description	observed gene count	background gene count	strength	false discovery rate	matching proteins in your network (IDs)	matching proteins in your network (labels)
mmu05167	Kaposi sarcoma-associated herpesvirus infection	Herpesvirus	15	210	0.76	3.88e-05	10090.ENSMUSP00000019649,10090.ENSMUSP00000021413,10090.ENSMUSP00000023689,10090.ENSMUSP00000031670,10090.ENSMUSP00000049584,10090.ENSMUSP00000066743,10090.ENSMUSP00000071843,10090.ENSMUSP00000080159,10090.ENSMUSP00000087485,10090.ENSMUSP00000099739,10090.ENSMUSP00000120152,10090.ENSMUSP00000120525,10090.ENSMUSP00000134550,10090.ENSMUSP00000134570,10090.ENSMUSP00000135299	Ubb,Nfkbia,Ifnar1,Gng11,Itpr2,Stat1,H2-Q7,H2-Q4,Gng5,H2-T23,Stat3,Irf9,H2-Q6,H2-D1,Cd200r4		mmu04010	MAPK signaling pathway	MAPK	6	289	1.28	0.0002	10090.ENSMUSP00000021674,10090.ENSMUSP00000025025,10090.ENSMUSP00000084586,10090.ENSMUSP00000092901,10090.ENSMUSP00000102711,10090.ENSMUSP00000133815	Fos,Dusp1,Hspa1a,Jund,Jun,Hspa1b		mmu04612	Antigen processing and presentation	3	74	1.91	0.0022	10090.ENSMUSP00000024739,10090.ENSMUSP00000091921,10090.ENSMUSP00000097747	Hsp90ab1,Hsp90aa1,Hspa5
mmu05163	Human cytomegalovirus infection		14	236	0.68	0.00041	10090.ENSMUSP00000007959,10090.ENSMUSP00000019074,10090.ENSMUSP00000021413,10090.ENSMUSP00000031670,10090.ENSMUSP00000049584,10090.ENSMUSP00000071843,10090.ENSMUSP00000080159,10090.ENSMUSP00000087485,10090.ENSMUSP00000099534,10090.ENSMUSP00000099739,10090.ENSMUSP00000117686,10090.ENSMUSP00000120152,10090.ENSMUSP00000134550,10090.ENSMUSP00000134570	Rhoa,Ccl4,Nfkbia,Gng11,Itpr2,H2-Q7,H2-Q4,Gng5,B2m,H2-T23,Akap13,Stat3,H2-Q6,H2-D1		mmu04657	IL-17 signaling pathway	IL-17	4	90	1.61	0.00051	10090.ENSMUSP00000003640,10090.ENSMUSP00000021674,10090.ENSMUSP00000092901,10090.ENSMUSP00000102711	Fosb,Fos,Jund,Jun		mmu04141	Protein processing in endoplasmic reticulum	3	168	1.55	0.012	10090.ENSMUSP00000024739,10090.ENSMUSP00000091921,10090.ENSMUSP00000097747	Hsp90ab1,Hsp90aa1,Hspa5
mmu05169	Epstein-Barr virus infection		12	214	0.66	0.0025	10090.ENSMUSP00000015456,10090.ENSMUSP00000021413,10090.ENSMUSP00000023689,10090.ENSMUSP00000066743,10090.ENSMUSP00000071843,10090.ENSMUSP00000080159,10090.ENSMUSP00000099534,10090.ENSMUSP00000099739,10090.ENSMUSP00000120152,10090.ENSMUSP00000120525,10090.ENSMUSP00000134550,10090.ENSMUSP00000134570	Gadd45b,Nfkbia,Ifnar1,Stat1,H2-Q7,H2-Q4,B2m,H2-T23,Stat3,Irf9,H2-Q6,H2-D1		mmu04380	Osteoclast differentiation		4	121	1.48	0.0011	10090.ENSMUSP00000003640,10090.ENSMUSP00000021674,10090.ENSMUSP00000092901,10090.ENSMUSP00000102711	Fosb,Fos,Jund,Jun		mmu05132	Salmonella infection	3	213	1.45	0.016	10090.ENSMUSP00000005611,10090.ENSMUSP00000024739,10090.ENSMUSP00000091921	Myl10,Hsp90ab1,Hsp90aa1
mmu04621	NOD-like receptor signaling pathway	Nod-like signaling	11	191	0.67	0.0032	10090.ENSMUSP00000007959,10090.ENSMUSP00000021413,10090.ENSMUSP00000023689,10090.ENSMUSP00000027012,10090.ENSMUSP00000049104,10090.ENSMUSP00000049584,10090.ENSMUSP00000066743,10090.ENSMUSP00000083385,10090.ENSMUSP00000102710,10090.ENSMUSP00000119465,10090.ENSMUSP00000120525	Rhoa,Nfkbia,Ifnar1,Casp4,Gbp7,Itpr2,Stat1,Rnasel,Txnip,Aim2,Irf9		mmu04915	Estrogen signaling pathway		4	130	1.45	0.0011	10090.ENSMUSP00000021674,10090.ENSMUSP00000084586,10090.ENSMUSP00000102711,10090.ENSMUSP00000133815	Fos,Hspa1a,Jun,Hspa1b
mmu04625	C-type lectin receptor signaling pathway	C-type lectin signaling	8	109	0.78	0.0062	10090.ENSMUSP00000007959,10090.ENSMUSP00000018963,10090.ENSMUSP00000021413,10090.ENSMUSP00000029842,10090.ENSMUSP00000049584,10090.ENSMUSP00000066743,10090.ENSMUSP00000104548,10090.ENSMUSP00000120525	Rhoa,Lsp1,Nfkbia,Bcl10,Itpr2,Stat1,Irf1,Irf9		mmu05162	Measles	Measles	4	140	1.42	0.0011	10090.ENSMUSP00000021674,10090.ENSMUSP00000084586,10090.ENSMUSP00000102711,10090.ENSMUSP00000133815	Fos,Hspa1a,Jun,Hspa1b
mmu05165	Human papillomavirus infection		14	342	0.52	0.007	10090.ENSMUSP00000021536,10090.ENSMUSP00000023689,10090.ENSMUSP00000025522,10090.ENSMUSP00000031542,10090.ENSMUSP00000033898,10090.ENSMUSP00000066743,10090.ENSMUSP00000071843,10090.ENSMUSP00000078337,10090.ENSMUSP00000080159,10090.ENSMUSP00000099739,10090.ENSMUSP00000104548,10090.ENSMUSP00000120525,10090.ENSMUSP00000134550,10090.ENSMUSP00000134570	Atp6v1d,Ifnar1,Pdgfrb,Oasl2,Col4a1,Stat1,H2-Q7,Apc,H2-Q4,H2-T23,Irf1,Irf9,H2-Q6,H2-D1		mmu05418	Fluid shear stress and atherosclerosis	Atherosclerosis	4	141	1.42	0.0011	10090.ENSMUSP00000021674,10090.ENSMUSP00000025025,10090.ENSMUSP00000064823,10090.ENSMUSP00000102711	Fos,Dusp1,Klf2,Jun
mmu05170	Human immunodeficiency virus 1 infection		11	222	0.61	0.007	10090.ENSMUSP00000021413,10090.ENSMUSP00000031670,10090.ENSMUSP00000049584,10090.ENSMUSP00000071843,10090.ENSMUSP00000080159,10090.ENSMUSP00000087485,10090.ENSMUSP00000099534,10090.ENSMUSP00000099739,10090.ENSMUSP00000134550,10090.ENSMUSP00000134570,10090.ENSMUSP00000135027	Nfkbia,Gng11,Itpr2,H2-Q7,H2-Q4,Gng5,B2m,H2-T23,H2-Q6,H2-D1,Apobec3		mmu04141	Protein processing in endoplasmic reticulum		4	168	1.34	0.0016	10090.ENSMUSP00000030118,10090.ENSMUSP00000049488,10090.ENSMUSP00000084586,10090.ENSMUSP00000133815	Dnaja1,Ppp1r15a,Hspa1a,Hspa1b
mmu04514	Cell adhesion molecules		9	155	0.67	0.0077	10090.ENSMUSP00000016640,10090.ENSMUSP00000071843,10090.ENSMUSP00000079664,10090.ENSMUSP00000080159,10090.ENSMUSP00000099739,10090.ENSMUSP00000108195,10090.ENSMUSP00000134402,10090.ENSMUSP00000134550,10090.ENSMUSP00000134570	Cd274,H2-Q7,Pecam1,H2-Q4,H2-T23,Pdcd1lg2,Nrxn1,H2-Q6,H2-D1		mmu05031	Amphetamine addiction		3	63	1.64	0.0021	10090.ENSMUSP00000003640,10090.ENSMUSP00000021674,10090.ENSMUSP00000102711	Fosb,Fos,Jun
mmu05202	Transcriptional misregulation in cancer	Cancer transcription	10	192	0.63	0.0077	10090.ENSMUSP00000015456,10090.ENSMUSP00000016231,10090.ENSMUSP00000020118,10090.ENSMUSP00000021062,10090.ENSMUSP00000039041,10090.ENSMUSP00000069850,10090.ENSMUSP00000083743,10090.ENSMUSP00000109477,10090.ENSMUSP00000130759,10090.ENSMUSP00000139219	Gadd45b,Fli1,Dusp6,Ddx5,Flt3,Cebpb,Elk4,Erg,Traf1,Meis1		mmu05167	Kaposi sarcoma-associated herpesvirus infection		4	210	1.24	0.0029	10090.ENSMUSP00000021674,10090.ENSMUSP00000057815,10090.ENSMUSP00000102711,10090.ENSMUSP00000115578	Fos,Zfp36,Jun,Ubc
mmu05203	Viral carcinogenesis		10	194	0.62	0.0077	10090.ENSMUSP00000007959,10090.ENSMUSP00000021413,10090.ENSMUSP00000071843,10090.ENSMUSP00000080159,10090.ENSMUSP00000099739,10090.ENSMUSP00000120152,10090.ENSMUSP00000120525,10090.ENSMUSP00000130759,10090.ENSMUSP00000134550,10090.ENSMUSP00000134570	Rhoa,Nfkbia,H2-Q7,H2-Q4,H2-T23,Stat3,Irf9,Traf1,H2-Q6,H2-D1		mmu05166	Human T-cell leukemia virus 1 infection		4	231	1.2	0.0037	10090.ENSMUSP00000021674,10090.ENSMUSP00000057815,10090.ENSMUSP00000069616,10090.ENSMUSP00000102711	Fos,Zfp36,Egr1,Jun
mmu04218	Cellular senescence	Senescence	9	167	0.64	0.0094	10090.ENSMUSP00000015456,10090.ENSMUSP00000021552,10090.ENSMUSP00000049584,10090.ENSMUSP00000071843,10090.ENSMUSP00000080159,10090.ENSMUSP00000099739,10090.ENSMUSP00000099835,10090.ENSMUSP00000134550,10090.ENSMUSP00000134570	Gadd45b,Zfp36l1,Itpr2,H2-Q7,H2-Q4,H2-T23,Sqstm1,H2-Q6,H2-D1		mmu04928	Parathyroid hormone synthesis, secretion and action		3	106	1.41	0.0066	10090.ENSMUSP00000021674,10090.ENSMUSP00000069616,10090.ENSMUSP00000092901	Fos,Egr1,Jund
mmu04612	Antigen processing and presentation		6	74	0.82	0.0119	10090.ENSMUSP00000071843,10090.ENSMUSP00000080159,10090.ENSMUSP00000099534,10090.ENSMUSP00000099739,10090.ENSMUSP00000134550,10090.ENSMUSP00000134570	H2-Q7,H2-Q4,B2m,H2-T23,H2-Q6,H2-D1		mmu04210	Apoptosis	Apoptosis	3	135	1.31	0.0122	10090.ENSMUSP00000021674,10090.ENSMUSP00000044048,10090.ENSMUSP00000102711	Fos,Mcl1,Jun
mmu05332	Graft-versus-host disease	Graft-versus-host	5	48	0.93	0.0119	10090.ENSMUSP00000071843,10090.ENSMUSP00000080159,10090.ENSMUSP00000099739,10090.ENSMUSP00000134550,10090.ENSMUSP00000134570	H2-Q7,H2-Q4,H2-T23,H2-Q6,H2-D1		mmu05030	Cocaine addiction		2	47	1.59	0.033	10090.ENSMUSP00000003640,10090.ENSMUSP00000102711	Fosb,Jun
mmu05330	Allograft rejection		5	50	0.91	0.0128	10090.ENSMUSP00000071843,10090.ENSMUSP00000080159,10090.ENSMUSP00000099739,10090.ENSMUSP00000134550,10090.ENSMUSP00000134570	H2-Q7,H2-Q4,H2-T23,H2-Q6,H2-D1		mmu05132	Salmonella infection		3	213	1.11	0.0381	10090.ENSMUSP00000021674,10090.ENSMUSP00000067013,10090.ENSMUSP00000102711	Fos,Rhob,Jun
mmu04940	Type I diabetes mellitus	Type 1 diabetes	5	57	0.85	0.0207	10090.ENSMUSP00000071843,10090.ENSMUSP00000080159,10090.ENSMUSP00000099739,10090.ENSMUSP00000134550,10090.ENSMUSP00000134570	H2-Q7,H2-Q4,H2-T23,H2-Q6,H2-D1		mmu04213	Longevity regulating pathway - multiple species	Longevity	2	61	1.48	0.0456	10090.ENSMUSP00000084586,10090.ENSMUSP00000133815	Hspa1a,Hspa1b
mmu04064	NF-kappa B signaling pathway	NF-kB	6	99	0.69	0.0358	10090.ENSMUSP00000015456,10090.ENSMUSP00000019074,10090.ENSMUSP00000021413,10090.ENSMUSP00000025262,10090.ENSMUSP00000029842,10090.ENSMUSP00000130759	Gadd45b,Ccl4,Nfkbia,Ltb,Bcl10,Traf1		mmu05134	Legionellosis		2	60	1.49	0.0456	10090.ENSMUSP00000084586,10090.ENSMUSP00000133815	Hspa1a,Hspa1b
mmu04137	Mitophagy - animal	Mitophagy	5	66	0.79	0.0358	10090.ENSMUSP00000019649,10090.ENSMUSP00000022634,10090.ENSMUSP00000030536,10090.ENSMUSP00000031490,10090.ENSMUSP00000099835	Ubb,Bnip3l,Pink1,Ulk1,Sqstm1		mmu04137	Mitophagy - animal		2	66	1.44	0.0482	10090.ENSMUSP00000102711,10090.ENSMUSP00000115578	Jun,Ubc
mmu05320	Autoimmune thyroid disease		5	66	0.79	0.0358	10090.ENSMUSP00000071843,10090.ENSMUSP00000080159,10090.ENSMUSP00000099739,10090.ENSMUSP00000134550,10090.ENSMUSP00000134570	H2-Q7,H2-Q4,H2-T23,H2-Q6,H2-D1		mmu05140	Leishmaniasis		2	67	1.44	0.0482	10090.ENSMUSP00000021674,10090.ENSMUSP00000102711	Fos,Jun
mmu04062	Chemokine signaling pathway		8	184	0.55	0.0432	10090.ENSMUSP00000007959,10090.ENSMUSP00000019074,10090.ENSMUSP00000021413,10090.ENSMUSP00000031320,10090.ENSMUSP00000031670,10090.ENSMUSP00000066743,10090.ENSMUSP00000087485,10090.ENSMUSP00000120152	Rhoa,Ccl4,Nfkbia,Pf4,Gng11,Stat1,Gng5,Stat3
mmu05200	Pathways in cancer	Cancer pathways	15	528	0.36	0.0458	10090.ENSMUSP00000004140,10090.ENSMUSP00000007959,10090.ENSMUSP00000015456,10090.ENSMUSP00000021413,10090.ENSMUSP00000023689,10090.ENSMUSP00000025522,10090.ENSMUSP00000031670,10090.ENSMUSP00000033898,10090.ENSMUSP00000039041,10090.ENSMUSP00000066743,10090.ENSMUSP00000078337,10090.ENSMUSP00000087485,10090.ENSMUSP00000113810,10090.ENSMUSP00000120152,10090.ENSMUSP00000130759	Gstm1,Rhoa,Gadd45b,Nfkbia,Ifnar1,Pdgfrb,Gng11,Col4a1,Flt3,Stat1,Apc,Gng5,Pld1,Stat3,Traf1
mmu05416	Viral myocarditis		5	74	0.74	0.0458	10090.ENSMUSP00000071843,10090.ENSMUSP00000080159,10090.ENSMUSP00000099739,10090.ENSMUSP00000134550,10090.ENSMUSP00000134570	H2-Q7,H2-Q4,H2-T23,H2-Q6,H2-D1

## Sheet: Biological Process
Supplementary Data 3. STRING biological process gene ontology (GO:0034097) identified pathways from genes upregulated in Tet2-KO relative to WT HSCs treated with or without IL1β for 5 weeks, or in both conditions.
IL1β only									Both									Veh Only
#term ID	term description	abbreviation used in figures	observed gene count	background gene count	strength	false discovery rate	matching proteins in your network (labels)		#term ID	term description	abbreviation used in figures	observed gene count	background gene count	strength	false discovery rate	matching proteins in your network (labels)		#term ID	term description	abbreviation used in figures	observed gene count	background gene count	strength	false discovery rate	matching proteins in your network (labels)
GO:0002376	Immune system process		68	1842	0.48	3.63e-12	Mknk2,Ndrg1,Rhoa,Fli1,Cd274,Serinc3,Ccl4,Zfp36l1,Bnip3l,Ifnar1,Map3k8,Ltb,Pdgfrb,Anxa1,Ifitm3,Casp4,Sdhaf4,Ifi44,Cd1d1,Bcl10,Stap1,Pf4,Oasl2,Herc6,Lag3,Irf2,Rora,Flt3,Slfn8,Tnfsf10,Nfkbid,Irgm1,Klhl6,Lcp2,Gimap1,Stat1,Cebpb,H2-Q7,Sox6,Trim30a,Apc,Pecam1,Rnasel,Kdm6b,B2m,Mpl,H2-T23,Sqstm1,Plek,Sox4,Pou2f2,Irf1,Pdcd1lg2,Capg,Skil,Aim2,Stat3,Irf9,Ifi203,Chd2,Zyx,Treml2,H2-Q6,H2-D1,Apobec3,Fau,Meis1,…		GO:0043066	Negative regulation of apoptotic process	Anti-apoptosis	9	913	0.96	5.4e-05	Ier3,Btg2,Dusp1,Dnaja1,Mcl1,Hmga2,Jun,Klf4,Hspa1b		GO:0034097	Response to cytokine		6	818	1.17	0.0135	Hsp90ab1,Ifitm1,Socs3,Junb,Hspa5,Selp
GO:0050896	Response to stimulus		142	6908	0.22	1.08e-09	Cd52,Gramd1a,Mknk2,Gstm1,Arhgef18,Ndrg1,Dnajb1,Rhoa,Eng,Cd274,Serinc3,Lsp1,Ccl4,Lims1,Dusp6,Tcp11l2,Ddx5,Per1,Nfkbia,Zfp36l1,Bnip3l,Ifnar1,Nr4a1,Krt18,Map3k8,Ltb,Diap1,Pdgfrb,Anxa1,Zfand5,Pold4,Ifitm3,Casp4,Stk17b,Sdhaf4,Cat,Procr,Anxa5,Ifi44,Cd1d1,Bcl10,Trp53inp1,Pink1,Stap1,Rasgef1b,Pf4,P2rx4,Ulk1,Oasl2,Gng11,Gigyf1,Herc6,Lag3,Smg1,Col4a1,Irf2,Rrad,Rora,Plscr4,S100a10,Kdm5b,Flt3,Fam65a,Slfn8,Tn…		GO:0010942	Positive regulation of cell death	Pro-cell death	8	708	1.02	9.16e-05	Fos,Dusp1,Dnaja1,Mcl1,Rhob,Egr1,Hmga2,Jun		GO:0045595	Regulation of cell differentiation		7	1868	0.88	0.0191	Hsp90ab1,Ifitm1,Socs3,Junb,Hsp90aa1,Hspa5,Cdk6
GO:0048523	Negative regulation of cellular process		103	4672	0.25	2.39e-07	Mxd1,Mien1,Arhgef18,Ndrg1,Dnajb1,Rhoa,Eng,Gadd45b,Cd274,Lims1,Dusp6,Ddx5,Per1,Nfkbia,Zfp36l1,Ctla2a,Ctla2b,Bnip3l,Fam134b,Nr4a1,Krt18,Pdgfrb,Anxa1,Smarca2,Ifitm3,Rb1cc1,Itm2c,Cat,Dusp2,Fabp5,Anxa5,Bcl10,Trp53inp1,Pink1,Stap1,Pf4,Ulk1,Lag3,Rrad,Rora,Paip2,Pik3ip1,Kdm5b,Flt3,Mxd4,Fam65a,Nfkbid,Tsc22d1,Eef2k,Midn,Itpr2,Ccdc125,Taf7,Stat1,Cebpb,Zcchc6,Sox6,Serpinb1a,Trim30a,Apc,Pecam1,Ltbp3,Elk4,Ppp1…		GO:0007346	Regulation of mitotic cell cycle		7	531	1.08	0.00018	Ier3,Btg2,Dusp1,Hmga2,Hspa1a,Klf4,Hspa1b		GO:0045597	Positive regulation of cell differentiation	Pro-cell differentiation	6	1103	1.04	0.0191	Hsp90ab1,Ifitm1,Socs3,Junb,Hsp90aa1,Hspa5
GO:0034097	Response to cytokine	Cytokine response	35	818	0.54	2.54e-07	Rhoa,Cd274,Lsp1,Ccl4,Lims1,Nfkbia,Zfp36l1,Ifnar1,Krt18,Anxa1,Ifitm3,Pf4,Rora,Kdm5b,Flt3,Fam65a,Irgm1,Stat1,Cebpb,H2-Q7,Ggt5,Zcchc11,Mpl,Irf1,Capg,Skil,Serpina3f,Sgms1,Aim2,Stat3,Ifi203,Xaf1,Zyx,Traf1,Mndal		GO:0045930	Negative regulation of mitotic cell cycle		5	218	1.32	0.00047	Ier3,Btg2,Dusp1,Hmga2,Klf4		GO:0071345	Cellular response to cytokine stimulus		5	698	1.16	0.0235	Hsp90ab1,Ifitm1,Socs3,Hspa5,Selp
GO:0006950	Response to stress	Stress response	74	3045	0.3	2.86e-06	Ndrg1,Dnajb1,Rhoa,Eng,Serinc3,Lsp1,Ccl4,Dusp6,Zfp36l1,Bnip3l,Ifnar1,Map3k8,Pdgfrb,Anxa1,Pold4,Ifitm3,Casp4,Sdhaf4,Cat,Procr,Anxa5,Cd1d1,Bcl10,Trp53inp1,Pink1,Pf4,P2rx4,Ulk1,Oasl2,Herc6,Smg1,Irf2,Rora,Fam65a,Slfn8,Nfkbid,Eef2k,Itpr2,Irgm1,Ier5,Stat1,Cebpb,H2-Q7,Ggt5,Serpinb1a,Trim30a,Apc,Pecam1,Glul,Rnasel,Uvssa,Kdm6b,Dst,Fbxl20,B2m,H2-T23,Sqstm1,Plek,Sox4,Txnip,Irf1,Shisa5,Capg,Pld1,Sgms1,Atp2b4,…		GO:0045786	Negative regulation of cell cycle	Anti-cell cycling	6	400	1.14	0.00048	Ier3,Btg2,Dusp1,Rhob,Hmga2,Klf4		GO:0042220	Response to cocaine		3	55	2.04	0.0146	Hsp90ab1,Hsp90aa1,Hspa5
GO:0006955	Immune response		36	979	0.48	4.11e-06	Cd274,Serinc3,Ccl4,Ifnar1,Ltb,Anxa1,Ifitm3,Casp4,Sdhaf4,Ifi44,Cd1d1,Bcl10,Pf4,Oasl2,Herc6,Lag3,Rora,Tnfsf10,Irgm1,Klhl6,Stat1,H2-Q7,Trim30a,Kdm6b,B2m,H2-T23,Pou2f2,Irf1,Pdcd1lg2,Capg,Aim2,Stat3,Zyx,H2-D1,Apobec3,Fau		GO:0043065	Positive regulation of apoptotic process	Pro-apoptosis	7	641	1	0.00051	Dusp1,Dnaja1,Mcl1,Rhob,Egr1,Hmga2,Jun		GO:1905323	Telomerase holoenzyme complex assembly		2	3	3.13	0.0146	Hsp90ab1,Hsp90aa1
GO:0001819	Positive regulation of cytokine production	Cytokine production	23	436	0.63	5.21e-06	Cd274,Ccl4,Ifnar1,Ltb,Anxa1,Casp4,Cd1d1,Bcl10,Pf4,Rora,Flt3,Stat1,Cebpb,Peli1,Zcchc11,B2m,H2-T23,Irf1,Zbtb20,Furin,Aim2,Stat3,Mndal		GO:0010564	Regulation of cell cycle process		6	583	0.98	0.0031	Ier3,Dusp1,Hmga2,Hspa1a,Klf4,Hspa1b		GO:0010033	Response to organic substance		8	2742	0.77	0.0191	Mpo,Hsp90ab1,Ifitm1,Socs3,Junb,Hsp90aa1,Hspa5,Selp
GO:0001817	Regulation of cytokine production		29	698	0.53	8.54e-06	Cd274,Ccl4,Per1,Ifnar1,Ltb,Anxa1,Casp4,Cd1d1,Bcl10,Pf4,Lag3,Rora,Flt3,Stat1,Cebpb,Serpinb1a,Trim30a,Peli1,Zcchc11,B2m,Mpl,H2-T23,Irf1,Pdcd1lg2,Zbtb20,Furin,Aim2,Stat3,Mndal		GO:0071499	Cellular response to laminar fluid shear stress		2	6	2.49	0.0031	Klf2,Klf4		GO:0042026	Protein refolding		2	15	2.43	0.0439	Hsp90aa1,Hspa5
GO:0071345	Cellular response to cytokine stimulus		29	698	0.53	8.54e-06	Rhoa,Lsp1,Ccl4,Lims1,Nfkbia,Zfp36l1,Ifnar1,Krt18,Ifitm3,Pf4,Rora,Kdm5b,Flt3,Fam65a,Irgm1,Stat1,Cebpb,H2-Q7,Zcchc11,Mpl,Irf1,Capg,Sgms1,Aim2,Stat3,Ifi203,Zyx,Traf1,Mndal		GO:0042127	Regulation of cell population proliferation		9	1650	0.7	0.0033	Btg2,Dusp1,Zfp36,Egr1,Hmga2,Hspa1a,Jund,Jun,Klf4		GO:0007004	Telomere maintenance via telomerase		2	18	2.35	0.0496	Hsp90ab1,Hsp90aa1
GO:0035456	Response to interferon-beta		8	43	1.18	5.18e-05	Ifitm3,Irgm1,Stat1,Irf1,Aim2,Ifi203,Xaf1,Mndal		GO:0042769	DNA damage response, detection of DNA damage	DNA damage detection	2	9	2.31	0.0054	Dnaja1,Hmga2		GO:0045793	Positive regulation of cell size		2	17	2.37	0.0496	Hsp90ab1,Hsp90aa1
GO:1901700	Response to oxygen-containing compound		45	1585	0.36	5.28e-05	Gramd1a,Rhoa,Cd274,Per1,Nfkbia,Zfp36l1,Ifnar1,Nr4a1,Pdgfrb,Anxa1,Casp4,Cat,Anxa5,Bcl10,Trp53inp1,Stap1,Pf4,P2rx4,Col4a1,Rora,Plscr4,Tnfsf10,Eef2k,Itpr2,Stat1,Rab31,Cebpb,Ggt5,Apc,Glul,Peli1,Kdm6b,B2m,Sox4,Txnip,Irf1,Pdcd1lg2,Zbtb20,Pld1,Serpina3f,Sgms1,Atp2b4,Stat3,Ly6a,Ly6c2		GO:1901990	Regulation of mitotic cell cycle phase transition		4	255	1.16	0.0119	Ier3,Dusp1,Hmga2,Klf4		GO:0048608	Reproductive structure development		4	476	1.23	0.0496	Hsp90ab1,Socs3,Junb,Hspa5
GO:0010629	Negative regulation of gene expression		49	1811	0.34	5.35e-05	Mxd1,Dnajb1,Eng,Cd274,Lims1,Ddx5,Per1,Zfp36l1,Ctla2a,Anxa1,Smarca2,Trp53inp1,Pnrc2,Pink1,Pan3,Lag3,Smg1,Paip2,Kdm5b,Flt3,Mxd4,Taf7,Stat1,Cebpb,Zcchc6,Sox6,Serpinb1a,Trim30a,Apc,Elk4,Zcchc11,Sqstm1,Txnip,Nr1h2,Irf1,Cbx6,Zc3h6,Pdcd1lg2,Zbtb20,Skil,Furin,Mef2a,Atp2b4,Stat3,Ifi203,H3f3a,Tfdp2,Nrxn1,Mndal		GO:0007568	Aging	Aging	4	287	1.11	0.0174	Fos,Hmga2,Jund,Jun		GO:0051131	Chaperone-mediated protein complex assembly		2	17	2.37	0.0496	Hsp90ab1,Hsp90aa1
GO:0043122	Regulation of i-kappab kinase/nf-kappab signaling		14	194	0.77	7.13e-05	S100a4,Rhoa,Per1,Bcl10,Pink1,Rora,Tnfsf10,Nfkbid,Stat1,Trim30a,Peli1,Sqstm1,Akap13,Traf1		GO:0034097	Response to cytokine		11	818	1.09	7.36e-07	Klf6,Fos,Dusp1,Serpina3g,Mcl1,Zfp36,Klf2,Egr1,Jund,Jun,Klf4		GO:0070887	Cellular response to chemical stimulus		7	2535	0.74	0.0496	Mpo,Hsp90ab1,Ifitm1,Socs3,Junb,Hspa5,Selp
GO:0080134	Regulation of response to stress		38	1273	0.39	0.00013	Gadd45b,Serinc3,Ddx5,Per1,Nfkbia,Ctla2a,Anxa1,Casp4,Rb1cc1,Anxa5,Pink1,Stap1,Lag3,Smg1,Rora,Ypel3,Trafd1,Irgm1,Ier5,Stat1,Cebpb,Serpinb1a,Ppp1r10,B2m,H2-T23,Plek,Irf1,Skil,Rell1,Mctp1,Atp2b4,Aim2,Ifi203,Zyx,Treml2,Traf1,Apobec3,Mndal		GO:0010941	Regulation of cell death		13	1661	0.86	3.18e-06	Ier3,Btg2,Fos,Dusp1,Dnaja1,Mcl1,Zfp36,Rhob,Egr1,Hmga2,Jun,Klf4,Hspa1b		GO:1903409	Reactive oxygen species biosynthetic process		2	19	2.32	0.0496	Mpo,Hsp90aa1
GO:0010941	Regulation of cell death	Regulation cell death	45	1661	0.34	0.00014	Mien1,Rhoa,Gadd45b,Cd274,Serinc3,Ubb,Lims1,Dusp6,Zfp36l1,Bnip3l,Fam134b,Nr4a1,Krt18,Pdgfrb,Anxa1,Casp4,Rb1cc1,Stk17b,Itm2c,Cat,Anxa5,Bcl10,Trp53inp1,Pink1,Pf4,Ulk1,Tnfsf10,Nfkbid,Tsc22d1,Eef2k,Stat1,Cebpb,Apc,Ppp1r10,Peli1,Mpl,Sox4,Txnip,Irf1,Itsn1,Skil,Sgms1,Stat3,Traf1,Phlda1		GO:0006950	Response to stress		16	3045	0.68	3.53e-06	Ier3,Btg2,Fos,Dusp1,Dnaja1,Mcl1,Ppp1r15a,Zfp36,Klf2,Rhob,Egr1,Hmga2,Hspa1a,Jun,Klf4,Hspa1b
GO:0043067	Regulation of programmed cell death		42	1510	0.35	0.00017	Mien1,Rhoa,Gadd45b,Cd274,Serinc3,Ubb,Lims1,Dusp6,Zfp36l1,Bnip3l,Fam134b,Nr4a1,Krt18,Pdgfrb,Anxa1,Casp4,Rb1cc1,Stk17b,Itm2c,Cat,Anxa5,Bcl10,Trp53inp1,Pink1,Pf4,Tnfsf10,Nfkbid,Tsc22d1,Eef2k,Stat1,Cebpb,Apc,Ppp1r10,Peli1,Mpl,Sox4,Txnip,Itsn1,Skil,Sgms1,Traf1,Phlda1		GO:0050896	Response to stimulus		21	6908	0.45	7.71e-06	Klf6,Ier3,Fosb,Btg2,Fos,Dusp1,Dnaja1,Serpina3g,Mcl1,Ppp1r15a,Zfp36,Ier2,Klf2,Rhob,Egr1,Hmga2,Hspa1a,Jund,Jun,Klf4,Hspa1b
GO:1903706	Regulation of hemopoiesis	Regulation hemopoiesis	19	403	0.58	0.00021	Rhoa,Nfkbia,Zfp36l1,Ctla2a,Anxa1,Cd1d1,Pf4,Lag3,Flt3,Nfkbid,Stat1,Cebpb,Apc,B2m,Mpl,Sox4,Irf1,Stat3,Meis1		GO:1901700	Response to oxygen-containing compound		12	1585	0.84	8.93e-06	Fosb,Btg2,Fos,Dusp1,Serpina3g,Zfp36,Klf2,Rhob,Egr1,Jund,Jun,Klf4
GO:0030217	T cell differentiation	T cell differentiation	12	162	0.78	0.00027	Rhoa,Zfp36l1,Anxa1,Cd1d1,Rora,Flt3,Gimap1,Apc,B2m,Sox4,Irf1,Stat3		GO:0048523	Negative regulation of cellular process		17	4672	0.52	5.33e-05	Ier3,Btg2,Dusp1,Dnaja1,Serpina3g,Mcl1,Ppp1r15a,Zfp36,Klf2,Rhob,Egr1,Hmga2,Hspa1a,Jund,Jun,Klf4,Hspa1b
GO:0045321	Leukocyte activation	Leukocyte activation	21	511	0.52	0.0004	Ndrg1,Rhoa,Zfp36l1,Ifnar1,Anxa1,Cd1d1,Bcl10,Lag3,Rora,Flt3,Lcp2,Gimap1,Cebpb,Apc,B2m,H2-T23,Sox4,Pou2f2,Irf1,Stat3,Treml2		GO:0080134	Regulation of response to stress		8	1273	0.76	0.0037	Ier3,Dusp1,Dnaja1,Mcl1,Ppp1r15a,Zfp36,Hmga2,Klf4
GO:0048534	Hematopoietic or lymphoid organ development		25	695	0.47	0.00042	Mknk2,Rhoa,Fli1,Zfp36l1,Ltb,Pdgfrb,Anxa1,Cd1d1,Stap1,Herc6,Rora,Flt3,Gimap1,Sox6,Apc,B2m,Mpl,Plek,Sox4,Pou2f2,Irf1,Stat3,Chd2,Apobec3,Meis1		GO:0071345	Cellular response to cytokine stimulus		6	698	0.9	0.007	Klf6,Dusp1,Zfp36,Klf2,Egr1,Klf4
GO:0032496	Response to lipopolysaccharide		16	320	0.61	0.0006	Rhoa,Cd274,Nfkbia,Ifnar1,Nr4a1,Bcl10,Stap1,Pf4,Plscr4,Stat1,Cebpb,Ggt5,Peli1,B2m,Pdcd1lg2,Sgms1		GO:0032496	Response to lipopolysaccharide		4	320	1.06	0.0243	Fos,Zfp36,Jund,Jun
GO:0002683	Negative regulation of immune system process		17	439	0.5	0.0049	Cd274,Nfkbia,Zfp36l1,Anxa1,Bcl10,Stap1,Pf4,Lag3,Flt3,Nfkbid,Trafd1,Cebpb,Peli1,H2-T23,Irf1,Pdcd1lg2,Meis1		GO:0010033	Response to organic substance		18	2742	0.78	2.89e-08	Klf6,Fosb,Btg2,Fos,Dusp1,Dnaja1,Serpina3g,Mcl1,Ppp1r15a,Zfp36,Ier2,Klf2,Egr1,Hspa1a,Jund,Jun,Klf4,Hspa1b
GO:1903708	Positive regulation of hemopoiesis	Pro-hemopoiesis	11	217	0.62	0.0105	Rhoa,Zfp36l1,Anxa1,Cd1d1,Pf4,Nfkbid,Stat1,Mpl,Sox4,Irf1,Stat3		GO:0033554	Cellular response to stress		15	1493	0.97	2.89e-08	Ier3,Btg2,Fos,Dnaja1,Mcl1,Ppp1r15a,Zfp36,Klf2,Rhob,Egr1,Hmga2,Hspa1a,Jun,Klf4,Hspa1b
GO:1903707	Negative regulation of hemopoiesis	Anti-hemopoiesis	9	146	0.7	0.0108	Nfkbia,Zfp36l1,Anxa1,Pf4,Lag3,Flt3,Nfkbid,Irf1,Meis1		GO:0042221	Response to chemical		19	3720	0.67	1.64e-07	Klf6,Fosb,Btg2,Fos,Dusp1,Dnaja1,Serpina3g,Mcl1,Ppp1r15a,Zfp36,Ier2,Klf2,Rhob,Egr1,Hspa1a,Jund,Jun,Klf4,Hspa1b
GO:0071346	Cellular response to interferon-gamma	IFN	7	100	0.76	0.0245	Ccl4,Irgm1,Stat1,H2-Q7,Irf1,Capg,Zyx		GO:0009719	Response to endogenous stimulus		13	1370	0.94	7.36e-07	Fosb,Btg2,Fos,Dusp1,Dnaja1,Serpina3g,Zfp36,Ier2,Klf2,Egr1,Jund,Jun,Klf4
GO:0043124	Negative regulation of i-kappab kinase/nf-kappab signaling	NF-kB	5	46	0.95	0.0268	Rhoa,Per1,Rora,Nfkbid,Stat1		GO:0031324	Negative regulation of cellular metabolic process		16	2497	0.77	7.36e-07	Ier3,Btg2,Dusp1,Dnaja1,Serpina3g,Mcl1,Ppp1r15a,Zfp36,Klf2,Egr1,Hmga2,Hspa1a,Jund,Jun,Klf4,Hspa1b
GO:0045637	Regulation of myeloid cell differentiation	Myelopoiesis	10	211	0.59	0.0272	Nfkbia,Zfp36l1,Pf4,Stat1,Cebpb,Apc,B2m,Mpl,Stat3,Meis1		GO:0006357	Regulation of transcription by rna polymerase ii		14	1897	0.83	1.99e-06	Klf6,Fosb,Btg2,Fos,Ppp1r15a,Zfp36,Ier2,Klf2,Egr1,Hmga2,Hspa1a,Jund,Jun,Klf4
GO:0045620	Negative regulation of lymphocyte differentiation	Anti-lymphopoiesis	5	55	0.87	0.049	Anxa1,Lag3,Flt3,Nfkbid,Irf1		GO:0014070	Response to organic cyclic compound		11	930	1.04	1.99e-06	Fosb,Btg2,Fos,Dusp1,Dnaja1,Zfp36,Klf2,Egr1,Jund,Jun,Klf4
GO:0045892	Negative regulation of transcription, dna-templated		28	1181	0.29	0.0496	Mxd1,Dnajb1,Eng,Lims1,Ddx5,Per1,Smarca2,Kdm5b,Mxd4,Taf7,Stat1,Cebpb,Sox6,Apc,Elk4,Sqstm1,Txnip,Nr1h2,Irf1,Cbx6,Zc3h6,Zbtb20,Skil,Mef2a,Ifi203,H3f3a,Tfdp2,Mndal		GO:0051172	Negative regulation of nitrogen compound metabolic process		15	2310	0.78	1.99e-06	Ier3,Btg2,Dusp1,Dnaja1,Serpina3g,Ppp1r15a,Zfp36,Klf2,Egr1,Hmga2,Hspa1a,Jund,Jun,Klf4,Hspa1b
GO:0050789	Regulation of biological process		186	9973	0.18	6.07e-11	S100a4,Mxd1,Mien1,Mknk2,Hlf,Arhgef18,Ndrg1,Dnajb1,Rhoa,Eng,Gadd45b,Fli1,Cd274,Serinc3,Lsp1,Ccl4,Ubb,Lims1,Dusp6,Tcp11l2,Ddx5,Per1,Nfkbia,Zfp36l1,Ctla2a,Ctla2b,Bnip3l,Fam134b,Klhl24,Ifnar1,Nr4a1,Krt18,Map3k8,Ltb,Diap1,Pdgfrb,Anxa1,Zfand5,Pold4,Smarca2,Ifitm3,Casp4,Rb1cc1,Stk17b,Itm2c,Cat,Dusp2,Fabp5,Procr,Anxa5,S100a11,Cd1d1,Bcl10,Trp53inp1,Pnrc2,Pink1,Stap1,Rasgef1b,Pf4,Ccng2,P2rx4,Ulk1,Oasl2,Pan…		GO:0071310	Cellular response to organic substance		14	1987	0.81	2.56e-06	Klf6,Fosb,Fos,Dusp1,Dnaja1,Ppp1r15a,Zfp36,Klf2,Egr1,Hspa1a,Jund,Jun,Klf4,Hspa1b
GO:0065007	Biological regulation		193	10591	0.17	6.07e-11	Cd52,S100a4,Mxd1,Napsa,Mien1,Mknk2,Hlf,Arhgef18,Ndrg1,Dnajb1,Rhoa,Eng,Gadd45b,Fli1,Cd274,Serinc3,Lsp1,Ccl4,Ubb,Lims1,Dusp6,Tcp11l2,Ddx5,Per1,Nfkbia,Zfp36l1,Ctla2a,Ctla2b,Bnip3l,Fam134b,Klhl24,Ifnar1,Nr4a1,Krt18,Map3k8,Ltb,Diap1,Pdgfrb,Anxa1,Zfand5,Pold4,Smarca2,Ifitm3,Casp4,Rb1cc1,Stk17b,Itm2c,Cat,Dusp2,Fabp5,Procr,Anxa5,S100a11,Cd1d1,Bcl10,Trp53inp1,Pnrc2,Pink1,Stap1,Rasgef1b,Pf4,Ccng2,P2rx4,Ulk…		GO:0031323	Regulation of cellular metabolic process		20	5479	0.53	3.18e-06	Klf6,Ier3,Fosb,Btg2,Fos,Dusp1,Dnaja1,Serpina3g,Mcl1,Ppp1r15a,Zfp36,Ier2,Klf2,Egr1,Hmga2,Hspa1a,Jund,Jun,Klf4,Hspa1b
GO:0009607	Response to biotic stimulus		50	1178	0.54	1.17e-10	Cd52,Rhoa,Cd274,Serinc3,Ccl4,Nfkbia,Bnip3l,Ifnar1,Nr4a1,Anxa1,Ifitm3,Casp4,Sdhaf4,Ifi44,Cd1d1,Bcl10,Stap1,Pf4,Oasl2,Herc6,Irf2,Plscr4,Flt3,Slfn8,Kiaa1551,Irgm1,Klhl6,Stat1,Cebpb,H2-Q7,Ggt5,Trim30a,Rnasel,Peli1,B2m,H2-T23,Txnip,Irf1,Pdcd1lg2,Capg,Pld1,Serpina3f,Sgms1,Aim2,Zyx,Apobec3,Fau,Ly6a,Mndal,Rgs1		GO:0051254	Positive regulation of rna metabolic process		13	1696	0.85	3.51e-06	Klf6,Fosb,Btg2,Fos,Ppp1r15a,Zfp36,Ier2,Klf2,Egr1,Hmga2,Jund,Jun,Klf4
GO:0050794	Regulation of cellular process		179	9541	0.18	1.31e-10	S100a4,Mxd1,Mien1,Mknk2,Hlf,Arhgef18,Ndrg1,Dnajb1,Rhoa,Eng,Gadd45b,Fli1,Cd274,Serinc3,Lsp1,Ccl4,Ubb,Lims1,Dusp6,Tcp11l2,Ddx5,Per1,Nfkbia,Zfp36l1,Ctla2a,Ctla2b,Bnip3l,Fam134b,Klhl24,Ifnar1,Nr4a1,Krt18,Map3k8,Ltb,Diap1,Pdgfrb,Anxa1,Zfand5,Pold4,Smarca2,Ifitm3,Casp4,Rb1cc1,Stk17b,Itm2c,Cat,Dusp2,Fabp5,Anxa5,S100a11,Cd1d1,Bcl10,Trp53inp1,Pink1,Stap1,Rasgef1b,Pf4,Ccng2,P2rx4,Ulk1,Oasl2,Pan3,Gng11,Gigy…		GO:0070887	Cellular response to chemical stimulus		15	2535	0.74	3.51e-06	Klf6,Fosb,Fos,Dusp1,Dnaja1,Ppp1r15a,Zfp36,Klf2,Rhob,Egr1,Hspa1a,Jund,Jun,Klf4,Hspa1b
GO:0051707	Response to other organism		49	1145	0.54	1.31e-10	Cd52,Rhoa,Cd274,Serinc3,Ccl4,Nfkbia,Bnip3l,Ifnar1,Nr4a1,Anxa1,Ifitm3,Casp4,Sdhaf4,Ifi44,Cd1d1,Bcl10,Stap1,Pf4,Oasl2,Herc6,Irf2,Plscr4,Flt3,Slfn8,Kiaa1551,Irgm1,Klhl6,Stat1,Cebpb,H2-Q7,Ggt5,Trim30a,Rnasel,Peli1,B2m,H2-T23,Irf1,Pdcd1lg2,Capg,Pld1,Serpina3f,Sgms1,Aim2,Zyx,Apobec3,Fau,Ly6a,Mndal,Rgs1		GO:0043618	Regulation of transcription from rna polymerase ii promoter in response to stress		5	54	1.93	3.56e-06	Ppp1r15a,Klf2,Egr1,Hspa1a,Jun
GO:0044419	Interspecies interaction between organisms		51	1309	0.5	7.43e-10	Cd52,Rhoa,Cd274,Serinc3,Ccl4,Nfkbia,Bnip3l,Ifnar1,Nr4a1,Anxa1,Ifitm3,Casp4,Sdhaf4,Ifi44,Cd1d1,Bcl10,Stap1,Pf4,Ulk1,Oasl2,Herc6,Irf2,Plscr4,Flt3,Slfn8,Kiaa1551,Irgm1,Klhl6,Stat1,Cebpb,H2-Q7,Ggt5,Trim30a,Rnasel,Peli1,B2m,H2-T23,Irf1,Pdcd1lg2,Capg,Furin,Pld1,Serpina3f,Sgms1,Aim2,Zyx,Apobec3,Fau,Ly6a,Mndal,Rgs1		GO:0009725	Response to hormone		10	812	1.05	4.25e-06	Fosb,Btg2,Fos,Dusp1,Dnaja1,Serpina3g,Zfp36,Egr1,Jund,Jun
GO:0048519	Negative regulation of biological process		115	5108	0.26	3.23e-09	Mxd1,Mien1,Arhgef18,Ndrg1,Dnajb1,Rhoa,Eng,Gadd45b,Cd274,Ccl4,Lims1,Dusp6,Ddx5,Per1,Nfkbia,Zfp36l1,Ctla2a,Ctla2b,Bnip3l,Fam134b,Nr4a1,Krt18,Pdgfrb,Anxa1,Smarca2,Ifitm3,Rb1cc1,Itm2c,Cat,Dusp2,Fabp5,Procr,Anxa5,Bcl10,Trp53inp1,Pnrc2,Pink1,Stap1,Pf4,P2rx4,Ulk1,Oasl2,Pan3,Lag3,Smg1,Rrad,Rora,Paip2,Pik3ip1,Kdm5b,Flt3,Mxd4,Fam65a,Kiaa1551,Nfkbid,Tsc22d1,Eef2k,Midn,Trafd1,Itpr2,Gtf2i,Ccdc125,Taf7,Stat1,C…		GO:0051173	Positive regulation of nitrogen compound metabolic process		16	3119	0.67	4.25e-06	Klf6,Ier3,Fosb,Btg2,Fos,Ppp1r15a,Zfp36,Ier2,Klf2,Egr1,Hmga2,Hspa1a,Jund,Jun,Klf4,Hspa1b
GO:0048583	Regulation of response to stimulus		92	3651	0.31	4.25e-09	S100a4,Arhgef18,Rhoa,Eng,Gadd45b,Cd274,Serinc3,Ccl4,Ubb,Lims1,Dusp6,Ddx5,Per1,Nfkbia,Ctla2a,Klhl24,Map3k8,Pdgfrb,Anxa1,Casp4,Rb1cc1,Itm2c,Cat,Dusp2,Fabp5,Anxa5,Cd1d1,Bcl10,Trp53inp1,Pink1,Stap1,Pf4,P2rx4,Ulk1,Lag3,Smg1,Rora,Pik3ip1,Ypel3,Fam65a,Tnfsf10,Nfkbid,Trafd1,Gtf2i,Irgm1,Klhl6,Lcp2,Ier5,Ccdc125,Sipa1l1,Stat1,Cebpb,Serpinb1a,Trim30a,Apc,Pecam1,Eps8l1,Ppp1r10,Peli1,Zcchc11,B2m,H2-T23,Sqstm1,…		GO:0045934	Negative regulation of nucleobase-containing compound metabolic process		12	1415	0.89	4.29e-06	Ier3,Btg2,Dusp1,Ppp1r15a,Zfp36,Klf2,Egr1,Hmga2,Hspa1a,Jund,Jun,Klf4
GO:0070887	Cellular response to chemical stimulus		71	2535	0.36	3.19e-08	Gramd1a,Mknk2,Gstm1,Ndrg1,Rhoa,Eng,Cd274,Lsp1,Ccl4,Lims1,Ddx5,Nfkbia,Zfp36l1,Bnip3l,Ifnar1,Nr4a1,Krt18,Diap1,Pdgfrb,Anxa1,Ifitm3,Casp4,Cat,Anxa5,Bcl10,Trp53inp1,Pink1,Stap1,Pf4,P2rx4,Col4a1,Rora,Plscr4,Kdm5b,Flt3,Fam65a,Nceh1,Eef2k,Itpr2,Irgm1,Taf7,Stat1,Rab31,Cebpb,H2-Q7,Sox6,Apc,Ltbp3,Kdm6b,Zcchc11,B2m,Mpl,Sox4,Nr1h2,Irf1,Pdcd1lg2,Capg,Zbtb20,Skil,Sgms1,Mef2a,Atp2b4,Aim2,Stat3,Ifi203,Zyx,Traf1,…		GO:0009628	Response to abiotic stimulus		11	1126	0.95	5.08e-06	Fosb,Btg2,Fos,Dusp1,Dnaja1,Rhob,Egr1,Hspa1a,Jund,Jun,Hspa1b
GO:0071310	Cellular response to organic substance		60	1987	0.39	9e-08	Gramd1a,Rhoa,Eng,Cd274,Lsp1,Ccl4,Lims1,Ddx5,Nfkbia,Zfp36l1,Ifnar1,Nr4a1,Krt18,Diap1,Pdgfrb,Anxa1,Ifitm3,Casp4,Cat,Anxa5,Bcl10,Trp53inp1,Stap1,Pf4,P2rx4,Col4a1,Rora,Plscr4,Kdm5b,Flt3,Fam65a,Eef2k,Itpr2,Irgm1,Taf7,Stat1,Rab31,Cebpb,H2-Q7,Sox6,Apc,Ltbp3,Zcchc11,B2m,Mpl,Sox4,Nr1h2,Irf1,Pdcd1lg2,Capg,Zbtb20,Skil,Sgms1,Atp2b4,Aim2,Stat3,Ifi203,Zyx,Traf1,Mndal		GO:0065009	Regulation of molecular function		18	4379	0.58	5.14e-06	Klf6,Fosb,Btg2,Fos,Dusp1,Dnaja1,Serpina3g,Ppp1r15a,Zfp36,Ier2,Klf2,Egr1,Hmga2,Hspa1a,Jund,Jun,Klf4,Hspa1b
GO:0010033	Response to organic substance		73	2742	0.34	1.3e-07	Gramd1a,Rhoa,Eng,Cd274,Lsp1,Ccl4,Lims1,Dusp6,Ddx5,Per1,Nfkbia,Zfp36l1,Ifnar1,Nr4a1,Krt18,Diap1,Pdgfrb,Anxa1,Ifitm3,Casp4,Cat,Anxa5,Bcl10,Trp53inp1,Stap1,Pf4,P2rx4,Col4a1,Rora,Plscr4,Kdm5b,Flt3,Fam65a,Tnfsf10,Eef2k,Itpr2,Irgm1,Taf7,Stat1,Rab31,Cebpb,H2-Q7,Ggt5,Sox6,Apc,Ltbp3,Glul,Peli1,Zcchc11,B2m,Mpl,Sox4,Txnip,Nr1h2,Irf1,Pdcd1lg2,Capg,Zbtb20,Skil,Pld1,Serpina3f,Sgms1,Atp2b4,Aim2,Stat3,Ifi203,Xaf…		GO:0048518	Positive regulation of biological process		20	5869	0.5	5.79e-06	Klf6,Ier3,Fosb,Btg2,Fos,Dusp1,Dnaja1,Mcl1,Ppp1r15a,Zfp36,Ier2,Klf2,Rhob,Egr1,Hmga2,Hspa1a,Jund,Jun,Klf4,Hspa1b
GO:0010468	Regulation of gene expression		93	4041	0.27	2.88e-07	Mxd1,Mknk2,Hlf,Dnajb1,Rhoa,Eng,Fli1,Cd274,Ccl4,Lims1,Ddx5,Per1,Nfkbia,Zfp36l1,Ctla2a,Ifnar1,Nr4a1,Ltb,Anxa1,Smarca2,Casp4,Cat,Cd1d1,Bcl10,Trp53inp1,Pnrc2,Pink1,Stap1,Pf4,Ulk1,Pan3,Abtb1,Lag3,Smg1,Irf2,Rora,Clk1,Paip2,Kdm5b,Flt3,Mxd4,Kiaa1551,Nfkbid,Tsc22d1,Eef2k,Aff4,Ier5,Taf7,Stat1,Cebpb,Zcchc6,Sox6,Serpinb1a,Trim30a,Apc,Rnasel,Elk4,Peli1,Kdm6b,Maff,Zcchc11,B2m,Mpl,H2-T23,Sqstm1,Sox4,Txnip,Nr1h2…		GO:0000122	Negative regulation of transcription by rna polymerase ii		10	881	1.02	5.92e-06	Btg2,Ppp1r15a,Zfp36,Klf2,Egr1,Hmga2,Hspa1a,Jund,Jun,Klf4
GO:0048522	Positive regulation of cellular process		112	5407	0.23	8.43e-07	S100a4,Mien1,Hlf,Rhoa,Eng,Gadd45b,Fli1,Cd274,Serinc3,Ccl4,Ubb,Lims1,Dusp6,Ddx5,Per1,Nfkbia,Zfp36l1,Bnip3l,Ifnar1,Nr4a1,Map3k8,Diap1,Pdgfrb,Anxa1,Pold4,Smarca2,Casp4,Rb1cc1,Stk17b,Itm2c,Cat,Fabp5,Anxa5,S100a11,Cd1d1,Bcl10,Trp53inp1,Pink1,Stap1,Pf4,P2rx4,Ulk1,Pan3,Lag3,Irf2,Rora,S100a10,Ypel3,Kdm5b,Flt3,Fam65a,Tnfsf10,Kiaa1551,Nfkbid,Tsc22d1,Eef2k,Irgm1,Marcksl1,Lcp2,Ier5,Taf7,Stat1,Iqgap2,Rab31,Ce…		GO:0019219	Regulation of nucleobase-containing compound metabolic process		16	3265	0.65	5.92e-06	Klf6,Ier3,Fosb,Btg2,Fos,Dusp1,Ppp1r15a,Zfp36,Ier2,Klf2,Egr1,Hmga2,Hspa1a,Jund,Jun,Klf4
GO:0051716	Cellular response to stimulus		113	5497	0.22	1e-06	Gramd1a,Mknk2,Gstm1,Arhgef18,Ndrg1,Dnajb1,Rhoa,Eng,Cd274,Lsp1,Ccl4,Lims1,Tcp11l2,Ddx5,Nfkbia,Zfp36l1,Bnip3l,Ifnar1,Nr4a1,Krt18,Map3k8,Ltb,Diap1,Pdgfrb,Anxa1,Zfand5,Pold4,Ifitm3,Casp4,Stk17b,Cat,Anxa5,Bcl10,Trp53inp1,Pink1,Stap1,Rasgef1b,Pf4,P2rx4,Ulk1,Gng11,Gigyf1,Lag3,Smg1,Col4a1,Rrad,Rora,Plscr4,Kdm5b,Flt3,Fam65a,Tnfsf10,Nfkbid,Dtx3,Nceh1,Eef2k,Itpr2,Irgm1,Klhl6,Lcp2,Ier5,Sipa1l1,Taf7,Stat1,Iqg…		GO:0042981	Regulation of apoptotic process		12	1486	0.87	5.92e-06	Ier3,Btg2,Dusp1,Dnaja1,Mcl1,Zfp36,Rhob,Egr1,Hmga2,Jun,Klf4,Hspa1b
GO:0009617	Response to bacterium		30	660	0.57	1.1e-06	Cd52,Rhoa,Cd274,Nfkbia,Ifnar1,Nr4a1,Ifi44,Bcl10,Stap1,Pf4,Herc6,Plscr4,Kiaa1551,Irgm1,Klhl6,Stat1,Cebpb,Ggt5,Trim30a,Peli1,B2m,H2-T23,Pdcd1lg2,Pld1,Serpina3f,Sgms1,Fau,Ly6a,Mndal,Rgs1		GO:0051171	Regulation of nitrogen compound metabolic process		19	5126	0.53	5.92e-06	Klf6,Ier3,Fosb,Btg2,Fos,Dusp1,Dnaja1,Serpina3g,Ppp1r15a,Zfp36,Ier2,Klf2,Egr1,Hmga2,Hspa1a,Jund,Jun,Klf4,Hspa1b
GO:0019222	Regulation of metabolic process		121	6085	0.21	1.14e-06	Mxd1,Mknk2,Hlf,Dnajb1,Rhoa,Eng,Gadd45b,Fli1,Cd274,Ccl4,Ubb,Lims1,Dusp6,Ddx5,Per1,Nfkbia,Zfp36l1,Ctla2a,Ctla2b,Bnip3l,Ifnar1,Nr4a1,Map3k8,Ltb,Pdgfrb,Anxa1,Smarca2,Casp4,Rb1cc1,Itm2c,Cat,Dusp2,Fabp5,Cd1d1,Bcl10,Trp53inp1,Pnrc2,Pink1,Stap1,Pf4,Ccng2,Ulk1,Oasl2,Pan3,Abtb1,Lag3,Smg1,Irf2,Rora,Clk1,Paip2,Pik3ip1,Kdm5b,Flt3,Mxd4,Tnfsf10,Kiaa1551,Nfkbid,Tsc22d1,Eef2k,Midn,Irgm1,Aff4,Lcp2,Ier5,Taf7,Stat1,…		GO:0080090	Regulation of primary metabolic process		19	5290	0.52	8.03e-06	Klf6,Ier3,Fosb,Btg2,Fos,Dusp1,Dnaja1,Serpina3g,Ppp1r15a,Zfp36,Ier2,Klf2,Egr1,Hmga2,Hspa1a,Jund,Jun,Klf4,Hspa1b
GO:0048518	Positive regulation of biological process		118	5869	0.21	1.14e-06	S100a4,Mien1,Hlf,Rhoa,Eng,Gadd45b,Fli1,Cd274,Serinc3,Ccl4,Ubb,Lims1,Dusp6,Ddx5,Per1,Nfkbia,Zfp36l1,Bnip3l,Ifnar1,Nr4a1,Map3k8,Ltb,Diap1,Pdgfrb,Anxa1,Pold4,Smarca2,Casp4,Rb1cc1,Stk17b,Itm2c,Cat,Fabp5,Anxa5,S100a11,Cd1d1,Bcl10,Trp53inp1,Pink1,Stap1,Pf4,P2rx4,Ulk1,Pan3,Lag3,Irf2,Rora,S100a10,Ypel3,Kdm5b,Flt3,Fam65a,Tnfsf10,Kiaa1551,Nfkbid,Tsc22d1,Eef2k,Irgm1,Klhl6,Marcksl1,Lcp2,Ier5,Taf7,Stat1,Iqgap…		GO:0010604	Positive regulation of macromolecule metabolic process		16	3467	0.63	1.08e-05	Klf6,Ier3,Fosb,Btg2,Fos,Ppp1r15a,Zfp36,Ier2,Klf2,Egr1,Hmga2,Hspa1a,Jund,Jun,Klf4,Hspa1b
GO:0060255	Regulation of macromolecule metabolic process		114	5618	0.22	1.45e-06	Mxd1,Mknk2,Hlf,Dnajb1,Rhoa,Eng,Gadd45b,Fli1,Cd274,Ccl4,Ubb,Lims1,Dusp6,Ddx5,Per1,Nfkbia,Zfp36l1,Ctla2a,Ctla2b,Ifnar1,Nr4a1,Map3k8,Ltb,Pdgfrb,Anxa1,Smarca2,Casp4,Rb1cc1,Itm2c,Cat,Dusp2,Cd1d1,Bcl10,Trp53inp1,Pnrc2,Pink1,Stap1,Pf4,Ccng2,Ulk1,Oasl2,Pan3,Abtb1,Lag3,Smg1,Irf2,Rora,Clk1,Paip2,Kdm5b,Flt3,Mxd4,Tnfsf10,Kiaa1551,Nfkbid,Tsc22d1,Eef2k,Aff4,Lcp2,Ier5,Taf7,Stat1,Cebpb,Zcchc6,Sox6,Serpinb1a,Trim…		GO:0048522	Positive regulation of cellular process		19	5407	0.51	1.08e-05	Klf6,Fosb,Btg2,Fos,Dusp1,Dnaja1,Mcl1,Ppp1r15a,Zfp36,Ier2,Klf2,Rhob,Egr1,Hmga2,Hspa1a,Jund,Jun,Klf4,Hspa1b
GO:0009605	Response to external stimulus		60	2199	0.35	2.24e-06	Cd52,Rhoa,Eng,Cd274,Serinc3,Lsp1,Ccl4,Per1,Nfkbia,Bnip3l,Ifnar1,Nr4a1,Pdgfrb,Anxa1,Ifitm3,Casp4,Sdhaf4,Cat,Ifi44,Cd1d1,Bcl10,Stap1,Pf4,Ulk1,Oasl2,Herc6,Irf2,Plscr4,Flt3,Fam65a,Slfn8,Kiaa1551,Irgm1,Klhl6,Stat1,Cebpb,H2-Q7,Ggt5,Trim30a,Glul,Rnasel,Peli1,B2m,H2-T23,Cd63,Txnip,Irf1,Pdcd1lg2,Capg,Pld1,Serpina3f,Sgms1,Aim2,Zyx,Nrxn1,Apobec3,Fau,Ly6a,Mndal,Rgs1		GO:0010243	Response to organonitrogen compound		10	975	0.97	1.16e-05	Fosb,Btg2,Fos,Dusp1,Serpina3g,Klf2,Egr1,Jund,Jun,Klf4
GO:0065009	Regulation of molecular function		94	4379	0.24	5.18e-06	Mxd1,Hlf,Arhgef18,Dnajb1,Rhoa,Eng,Gadd45b,Fli1,Ccl4,Lims1,Dusp6,Ddx5,Nfkbia,Ctla2b,Klhl24,Nr4a1,Map3k8,Ltb,Pdgfrb,Anxa1,Smarca2,Cat,Dusp2,Bcl10,Pink1,Stap1,Rasgef1b,Pf4,Ccng2,Oasl2,Irf2,Rrad,Rora,Pik3ip1,S100a10,Kdm5b,Flt3,Fam65a,Tnfsf10,Nfkbid,Tsc22d1,Midn,Lcp2,Ccdc125,Sipa1l1,Taf7,Stat1,Iqgap2,Cebpb,Sox6,Serpinb1a,Trim30a,Apc,Pecam1,Eps8l1,Elk4,Ppp1r10,Peli1,Maff,Zcchc11,B2m,Sqstm1,Plek,Sox4,Ar…		GO:0051716	Cellular response to stimulus		19	5497	0.5	1.32e-05	Klf6,Ier3,Fosb,Btg2,Fos,Dusp1,Dnaja1,Mcl1,Ppp1r15a,Zfp36,Klf2,Rhob,Egr1,Hmga2,Hspa1a,Jund,Jun,Klf4,Hspa1b
GO:0009987	Cellular process		208	13330	0.1	5.33e-06	Cd52,Gramd1a,Mien1,Mknk2,Hlf,Gstm1,Arhgef18,Ndrg1,Dnajb1,Rhoa,Eng,Gadd45b,Fli1,Cd274,Mrps18c,Serinc3,Vmp1,Lsp1,Ccl4,Ubb,Lims1,Dusp6,Tcp11l2,Ddx5,Per1,Nfkbia,Atp6v1d,Zfp36l1,Bnip3l,Slc7a8,Fam134b,Klhl24,Slc15a2,Ifnar1,Nr4a1,Krt18,Csad,Map3k8,Ltb,Diap1,Pdgfrb,Anxa1,Zfand5,Pold4,Smarca2,Ifitm3,Casp4,Rb1cc1,Stk17b,Ptpn18,Sdhaf4,Itm2c,Cat,Dusp2,Fabp5,Pcmtd2,Anxa5,Cd1d1,Bcl10,Trp53inp1,Pnrc2,Pink1,Sh3b…		GO:0051726	Regulation of cell cycle		10	1016	0.96	1.61e-05	Ier3,Btg2,Dusp1,Rhob,Hmga2,Hspa1a,Jund,Jun,Klf4,Hspa1b
GO:0002682	Regulation of immune system process		41	1252	0.43	7.17e-06	Rhoa,Cd274,Ccl4,Nfkbia,Zfp36l1,Ctla2a,Anxa1,Cd1d1,Bcl10,Stap1,Pf4,P2rx4,Lag3,Rora,Flt3,Nfkbid,Trafd1,Irgm1,Klhl6,Lcp2,Stat1,Cebpb,Serpinb1a,Apc,Pecam1,Peli1,B2m,Mpl,H2-T23,Sox4,Irf1,Pdcd1lg2,Zbtb20,Aim2,Stat3,Ifi203,Treml2,H2-D1,Apobec3,Meis1,Mndal		GO:0060255	Regulation of macromolecule metabolic process		19	5618	0.49	1.83e-05	Klf6,Ier3,Fosb,Btg2,Fos,Dusp1,Dnaja1,Serpina3g,Ppp1r15a,Zfp36,Ier2,Klf2,Egr1,Hmga2,Hspa1a,Jund,Jun,Klf4,Hspa1b
GO:0009893	Positive regulation of metabolic process		84	3767	0.26	7.63e-06	Hlf,Rhoa,Eng,Gadd45b,Fli1,Cd274,Ccl4,Ubb,Lims1,Ddx5,Per1,Nfkbia,Zfp36l1,Bnip3l,Ifnar1,Nr4a1,Map3k8,Ltb,Pdgfrb,Anxa1,Smarca2,Casp4,Rb1cc1,Fabp5,Cd1d1,Bcl10,Trp53inp1,Pink1,Stap1,Pf4,Ulk1,Irf2,Rora,Kdm5b,Flt3,Tnfsf10,Kiaa1551,Tsc22d1,Irgm1,Lcp2,Ier5,Taf7,Stat1,Cebpb,Sox6,Trim30a,Apc,Pecam1,Rnasel,Elk4,Ppp1r10,Peli1,Kdm6b,Maff,Zcchc11,B2m,Mpl,H2-T23,Sqstm1,Plek,Sox4,Cd63,Nr1h2,Pou2f2,Irf1,Erg,Itsn1,…		GO:2000113	Negative regulation of cellular macromolecule biosynthetic process		11	1370	0.87	2.03e-05	Btg2,Dusp1,Ppp1r15a,Zfp36,Klf2,Egr1,Hmga2,Hspa1a,Jund,Jun,Klf4
GO:0007165	Signal transduction		84	3779	0.26	8.54e-06	Mknk2,Arhgef18,Ndrg1,Rhoa,Eng,Cd274,Lsp1,Ccl4,Lims1,Tcp11l2,Ddx5,Nfkbia,Zfp36l1,Bnip3l,Ifnar1,Nr4a1,Krt18,Map3k8,Ltb,Pdgfrb,Anxa1,Zfand5,Ifitm3,Casp4,Stk17b,Bcl10,Pink1,Stap1,Rasgef1b,Pf4,P2rx4,Ulk1,Gng11,Gigyf1,Lag3,Col4a1,Rrad,Rora,Flt3,Fam65a,Tnfsf10,Nfkbid,Dtx3,Nceh1,Itpr2,Klhl6,Lcp2,Sipa1l1,Taf7,Stat1,Iqgap2,Rab31,Cebpb,Apc,Pecam1,Ltbp3,Eps8l1,Gng5,Peli1,Zcchc11,Pitpnc1,Mpl,Plek,Sox4,Arhgap1…		GO:0006366	Transcription by rna polymerase ii		6	200	1.44	2.21e-05	Fosb,Fos,Egr1,Jund,Jun,Klf4
GO:0042221	Response to chemical		83	3720	0.26	8.54e-06	Gramd1a,Mknk2,Gstm1,Ndrg1,Rhoa,Eng,Cd274,Lsp1,Ccl4,Lims1,Dusp6,Ddx5,Per1,Nfkbia,Zfp36l1,Bnip3l,Ifnar1,Nr4a1,Krt18,Diap1,Pdgfrb,Anxa1,Ifitm3,Casp4,Cat,Anxa5,Bcl10,Trp53inp1,Pink1,Stap1,Pf4,P2rx4,Col4a1,Rora,Plscr4,S100a10,Kdm5b,Flt3,Fam65a,Tnfsf10,Nceh1,Eef2k,Itpr2,Irgm1,Taf7,Stat1,Rab31,Cebpb,H2-Q7,Ggt5,Sox6,Apc,Ltbp3,Glul,Peli1,Kdm6b,Zcchc11,B2m,Mpl,Sox4,Txnip,Nr1h2,Irf1,Pdcd1lg2,Capg,Zbtb20,Ski…		GO:0051591	Response to camp		5	96	1.68	2.21e-05	Fosb,Fos,Dusp1,Jund,Jun
GO:0006952	Defense response		38	1133	0.44	1.17e-05	Serinc3,Lsp1,Ccl4,Bnip3l,Ifnar1,Anxa1,Ifitm3,Casp4,Sdhaf4,Cd1d1,Bcl10,Pf4,Oasl2,Herc6,Irf2,Slfn8,Nfkbid,Irgm1,Stat1,Cebpb,H2-Q7,Ggt5,Serpinb1a,Trim30a,Rnasel,Kdm6b,Fbxl20,B2m,H2-T23,Irf1,Capg,Pld1,Sgms1,Aim2,Stat3,Zyx,Apobec3,Fau		GO:0010605	Negative regulation of macromolecule metabolic process		14	2646	0.69	2.27e-05	Btg2,Dusp1,Dnaja1,Serpina3g,Ppp1r15a,Zfp36,Klf2,Egr1,Hmga2,Hspa1a,Jund,Jun,Klf4,Hspa1b
GO:0010604	Positive regulation of macromolecule metabolic process		78	3467	0.26	1.81e-05	Hlf,Rhoa,Eng,Gadd45b,Fli1,Cd274,Ccl4,Ubb,Lims1,Ddx5,Per1,Nfkbia,Zfp36l1,Ifnar1,Nr4a1,Map3k8,Ltb,Pdgfrb,Anxa1,Smarca2,Casp4,Rb1cc1,Cd1d1,Bcl10,Trp53inp1,Pink1,Stap1,Pf4,Irf2,Rora,Kdm5b,Flt3,Tnfsf10,Kiaa1551,Tsc22d1,Lcp2,Ier5,Taf7,Stat1,Cebpb,Sox6,Trim30a,Apc,Pecam1,Rnasel,Elk4,Ppp1r10,Peli1,Kdm6b,Maff,Zcchc11,B2m,Mpl,H2-T23,Sqstm1,Sox4,Cd63,Nr1h2,Pou2f2,Irf1,Erg,Zbtb20,Furin,Pld1,Sgms1,Mef2a,Akap1…		GO:0071495	Cellular response to endogenous stimulus		10	1075	0.93	2.31e-05	Fosb,Fos,Dusp1,Dnaja1,Zfp36,Klf2,Egr1,Jund,Jun,Klf4
GO:0098542	Defense response to other organism		30	775	0.5	1.88e-05	Serinc3,Ccl4,Bnip3l,Ifnar1,Anxa1,Ifitm3,Casp4,Sdhaf4,Cd1d1,Bcl10,Pf4,Oasl2,Herc6,Irf2,Slfn8,Irgm1,Stat1,Cebpb,H2-Q7,Trim30a,Rnasel,B2m,H2-T23,Irf1,Capg,Pld1,Aim2,Zyx,Apobec3,Fau		GO:0010035	Response to inorganic substance		8	556	1.12	2.43e-05	Fosb,Fos,Dusp1,Klf2,Rhob,Jund,Jun,Klf4
GO:0048584	Positive regulation of response to stimulus		55	2080	0.33	2.03e-05	S100a4,Rhoa,Eng,Gadd45b,Cd274,Serinc3,Ccl4,Ubb,Lims1,Ddx5,Nfkbia,Map3k8,Pdgfrb,Anxa1,Casp4,Rb1cc1,Itm2c,Cat,Fabp5,Cd1d1,Bcl10,Trp53inp1,Pink1,Stap1,P2rx4,Lag3,Ypel3,Tnfsf10,Nfkbid,Irgm1,Klhl6,Lcp2,Ier5,Cebpb,Trim30a,Pecam1,Peli1,B2m,H2-T23,Plek,Sox4,Cd63,Irf1,Itsn1,Skil,Furin,Akap13,Rell1,Aim2,Stat3,Ifi203,Traf1,Nrxn1,H2-D1,Mndal		GO:0000302	Response to reactive oxygen species		6	210	1.42	2.5e-05	Fos,Dusp1,Klf2,Rhob,Jun,Klf4
GO:1901701	Cellular response to oxygen-containing compound		35	1026	0.44	2.63e-05	Gramd1a,Rhoa,Cd274,Nfkbia,Zfp36l1,Nr4a1,Pdgfrb,Anxa1,Casp4,Anxa5,Bcl10,Trp53inp1,Stap1,Pf4,P2rx4,Col4a1,Rora,Plscr4,Eef2k,Itpr2,Stat1,Rab31,Cebpb,Apc,Kdm6b,B2m,Sox4,Irf1,Pdcd1lg2,Zbtb20,Sgms1,Atp2b4,Stat3,Ly6a,Ly6c2		GO:2000112	Regulation of cellular macromolecule biosynthetic process		15	3203	0.63	2.52e-05	Klf6,Fosb,Btg2,Fos,Dusp1,Ppp1r15a,Zfp36,Ier2,Klf2,Egr1,Hmga2,Hspa1a,Jund,Jun,Klf4
GO:0010646	Regulation of cell communication		73	3215	0.27	3.66e-05	S100a4,Arhgef18,Rhoa,Eng,Gadd45b,Serinc3,Ccl4,Ubb,Lims1,Dusp6,Ddx5,Per1,Nfkbia,Klhl24,Map3k8,Pdgfrb,Anxa1,Casp4,Rb1cc1,Itm2c,Cat,Dusp2,Fabp5,Anxa5,Bcl10,Trp53inp1,Pink1,Stap1,Pf4,P2rx4,Ulk1,Rora,Paip2,Pik3ip1,Kdm5b,Fam65a,Tnfsf10,Nfkbid,Midn,Irgm1,Ccdc125,Sipa1l1,Stat1,Trim30a,Apc,Pecam1,Glul,Eps8l1,Peli1,Zcchc11,Fbxl20,Sqstm1,Plek,Sox4,Cd63,Arhgap17,Irf1,Itsn1,Skil,Furin,Sgms1,Akap13,Rell1,Mctp1…		GO:0031325	Positive regulation of cellular metabolic process		15	3320	0.62	3.59e-05	Klf6,Fosb,Btg2,Fos,Ppp1r15a,Zfp36,Ier2,Klf2,Egr1,Hmga2,Hspa1a,Jund,Jun,Klf4,Hspa1b
GO:0023051	Regulation of signaling		73	3227	0.26	4.14e-05	S100a4,Arhgef18,Rhoa,Eng,Gadd45b,Serinc3,Ccl4,Ubb,Lims1,Dusp6,Ddx5,Per1,Nfkbia,Klhl24,Map3k8,Pdgfrb,Anxa1,Casp4,Rb1cc1,Itm2c,Cat,Dusp2,Fabp5,Anxa5,Bcl10,Trp53inp1,Pink1,Stap1,Pf4,P2rx4,Ulk1,Rora,Paip2,Pik3ip1,Kdm5b,Fam65a,Tnfsf10,Nfkbid,Midn,Irgm1,Ccdc125,Sipa1l1,Stat1,Trim30a,Apc,Pecam1,Glul,Eps8l1,Peli1,Zcchc11,Fbxl20,Sqstm1,Plek,Sox4,Cd63,Arhgap17,Irf1,Itsn1,Skil,Furin,Sgms1,Akap13,Rell1,Mctp1…		GO:0051246	Regulation of protein metabolic process		14	2799	0.66	3.6e-05	Ier3,Btg2,Dusp1,Dnaja1,Serpina3g,Ppp1r15a,Zfp36,Klf2,Egr1,Hmga2,Hspa1a,Jun,Klf4,Hspa1b
GO:0010628	Positive regulation of gene expression		57	2269	0.31	5.28e-05	Hlf,Rhoa,Eng,Fli1,Cd274,Ccl4,Lims1,Ddx5,Per1,Nfkbia,Ifnar1,Nr4a1,Ltb,Anxa1,Smarca2,Casp4,Cd1d1,Bcl10,Trp53inp1,Pink1,Stap1,Pf4,Irf2,Rora,Kdm5b,Flt3,Tsc22d1,Ier5,Taf7,Stat1,Cebpb,Sox6,Rnasel,Elk4,Peli1,Kdm6b,Maff,Zcchc11,B2m,Mpl,H2-T23,Sox4,Nr1h2,Pou2f2,Irf1,Erg,Zbtb20,Furin,Pld1,Sgms1,Mef2a,Aim2,Stat3,Tfdp2,Nrxn1,Meis1,Mndal		GO:0045893	Positive regulation of transcription, dna-templated		11	1541	0.82	4.5e-05	Klf6,Fosb,Fos,Ppp1r15a,Ier2,Klf2,Egr1,Hmga2,Jund,Jun,Klf4
GO:0002475	Antigen processing and presentation via mhc class ib		6	16	1.48	5.35e-05	Cd1d1,H2-Q7,B2m,H2-T23,H2-Q6,H2-D1		GO:0042542	Response to hydrogen peroxide		5	128	1.55	5.49e-05	Dusp1,Klf2,Rhob,Jun,Klf4
GO:0031323	Regulation of cellular metabolic process		106	5479	0.2	5.35e-05	Mxd1,Mknk2,Hlf,Dnajb1,Rhoa,Eng,Gadd45b,Fli1,Ccl4,Ubb,Lims1,Dusp6,Ddx5,Per1,Nfkbia,Zfp36l1,Ctla2a,Ctla2b,Bnip3l,Ifnar1,Nr4a1,Map3k8,Pdgfrb,Anxa1,Smarca2,Rb1cc1,Itm2c,Cat,Dusp2,Fabp5,Bcl10,Trp53inp1,Pink1,Stap1,Pf4,Ccng2,Ulk1,Oasl2,Abtb1,Smg1,Irf2,Rora,Clk1,Paip2,Pik3ip1,Kdm5b,Flt3,Mxd4,Tnfsf10,Kiaa1551,Nfkbid,Tsc22d1,Eef2k,Midn,Irgm1,Lcp2,Ier5,Taf7,Stat1,Cebpb,Sox6,Serpinb1a,Trim30a,Apc,Pecam1,Rna…		GO:0045944	Positive regulation of transcription by rna polymerase ii		10	1239	0.87	5.82e-05	Klf6,Fosb,Fos,Ier2,Klf2,Egr1,Hmga2,Jund,Jun,Klf4
GO:0009966	Regulation of signal transduction		65	2767	0.28	5.87e-05	S100a4,Arhgef18,Rhoa,Eng,Gadd45b,Serinc3,Ccl4,Ubb,Lims1,Dusp6,Ddx5,Per1,Nfkbia,Klhl24,Map3k8,Pdgfrb,Casp4,Rb1cc1,Itm2c,Cat,Dusp2,Fabp5,Bcl10,Trp53inp1,Pink1,Stap1,Pf4,P2rx4,Ulk1,Rora,Pik3ip1,Fam65a,Tnfsf10,Nfkbid,Irgm1,Ccdc125,Sipa1l1,Stat1,Trim30a,Apc,Pecam1,Eps8l1,Peli1,Zcchc11,Sqstm1,Plek,Sox4,Cd63,Arhgap17,Irf1,Itsn1,Skil,Furin,Sgms1,Akap13,Rell1,Atp2b4,Stat3,Dhrs3,Traf1,Nrxn1,Kctd12,Ly6a,Rgs…		GO:0034614	Cellular response to reactive oxygen species		5	136	1.53	6.65e-05	Fos,Klf2,Rhob,Jun,Klf4
GO:0042110	T cell activation		16	262	0.7	8.31e-05	Rhoa,Zfp36l1,Ifnar1,Anxa1,Cd1d1,Rora,Flt3,Gimap1,Cebpb,Apc,B2m,H2-T23,Sox4,Irf1,Stat3,Treml2		GO:0051592	Response to calcium ion		5	153	1.48	0.00011	Fosb,Fos,Dusp1,Jund,Jun
GO:0019883	Antigen processing and presentation of endogenous antigen		6	19	1.41	0.00011	Cd1d1,H2-Q7,B2m,H2-T23,H2-Q6,H2-D1		GO:0032870	Cellular response to hormone stimulus		7	494	1.11	0.00012	Fosb,Fos,Dusp1,Dnaja1,Zfp36,Jund,Jun
GO:0080090	Regulation of primary metabolic process		102	5290	0.2	0.00011	Mxd1,Mknk2,Hlf,Dnajb1,Rhoa,Eng,Gadd45b,Fli1,Ccl4,Ubb,Lims1,Dusp6,Ddx5,Per1,Nfkbia,Zfp36l1,Ctla2a,Ctla2b,Ifnar1,Nr4a1,Map3k8,Pdgfrb,Anxa1,Smarca2,Rb1cc1,Itm2c,Cat,Dusp2,Fabp5,Bcl10,Trp53inp1,Pink1,Stap1,Pf4,Ccng2,Oasl2,Abtb1,Smg1,Irf2,Rora,Clk1,Paip2,Pik3ip1,Kdm5b,Flt3,Mxd4,Tnfsf10,Kiaa1551,Nfkbid,Tsc22d1,Eef2k,Midn,Lcp2,Ier5,Taf7,Stat1,Cebpb,Sox6,Serpinb1a,Trim30a,Apc,Pecam1,Rnasel,Elk4,Ppp1r10,P…		GO:0097201	Negative regulation of transcription from rna polymerase ii promoter in response to stress		3	14	2.29	0.00012	Ppp1r15a,Hspa1a,Jun
GO:2000112	Regulation of cellular macromolecule biosynthetic process		71	3203	0.26	0.00011	Mxd1,Mknk2,Hlf,Dnajb1,Rhoa,Eng,Fli1,Lims1,Ddx5,Per1,Nfkbia,Zfp36l1,Ifnar1,Nr4a1,Pdgfrb,Smarca2,Itm2c,Cat,Bcl10,Trp53inp1,Pink1,Pf4,Abtb1,Irf2,Rora,Paip2,Kdm5b,Mxd4,Kiaa1551,Nfkbid,Tsc22d1,Eef2k,Ier5,Taf7,Stat1,Cebpb,Sox6,Trim30a,Apc,Rnasel,Elk4,Peli1,Kdm6b,Maff,Zcchc11,Sqstm1,Sox4,Txnip,Nr1h2,Pou2f2,Irf1,Cbx6,Zc3h6,Erg,Zfp467,Zbtb20,Skil,Pld1,Mef2a,Atp2b4,Aim2,Stat3,Irf9,Ifi203,H3f3a,Med12l,Tfdp2…		GO:0032269	Negative regulation of cellular protein metabolic process		9	1047	0.9	0.00013	Btg2,Dusp1,Dnaja1,Serpina3g,Ppp1r15a,Zfp36,Jun,Klf4,Hspa1b
GO:0002684	Positive regulation of immune system process		29	815	0.46	0.00012	Rhoa,Cd274,Ccl4,Zfp36l1,Anxa1,Cd1d1,Bcl10,Stap1,Pf4,P2rx4,Lag3,Nfkbid,Irgm1,Klhl6,Lcp2,Stat1,Pecam1,Peli1,B2m,Mpl,H2-T23,Sox4,Irf1,Pdcd1lg2,Aim2,Stat3,Ifi203,H2-D1,Mndal		GO:0010628	Positive regulation of gene expression		12	2269	0.69	0.00018	Klf6,Fosb,Fos,Ppp1r15a,Zfp36,Ier2,Klf2,Egr1,Hmga2,Jund,Jun,Klf4
GO:0010556	Regulation of macromolecule biosynthetic process		72	3294	0.25	0.00014	Mxd1,Mknk2,Hlf,Dnajb1,Rhoa,Eng,Fli1,Lims1,Ddx5,Per1,Nfkbia,Zfp36l1,Ifnar1,Nr4a1,Pdgfrb,Smarca2,Itm2c,Cat,Bcl10,Trp53inp1,Pink1,Pf4,Abtb1,Irf2,Rora,Paip2,Kdm5b,Mxd4,Kiaa1551,Nfkbid,Tsc22d1,Eef2k,Ier5,Taf7,Stat1,Cebpb,Sox6,Trim30a,Apc,Rnasel,Elk4,Peli1,Kdm6b,Maff,Zcchc11,Sqstm1,Sox4,Txnip,Nr1h2,Pou2f2,Irf1,Cbx6,Zc3h6,Erg,Zfp467,Zbtb20,Skil,Furin,Pld1,Mef2a,Atp2b4,Aim2,Stat3,Irf9,Ifi203,H3f3a,Med12l…		GO:0044092	Negative regulation of molecular function		9	1126	0.87	0.00023	Dusp1,Dnaja1,Serpina3g,Ppp1r15a,Zfp36,Hmga2,Jun,Klf4,Hspa1b
GO:0043065	Positive regulation of apoptotic process		25	641	0.5	0.00014	Rhoa,Gadd45b,Cd274,Serinc3,Ubb,Dusp6,Bnip3l,Nr4a1,Pdgfrb,Anxa1,Stk17b,Itm2c,Anxa5,Bcl10,Trp53inp1,Pink1,Tnfsf10,Nfkbid,Tsc22d1,Stat1,Apc,Sox4,Txnip,Skil,Phlda1		GO:0033993	Response to lipid		8	872	0.93	0.00035	Fosb,Fos,Dusp1,Dnaja1,Zfp36,Jund,Jun,Klf4
GO:0001775	Cell activation		24	599	0.51	0.00015	Ndrg1,Rhoa,Zfp36l1,Ifnar1,Anxa1,Cd1d1,Bcl10,Pf4,Lag3,Rora,Flt3,Lcp2,Gimap1,Cebpb,Apc,B2m,H2-T23,Plek,Sox4,Pou2f2,Irf1,Stat3,Treml2,Pear1		GO:0071277	Cellular response to calcium ion		4	86	1.63	0.00035	Fosb,Fos,Jund,Jun
GO:0007154	Cell communication		85	4179	0.22	0.00017	Mknk2,Arhgef18,Ndrg1,Rhoa,Eng,Cd274,Lsp1,Ccl4,Lims1,Tcp11l2,Ddx5,Nfkbia,Zfp36l1,Bnip3l,Ifnar1,Nr4a1,Krt18,Map3k8,Ltb,Pdgfrb,Anxa1,Zfand5,Ifitm3,Casp4,Stk17b,Bcl10,Pink1,Stap1,Rasgef1b,Pf4,P2rx4,Ulk1,Gng11,Gigyf1,Lag3,Col4a1,Rrad,Rora,Flt3,Fam65a,Tnfsf10,Nfkbid,Dtx3,Nceh1,Itpr2,Klhl6,Lcp2,Sipa1l1,Taf7,Stat1,Iqgap2,Rab31,Cebpb,Apc,Pecam1,Ltbp3,Glul,Eps8l1,Gng5,Peli1,Zcchc11,Pitpnc1,Mpl,Plek,Sox4,Ar…		GO:1901654	Response to ketone		5	214	1.33	0.00045	Fosb,Fos,Dusp1,Klf2,Klf4
GO:0031326	Regulation of cellular biosynthetic process		74	3448	0.24	0.00017	Mxd1,Mknk2,Hlf,Dnajb1,Rhoa,Eng,Fli1,Lims1,Ddx5,Per1,Nfkbia,Zfp36l1,Ifnar1,Nr4a1,Pdgfrb,Anxa1,Smarca2,Itm2c,Cat,Fabp5,Bcl10,Trp53inp1,Pink1,Pf4,Abtb1,Irf2,Rora,Paip2,Kdm5b,Mxd4,Kiaa1551,Nfkbid,Tsc22d1,Eef2k,Ier5,Taf7,Stat1,Cebpb,Sox6,Trim30a,Apc,Rnasel,Elk4,Peli1,Kdm6b,Maff,Zcchc11,Sqstm1,Plek,Sox4,Txnip,Nr1h2,Pou2f2,Irf1,Cbx6,Zc3h6,Erg,Zfp467,Zbtb20,Skil,Pld1,Mef2a,Atp2b4,Aim2,Stat3,Irf9,Ifi203,H…		GO:0032897	Negative regulation of viral transcription		3	25	2.04	0.00047	Zfp36,Hmga2,Jun
GO:0009889	Regulation of biosynthetic process		75	3526	0.24	0.00019	Mxd1,Mknk2,Hlf,Dnajb1,Rhoa,Eng,Fli1,Lims1,Ddx5,Per1,Nfkbia,Zfp36l1,Ifnar1,Nr4a1,Pdgfrb,Anxa1,Smarca2,Itm2c,Cat,Fabp5,Bcl10,Trp53inp1,Pink1,Pf4,Abtb1,Irf2,Rora,Paip2,Kdm5b,Mxd4,Kiaa1551,Nfkbid,Tsc22d1,Eef2k,Ier5,Taf7,Stat1,Cebpb,Sox6,Trim30a,Apc,Rnasel,Elk4,Peli1,Kdm6b,Maff,Zcchc11,Sqstm1,Plek,Sox4,Txnip,Nr1h2,Pou2f2,Irf1,Cbx6,Zc3h6,Erg,Zfp467,Zbtb20,Skil,Furin,Pld1,Mef2a,Atp2b4,Aim2,Stat3,Irf9,If…		GO:0009612	Response to mechanical stimulus		5	222	1.32	0.0005	Fosb,Btg2,Fos,Jund,Jun
GO:0009892	Negative regulation of metabolic process		65	2895	0.26	0.00021	Mxd1,Dnajb1,Rhoa,Eng,Gadd45b,Cd274,Lims1,Dusp6,Ddx5,Per1,Zfp36l1,Ctla2a,Ctla2b,Nr4a1,Anxa1,Smarca2,Itm2c,Dusp2,Trp53inp1,Pnrc2,Pink1,Stap1,Pf4,Pan3,Lag3,Smg1,Paip2,Pik3ip1,Kdm5b,Flt3,Mxd4,Midn,Taf7,Stat1,Cebpb,Zcchc6,Sox6,Serpinb1a,Trim30a,Apc,Pecam1,Elk4,Ppp1r10,Zcchc11,Sqstm1,Plek,Sox4,Txnip,Nr1h2,Irf1,Cbx6,Zc3h6,Pdcd1lg2,Zbtb20,Skil,Furin,Serpina3f,Mef2a,Atp2b4,Stat3,Ifi203,H3f3a,Tfdp2,Nrxn1,M…		GO:0032268	Regulation of cellular protein metabolic process		12	2657	0.62	0.00077	Btg2,Dusp1,Dnaja1,Serpina3g,Ppp1r15a,Zfp36,Egr1,Hmga2,Hspa1a,Jun,Klf4,Hspa1b
GO:0010942	Positive regulation of cell death		26	708	0.48	0.00022	Rhoa,Gadd45b,Cd274,Serinc3,Ubb,Dusp6,Bnip3l,Nr4a1,Pdgfrb,Anxa1,Stk17b,Itm2c,Anxa5,Bcl10,Trp53inp1,Pink1,Tnfsf10,Nfkbid,Tsc22d1,Stat1,Apc,Sox4,Txnip,Irf1,Skil,Phlda1		GO:0080135	Regulation of cellular response to stress		7	690	0.97	0.00079	Ier3,Dusp1,Dnaja1,Mcl1,Ppp1r15a,Hmga2,Klf4
GO:0006355	Regulation of transcription, dna-templated		62	2720	0.27	0.00023	Mxd1,Hlf,Dnajb1,Rhoa,Eng,Fli1,Lims1,Ddx5,Per1,Nfkbia,Ifnar1,Nr4a1,Smarca2,Cat,Bcl10,Trp53inp1,Pink1,Pf4,Irf2,Rora,Kdm5b,Mxd4,Kiaa1551,Nfkbid,Tsc22d1,Ier5,Taf7,Stat1,Cebpb,Sox6,Trim30a,Apc,Rnasel,Elk4,Peli1,Kdm6b,Maff,Zcchc11,Sqstm1,Sox4,Txnip,Nr1h2,Pou2f2,Irf1,Cbx6,Zc3h6,Erg,Zfp467,Zbtb20,Skil,Mef2a,Atp2b4,Aim2,Stat3,Irf9,Ifi203,H3f3a,Med12l,Tfdp2,Traf1,Meis1,Mndal		GO:0009314	Response to radiation		6	444	1.09	0.00081	Fos,Dusp1,Rhob,Egr1,Jund,Jun
GO:0002428	Antigen processing and presentation of peptide antigen via mhc class ib		5	12	1.53	0.00025	H2-Q7,B2m,H2-T23,H2-Q6,H2-D1		GO:0071409	Cellular response to cycloheximide		2	2	2.96	0.00081	Klf2,Klf4
GO:0042981	Regulation of apoptotic process		41	1486	0.35	0.00025	Mien1,Rhoa,Gadd45b,Cd274,Serinc3,Ubb,Lims1,Dusp6,Zfp36l1,Bnip3l,Fam134b,Nr4a1,Krt18,Pdgfrb,Anxa1,Casp4,Rb1cc1,Stk17b,Itm2c,Cat,Anxa5,Bcl10,Trp53inp1,Pink1,Pf4,Tnfsf10,Nfkbid,Tsc22d1,Eef2k,Stat1,Cebpb,Apc,Ppp1r10,Mpl,Sox4,Txnip,Itsn1,Skil,Sgms1,Traf1,Phlda1		GO:0042326	Negative regulation of phosphorylation		6	464	1.07	0.001	Ier3,Dusp1,Dnaja1,Ppp1r15a,Jun,Klf4
GO:0002520	Immune system development		26	727	0.46	0.00033	Mknk2,Rhoa,Fli1,Zfp36l1,Ltb,Pdgfrb,Anxa1,Cd1d1,Stap1,Herc6,Rora,Flt3,Gimap1,Sox6,Apc,B2m,Mpl,H2-T23,Plek,Sox4,Pou2f2,Irf1,Stat3,Chd2,Apobec3,Meis1		GO:1901652	Response to peptide		6	463	1.08	0.001	Btg2,Serpina3g,Klf2,Egr1,Jund,Klf4
GO:0030097	Hemopoiesis		24	637	0.49	0.00034	Mknk2,Rhoa,Fli1,Zfp36l1,Pdgfrb,Anxa1,Cd1d1,Stap1,Herc6,Rora,Flt3,Gimap1,Sox6,Apc,B2m,Mpl,Plek,Sox4,Pou2f2,Irf1,Stat3,Chd2,Apobec3,Meis1		GO:0050794	Regulation of cellular process		21	9541	0.31	0.0011	Klf6,Ier3,Fosb,Btg2,Fos,Dusp1,Dnaja1,Serpina3g,Mcl1,Ppp1r15a,Zfp36,Ier2,Klf2,Rhob,Egr1,Hmga2,Hspa1a,Jund,Jun,Klf4,Hspa1b
GO:0051239	Regulation of multicellular organismal process		69	3205	0.24	0.00034	Rhoa,Eng,Cd274,Ccl4,Lims1,Dusp6,Ddx5,Per1,Nfkbia,Zfp36l1,Ctla2a,Ifnar1,Ltb,Pdgfrb,Anxa1,Casp4,Itm2c,Fabp5,Procr,Anxa5,Cd1d1,Bcl10,Stap1,Pf4,P2rx4,Ulk1,Lag3,Rora,Kdm5b,Flt3,Nfkbid,Eef2k,Gtf2i,Sipa1l1,Stat1,Cebpb,Sox6,Serpinb1a,Trim30a,Apc,Ltbp3,Glul,Gng5,Peli1,Kdm6b,Maff,Zcchc11,B2m,Mpl,H2-T23,Plek,Sox4,Cd63,Nr1h2,Irf1,Pdcd1lg2,Itsn1,Zbtb20,Skil,Furin,Mef2a,Atp2b4,Aim2,Stat3,Dhrs3,Nrxn1,H2-D1,Meis…		GO:1901216	Positive regulation of neuron death		4	126	1.46	0.0012	Fos,Mcl1,Egr1,Jun
GO:0010605	Negative regulation of macromolecule metabolic process		60	2646	0.27	0.00039	Mxd1,Dnajb1,Eng,Gadd45b,Cd274,Lims1,Dusp6,Ddx5,Per1,Zfp36l1,Ctla2a,Ctla2b,Nr4a1,Anxa1,Smarca2,Itm2c,Dusp2,Trp53inp1,Pnrc2,Pink1,Pf4,Pan3,Lag3,Smg1,Paip2,Kdm5b,Flt3,Mxd4,Taf7,Stat1,Cebpb,Zcchc6,Sox6,Serpinb1a,Trim30a,Apc,Pecam1,Elk4,Ppp1r10,Zcchc11,Sqstm1,Sox4,Txnip,Nr1h2,Irf1,Cbx6,Zc3h6,Pdcd1lg2,Zbtb20,Skil,Furin,Serpina3f,Mef2a,Atp2b4,Stat3,Ifi203,H3f3a,Tfdp2,Nrxn1,Mndal		GO:0070848	Response to growth factor		6	485	1.06	0.0013	Fos,Zfp36,Ier2,Egr1,Jun,Klf4
GO:0051171	Regulation of nitrogen compound metabolic process		97	5126	0.19	0.0004	Mxd1,Mknk2,Hlf,Dnajb1,Rhoa,Eng,Gadd45b,Fli1,Ccl4,Ubb,Lims1,Dusp6,Ddx5,Per1,Nfkbia,Zfp36l1,Ctla2a,Ctla2b,Ifnar1,Nr4a1,Map3k8,Pdgfrb,Smarca2,Rb1cc1,Itm2c,Cat,Dusp2,Bcl10,Trp53inp1,Pink1,Stap1,Pf4,Ccng2,Oasl2,Abtb1,Smg1,Irf2,Rora,Clk1,Paip2,Kdm5b,Flt3,Mxd4,Tnfsf10,Kiaa1551,Nfkbid,Tsc22d1,Eef2k,Lcp2,Ier5,Taf7,Stat1,Cebpb,Sox6,Serpinb1a,Trim30a,Apc,Pecam1,Rnasel,Elk4,Ppp1r10,Peli1,Kdm6b,Maff,Zcchc11,F…		GO:1902895	Positive regulation of pri-mirna transcription by rna polymerase ii		3	39	1.85	0.0014	Fos,Egr1,Jun
GO:0051607	Defense response to virus		12	170	0.76	0.0004	Serinc3,Bnip3l,Ifnar1,Ifitm3,Oasl2,Irf2,Slfn8,Stat1,Trim30a,Rnasel,Irf1,Apobec3		GO:0043086	Negative regulation of catalytic activity		7	776	0.92	0.0015	Dusp1,Dnaja1,Serpina3g,Ppp1r15a,Zfp36,Klf4,Hspa1b
GO:0045087	Innate immune response		22	558	0.51	0.00042	Serinc3,Ccl4,Ifnar1,Anxa1,Ifitm3,Casp4,Sdhaf4,Cd1d1,Bcl10,Oasl2,Herc6,Irgm1,Stat1,H2-Q7,Trim30a,B2m,Irf1,Capg,Aim2,Zyx,Apobec3,Fau		GO:0048545	Response to steroid hormone		5	304	1.18	0.0019	Fosb,Fos,Dusp1,Dnaja1,Zfp36
GO:1902531	Regulation of intracellular signal transduction		41	1556	0.33	0.00064	S100a4,Arhgef18,Rhoa,Eng,Gadd45b,Serinc3,Ccl4,Ubb,Lims1,Dusp6,Ddx5,Per1,Map3k8,Pdgfrb,Rb1cc1,Cat,Dusp2,Bcl10,Pink1,P2rx4,Rora,Pik3ip1,Fam65a,Tnfsf10,Nfkbid,Ccdc125,Sipa1l1,Stat1,Trim30a,Apc,Eps8l1,Peli1,Sqstm1,Arhgap17,Itsn1,Skil,Akap13,Rell1,Atp2b4,Traf1,Nrxn1		GO:0048585	Negative regulation of response to stimulus		9	1571	0.72	0.0024	Ier3,Dusp1,Dnaja1,Mcl1,Ppp1r15a,Zfp36,Egr1,Hmga2,Klf4
GO:0002483	Antigen processing and presentation of endogenous peptide antigen		5	16	1.41	0.00065	H2-Q7,B2m,H2-T23,H2-Q6,H2-D1		GO:1990441	Negative regulation of transcription from rna polymerase ii promoter in response to endoplasmic reticulum stress		2	5	2.57	0.0024	Ppp1r15a,Jun
GO:0051252	Regulation of rna metabolic process		65	3027	0.24	0.00071	Mxd1,Hlf,Dnajb1,Rhoa,Eng,Fli1,Lims1,Ddx5,Per1,Nfkbia,Zfp36l1,Ifnar1,Nr4a1,Smarca2,Cat,Bcl10,Trp53inp1,Pink1,Pf4,Oasl2,Irf2,Rora,Clk1,Kdm5b,Mxd4,Kiaa1551,Nfkbid,Tsc22d1,Ier5,Taf7,Stat1,Cebpb,Sox6,Trim30a,Apc,Rnasel,Elk4,Peli1,Kdm6b,Maff,Zcchc11,Sqstm1,Sox4,Txnip,Nr1h2,Pou2f2,Irf1,Cbx6,Zc3h6,Erg,Zfp467,Zbtb20,Skil,Mef2a,Atp2b4,Aim2,Stat3,Irf9,Ifi203,H3f3a,Med12l,Tfdp2,Traf1,Meis1,Mndal		GO:0051384	Response to glucocorticoid		4	162	1.36	0.0029	Fosb,Fos,Dusp1,Zfp36
GO:0007166	Cell surface receptor signaling pathway		44	1741	0.31	0.00075	Mknk2,Rhoa,Eng,Cd274,Ccl4,Lims1,Ddx5,Nfkbia,Ifnar1,Krt18,Pdgfrb,Anxa1,Zfand5,Ifitm3,Bcl10,Stap1,Pf4,P2rx4,Gigyf1,Lag3,Col4a1,Flt3,Nfkbid,Dtx3,Nceh1,Klhl6,Lcp2,Sipa1l1,Stat1,Apc,Pecam1,Ltbp3,Peli1,Zcchc11,Mpl,Plek,Txnip,Irf1,Pdcd1lg2,Skil,Aim2,Stat3,Zyx,Traf1		GO:0090063	Positive regulation of microtubule nucleation		2	6	2.49	0.0031	Hspa1a,Hspa1b
GO:0032101	Regulation of response to external stimulus		28	871	0.42	0.00076	Ccl4,Per1,Nfkbia,Ctla2a,Pdgfrb,Anxa1,Casp4,Anxa5,Stap1,P2rx4,Lag3,Rora,Trafd1,Irgm1,Stat1,Cebpb,Serpinb1a,Zcchc11,H2-T23,Plek,Irf1,Aim2,Ifi203,Zyx,Treml2,Nrxn1,Apobec3,Mndal		GO:0016070	RNA metabolic process		8	1240	0.77	0.0032	Fosb,Fos,Zfp36,Egr1,Hspa1a,Jund,Jun,Klf4
GO:0006915	Apoptotic process		27	825	0.43	0.00082	Mien1,Mknk2,Gadd45b,Lsp1,Ddx5,Zfp36l1,Bnip3l,Nr4a1,Krt18,Casp4,Stk17b,Bcl10,Trp53inp1,P2rx4,Ypel3,Tnfsf10,Cebpb,Sqstm1,Irf1,Shisa5,Xkr6,Sgms1,Mef2a,Aim2,Xaf1,Traf1,Phlda1		GO:1901342	Regulation of vasculature development		5	349	1.12	0.0033	Klf2,Rhob,Egr1,Hmga2,Klf4
GO:0071216	Cellular response to biotic stimulus		13	221	0.68	0.00087	Rhoa,Cd274,Nfkbia,Bcl10,Stap1,Pf4,Plscr4,Stat1,Cebpb,B2m,Txnip,Pdcd1lg2,Sgms1		GO:0009266	Response to temperature stimulus		4	175	1.32	0.0037	Fos,Dnaja1,Hspa1a,Hspa1b
GO:0019221	Cytokine-mediated signaling pathway		15	295	0.62	0.0009	Ccl4,Lims1,Nfkbia,Ifnar1,Krt18,Ifitm3,Pf4,Flt3,Stat1,Zcchc11,Mpl,Irf1,Aim2,Stat3,Traf1		GO:0051247	Positive regulation of protein metabolic process		9	1675	0.69	0.0037	Ier3,Ppp1r15a,Klf2,Egr1,Hmga2,Hspa1a,Jun,Klf4,Hspa1b
GO:0034612	Response to tumor necrosis factor		12	188	0.72	0.0009	Ccl4,Lims1,Nfkbia,Zfp36l1,Krt18,Rora,Stat1,Ggt5,Irf1,Sgms1,Aim2,Traf1		GO:0035914	Skeletal muscle cell differentiation		3	59	1.67	0.0038	Btg2,Fos,Egr1
GO:0071222	Cellular response to lipopolysaccharide		12	188	0.72	0.0009	Rhoa,Cd274,Nfkbia,Bcl10,Stap1,Pf4,Plscr4,Stat1,Cebpb,B2m,Pdcd1lg2,Sgms1		GO:0007165	Signal transduction		13	3779	0.5	0.0039	Klf6,Ier3,Fos,Dusp1,Dnaja1,Mcl1,Ppp1r15a,Zfp36,Rhob,Egr1,Hmga2,Jun,Klf4
GO:0019219	Regulation of nucleobase-containing compound metabolic process		68	3265	0.23	0.001	Mxd1,Hlf,Dnajb1,Rhoa,Eng,Fli1,Lims1,Ddx5,Per1,Nfkbia,Zfp36l1,Ifnar1,Nr4a1,Pdgfrb,Smarca2,Cat,Bcl10,Trp53inp1,Pink1,Pf4,Oasl2,Smg1,Irf2,Rora,Clk1,Kdm5b,Mxd4,Kiaa1551,Nfkbid,Tsc22d1,Ier5,Taf7,Stat1,Cebpb,Sox6,Trim30a,Apc,Rnasel,Elk4,Ppp1r10,Peli1,Kdm6b,Maff,Zcchc11,Sqstm1,Sox4,Txnip,Nr1h2,Pou2f2,Irf1,Cbx6,Zc3h6,Erg,Zfp467,Zbtb20,Skil,Mef2a,Atp2b4,Aim2,Stat3,Irf9,Ifi203,H3f3a,Med12l,Tfdp2,Traf1,Meis…		GO:0009888	Tissue development		9	1720	0.68	0.0043	Btg2,Fos,Dusp1,Klf2,Rhob,Egr1,Hmga2,Jun,Klf4
GO:0071396	Cellular response to lipid		20	507	0.51	0.001	Gramd1a,Rhoa,Cd274,Ddx5,Nfkbia,Zfp36l1,Nr4a1,Anxa1,Bcl10,Stap1,Pf4,Rora,Plscr4,Taf7,Stat1,Cebpb,B2m,Nr1h2,Pdcd1lg2,Sgms1		GO:1901214	Regulation of neuron death		5	375	1.09	0.0043	Btg2,Fos,Mcl1,Egr1,Jun
GO:0006357	Regulation of transcription by rna polymerase ii		46	1897	0.3	0.0011	Mxd1,Hlf,Dnajb1,Rhoa,Eng,Fli1,Ddx5,Per1,Nfkbia,Nr4a1,Smarca2,Pf4,Irf2,Rora,Mxd4,Nfkbid,Tsc22d1,Ier5,Taf7,Stat1,Cebpb,Sox6,Apc,Rnasel,Elk4,Kdm6b,Maff,Sqstm1,Sox4,Txnip,Nr1h2,Pou2f2,Irf1,Cbx6,Erg,Zbtb20,Skil,Mef2a,Atp2b4,Stat3,Irf9,Ifi203,Med12l,Tfdp2,Meis1,Mndal		GO:0050790	Regulation of catalytic activity		10	2202	0.62	0.0046	Dusp1,Dnaja1,Serpina3g,Ppp1r15a,Zfp36,Egr1,Hmga2,Jun,Klf4,Hspa1b
GO:0031347	Regulation of defense response		21	554	0.49	0.0011	Per1,Nfkbia,Ctla2a,Anxa1,Casp4,Stap1,Lag3,Rora,Trafd1,Irgm1,Stat1,Cebpb,Serpinb1a,H2-T23,Irf1,Aim2,Ifi203,Zyx,Treml2,Apobec3,Mndal		GO:0090304	Nucleic acid metabolic process		9	1777	0.67	0.0054	Fosb,Fos,Zfp36,Egr1,Hmga2,Hspa1a,Jund,Jun,Klf4
GO:0035458	Cellular response to interferon-beta		6	34	1.16	0.0011	Irgm1,Stat1,Irf1,Aim2,Ifi203,Mndal		GO:0006974	Cellular response to dna damage stimulus		6	667	0.92	0.0057	Ier3,Btg2,Dnaja1,Mcl1,Hmga2,Hspa1a
GO:0046631	Alpha-beta t cell activation		8	76	0.93	0.0011	Rhoa,Anxa1,Cd1d1,Rora,Cebpb,H2-T23,Irf1,Stat3		GO:1904018	Positive regulation of vasculature development		4	201	1.26	0.0057	Rhob,Egr1,Hmga2,Klf4
GO:0071356	Cellular response to tumor necrosis factor		11	164	0.74	0.0013	Ccl4,Lims1,Nfkbia,Zfp36l1,Krt18,Rora,Stat1,Irf1,Sgms1,Aim2,Traf1		GO:0034620	Cellular response to unfolded protein		3	74	1.57	0.0066	Ppp1r15a,Hspa1a,Hspa1b
GO:0009615	Response to virus		13	235	0.65	0.0014	Serinc3,Bnip3l,Ifnar1,Ifitm3,Oasl2,Irf2,Flt3,Slfn8,Stat1,Trim30a,Rnasel,Irf1,Apobec3		GO:0001933	Negative regulation of protein phosphorylation		5	420	1.04	0.0068	Dusp1,Dnaja1,Ppp1r15a,Jun,Klf4
GO:0002831	Regulation of response to biotic stimulus		14	274	0.62	0.0015	Cd274,Lag3,Trafd1,Irgm1,Stat1,Serpinb1a,Zcchc11,H2-T23,Irf1,Aim2,Ifi203,Treml2,Apobec3,Mndal		GO:1901701	Cellular response to oxygen-containing compound		7	1026	0.8	0.0068	Fos,Zfp36,Klf2,Rhob,Egr1,Jun,Klf4
GO:0050865	Regulation of cell activation		21	569	0.48	0.0015	Rhoa,Cd274,Zfp36l1,Ctla2a,Pdgfrb,Anxa1,Cd1d1,Bcl10,Stap1,Lag3,Rora,Flt3,Nfkbid,Cebpb,Peli1,Mpl,H2-T23,Plek,Sox4,Irf1,Pdcd1lg2		GO:0070301	Cellular response to hydrogen peroxide		3	77	1.55	0.0072	Klf2,Rhob,Klf4
GO:0031325	Positive regulation of cellular metabolic process		68	3320	0.22	0.0016	Hlf,Rhoa,Eng,Gadd45b,Fli1,Ccl4,Ubb,Ddx5,Per1,Nfkbia,Zfp36l1,Bnip3l,Ifnar1,Nr4a1,Map3k8,Pdgfrb,Anxa1,Smarca2,Rb1cc1,Bcl10,Trp53inp1,Pink1,Stap1,Pf4,Ulk1,Irf2,Rora,Flt3,Tnfsf10,Tsc22d1,Irgm1,Lcp2,Ier5,Taf7,Stat1,Cebpb,Sox6,Trim30a,Pecam1,Rnasel,Elk4,Ppp1r10,Peli1,Kdm6b,Maff,Sqstm1,Plek,Sox4,Cd63,Nr1h2,Pou2f2,Irf1,Erg,Itsn1,Zbtb20,Pld1,Mef2a,Akap13,Rell1,Atp2b4,Aim2,Stat3,Med12l,Tfdp2,Traf1,Nrxn1,Me…		GO:0060213	Positive regulation of nuclear-transcribed mrna poly(a) tail shortening		2	12	2.19	0.0082	Btg2,Zfp36
GO:0033993	Response to lipid		27	872	0.4	0.0018	Gramd1a,Rhoa,Cd274,Ddx5,Nfkbia,Zfp36l1,Ifnar1,Nr4a1,Pdgfrb,Anxa1,Cat,Bcl10,Stap1,Pf4,Rora,Plscr4,Taf7,Stat1,Cebpb,Ggt5,Peli1,B2m,Txnip,Nr1h2,Pdcd1lg2,Sgms1,Stat3		GO:0043525	Positive regulation of neuron apoptotic process		3	82	1.53	0.0084	Mcl1,Egr1,Jun
GO:0002474	Antigen processing and presentation of peptide antigen via mhc class i		5	23	1.25	0.0023	H2-Q7,B2m,H2-T23,H2-Q6,H2-D1		GO:0032501	Multicellular organismal process		16	6272	0.37	0.009	Ier3,Fosb,Btg2,Fos,Dusp1,Dnaja1,Mcl1,Zfp36,Ier2,Klf2,Rhob,Egr1,Hmga2,Jund,Jun,Klf4
GO:0046649	Lymphocyte activation		17	410	0.53	0.0024	Rhoa,Zfp36l1,Ifnar1,Anxa1,Cd1d1,Rora,Flt3,Gimap1,Cebpb,Apc,B2m,H2-T23,Sox4,Pou2f2,Irf1,Stat3,Treml2		GO:0009896	Positive regulation of catabolic process		5	457	1	0.0092	Ier3,Btg2,Zfp36,Hspa1a,Hspa1b
GO:0002476	Antigen processing and presentation of endogenous peptide antigen via mhc class ib		4	11	1.47	0.003	H2-Q7,H2-T23,H2-Q6,H2-D1		GO:0043922	Negative regulation by host of viral transcription		2	13	2.15	0.0092	Hmga2,Jun
GO:0030098	Lymphocyte differentiation		13	258	0.61	0.0033	Rhoa,Zfp36l1,Anxa1,Cd1d1,Rora,Flt3,Gimap1,Apc,B2m,Sox4,Pou2f2,Irf1,Stat3		GO:0044260	Cellular macromolecule metabolic process		13	4161	0.46	0.0092	Fosb,Btg2,Fos,Dusp1,Ppp1r15a,Zfp36,Egr1,Hmga2,Hspa1a,Jund,Jun,Klf4,Ubc
GO:0050867	Positive regulation of cell activation		15	339	0.56	0.0035	Rhoa,Cd274,Pdgfrb,Anxa1,Cd1d1,Bcl10,Stap1,Nfkbid,Peli1,Mpl,H2-T23,Plek,Sox4,Irf1,Pdcd1lg2		GO:0070262	Peptidyl-serine dephosphorylation		2	13	2.15	0.0092	Dusp1,Ppp1r15a
GO:0051249	Regulation of lymphocyte activation		17	425	0.51	0.0035	Rhoa,Cd274,Zfp36l1,Ctla2a,Anxa1,Cd1d1,Bcl10,Lag3,Flt3,Nfkbid,Cebpb,Peli1,Mpl,H2-T23,Sox4,Irf1,Pdcd1lg2		GO:0071363	Cellular response to growth factor stimulus		5	459	1	0.0094	Fos,Zfp36,Egr1,Jun,Klf4
GO:0050863	Regulation of t cell activation		14	304	0.57	0.0041	Rhoa,Cd274,Ctla2a,Anxa1,Cd1d1,Bcl10,Lag3,Nfkbid,Cebpb,Peli1,H2-T23,Sox4,Irf1,Pdcd1lg2		GO:0051094	Positive regulation of developmental process		8	1533	0.68	0.011	Fos,Zfp36,Rhob,Egr1,Hmga2,Jund,Jun,Klf4
GO:0002252	Immune effector process		17	435	0.5	0.0045	Serinc3,Bnip3l,Ifnar1,Ifitm3,Bcl10,Oasl2,Irf2,Rora,Slfn8,Stat1,Cebpb,Trim30a,Rnasel,Pou2f2,Irf1,Stat3,Apobec3		GO:0042026	Protein refolding		2	15	2.09	0.0112	Hspa1a,Hspa1b
GO:0002694	Regulation of leukocyte activation		19	527	0.47	0.0046	Rhoa,Cd274,Zfp36l1,Ctla2a,Anxa1,Cd1d1,Bcl10,Stap1,Lag3,Rora,Flt3,Nfkbid,Cebpb,Peli1,Mpl,H2-T23,Sox4,Irf1,Pdcd1lg2		GO:0097305	Response to alcohol		4	252	1.16	0.0114	Fosb,Fos,Klf2,Klf4
GO:0009719	Response to endogenous stimulus		35	1370	0.32	0.0046	Rhoa,Eng,Ddx5,Zfp36l1,Nr4a1,Diap1,Pdgfrb,Anxa1,Casp4,Cat,Anxa5,P2rx4,Col4a1,Rora,Kdm5b,Tnfsf10,Eef2k,Itpr2,Taf7,Stat1,Rab31,Cebpb,Sox6,Apc,Ltbp3,Txnip,Nr1h2,Irf1,Skil,Pld1,Serpina3f,Atp2b4,Stat3,H3f3a,Zyx		GO:0042325	Regulation of phosphorylation		8	1591	0.66	0.0137	Ier3,Dusp1,Dnaja1,Ppp1r15a,Egr1,Hmga2,Jun,Klf4
GO:0033209	Tumor necrosis factor-mediated signaling pathway		6	47	1.02	0.0046	Lims1,Nfkbia,Krt18,Stat1,Aim2,Traf1		GO:0009968	Negative regulation of signal transduction		7	1181	0.74	0.0141	Ier3,Dusp1,Dnaja1,Mcl1,Egr1,Hmga2,Klf4
GO:0051240	Positive regulation of multicellular organismal process		44	1902	0.27	0.0046	Rhoa,Eng,Cd274,Ccl4,Zfp36l1,Ifnar1,Ltb,Pdgfrb,Anxa1,Casp4,Fabp5,Cd1d1,Bcl10,Pf4,P2rx4,Rora,Kdm5b,Flt3,Nfkbid,Eef2k,Stat1,Cebpb,Sox6,Apc,Ltbp3,Peli1,Kdm6b,Zcchc11,B2m,Mpl,H2-T23,Plek,Sox4,Nr1h2,Irf1,Itsn1,Zbtb20,Skil,Furin,Mef2a,Aim2,Stat3,Nrxn1,Mndal		GO:0043523	Regulation of neuron apoptotic process		4	270	1.13	0.0143	Btg2,Mcl1,Egr1,Jun
GO:0001912	Positive regulation of leukocyte mediated cytotoxicity		6	49	1	0.0055	Cd1d1,Stap1,Lag3,B2m,H2-T23,H2-D1		GO:0071407	Cellular response to organic cyclic compound		5	511	0.95	0.0143	Dnaja1,Zfp36,Klf2,Egr1,Klf4
GO:0019882	Antigen processing and presentation		7	73	0.89	0.0055	Cd1d1,Flt3,H2-Q7,B2m,H2-T23,H2-Q6,H2-D1		GO:0006915	Apoptotic process		6	825	0.82	0.0147	Ier3,Serpina3g,Mcl1,Ppp1r15a,Rhob,Jun
GO:0044248	Cellular catabolic process		36	1445	0.31	0.0056	Gramd1a,Gstm1,Vmp1,Ubb,Ddx5,Zfp36l1,Bnip3l,Fam134b,Csad,Rb1cc1,Cat,Trp53inp1,Pnrc2,Pink1,Gnpda2,Ulk1,Pan3,Smg1,Fbxo33,Slfn8,Pnpla7,Irgm1,Rspry1,Zcchc6,Ggt5,Trim30a,Rnf114,Peli1,Znrf1,Zcchc11,Fbxl20,Sqstm1,Pld1,Uba52,Fnbp1l,Apobec3		GO:0009408	Response to heat		3	106	1.41	0.0152	Dnaja1,Hspa1a,Hspa1b
GO:0050778	Positive regulation of immune response		17	450	0.49	0.0063	Cd274,Anxa1,Cd1d1,Bcl10,Stap1,Lag3,Nfkbid,Irgm1,Klhl6,Lcp2,B2m,H2-T23,Irf1,Aim2,Ifi203,H2-D1,Mndal		GO:0009894	Regulation of catabolic process		6	872	0.8	0.0189	Ier3,Btg2,Mcl1,Zfp36,Hspa1a,Hspa1b
GO:0030522	Intracellular receptor signaling pathway		8	105	0.79	0.0073	Rhoa,Ddx5,Nfkbia,Nr4a1,Rora,Taf7,Nr1h2,Stat3		GO:0035994	Response to muscle stretch		2	21	1.94	0.0189	Fos,Jun
GO:0045088	Regulation of innate immune response		10	171	0.68	0.0077	Lag3,Trafd1,Irgm1,Serpinb1a,H2-T23,Irf1,Aim2,Ifi203,Treml2,Mndal		GO:1901673	Regulation of mitotic spindle assembly		2	21	1.94	0.0189	Hspa1a,Hspa1b
GO:0042127	Regulation of cell population proliferation		39	1650	0.28	0.0078	Ndrg1,Rhoa,Eng,Cd274,Lims1,Nfkbia,Zfp36l1,Nr4a1,Pdgfrb,Anxa1,Pold4,Smarca2,Ifitm3,S100a11,Cd1d1,Trp53inp1,Pf4,Kdm5b,Flt3,Tsc22d1,Marcksl1,Ier5,Stat1,Cebpb,Apc,Ltbp3,Glul,Gng5,Peli1,B2m,Mpl,H2-T23,Sox4,Txnip,Irf1,Pdcd1lg2,Tes,Stat3,Meis1		GO:0007611	Learning or memory		4	304	1.08	0.0207	Btg2,Fos,Egr1,Jun
GO:0071495	Cellular response to endogenous stimulus		29	1075	0.34	0.0081	Rhoa,Eng,Ddx5,Zfp36l1,Nr4a1,Diap1,Pdgfrb,Anxa1,Casp4,Anxa5,P2rx4,Col4a1,Rora,Kdm5b,Eef2k,Itpr2,Taf7,Stat1,Rab31,Cebpb,Sox6,Apc,Ltbp3,Nr1h2,Irf1,Skil,Atp2b4,Stat3,Zyx		GO:1901991	Negative regulation of mitotic cell cycle phase transition		3	124	1.35	0.0223	Ier3,Hmga2,Klf4
GO:0051173	Positive regulation of nitrogen compound metabolic process		62	3119	0.21	0.0083	Hlf,Rhoa,Eng,Gadd45b,Fli1,Ccl4,Ubb,Ddx5,Per1,Nfkbia,Zfp36l1,Ifnar1,Nr4a1,Map3k8,Pdgfrb,Smarca2,Rb1cc1,Bcl10,Trp53inp1,Pink1,Stap1,Pf4,Irf2,Rora,Flt3,Tnfsf10,Tsc22d1,Lcp2,Ier5,Taf7,Stat1,Cebpb,Sox6,Trim30a,Apc,Pecam1,Rnasel,Elk4,Ppp1r10,Peli1,Kdm6b,Maff,Sqstm1,Sox4,Nr1h2,Pou2f2,Irf1,Erg,Zbtb20,Pld1,Mef2a,Akap13,Rell1,Atp2b4,Aim2,Stat3,Med12l,Tfdp2,Traf1,Nrxn1,Meis1,Soat1		GO:0045765	Regulation of angiogenesis		4	313	1.07	0.0227	Klf2,Rhob,Hmga2,Klf4
GO:0051241	Negative regulation of multicellular organismal process		33	1304	0.31	0.0083	Rhoa,Cd274,Lims1,Nfkbia,Zfp36l1,Anxa1,Itm2c,Procr,Anxa5,Stap1,Pf4,P2rx4,Ulk1,Lag3,Flt3,Nfkbid,Gtf2i,Stat1,Sox6,Serpinb1a,Trim30a,Apc,Ltbp3,B2m,Cd63,Nr1h2,Irf1,Pdcd1lg2,Furin,Atp2b4,Stat3,H2-D1,Meis1		GO:0051101	Regulation of dna binding		3	128	1.33	0.024	Hmga2,Jun,Klf4
GO:0071407	Cellular response to organic cyclic compound		18	511	0.46	0.0087	Gramd1a,Rhoa,Ddx5,Nfkbia,Zfp36l1,Nr4a1,Diap1,Anxa1,P2rx4,Rora,Eef2k,Itpr2,Taf7,Stat1,Cebpb,Nr1h2,Atp2b4,Stat3		GO:0007095	Mitotic g2 dna damage checkpoint		2	25	1.87	0.0246	Ier3,Hmga2
GO:0002824	Positive regulation of adaptive immune response based on somatic recombination of immune receptors built from immunoglobulin superfamily domains		8	109	0.78	0.0088	Cd274,Anxa1,Cd1d1,Nfkbid,B2m,H2-T23,Irf1,H2-D1		GO:0051338	Regulation of transferase activity		6	948	0.76	0.0271	Dusp1,Dnaja1,Zfp36,Egr1,Hmga2,Klf4
GO:0006914	Autophagy		11	214	0.62	0.0096	Gramd1a,Vmp1,Fam134b,Rb1cc1,Trp53inp1,Pink1,Ulk1,Irgm1,Trim30a,Sqstm1,Fnbp1l		GO:1903671	Negative regulation of sprouting angiogenesis		2	27	1.83	0.0275	Klf2,Klf4
GO:0044087	Regulation of cellular component biogenesis		27	978	0.35	0.0096	Mien1,Arhgef18,Dnajb1,Rhoa,Lims1,Pink1,Stap1,Ulk1,Pan3,S100a10,Kiaa1551,Eef2k,Sipa1l1,Iqgap2,Trim30a,Apc,Pecam1,Eps8l1,Plek,Nr1h2,Tmsb10,Capg,Pld1,Akap13,Xaf1,H3f3a,Nrxn1		GO:2000679	Positive regulation of transcription regulatory region dna binding		2	27	1.83	0.0275	Hmga2,Klf4
GO:1903037	Regulation of leukocyte cell-cell adhesion		13	295	0.55	0.01	Rhoa,Cd274,Anxa1,Cd1d1,Bcl10,Lag3,Nfkbid,Cebpb,Peli1,H2-T23,Sox4,Irf1,Pdcd1lg2		GO:0051085	Chaperone cofactor-dependent protein refolding		2	29	1.8	0.0304	Hspa1a,Hspa1b
GO:0009056	Catabolic process		39	1680	0.28	0.0105	Gramd1a,Napsa,Gstm1,Pafah1b3,Vmp1,Ubb,Ddx5,Zfp36l1,Bnip3l,Fam134b,Csad,Rb1cc1,Cat,Trp53inp1,Pnrc2,Pink1,Gnpda2,Ulk1,Pan3,Smg1,Fbxo33,Slfn8,Pnpla7,Nceh1,Irgm1,Rspry1,Zcchc6,Ggt5,Trim30a,Rnf114,Peli1,Znrf1,Zcchc11,Fbxl20,Sqstm1,Pld1,Uba52,Fnbp1l,Apobec3		GO:0006457	Protein folding		3	146	1.28	0.0321	Dnaja1,Hspa1a,Hspa1b
GO:0031324	Negative regulation of cellular metabolic process		52	2497	0.23	0.0107	Mxd1,Dnajb1,Rhoa,Eng,Gadd45b,Lims1,Dusp6,Ddx5,Per1,Zfp36l1,Ctla2a,Ctla2b,Nr4a1,Smarca2,Itm2c,Dusp2,Pink1,Stap1,Paip2,Pik3ip1,Kdm5b,Mxd4,Midn,Taf7,Stat1,Cebpb,Sox6,Serpinb1a,Trim30a,Apc,Pecam1,Elk4,Ppp1r10,Sqstm1,Plek,Sox4,Txnip,Nr1h2,Irf1,Cbx6,Zc3h6,Zbtb20,Skil,Furin,Serpina3f,Mef2a,Atp2b4,Stat3,Ifi203,H3f3a,Tfdp2,Mndal		GO:0051412	Response to corticosterone		2	30	1.79	0.0321	Fosb,Fos
GO:0051128	Regulation of cellular component organization		51	2438	0.23	0.0112	Mien1,Arhgef18,Dnajb1,Rhoa,Lims1,Bnip3l,Diap1,Pdgfrb,Anxa1,Smarca2,Itm2c,Pink1,Stap1,Ulk1,Pan3,Smg1,Rrad,S100a10,Tnfsf10,Kiaa1551,Eef2k,Irgm1,Sipa1l1,Taf7,Stat1,Iqgap2,Rab31,Trim30a,Apc,Pecam1,Eps8l1,Ppp1r10,Tuba1a,Dst,B2m,Plek,Cd63,Arhgap17,Nr1h2,Itsn1,Tmsb10,Capg,Skil,Pld1,Akap13,Mctp1,Xaf1,H3f3a,Nrxn1,H2-D1,Mndal		GO:0071276	Cellular response to cadmium ion		2	30	1.79	0.0321	Fos,Jun
GO:1902105	Regulation of leukocyte differentiation		13	300	0.55	0.0113	Rhoa,Zfp36l1,Ctla2a,Anxa1,Cd1d1,Pf4,Lag3,Flt3,Nfkbid,Cebpb,Apc,Sox4,Irf1		GO:0051052	Regulation of dna metabolic process		4	365	1	0.0359	Ier3,Dusp1,Hmga2,Klf4
GO:0045619	Regulation of lymphocyte differentiation		10	183	0.65	0.0115	Rhoa,Zfp36l1,Ctla2a,Anxa1,Cd1d1,Lag3,Flt3,Nfkbid,Sox4,Irf1		GO:0051240	Positive regulation of multicellular organismal process		8	1902	0.59	0.0364	Klf6,Fos,Rhob,Egr1,Hmga2,Jund,Jun,Klf4
GO:0050868	Negative regulation of t cell activation		8	116	0.75	0.0121	Cd274,Anxa1,Lag3,Nfkbid,Cebpb,Peli1,Irf1,Pdcd1lg2		GO:0032502	Developmental process		14	5629	0.36	0.0372	Btg2,Fos,Dusp1,Dnaja1,Mcl1,Zfp36,Ier2,Klf2,Rhob,Egr1,Hmga2,Jund,Jun,Klf4
GO:0009890	Negative regulation of biosynthetic process		36	1517	0.29	0.0123	Mxd1,Dnajb1,Rhoa,Eng,Lims1,Ddx5,Per1,Zfp36l1,Smarca2,Itm2c,Pf4,Paip2,Kdm5b,Mxd4,Taf7,Stat1,Cebpb,Sox6,Apc,Elk4,Sqstm1,Plek,Txnip,Nr1h2,Irf1,Cbx6,Zc3h6,Zbtb20,Skil,Mef2a,Atp2b4,Stat3,Ifi203,H3f3a,Tfdp2,Mndal		GO:0001932	Regulation of protein phosphorylation		7	1449	0.65	0.0382	Dusp1,Dnaja1,Ppp1r15a,Egr1,Hmga2,Jun,Klf4
GO:0050790	Regulation of catalytic activity		47	2202	0.24	0.0131	Dnajb1,Rhoa,Eng,Gadd45b,Ccl4,Lims1,Dusp6,Ctla2b,Nr4a1,Map3k8,Pdgfrb,Anxa1,Dusp2,Bcl10,Pink1,Stap1,Ccng2,Oasl2,Pik3ip1,S100a10,Flt3,Tnfsf10,Midn,Lcp2,Ccdc125,Sipa1l1,Taf7,Stat1,Iqgap2,Serpinb1a,Apc,Pecam1,Ppp1r10,Plek,Arhgap17,Txnip,Nr1h2,Itsn1,Furin,Serpina3f,Dnajb4,Akap13,Atp2b4,Aim2,Stat3,Nrxn1,Rgs1		GO:0007088	Regulation of mitotic nuclear division		3	161	1.23	0.0399	Dusp1,Hspa1a,Hspa1b
GO:0051250	Negative regulation of lymphocyte activation		9	151	0.69	0.0131	Cd274,Anxa1,Lag3,Flt3,Nfkbid,Cebpb,Peli1,Irf1,Pdcd1lg2		GO:0007623	Circadian rhythm		3	161	1.23	0.0399	Egr1,Jund,Jun
GO:0050870	Positive regulation of t cell activation		10	189	0.63	0.014	Rhoa,Cd274,Anxa1,Cd1d1,Bcl10,Nfkbid,H2-T23,Sox4,Irf1,Pdcd1lg2		GO:0008285	Negative regulation of cell population proliferation		5	680	0.83	0.0402	Btg2,Dusp1,Hspa1a,Jun,Klf4
GO:0051251	Positive regulation of lymphocyte activation		12	267	0.56	0.014	Rhoa,Cd274,Anxa1,Cd1d1,Bcl10,Nfkbid,Peli1,Mpl,H2-T23,Sox4,Irf1,Pdcd1lg2		GO:0043434	Response to peptide hormone		4	385	0.98	0.0414	Btg2,Serpina3g,Egr1,Jund
GO:0046632	Alpha-beta t cell differentiation		6	62	0.9	0.0146	Rhoa,Anxa1,Cd1d1,Rora,Irf1,Stat3		GO:0009987	Cellular process		22	13330	0.18	0.0416	Klf6,Ier3,Fosb,Btg2,Fos,Dusp1,Dnaja1,Serpina3g,Mcl1,Ppp1r15a,Zfp36,Ier2,Klf2,Rhob,Egr1,Hmga2,Hspa1a,Jund,Jun,Klf4,Ubc,Hspa1b
GO:0044092	Negative regulation of molecular function		29	1126	0.32	0.0147	Eng,Gadd45b,Dusp6,Nfkbia,Ctla2b,Nr4a1,Anxa1,Cat,Dusp2,Rrad,Pik3ip1,Fam65a,Nfkbid,Midn,Taf7,Serpinb1a,Apc,Pecam1,Ppp1r10,Peli1,Zcchc11,B2m,Txnip,Furin,Serpina3f,Atp2b4,Aim2,Ly6a,Ly6c2		GO:0032570	Response to progesterone		2	36	1.71	0.0417	Fosb,Fos
GO:0009967	Positive regulation of signal transduction		36	1538	0.28	0.0151	S100a4,Rhoa,Eng,Gadd45b,Serinc3,Ccl4,Ubb,Lims1,Ddx5,Map3k8,Pdgfrb,Casp4,Rb1cc1,Itm2c,Cat,Fabp5,Bcl10,Trp53inp1,Pink1,Stap1,P2rx4,Tnfsf10,Irgm1,Trim30a,Pecam1,Peli1,Sox4,Cd63,Itsn1,Skil,Furin,Akap13,Rell1,Stat3,Traf1,Nrxn1		GO:0048583	Regulation of response to stimulus		11	3651	0.44	0.0417	Ier3,Dusp1,Dnaja1,Mcl1,Ppp1r15a,Zfp36,Klf2,Egr1,Hmga2,Jun,Klf4
GO:0065008	Regulation of biological quality		71	3822	0.18	0.0151	Cd52,Napsa,Arhgef18,Rhoa,Eng,Ccl4,Ubb,Nfkbia,Zfp36l1,Bnip3l,Diap1,Pdgfrb,Anxa1,Rb1cc1,Fabp5,Procr,Anxa5,Bcl10,Pink1,Pf4,P2rx4,Ulk1,Smg1,Rora,Plscr4,Paip2,Kdm5b,Flt3,Tmx4,Eef2k,Midn,Itpr2,Gtf2i,Marcksl1,Sipa1l1,Stat1,Iqgap2,Cebpb,Sox6,Serpinb1a,Apc,Pecam1,Ltbp3,Glul,Rnasel,Ppp1r10,Kdm6b,Ftl1,Tuba1a,Fbxl20,B2m,Mpl,Sqstm1,Plek,Sox4,Nr1h2,Itsn1,Tmsb10,Capg,Zbtb20,Skil,Furin,Xkr6,Mctp1,Atp2b4,Mmrn1,St…		GO:0031331	Positive regulation of cellular catabolic process		4	389	0.98	0.0419	Btg2,Zfp36,Hspa1a,Hspa1b
GO:0034341	Response to interferon-gamma		8	122	0.73	0.0156	Ccl4,Ifitm3,Irgm1,Stat1,H2-Q7,Irf1,Capg,Zyx		GO:0048660	Regulation of smooth muscle cell proliferation		3	166	1.22	0.0419	Egr1,Jun,Klf4
GO:0050776	Regulation of immune response		20	645	0.4	0.0157	Cd274,Anxa1,Cd1d1,Bcl10,Stap1,Lag3,Nfkbid,Trafd1,Irgm1,Klhl6,Lcp2,Serpinb1a,B2m,H2-T23,Irf1,Aim2,Ifi203,Treml2,H2-D1,Mndal		GO:0030154	Cell differentiation		11	3674	0.44	0.0429	Btg2,Fos,Mcl1,Ier2,Klf2,Rhob,Egr1,Hmga2,Jund,Jun,Klf4
GO:0046635	Positive regulation of alpha-beta t cell activation		6	64	0.88	0.0165	Rhoa,Anxa1,Cd1d1,Nfkbid,H2-T23,Irf1		GO:0007612	Learning		3	173	1.2	0.0464	Btg2,Fos,Jun
GO:0001916	Positive regulation of t cell mediated cytotoxicity		4	21	1.19	0.0173	Cd1d1,B2m,H2-T23,H2-D1		GO:0043409	Negative regulation of mapk cascade		3	173	1.2	0.0464	Dusp1,Dnaja1,Klf4
GO:0045596	Negative regulation of cell differentiation		22	761	0.37	0.0192	Rhoa,Nfkbia,Zfp36l1,Anxa1,Itm2c,Trp53inp1,Stap1,Pf4,Ulk1,Lag3,Rora,Flt3,Nfkbid,Stat1,Sox6,Ltbp3,B2m,Irf1,Skil,Stat3,H2-D1,Meis1
GO:0002696	Positive regulation of leukocyte activation		13	324	0.51	0.0204	Rhoa,Cd274,Anxa1,Cd1d1,Bcl10,Stap1,Nfkbid,Peli1,Mpl,H2-T23,Sox4,Irf1,Pdcd1lg2
GO:0048525	Negative regulation of viral process		7	96	0.77	0.0204	Ccl4,Ifitm3,Oasl2,Kiaa1551,Stat1,Rnasel,Apobec3
GO:0014070	Response to organic cyclic compound		25	930	0.34	0.0208	Gramd1a,Rhoa,Dusp6,Ddx5,Per1,Nfkbia,Zfp36l1,Nr4a1,Diap1,Pdgfrb,Anxa1,Cat,P2rx4,Rora,Eef2k,Itpr2,Taf7,Stat1,Cebpb,Ggt5,Peli1,Txnip,Nr1h2,Atp2b4,Stat3
GO:1901652	Response to peptide		16	463	0.45	0.0208	Nfkbia,Zfp36l1,Nr4a1,Anxa1,Casp4,Cat,Anxa5,Tnfsf10,Eef2k,Stat1,Rab31,Apc,Irf1,Pld1,Serpina3f,Stat3
GO:0051093	Negative regulation of developmental process		27	1043	0.32	0.021	Rhoa,Lims1,Nfkbia,Zfp36l1,Anxa1,Itm2c,Trp53inp1,Pink1,Stap1,Pf4,Ulk1,Lag3,Rora,Flt3,Nfkbid,Gtf2i,Stat1,Sox6,Apc,Ltbp3,B2m,Irf1,Skil,Atp2b4,Stat3,H2-D1,Meis1
GO:0009611	Response to wounding		14	372	0.49	0.0216	Rhoa,Eng,Zfp36l1,Pdgfrb,Procr,Anxa5,Pf4,P2rx4,Fam65a,Pecam1,Dst,Plek,Mmrn1,Pear1
GO:0061912	Selective autophagy		4	23	1.15	0.0223	Fam134b,Rb1cc1,Ulk1,Sqstm1
GO:0035556	Intracellular signal transduction		33	1402	0.28	0.0235	Mknk2,Arhgef18,Ndrg1,Rhoa,Ddx5,Nfkbia,Zfp36l1,Map3k8,Pdgfrb,Casp4,Stk17b,Bcl10,Pink1,Rasgef1b,Pf4,P2rx4,Ulk1,Fam65a,Itpr2,Lcp2,Rab31,Cebpb,Pecam1,Eps8l1,Plek,Sox4,Irf1,Shisa5,Itsn1,Pld1,Mef2a,Akap13,Pear1
GO:0016236	Macroautophagy		7	100	0.76	0.0245	Vmp1,Fam134b,Rb1cc1,Trp53inp1,Ulk1,Irgm1,Sqstm1
GO:0046634	Regulation of alpha-beta t cell activation		7	100	0.76	0.0245	Rhoa,Cd274,Anxa1,Cd1d1,Nfkbid,H2-T23,Irf1
GO:0032502	Developmental process		95	5629	0.14	0.0247	Mknk2,Hlf,Ndrg1,Pafah1b3,Rhoa,Eng,Gadd45b,Fli1,Vmp1,Ubb,Lims1,Dusp6,Ddx5,Zfp36l1,Nr4a1,Ltb,Diap1,Pdgfrb,Anxa1,Zfand5,Smarca2,Casp4,Rb1cc1,Ptpn18,Itm2c,Cat,Dusp2,Cd1d1,Bcl10,Stap1,P2rx4,Ulk1,Herc6,Col4a1,Rora,Paip2,Kdm5b,Flt3,Tnfsf10,Eef2k,Dym,Aff4,Klhl6,Sipa1l1,Gimap1,Stat1,Cebpb,Zcchc6,H2-Q7,Ggt5,Sox6,Rnf114,Apc,Pecam1,Ltbp3,Glul,Rnasel,Elk4,Kdm6b,Maff,Dst,Zcchc11,Rnf38,B2m,Mpl,H2-T23,Sqstm1,Ple…
GO:0031327	Negative regulation of cellular biosynthetic process		34	1475	0.27	0.0267	Mxd1,Dnajb1,Eng,Lims1,Ddx5,Per1,Zfp36l1,Smarca2,Itm2c,Paip2,Kdm5b,Mxd4,Taf7,Stat1,Cebpb,Sox6,Apc,Elk4,Sqstm1,Plek,Txnip,Nr1h2,Irf1,Cbx6,Zc3h6,Zbtb20,Skil,Mef2a,Atp2b4,Stat3,Ifi203,H3f3a,Tfdp2,Mndal
GO:0051129	Negative regulation of cellular component organization		21	733	0.37	0.0268	Arhgef18,Dnajb1,Rhoa,Itm2c,Pink1,Stap1,Ulk1,Taf7,Stat1,Trim30a,Apc,Pecam1,B2m,Nr1h2,Tmsb10,Capg,Mctp1,Xaf1,H3f3a,Nrxn1,H2-D1
GO:1901698	Response to nitrogen compound		27	1064	0.31	0.0268	Rhoa,Per1,Nfkbia,Zfp36l1,Nr4a1,Diap1,Anxa1,Casp4,Cat,Anxa5,P2rx4,Col4a1,Tnfsf10,Eef2k,Itpr2,Stat1,Rab31,Cebpb,Apc,Peli1,Irf1,Pld1,Serpina3f,Atp2b4,Stat3,Ly6a,Ly6c2
GO:0010558	Negative regulation of macromolecule biosynthetic process		33	1419	0.28	0.0272	Mxd1,Dnajb1,Eng,Lims1,Ddx5,Per1,Zfp36l1,Smarca2,Itm2c,Pf4,Paip2,Kdm5b,Mxd4,Taf7,Stat1,Cebpb,Sox6,Apc,Elk4,Sqstm1,Txnip,Nr1h2,Irf1,Cbx6,Zc3h6,Zbtb20,Skil,Mef2a,Stat3,Ifi203,H3f3a,Tfdp2,Mndal
GO:0043123	Positive regulation of i-kappab kinase/nf-kappab signaling		8	137	0.68	0.0277	S100a4,Rhoa,Bcl10,Pink1,Tnfsf10,Trim30a,Peli1,Akap13
GO:0043434	Response to peptide hormone		14	385	0.47	0.0277	Zfp36l1,Nr4a1,Anxa1,Cat,Anxa5,Tnfsf10,Eef2k,Stat1,Rab31,Apc,Irf1,Pld1,Serpina3f,Stat3
GO:0051336	Regulation of hydrolase activity		29	1184	0.3	0.0277	Dnajb1,Rhoa,Ccl4,Lims1,Ctla2b,Nr4a1,Pdgfrb,Anxa1,Bcl10,Pink1,Oasl2,S100a10,Tnfsf10,Ccdc125,Sipa1l1,Stat1,Iqgap2,Serpinb1a,Pecam1,Ppp1r10,Plek,Arhgap17,Nr1h2,Furin,Serpina3f,Dnajb4,Aim2,Stat3,Rgs1
GO:0046638	Positive regulation of alpha-beta t cell differentiation		5	47	0.94	0.0281	Rhoa,Anxa1,Cd1d1,Nfkbid,Irf1
GO:2000113	Negative regulation of cellular macromolecule biosynthetic process		32	1370	0.28	0.0303	Mxd1,Dnajb1,Eng,Lims1,Ddx5,Per1,Zfp36l1,Smarca2,Itm2c,Paip2,Kdm5b,Mxd4,Taf7,Stat1,Cebpb,Sox6,Apc,Elk4,Sqstm1,Txnip,Nr1h2,Irf1,Cbx6,Zc3h6,Zbtb20,Skil,Mef2a,Stat3,Ifi203,H3f3a,Tfdp2,Mndal
GO:2000145	Regulation of cell motility		25	963	0.32	0.0303	Mien1,Rhoa,Eng,Cd274,Ccl4,Diap1,Pdgfrb,Anxa1,Anxa5,S100a11,Trp53inp1,Stap1,P2rx4,Fam65a,Ccdc125,Apc,Pecam1,Glul,Cd63,Tmsb10,Furin,Pld1,Mctp1,Atp2b4,Stat3
GO:0050792	Regulation of viral process		9	177	0.62	0.0311	Ccl4,Ddx5,Ifitm3,Oasl2,Kiaa1551,Stat1,Trim30a,Rnasel,Apobec3
GO:1902533	Positive regulation of intracellular signal transduction		25	967	0.32	0.0317	S100a4,Rhoa,Eng,Gadd45b,Serinc3,Ccl4,Ubb,Lims1,Ddx5,Map3k8,Pdgfrb,Rb1cc1,Cat,Bcl10,Pink1,P2rx4,Tnfsf10,Trim30a,Peli1,Itsn1,Skil,Akap13,Rell1,Traf1,Nrxn1
GO:0032088	Negative regulation of nf-kappab transcription factor activity		6	76	0.81	0.0323	Nfkbia,Cat,Nfkbid,Peli1,Zcchc11,Aim2
GO:0006401	RNA catabolic process		8	142	0.66	0.0332	Ddx5,Zfp36l1,Pnrc2,Pan3,Smg1,Slfn8,Zcchc6,Zcchc11
GO:0061061	Muscle structure development		16	493	0.42	0.0345	Hlf,Rhoa,Eng,Ddx5,Nr4a1,Pdgfrb,Smarca2,Rora,Sox6,Kdm6b,Maff,Skil,Mef2a,Akap13,H3f3a,Chd2
GO:0009725	Response to hormone		22	812	0.34	0.0372	Rhoa,Ddx5,Zfp36l1,Nr4a1,Pdgfrb,Anxa1,Cat,Anxa5,Rora,Tnfsf10,Eef2k,Taf7,Stat1,Rab31,Apc,Txnip,Nr1h2,Irf1,Pld1,Serpina3f,Stat3,H3f3a
GO:0010647	Positive regulation of cell communication		38	1762	0.24	0.0376	S100a4,Rhoa,Eng,Gadd45b,Serinc3,Ccl4,Ubb,Lims1,Ddx5,Map3k8,Pdgfrb,Casp4,Rb1cc1,Itm2c,Cat,Fabp5,Bcl10,Trp53inp1,Pink1,Stap1,P2rx4,Tnfsf10,Irgm1,Trim30a,Pecam1,Glul,Peli1,Sqstm1,Sox4,Cd63,Itsn1,Skil,Furin,Akap13,Rell1,Stat3,Traf1,Nrxn1
GO:0032481	Positive regulation of type i interferon production		5	51	0.9	0.0376	Ifnar1,Flt3,Stat1,Irf1,Zbtb20
GO:0042060	Wound healing		11	265	0.53	0.0376	Rhoa,Eng,Pdgfrb,Procr,Anxa5,Pf4,Pecam1,Dst,Plek,Mmrn1,Pear1
GO:0023056	Positive regulation of signaling		38	1769	0.24	0.0399	S100a4,Rhoa,Eng,Gadd45b,Serinc3,Ccl4,Ubb,Lims1,Ddx5,Map3k8,Pdgfrb,Casp4,Rb1cc1,Itm2c,Cat,Fabp5,Bcl10,Trp53inp1,Pink1,Stap1,P2rx4,Tnfsf10,Irgm1,Trim30a,Pecam1,Glul,Peli1,Sqstm1,Sox4,Cd63,Itsn1,Skil,Furin,Akap13,Rell1,Stat3,Traf1,Nrxn1
GO:0010557	Positive regulation of macromolecule biosynthetic process		39	1837	0.24	0.0418	Hlf,Rhoa,Eng,Fli1,Ddx5,Per1,Nfkbia,Ifnar1,Nr4a1,Pdgfrb,Smarca2,Bcl10,Trp53inp1,Pink1,Pf4,Irf2,Rora,Tsc22d1,Ier5,Taf7,Stat1,Cebpb,Sox6,Rnasel,Elk4,Kdm6b,Maff,Sox4,Nr1h2,Pou2f2,Irf1,Erg,Pld1,Mef2a,Stat3,Med12l,Tfdp2,Meis1,Soat1
GO:0045071	Negative regulation of viral genome replication		5	53	0.89	0.0431	Ifitm3,Oasl2,Kiaa1551,Rnasel,Apobec3
GO:0007167	Enzyme linked receptor protein signaling pathway		17	558	0.39	0.0443	Eng,Ddx5,Pdgfrb,Zfand5,Stap1,Gigyf1,Col4a1,Flt3,Nceh1,Lcp2,Sipa1l1,Apc,Ltbp3,Txnip,Skil,Stat3,Zyx
GO:0045580	Regulation of t cell differentiation		8	151	0.63	0.046	Rhoa,Ctla2a,Anxa1,Cd1d1,Lag3,Nfkbid,Sox4,Irf1
GO:0006402	mRNA catabolic process		7	116	0.69	0.0474	Ddx5,Zfp36l1,Pnrc2,Pan3,Smg1,Zcchc6,Zcchc11
GO:1901699	Cellular response to nitrogen compound		18	615	0.38	0.0478	Zfp36l1,Nr4a1,Diap1,Casp4,Anxa5,P2rx4,Col4a1,Eef2k,Itpr2,Stat1,Rab31,Cebpb,Apc,Irf1,Atp2b4,Stat3,Ly6a,Ly6c2
GO:0009891	Positive regulation of biosynthetic process		41	1984	0.23	0.049	Hlf,Rhoa,Eng,Fli1,Ddx5,Per1,Nfkbia,Ifnar1,Nr4a1,Pdgfrb,Anxa1,Smarca2,Bcl10,Trp53inp1,Pink1,Pf4,Irf2,Rora,Tsc22d1,Ier5,Taf7,Stat1,Cebpb,Sox6,Rnasel,Elk4,Kdm6b,Maff,Sox4,Nr1h2,Pou2f2,Irf1,Erg,Zbtb20,Pld1,Mef2a,Stat3,Med12l,Tfdp2,Meis1,Soat1
GO:0045944	Positive regulation of transcription by rna polymerase ii		29	1239	0.28	0.049	Hlf,Eng,Fli1,Per1,Nfkbia,Nr4a1,Smarca2,Pf4,Irf2,Rora,Tsc22d1,Ier5,Taf7,Stat1,Cebpb,Sox6,Rnasel,Elk4,Kdm6b,Maff,Sox4,Nr1h2,Pou2f2,Irf1,Erg,Mef2a,Stat3,Tfdp2,Meis1
GO:0030154	Cell differentiation		66	3674	0.16	0.0498	Hlf,Ndrg1,Rhoa,Eng,Gadd45b,Fli1,Ubb,Dusp6,Ddx5,Zfp36l1,Nr4a1,Diap1,Pdgfrb,Anxa1,Smarca2,Casp4,Itm2c,Cd1d1,Stap1,P2rx4,Ulk1,Herc6,Col4a1,Rora,Kdm5b,Flt3,Eef2k,Aff4,Sipa1l1,Gimap1,Stat1,Cebpb,Zcchc6,Sox6,Rnf114,Apc,Pecam1,Rnasel,Elk4,Kdm6b,Maff,Dst,Zcchc11,B2m,Mpl,Sqstm1,Plek,Sox4,Cd63,Txnip,Nr1h2,Pou2f2,Irf1,Erg,Itsn1,Skil,Mef2a,Akap13,Stat3,H3f3a,Chd2,Nrxn1,H2-D1,Apobec3,Meis1,Soat1
