# Supplementary material for: Clonal hematopoiesis related TET2 loss-of-function impedes IL1β-mediated epigenetic reprogramming in hematopoietic stem and progenitor cells
Source: Nat Commun. 2023 Dec 7;14:8102. doi: 10.1038/s41467-023-43697-y (PMC10703894; doi:10.1038/s41467-023-43697-y)
Supplement: Supplementary file 7 — Supplementary Data 4 [file 41467_2023_43697_MOESM7_ESM.xlsx]

## Sheet: Tet2-KO vs WT (Veh) C2
Supplementary Data 4. Gene set enrichment analysis (C2) of differential gene expression between HSCs from single cell RNA sequencing of lineage depleted bone marrow isolated from Tet2-KO and WT mice (n = 4 per group) treated with vehicle for 5 weeks.
C2 positively enriched pathways												C2 negatively enriched pathways
Rank	GS DETAILS	SIZE	ES	NES	NOM p-val	FDR q-val	FWER p-val	RANK AT MAX	LEADING EDGE			Rank	GS DETAILS	SIZE	ES	NES	NOM p-val	FDR q-val	FWER p-val	RANK AT MAX	LEADING EDGE
1	NAGASHIMA_NRG1_SIGNALING_UP	158	0.81	2.6	0	0	0	131	tags=13%, list=1%, signal=13%			1	WP_ELECTRON_TRANSPORT_CHAIN_OXPHOS_SYSTEM_IN_MITOCHONDRIA	95	-0.74	-2.05	0	0.001	0.001	1106	tags=40%, list=8%, signal=43%
2	NAGASHIMA_EGF_SIGNALING_UP	54	0.92	2.54	0	0	0	97	tags=28%, list=1%, signal=28%			2	KEGG_OXIDATIVE_PHOSPHORYLATION	116	-0.7	-2.01	0	0.001	0.002	1294	tags=35%, list=9%, signal=39%
3	BURTON_ADIPOGENESIS_PEAK_AT_2HR	42	0.94	2.52	0	0	0	179	tags=40%, list=1%, signal=41%			3	REACTOME_RESPIRATORY_ELECTRON_TRANSPORT	98	-0.71	-2.01	0	0	0.002	880	tags=29%, list=6%, signal=30%
4	AMIT_SERUM_RESPONSE_40_MCF10A	25	0.96	2.52	0	0	0	131	tags=44%, list=1%, signal=44%			4	REACTOME_RESPIRATORY_ELECTRON_TRANSPORT_ATP_SYNTHESIS_BY_CHEMIOSMOTIC_COUPLING_AND_HEAT_PRODUCTION_BY_UNCOUPLING_PROTEINS	118	-0.7	-2	0	0	0.002	1106	tags=32%, list=8%, signal=35%
5	AMIT_EGF_RESPONSE_40_HELA	38	0.93	2.51	0	0	0	97	tags=37%, list=1%, signal=37%			5	KEGG_CARDIAC_MUSCLE_CONTRACTION	57	-0.76	-2	0	0	0.002	1120	tags=26%, list=8%, signal=29%
6	DIRMEIER_LMP1_RESPONSE_EARLY	58	0.88	2.45	0	0	0	137	tags=26%, list=1%, signal=26%			6	KAMMINGA_EZH2_TARGETS	40	-0.78	-1.99	0	0	0.002	1835	tags=63%, list=13%, signal=72%
7	UZONYI_RESPONSE_TO_LEUKOTRIENE_AND_THROMBIN	32	0.91	2.41	0	0	0	131	tags=28%, list=1%, signal=28%			7	REACTOME_ACTIVATION_OF_THE_PRE_REPLICATIVE_COMPLEX	32	-0.8	-1.97	0	0.001	0.006	1740	tags=69%, list=13%, signal=78%
8	OSWALD_HEMATOPOIETIC_STEM_CELL_IN_COLLAGEN_GEL_UP	196	0.72	2.41	0	0	0	137	tags=12%, list=1%, signal=12%			8	CHICAS_RB1_TARGETS_LOW_SERUM	73	-0.72	-1.97	0	0.001	0.006	1798	tags=45%, list=13%, signal=52%
9	BIOCARTA_CARDIACEGF_PATHWAY	17	0.94	2.41	0	0	0	145	tags=24%, list=1%, signal=24%			9	WP_MITOCHONDRIAL_CIV_ASSEMBLY	33	-0.78	-1.95	0	0.001	0.011	1106	tags=42%, list=8%, signal=46%
10	BIOCARTA_INSULIN_PATHWAY	21	0.93	2.4	0	0	0	4	tags=10%, list=0%, signal=10%			10	REACTOME_DNA_STRAND_ELONGATION	31	-0.8	-1.94	0	0.001	0.017	1594	tags=65%, list=12%, signal=73%
11	TIAN_TNF_SIGNALING_NOT_VIA_NFKB	20	0.97	2.39	0	0	0.001	97	tags=45%, list=1%, signal=45%			11	KEGG_DNA_REPLICATION	33	-0.79	-1.93	0	0.001	0.017	1740	tags=61%, list=13%, signal=69%
12	PODAR_RESPONSE_TO_ADAPHOSTIN_UP	124	0.77	2.39	0	0	0.001	286	tags=15%, list=2%, signal=16%			12	ISHIDA_E2F_TARGETS	52	-0.73	-1.93	0	0.001	0.017	1730	tags=52%, list=12%, signal=59%
13	RASHI_RESPONSE_TO_IONIZING_RADIATION_1	37	0.9	2.38	0	0	0.002	25	tags=19%, list=0%, signal=19%			13	KEGG_PARKINSONS_DISEASE	112	-0.68	-1.93	0	0.001	0.018	1106	tags=32%, list=8%, signal=35%
14	AMIT_DELAYED_EARLY_GENES	18	0.92	2.38	0	0	0.003	20	tags=22%, list=0%, signal=22%			14	STEIN_ESRRA_TARGETS_RESPONSIVE_TO_ESTROGEN_DN	37	-0.77	-1.9	0	0.002	0.038	1926	tags=59%, list=14%, signal=69%
15	WP_PDGFRBETA_PATHWAY	28	0.88	2.38	0	0	0.003	107	tags=14%, list=1%, signal=14%			15	ZHOU_CELL_CYCLE_GENES_IN_IR_RESPONSE_6HR	80	-0.69	-1.9	0	0.002	0.038	1884	tags=50%, list=14%, signal=58%
16	BIOCARTA_EGF_PATHWAY	27	0.89	2.37	0	0	0.003	107	tags=11%, list=1%, signal=11%			16	MORI_IMMATURE_B_LYMPHOCYTE_DN	86	-0.68	-1.88	0	0.004	0.087	766	tags=37%, list=6%, signal=39%
17	OUYANG_PROSTATE_CANCER_PROGRESSION_UP	20	0.92	2.37	0	0	0.003	4	tags=10%, list=0%, signal=10%			17	REACTOME_THE_CITRIC_ACID_TCA_CYCLE_AND_RESPIRATORY_ELECTRON_TRANSPORT	165	-0.63	-1.87	0	0.005	0.109	1298	tags=27%, list=9%, signal=29%
18	REACTOME_NUCLEAR_EVENTS_KINASE_AND_TRANSCRIPTION_FACTOR_ACTIVATION	57	0.84	2.35	0	0	0.004	120	tags=11%, list=1%, signal=11%			18	REN_BOUND_BY_E2F	54	-0.7	-1.85	0	0.007	0.157	3090	tags=67%, list=22%, signal=85%
19	WP_HOSTPATHOGEN_INTERACTION_OF_HUMAN_CORONA_VIRUSES_MAPK_SIGNALING	33	0.91	2.35	0	0.001	0.005	149	tags=18%, list=1%, signal=18%			19	REACTOME_ACTIVATION_OF_ATR_IN_RESPONSE_TO_REPLICATION_STRESS	37	-0.74	-1.85	0	0.007	0.171	1936	tags=57%, list=14%, signal=66%
20	AMIT_EGF_RESPONSE_60_MCF10A	36	0.88	2.35	0	0.001	0.005	99	tags=17%, list=1%, signal=17%			20	FRASOR_RESPONSE_TO_SERM_OR_FULVESTRANT_DN	46	-0.71	-1.84	0	0.007	0.172	2118	tags=52%, list=15%, signal=61%
21	PICCALUGA_ANGIOIMMUNOBLASTIC_LYMPHOMA_DN	122	0.76	2.34	0	0.001	0.005	204	tags=16%, list=1%, signal=16%			21	PUJANA_BRCA_CENTERED_NETWORK	117	-0.65	-1.84	0	0.007	0.189	1863	tags=41%, list=13%, signal=47%
22	PID_CD8_TCR_DOWNSTREAM_PATHWAY	50	0.84	2.34	0	0	0.005	107	tags=10%, list=1%, signal=10%			22	CROONQUIST_IL6_DEPRIVATION_DN	91	-0.65	-1.84	0	0.007	0.191	2118	tags=40%, list=15%, signal=46%
23	BIOCARTA_NGF_PATHWAY	18	0.93	2.33	0	0.001	0.006	4	tags=11%, list=0%, signal=11%			23	ROSTY_CERVICAL_CANCER_PROLIFERATION_CLUSTER	133	-0.63	-1.83	0	0.008	0.216	1852	tags=41%, list=13%, signal=46%
24	BLANCO_MELO_COVID19_SARS_COV_2_INFECTION_CALU3_CELLS_UP	246	0.67	2.33	0	0.001	0.008	1123	tags=20%, list=8%, signal=21%			24	CHIN_BREAST_CANCER_COPY_NUMBER_UP	21	-0.79	-1.82	0	0.01	0.272	744	tags=24%, list=5%, signal=25%
25	PHONG_TNF_TARGETS_UP	54	0.87	2.32	0	0.001	0.008	125	tags=26%, list=1%, signal=26%			25	BIOCARTA_MCM_PATHWAY	18	-0.81	-1.82	0	0.009	0.279	1665	tags=61%, list=12%, signal=69%
26	BLANCO_MELO_COVID19_SARS_COV_2_LOW_MOI_INFECTION_A594_ACE2_EXPRESSING_CELLS_UP	105	0.79	2.32	0	0.001	0.009	204	tags=17%, list=1%, signal=17%			26	EGUCHI_CELL_CYCLE_RB1_TARGETS	22	-0.78	-1.82	0	0.009	0.281	1936	tags=68%, list=14%, signal=79%
27	GERY_CEBP_TARGETS	115	0.75	2.32	0	0.001	0.01	264	tags=13%, list=2%, signal=13%			27	GRAHAM_NORMAL_QUIESCENT_VS_NORMAL_DIVIDING_DN	84	-0.66	-1.81	0	0.012	0.345	2476	tags=49%, list=18%, signal=59%
28	REACTOME_NGF_STIMULATED_TRANSCRIPTION	36	0.9	2.32	0	0.001	0.011	120	tags=17%, list=1%, signal=17%			28	KEGG_ALZHEIMERS_DISEASE	144	-0.62	-1.81	0	0.012	0.358	1294	tags=26%, list=9%, signal=29%
29	BIOCARTA_IGF1_PATHWAY	21	0.91	2.32	0	0.001	0.011	4	tags=10%, list=0%, signal=10%			29	ZHONG_RESPONSE_TO_AZACITIDINE_AND_TSA_DN	64	-0.67	-1.81	0	0.012	0.366	2336	tags=44%, list=17%, signal=52%
30	PID_TCR_CALCIUM_PATHWAY	27	0.87	2.31	0	0.001	0.011	8	tags=11%, list=0%, signal=11%			30	SONG_TARGETS_OF_IE86_CMV_PROTEIN	51	-0.69	-1.8	0	0.013	0.398	3230	tags=67%, list=23%, signal=87%
31	MCDOWELL_ACUTE_LUNG_INJURY_UP	42	0.86	2.31	0	0.001	0.013	55	tags=19%, list=0%, signal=19%			31	WP_OXIDATIVE_PHOSPHORYLATION	57	-0.68	-1.8	0	0.013	0.398	981	tags=33%, list=7%, signal=36%
32	BOQUEST_STEM_CELL_CULTURED_VS_FRESH_DN	23	0.88	2.3	0	0.001	0.021	171	tags=17%, list=1%, signal=18%			32	MORI_LARGE_PRE_BII_LYMPHOCYTE_UP	79	-0.65	-1.8	0	0.013	0.416	917	tags=33%, list=7%, signal=35%
33	BIOCARTA_TPO_PATHWAY	22	0.9	2.29	0	0.002	0.027	157	tags=18%, list=1%, signal=18%			33	PUJANA_XPRSS_INT_NETWORK	163	-0.61	-1.79	0	0.013	0.423	3120	tags=50%, list=23%, signal=63%
34	BROWNE_HCMV_INFECTION_30MIN_UP	38	0.87	2.29	0	0.002	0.029	120	tags=21%, list=1%, signal=21%			34	BURTON_ADIPOGENESIS_3	99	-0.64	-1.79	0	0.013	0.447	2118	tags=41%, list=15%, signal=49%
35	ONO_FOXP3_TARGETS_UP	22	0.89	2.29	0	0.002	0.03	202	tags=27%, list=1%, signal=28%			35	VANTVEER_BREAST_CANCER_BRCA1_DN	36	-0.71	-1.79	0	0.013	0.449	1744	tags=42%, list=13%, signal=48%
36	WANG_LSD1_TARGETS_DN	25	0.86	2.29	0	0.002	0.03	120	tags=20%, list=1%, signal=20%			36	LEE_EARLY_T_LYMPHOCYTE_UP	94	-0.63	-1.79	0	0.014	0.477	1608	tags=32%, list=12%, signal=36%
37	GESERICK_TERT_TARGETS_DN	20	0.95	2.28	0	0.002	0.036	282	tags=55%, list=2%, signal=56%			37	MARKEY_RB1_ACUTE_LOF_UP	214	-0.59	-1.78	0	0.014	0.49	2334	tags=41%, list=17%, signal=49%
38	MUNSHI_MULTIPLE_MYELOMA_UP	69	0.8	2.28	0	0.002	0.037	232	tags=17%, list=2%, signal=18%			38	REACTOME_MEIOSIS	52	-0.67	-1.78	0	0.016	0.542	1665	tags=38%, list=12%, signal=44%
39	AMIT_EGF_RESPONSE_40_MCF10A	17	0.95	2.28	0	0.002	0.039	11	tags=29%, list=0%, signal=29%			39	DUTERTRE_ESTRADIOL_RESPONSE_24HR_UP	300	-0.57	-1.77	0	0.017	0.578	2482	tags=40%, list=18%, signal=48%
40	BIOCARTA_PDGF_PATHWAY	28	0.88	2.28	0	0.002	0.039	107	tags=11%, list=1%, signal=11%			40	KOBAYASHI_EGFR_SIGNALING_24HR_DN	239	-0.59	-1.77	0	0.018	0.597	1926	tags=36%, list=14%, signal=41%
41	CHIBA_RESPONSE_TO_TSA_UP	39	0.84	2.28	0	0.002	0.039	81	tags=10%, list=1%, signal=10%			41	MAEKAWA_ATF2_TARGETS	16	-0.81	-1.77	0	0.018	0.617	1672	tags=44%, list=12%, signal=50%
42	ZWANG_CLASS_3_TRANSIENTLY_INDUCED_BY_EGF	188	0.68	2.27	0	0.002	0.042	131	tags=10%, list=1%, signal=10%			42	BLANCO_MELO_BRONCHIAL_EPITHELIAL_CELLS_INFLUENZA_A_DEL_NS1_INFECTION_DN	157	-0.6	-1.77	0	0.018	0.62	2118	tags=38%, list=15%, signal=44%
43	RIZ_ERYTHROID_DIFFERENTIATION_12HR	32	0.88	2.27	0	0.002	0.043	43	tags=16%, list=0%, signal=16%			43	WP_RETINOBLASTOMA_GENE_IN_CANCER	84	-0.64	-1.76	0	0.018	0.634	2078	tags=50%, list=15%, signal=58%
44	JECHLINGER_EPITHELIAL_TO_MESENCHYMAL_TRANSITION_DN	56	0.83	2.27	0	0.003	0.054	152	tags=20%, list=1%, signal=20%			44	WP_DEVELOPMENT_OF_URETERIC_COLLECTION_SYSTEM	33	-0.71	-1.75	0	0.022	0.71	291	tags=12%, list=2%, signal=12%
45	HUI_MAPK14_TARGETS_UP	18	0.93	2.26	0	0.003	0.054	2	tags=11%, list=0%, signal=11%			45	WP_WNTBETACATENIN_SIGNALING_PATHWAY_IN_LEUKEMIA	24	-0.74	-1.75	0	0.022	0.726	1482	tags=29%, list=11%, signal=33%
46	BIOCARTA_GLEEVEC_PATHWAY	22	0.88	2.26	0	0.003	0.054	4	tags=9%, list=0%, signal=9%			46	MORI_PRE_BI_LYMPHOCYTE_UP	75	-0.64	-1.75	0	0.023	0.75	805	tags=31%, list=6%, signal=32%
47	DAZARD_UV_RESPONSE_CLUSTER_G24	15	0.93	2.26	0	0.003	0.055	11	tags=13%, list=0%, signal=13%			47	REACTOME_TP53_REGULATES_METABOLIC_GENES	84	-0.63	-1.75	0	0.023	0.756	1991	tags=26%, list=14%, signal=30%
48	NOJIMA_SFRP2_TARGETS_UP	23	0.89	2.26	0	0.003	0.055	204	tags=26%, list=1%, signal=26%			48	BIOCARTA_WNT_PATHWAY	22	-0.75	-1.74	0	0.024	0.783	240	tags=14%, list=2%, signal=14%
49	PID_NFAT_TFPATHWAY	42	0.82	2.26	0	0.003	0.058	120	tags=12%, list=1%, signal=12%			49	PID_ATR_PATHWAY	37	-0.69	-1.74	0	0.024	0.791	1936	tags=46%, list=14%, signal=53%
50	BIOCARTA_IL6_PATHWAY	21	0.89	2.25	0	0.003	0.067	4	tags=10%, list=0%, signal=10%			50	BIOCARTA_CARM_ER_PATHWAY	24	-0.74	-1.74	0.001	0.024	0.797	597	tags=25%, list=4%, signal=26%
51	WP_ONCOSTATIN_M_SIGNALING_PATHWAY	61	0.8	2.25	0	0.003	0.069	107	tags=10%, list=1%, signal=10%			51	KEGG_HUNTINGTONS_DISEASE	154	-0.6	-1.74	0	0.025	0.811	1106	tags=23%, list=8%, signal=24%
52	BILD_HRAS_ONCOGENIC_SIGNATURE	204	0.66	2.25	0	0.003	0.07	464	tags=12%, list=3%, signal=12%			52	KAUFFMANN_DNA_REPLICATION_GENES	135	-0.6	-1.73	0	0.026	0.837	2491	tags=39%, list=18%, signal=47%
53	DORSAM_HOXA9_TARGETS_DN	31	0.82	2.24	0	0.003	0.073	101	tags=10%, list=1%, signal=10%			53	ABRAHAM_ALPC_VS_MULTIPLE_MYELOMA_DN	20	-0.75	-1.73	0.005	0.026	0.843	1495	tags=45%, list=11%, signal=50%
54	JEON_SMAD6_TARGETS_UP	19	0.88	2.24	0	0.003	0.073	265	tags=21%, list=2%, signal=21%			54	CROONQUIST_NRAS_SIGNALING_DN	66	-0.65	-1.73	0	0.026	0.845	2931	tags=48%, list=21%, signal=61%
55	DAZARD_UV_RESPONSE_CLUSTER_G2	19	0.89	2.24	0	0.003	0.077	384	tags=32%, list=3%, signal=32%			55	BIOCARTA_TH1TH2_PATHWAY	18	-0.76	-1.73	0	0.028	0.87	1494	tags=39%, list=11%, signal=44%
56	BIOCARTA_EPO_PATHWAY	17	0.93	2.24	0	0.003	0.078	4	tags=12%, list=0%, signal=12%			56	KONG_E2F3_TARGETS	90	-0.61	-1.73	0	0.027	0.871	2224	tags=43%, list=16%, signal=51%
57	SMIRNOV_RESPONSE_TO_IR_6HR_DN	103	0.73	2.23	0	0.003	0.087	404	tags=17%, list=3%, signal=17%			57	TANG_SENESCENCE_TP53_TARGETS_DN	51	-0.66	-1.72	0	0.029	0.889	2118	tags=47%, list=15%, signal=55%
58	BIOCARTA_ARENRF2_PATHWAY	18	0.91	2.23	0	0.004	0.095	107	tags=17%, list=1%, signal=17%			58	SCHEIDEREIT_IKK_TARGETS	17	-0.78	-1.72	0	0.029	0.898	1196	tags=35%, list=9%, signal=39%
59	PRAMOONJAGO_SOX4_TARGETS_UP	48	0.8	2.22	0	0.004	0.102	204	tags=13%, list=1%, signal=13%			59	PUJANA_BRCA2_PCC_NETWORK	395	-0.55	-1.72	0	0.029	0.903	3120	tags=41%, list=23%, signal=51%
60	BIOCARTA_CCR5_PATHWAY	16	0.88	2.22	0.008	0.004	0.12	137	tags=25%, list=1%, signal=25%			60	IWANAGA_E2F1_TARGETS_INDUCED_BY_SERUM	23	-0.72	-1.72	0.001	0.029	0.904	2470	tags=57%, list=18%, signal=69%
61	PID_PDGFRA_PATHWAY	21	0.87	2.21	0	0.005	0.128	4	tags=10%, list=0%, signal=10%			61	FERRANDO_HOX11_NEIGHBORS	18	-0.77	-1.72	0.001	0.03	0.909	2118	tags=61%, list=15%, signal=72%
62	WP_PHOTODYNAMIC_THERAPYINDUCED_NFE2L2_NRF2_SURVIVAL_SIGNALING	22	0.9	2.21	0	0.005	0.128	147	tags=14%, list=1%, signal=14%			62	STAEGE_EWING_FAMILY_TUMOR	17	-0.79	-1.72	0	0.029	0.909	301	tags=12%, list=2%, signal=12%
63	PID_ERBB1_DOWNSTREAM_PATHWAY	102	0.74	2.21	0	0.005	0.137	122	tags=8%, list=1%, signal=8%			63	MOOTHA_VOXPHOS	81	-0.62	-1.72	0.001	0.029	0.909	2161	tags=43%, list=16%, signal=51%
64	BERENJENO_ROCK_SIGNALING_NOT_VIA_RHOA_DN	46	0.8	2.21	0	0.005	0.138	247	tags=15%, list=2%, signal=15%			64	SMID_BREAST_CANCER_RELAPSE_IN_BRAIN_UP	26	-0.72	-1.71	0.004	0.029	0.915	1277	tags=31%, list=9%, signal=34%
65	PID_ERBB2_ERBB3_PATHWAY	40	0.82	2.21	0	0.005	0.143	4	tags=5%, list=0%, signal=5%			65	STEIN_ESR1_TARGETS	75	-0.62	-1.71	0	0.03	0.924	1926	tags=37%, list=14%, signal=43%
66	ELVIDGE_HYPOXIA_UP	157	0.68	2.21	0	0.005	0.154	459	tags=13%, list=3%, signal=13%			66	FURUKAWA_DUSP6_TARGETS_PCI35_DN	62	-0.63	-1.71	0	0.03	0.925	2193	tags=50%, list=16%, signal=59%
67	BLANCO_MELO_COVID19_SARS_COV_2_INFECTION_A594_ACE2_EXPRESSING_CELLS_RUXOLITINIB_UP	323	0.6	2.21	0	0.005	0.157	475	tags=10%, list=3%, signal=10%			67	WHITFIELD_CELL_CYCLE_LITERATURE	44	-0.66	-1.71	0	0.03	0.925	1936	tags=41%, list=14%, signal=47%
68	HAN_JNK_SINGALING_UP	29	0.83	2.2	0	0.006	0.172	271	tags=21%, list=2%, signal=21%			68	KEGG_THYROID_CANCER	26	-0.72	-1.71	0	0.031	0.936	405	tags=15%, list=3%, signal=16%
69	BOQUEST_STEM_CELL_CULTURED_VS_FRESH_UP	344	0.6	2.2	0	0.006	0.183	811	tags=15%, list=6%, signal=15%			69	HOFMANN_CELL_LYMPHOMA_UP	42	-0.66	-1.7	0.002	0.032	0.949	2333	tags=38%, list=17%, signal=46%
70	KORKOLA_TERATOMA	34	0.86	2.2	0	0.006	0.187	228	tags=15%, list=2%, signal=15%			70	POMEROY_MEDULLOBLASTOMA_DESMOPLASIC_VS_CLASSIC_DN	49	-0.66	-1.7	0	0.032	0.952	1541	tags=24%, list=11%, signal=27%
71	WANG_TNF_TARGETS	18	0.88	2.2	0	0.007	0.214	459	tags=28%, list=3%, signal=29%			71	LE_EGR2_TARGETS_UP	97	-0.6	-1.7	0	0.032	0.954	1788	tags=35%, list=13%, signal=40%
72	WP_TYPE_I_INTERFERON_INDUCTION_AND_SIGNALING_DURING_SARSCOV2_INFECTION	28	0.85	2.2	0	0.007	0.214	239	tags=11%, list=2%, signal=11%			72	MISSIAGLIA_REGULATED_BY_METHYLATION_DN	108	-0.6	-1.7	0	0.032	0.955	2118	tags=44%, list=15%, signal=51%
73	WP_CORTICOTROPINRELEASING_HORMONE_SIGNALING_PATHWAY	79	0.78	2.19	0	0.007	0.22	233	tags=13%, list=2%, signal=13%			73	BIOCARTA_GSK3_PATHWAY	19	-0.76	-1.7	0.001	0.032	0.956	240	tags=16%, list=2%, signal=16%
74	DALESSIO_TSA_RESPONSE	16	0.9	2.19	0	0.008	0.243	384	tags=19%, list=3%, signal=19%			74	ZHOU_CELL_CYCLE_GENES_IN_IR_RESPONSE_24HR	117	-0.59	-1.7	0	0.032	0.964	3090	tags=49%, list=22%, signal=62%
75	SHEPARD_CRASH_AND_BURN_MUTANT_UP	191	0.65	2.19	0	0.008	0.244	317	tags=7%, list=2%, signal=7%			75	ODONNELL_METASTASIS_DN	18	-0.75	-1.7	0.005	0.034	0.966	614	tags=22%, list=4%, signal=23%
76	CROONQUIST_STROMAL_STIMULATION_UP	48	0.8	2.19	0	0.008	0.247	215	tags=21%, list=2%, signal=21%			76	WP_CYTOPLASMIC_RIBOSOMAL_PROTEINS	62	-0.64	-1.7	0	0.034	0.973	429	tags=26%, list=3%, signal=27%
77	GARGALOVIC_RESPONSE_TO_OXIDIZED_PHOSPHOLIPIDS_MAGENTA_UP	23	0.83	2.18	0	0.009	0.285	272	tags=26%, list=2%, signal=27%			77	FERRANDO_T_ALL_WITH_MLL_ENL_FUSION_DN	77	-0.62	-1.69	0.001	0.034	0.974	808	tags=23%, list=6%, signal=25%
78	WP_PHYSIOLOGICAL_AND_PATHOLOGICAL_HYPERTROPHY_OF_THE_HEART	23	0.83	2.18	0	0.01	0.289	145	tags=13%, list=1%, signal=13%			78	VERNELL_RETINOBLASTOMA_PATHWAY_DN	18	-0.77	-1.69	0.003	0.035	0.978	1281	tags=28%, list=9%, signal=31%
79	MISHRA_CARCINOMA_ASSOCIATED_FIBROBLAST_UP	19	0.88	2.18	0	0.01	0.292	81	tags=16%, list=1%, signal=16%			79	FERREIRA_EWINGS_SARCOMA_UNSTABLE_VS_STABLE_UP	145	-0.57	-1.69	0	0.038	0.982	2470	tags=34%, list=18%, signal=42%
80	CHEN_HOXA5_TARGETS_9HR_UP	187	0.66	2.18	0	0.01	0.295	204	tags=7%, list=1%, signal=7%			80	MOLENAAR_TARGETS_OF_CCND1_AND_CDK4_DN	53	-0.64	-1.69	0.001	0.038	0.983	1820	tags=47%, list=13%, signal=54%
81	SESTO_RESPONSE_TO_UV_C3	17	0.91	2.17	0	0.01	0.297	25	tags=18%, list=0%, signal=18%			81	WP_PHOTODYNAMIC_THERAPYINDUCED_NFKB_SURVIVAL_SIGNALING	31	-0.69	-1.69	0	0.037	0.983	1378	tags=26%, list=10%, signal=29%
82	ELVIDGE_HYPOXIA_BY_DMOG_UP	123	0.72	2.17	0	0.01	0.309	459	tags=15%, list=3%, signal=15%			82	ZHAN_MULTIPLE_MYELOMA_PR_UP	41	-0.66	-1.69	0.001	0.038	0.984	3090	tags=51%, list=22%, signal=66%
83	WEIGEL_OXIDATIVE_STRESS_RESPONSE	28	0.84	2.17	0	0.01	0.312	25	tags=11%, list=0%, signal=11%			83	REACTOME_LAGGING_STRAND_SYNTHESIS	19	-0.74	-1.68	0.007	0.041	0.989	1594	tags=53%, list=12%, signal=59%
84	WP_ARYL_HYDROCARBON_RECEPTOR_PATHWAY	37	0.84	2.17	0	0.01	0.32	19	tags=11%, list=0%, signal=11%			84	WP_HAIR_FOLLICLE_DEVELOPMENT_ORGANOGENESIS_PART_2_OF_3	24	-0.73	-1.68	0	0.042	0.992	1125	tags=25%, list=8%, signal=27%
85	KHETCHOUMIAN_TRIM24_TARGETS_UP	46	0.78	2.17	0	0.01	0.324	254	tags=15%, list=2%, signal=15%			85	REACTOME_CRISTAE_FORMATION	29	-0.7	-1.68	0.001	0.041	0.992	1547	tags=52%, list=11%, signal=58%
86	DAUER_STAT3_TARGETS_UP	38	0.79	2.17	0	0.011	0.344	584	tags=21%, list=4%, signal=22%			86	HOFFMANN_LARGE_TO_SMALL_PRE_BII_LYMPHOCYTE_UP	143	-0.58	-1.67	0	0.044	0.992	2118	tags=39%, list=15%, signal=46%
87	REACTOME_SIGNALING_BY_NTRKS	116	0.71	2.16	0	0.011	0.356	145	tags=6%, list=1%, signal=6%			87	FLECHNER_PBL_KIDNEY_TRANSPLANT_REJECTED_VS_OK_UP	62	-0.62	-1.67	0	0.045	0.993	1894	tags=35%, list=14%, signal=41%
88	REACTOME_SENESCENCE_ASSOCIATED_SECRETORY_PHENOTYPE_SASP	45	0.81	2.16	0	0.011	0.364	58	tags=11%, list=0%, signal=11%			88	RHODES_UNDIFFERENTIATED_CANCER	60	-0.62	-1.67	0	0.046	0.994	3090	tags=48%, list=22%, signal=62%
89	BIOCARTA_TOLL_PATHWAY	24	0.85	2.16	0	0.011	0.369	4	tags=8%, list=0%, signal=8%			89	WP_GDNFRET_SIGNALLING_AXIS	15	-0.78	-1.67	0.004	0.046	0.995	1953	tags=33%, list=14%, signal=39%
90	WP_PREIMPLANTATION_EMBRYO	34	0.83	2.16	0	0.011	0.369	30	tags=12%, list=0%, signal=12%			90	RIZ_ERYTHROID_DIFFERENTIATION	75	-0.61	-1.66	0	0.049	0.995	2498	tags=41%, list=18%, signal=50%
91	SA_B_CELL_RECEPTOR_COMPLEXES	24	0.87	2.16	0.004	0.011	0.378	4	tags=8%, list=0%, signal=8%			91	REACTOME_HOMOLOGOUS_DNA_PAIRING_AND_STRAND_EXCHANGE	42	-0.65	-1.66	0.001	0.049	0.995	2165	tags=43%, list=16%, signal=51%
92	WANG_IMMORTALIZED_BY_HOXA9_AND_MEIS1_UP	28	0.84	2.16	0	0.012	0.389	159	tags=25%, list=1%, signal=25%			92	FUJII_YBX1_TARGETS_DN	183	-0.56	-1.66	0	0.05	0.995	2165	tags=38%, list=16%, signal=44%
93	REACTOME_FCERI_MEDIATED_MAPK_ACTIVATION	31	0.81	2.16	0	0.012	0.396	4	tags=6%, list=0%, signal=6%			93	REACTOME_EUKARYOTIC_TRANSLATION_ELONGATION	61	-0.62	-1.66	0.001	0.052	0.995	429	tags=25%, list=3%, signal=25%
94	HEDENFALK_BREAST_CANCER_BRACX_UP	17	0.87	2.16	0	0.012	0.397	110	tags=24%, list=1%, signal=24%			94	KEGG_RIBOSOME	58	-0.62	-1.66	0.002	0.052	0.996	429	tags=26%, list=3%, signal=27%
95	WP_SIGNALING_OF_HEPATOCYTE_GROWTH_FACTOR_RECEPTOR	33	0.81	2.15	0	0.013	0.427	233	tags=9%, list=2%, signal=9%			95	MYLLYKANGAS_AMPLIFICATION_HOT_SPOT_23	19	-0.73	-1.66	0.001	0.052	0.996	1733	tags=37%, list=13%, signal=42%
96	GROSS_HYPOXIA_VIA_ELK3_DN	139	0.67	2.15	0	0.014	0.459	1031	tags=24%, list=7%, signal=26%			96	SOTIRIOU_BREAST_CANCER_GRADE_1_VS_3_UP	143	-0.57	-1.66	0	0.052	0.996	1926	tags=35%, list=14%, signal=40%
97	PID_IL6_7_PATHWAY	43	0.82	2.14	0	0.014	0.472	122	tags=14%, list=1%, signal=14%			97	SLEBOS_HEAD_AND_NECK_CANCER_WITH_HPV_UP	66	-0.61	-1.65	0.002	0.053	0.997	3391	tags=45%, list=24%, signal=60%
98	WP_NEURAL_CREST_CELL_MIGRATION_DURING_DEVELOPMENT	36	0.8	2.14	0	0.015	0.492	358	tags=14%, list=3%, signal=14%			98	CLIMENT_BREAST_CANCER_COPY_NUMBER_UP	18	-0.75	-1.65	0.004	0.053	0.997	744	tags=11%, list=5%, signal=12%
99	BILBAN_B_CLL_LPL_DN	38	0.83	2.14	0	0.016	0.528	131	tags=24%, list=1%, signal=24%			99	YAO_TEMPORAL_RESPONSE_TO_PROGESTERONE_CLUSTER_13	161	-0.56	-1.65	0	0.054	0.998	2366	tags=32%, list=17%, signal=38%
100	CASORELLI_APL_SECONDARY_VS_DE_NOVO_UP	36	0.78	2.14	0	0.016	0.532	260	tags=14%, list=2%, signal=14%			100	REACTOME_REPRODUCTION	68	-0.6	-1.65	0.001	0.054	0.999	2905	tags=40%, list=21%, signal=50%
101	GARGALOVIC_RESPONSE_TO_OXIDIZED_PHOSPHOLIPIDS_TURQUOISE_UP	73	0.77	2.13	0	0.016	0.547	11	tags=7%, list=0%, signal=7%			101	BURTON_ADIPOGENESIS_12	31	-0.68	-1.65	0.003	0.055	1	1357	tags=35%, list=10%, signal=39%
102	WP_GALANIN_RECEPTOR_PATHWAY	17	0.84	2.13	0.008	0.017	0.557	4	tags=6%, list=0%, signal=6%			102	MITSIADES_RESPONSE_TO_APLIDIN_DN	237	-0.54	-1.64	0	0.057	1	2491	tags=38%, list=18%, signal=45%
103	CHEN_PDGF_TARGETS	16	0.9	2.13	0	0.017	0.577	43	tags=19%, list=0%, signal=19%			103	REACTOME_G1_S_SPECIFIC_TRANSCRIPTION	28	-0.68	-1.64	0.001	0.057	1	3255	tags=61%, list=24%, signal=79%
104	KIM_HYPOXIA	16	0.87	2.13	0	0.017	0.581	119	tags=13%, list=1%, signal=13%			104	WU_APOPTOSIS_BY_CDKN1A_VIA_TP53	46	-0.64	-1.64	0.001	0.058	1	1730	tags=46%, list=12%, signal=52%
105	DELACROIX_RAR_TARGETS_UP	41	0.76	2.13	0	0.017	0.583	1169	tags=24%, list=8%, signal=27%			105	PID_WNT_CANONICAL_PATHWAY	19	-0.73	-1.64	0.004	0.061	1	1804	tags=42%, list=13%, signal=48%
106	TURASHVILI_BREAST_DUCTAL_CARCINOMA_VS_LOBULAR_NORMAL_DN	48	0.79	2.13	0	0.017	0.584	647	tags=13%, list=5%, signal=13%			106	WP_ENDOTHELIN_PATHWAYS	30	-0.67	-1.64	0.006	0.061	1	319	tags=10%, list=2%, signal=10%
107	CASORELLI_ACUTE_PROMYELOCYTIC_LEUKEMIA_UP	138	0.71	2.12	0	0.018	0.603	265	tags=12%, list=2%, signal=12%			107	WP_CELL_CYCLE	111	-0.57	-1.64	0.001	0.061	1	1936	tags=32%, list=14%, signal=37%
108	WP_TGFBETA_SIGNALING_PATHWAY	126	0.69	2.12	0	0.018	0.607	188	tags=8%, list=1%, signal=8%			108	REACTOME_SELENOAMINO_ACID_METABOLISM	76	-0.59	-1.64	0.002	0.061	1	429	tags=20%, list=3%, signal=20%
109	DELYS_THYROID_CANCER_DN	170	0.65	2.12	0	0.019	0.617	283	tags=8%, list=2%, signal=8%			109	LY_AGING_OLD_DN	50	-0.63	-1.63	0.004	0.062	1	2117	tags=40%, list=15%, signal=47%
110	WP_SIMPLIFIED_DEPICTION_OF_MYD88_DISTINCT_INPUTOUTPUT_PATHWAY	16	0.84	2.12	0.004	0.019	0.627	0	tags=6%, list=0%, signal=6%			110	KYNG_NORMAL_AGING_DN	16	-0.76	-1.63	0.008	0.063	1	2102	tags=31%, list=15%, signal=37%
111	HAHTOLA_MYCOSIS_FUNGOIDES_CD4_UP	50	0.79	2.12	0	0.019	0.636	386	tags=26%, list=3%, signal=27%			111	LI_WILMS_TUMOR_VS_FETAL_KIDNEY_1_DN	146	-0.56	-1.63	0	0.063	1	2056	tags=32%, list=15%, signal=37%
112	BIOCARTA_MET_PATHWAY	32	0.8	2.12	0.005	0.019	0.64	233	tags=9%, list=2%, signal=10%			112	CHIARADONNA_NEOPLASTIC_TRANSFORMATION_KRAS_UP	117	-0.57	-1.63	0	0.066	1	2523	tags=39%, list=18%, signal=48%
113	WP_TGFBETA_RECEPTOR_SIGNALING	51	0.76	2.12	0	0.019	0.646	188	tags=10%, list=1%, signal=10%			113	REACTOME_RESOLUTION_OF_D_LOOP_STRUCTURES_THROUGH_SYNTHESIS_DEPENDENT_STRAND_ANNEALING_SDSA	25	-0.68	-1.63	0.005	0.067	1	2851	tags=52%, list=21%, signal=65%
114	RODRIGUES_NTN1_AND_DCC_TARGETS	24	0.79	2.12	0	0.019	0.647	276	tags=17%, list=2%, signal=17%			114	BENPORATH_PROLIFERATION	134	-0.56	-1.63	0	0.067	1	3090	tags=41%, list=22%, signal=52%
115	BIOCARTA_CDMAC_PATHWAY	15	0.91	2.12	0	0.019	0.649	107	tags=20%, list=1%, signal=20%			115	WP_G1_TO_S_CELL_CYCLE_CONTROL	60	-0.61	-1.63	0	0.067	1	1926	tags=42%, list=14%, signal=48%
116	PID_AR_TF_PATHWAY	46	0.79	2.11	0	0.02	0.66	117	tags=11%, list=1%, signal=11%			116	KEGG_CELL_CYCLE	115	-0.57	-1.62	0.001	0.072	1	1936	tags=32%, list=14%, signal=37%
117	WP_HOSTPATHOGEN_INTERACTION_OF_HUMAN_CORONA_VIRUSES_INTERFERON_INDUCTION	32	0.83	2.11	0	0.02	0.663	239	tags=9%, list=2%, signal=10%			117	CHEN_ETV5_TARGETS_TESTIS	20	-0.72	-1.62	0.007	0.071	1	1798	tags=45%, list=13%, signal=52%
118	REACTOME_MAPK_TARGETS_NUCLEAR_EVENTS_MEDIATED_BY_MAP_KINASES	29	0.82	2.11	0	0.021	0.675	4	tags=7%, list=0%, signal=7%			118	MEBARKI_HCC_PROGENITOR_FZD8CRD_UP	453	-0.51	-1.62	0	0.072	1	3090	tags=36%, list=22%, signal=45%
119	TURASHVILI_BREAST_DUCTAL_CARCINOMA_VS_DUCTAL_NORMAL_DN	142	0.67	2.11	0	0.021	0.683	476	tags=8%, list=3%, signal=9%			119	SARRIO_EPITHELIAL_MESENCHYMAL_TRANSITION_UP	153	-0.55	-1.62	0	0.072	1	1708	tags=29%, list=12%, signal=33%
120	WEST_ADRENOCORTICAL_TUMOR_DN	452	0.56	2.11	0	0.022	0.701	312	tags=8%, list=2%, signal=7%			120	FLORIO_NEOCORTEX_BASAL_RADIAL_GLIA_DN	177	-0.55	-1.62	0	0.074	1	3130	tags=39%, list=23%, signal=50%
121	CHANDRAN_METASTASIS_DN	259	0.6	2.11	0	0.021	0.702	438	tags=8%, list=3%, signal=8%			121	KEGG_MISMATCH_REPAIR	21	-0.7	-1.62	0.007	0.073	1	1594	tags=38%, list=12%, signal=43%
122	PID_S1P_S1P2_PATHWAY	23	0.83	2.11	0	0.021	0.704	145	tags=13%, list=1%, signal=13%			122	STANELLE_E2F1_TARGETS	28	-0.67	-1.61	0.01	0.078	1	1798	tags=29%, list=13%, signal=33%
123	ADDYA_ERYTHROID_DIFFERENTIATION_BY_HEMIN	64	0.77	2.1	0	0.022	0.712	125	tags=16%, list=1%, signal=16%			123	REACTOME_FORMATION_OF_ATP_BY_CHEMIOSMOTIC_COUPLING	16	-0.74	-1.61	0.008	0.08	1	1294	tags=63%, list=9%, signal=69%
124	BLANCO_MELO_COVID19_SARS_COV_2_INFECTION_A594_ACE2_EXPRESSING_CELLS_UP	365	0.58	2.1	0	0.023	0.73	966	tags=16%, list=7%, signal=16%			124	REACTOME_MEIOTIC_RECOMBINATION	25	-0.69	-1.61	0.009	0.08	1	1665	tags=40%, list=12%, signal=45%
125	HESS_TARGETS_OF_HOXA9_AND_MEIS1_DN	75	0.74	2.1	0	0.023	0.734	232	tags=16%, list=2%, signal=16%			125	GARCIA_TARGETS_OF_FLI1_AND_DAX1_DN	138	-0.55	-1.61	0	0.08	1	2231	tags=30%, list=16%, signal=35%
126	BIOCARTA_FCER1_PATHWAY	39	0.78	2.1	0	0.024	0.755	4	tags=5%, list=0%, signal=5%			126	REACTOME_G0_AND_EARLY_G1	26	-0.67	-1.6	0.006	0.083	1	3255	tags=62%, list=24%, signal=80%
127	BIOCARTA_GPCR_PATHWAY	27	0.81	2.09	0	0.025	0.767	107	tags=11%, list=1%, signal=11%			127	IVANOVA_HEMATOPOIESIS_STEM_CELL_SHORT_TERM	16	-0.74	-1.6	0.005	0.084	1	772	tags=31%, list=6%, signal=33%
128	PID_AP1_PATHWAY	62	0.77	2.09	0	0.026	0.79	10	tags=11%, list=0%, signal=11%			128	WP_GASTRIC_CANCER_NETWORK_1	23	-0.68	-1.6	0.013	0.085	1	2106	tags=39%, list=15%, signal=46%
129	BIOCARTA_IL2_PATHWAY	21	0.84	2.08	0	0.028	0.817	4	tags=10%, list=0%, signal=10%			129	BIOCARTA_TID_PATHWAY	16	-0.72	-1.6	0.013	0.084	1	1233	tags=44%, list=9%, signal=48%
130	PID_ATF2_PATHWAY	50	0.78	2.08	0	0.029	0.823	122	tags=16%, list=1%, signal=16%			130	KEGG_HOMOLOGOUS_RECOMBINATION	24	-0.68	-1.6	0.004	0.085	1	2914	tags=50%, list=21%, signal=63%
131	WP_HUMAN_THYROID_STIMULATING_HORMONE_TSH_SIGNALING_PATHWAY	62	0.74	2.08	0	0.031	0.847	10	tags=5%, list=0%, signal=5%			131	PID_AR_PATHWAY	55	-0.61	-1.6	0	0.084	1	1143	tags=27%, list=8%, signal=30%
132	INGA_TP53_TARGETS	15	0.86	2.08	0.012	0.031	0.854	78	tags=20%, list=1%, signal=20%			132	SHIN_B_CELL_LYMPHOMA_CLUSTER_3	24	-0.68	-1.6	0.005	0.088	1	1346	tags=33%, list=10%, signal=37%
133	PID_REG_GR_PATHWAY	68	0.72	2.08	0	0.032	0.861	55	tags=7%, list=0%, signal=7%			133	SIMBULAN_PARP1_TARGETS_UP	26	-0.67	-1.6	0.009	0.088	1	659	tags=12%, list=5%, signal=12%
134	KASLER_HDAC7_TARGETS_2_DN	28	0.8	2.07	0.004	0.032	0.868	6	tags=7%, list=0%, signal=7%			134	PID_IL27_PATHWAY	26	-0.67	-1.59	0.01	0.093	1	1494	tags=31%, list=11%, signal=34%
135	CONCANNON_APOPTOSIS_BY_EPOXOMICIN_UP	209	0.62	2.07	0	0.035	0.89	789	tags=13%, list=6%, signal=13%			135	AFFAR_YY1_TARGETS_DN	209	-0.53	-1.59	0	0.094	1	2317	tags=31%, list=17%, signal=37%
136	WP_IL3_SIGNALING_PATHWAY	44	0.75	2.06	0	0.038	0.9	833	tags=20%, list=6%, signal=22%			136	WP_DNA_REPLICATION	40	-0.63	-1.59	0.005	0.094	1	1740	tags=58%, list=13%, signal=66%
137	BLANCO_MELO_BRONCHIAL_EPITHELIAL_CELLS_INFLUENZA_A_DEL_NS1_INFECTION_UP	495	0.53	2.06	0	0.038	0.906	789	tags=12%, list=6%, signal=12%			137	GARGALOVIC_RESPONSE_TO_OXIDIZED_PHOSPHOLIPIDS_TURQUOISE_DN	50	-0.61	-1.59	0.005	0.095	1	1476	tags=30%, list=11%, signal=33%
138	LIN_NPAS4_TARGETS_DN	55	0.73	2.06	0	0.039	0.91	125	tags=9%, list=1%, signal=9%			138	SUNG_METASTASIS_STROMA_DN	44	-0.61	-1.59	0.004	0.096	1	1755	tags=30%, list=13%, signal=34%
139	REACTOME_HSF1_DEPENDENT_TRANSACTIVATION	33	0.77	2.06	0.005	0.039	0.91	351	tags=24%, list=3%, signal=25%			139	REACTOME_INITIATION_OF_NUCLEAR_ENVELOPE_NE_REFORMATION	19	-0.7	-1.59	0.005	0.095	1	2907	tags=53%, list=21%, signal=67%
140	BARRIER_CANCER_RELAPSE_NORMAL_SAMPLE_DN	28	0.78	2.05	0.009	0.04	0.92	139	tags=11%, list=1%, signal=11%			140	REACTOME_SRP_DEPENDENT_COTRANSLATIONAL_PROTEIN_TARGETING_TO_MEMBRANE	82	-0.57	-1.59	0.001	0.097	1	429	tags=20%, list=3%, signal=20%
141	BIOCARTA_ETS_PATHWAY	17	0.83	2.05	0.004	0.041	0.924	4	tags=12%, list=0%, signal=12%			141	PUJANA_BREAST_CANCER_WITH_BRCA1_MUTATED_UP	55	-0.6	-1.58	0.002	0.097	1	2914	tags=49%, list=21%, signal=62%
142	PID_MAPK_TRK_PATHWAY	31	0.8	2.05	0	0.041	0.924	233	tags=10%, list=2%, signal=10%			142	XU_CREBBP_TARGETS_UP	18	-0.72	-1.58	0.008	0.099	1	2044	tags=39%, list=15%, signal=46%
143	WP_SLEEP_REGULATION	22	0.81	2.05	0.008	0.04	0.925	4	tags=5%, list=0%, signal=5%			143	REACTOME_NONSENSE_MEDIATED_DECAY_NMD	84	-0.57	-1.58	0.001	0.099	1	1071	tags=25%, list=8%, signal=27%
144	PID_AVB3_OPN_PATHWAY	30	0.78	2.05	0	0.04	0.925	278	tags=17%, list=2%, signal=17%			144	BOYLAN_MULTIPLE_MYELOMA_D_CLUSTER_UP	24	-0.68	-1.58	0.009	0.099	1	368	tags=13%, list=3%, signal=13%
145	GENTILE_UV_LOW_DOSE_UP	22	0.81	2.05	0	0.042	0.937	459	tags=18%, list=3%, signal=19%			145	BIOCARTA_NKT_PATHWAY	25	-0.68	-1.58	0.005	0.099	1	1541	tags=36%, list=11%, signal=40%
146	WP_NEURAL_CREST_CELL_MIGRATION_IN_CANCER	38	0.79	2.04	0	0.043	0.938	358	tags=13%, list=3%, signal=13%			146	REACTOME_ENDOGENOUS_STEROLS	19	-0.7	-1.58	0.014	0.099	1	1860	tags=32%, list=13%, signal=36%
147	WP_IL2_SIGNALING_PATHWAY	39	0.75	2.04	0	0.043	0.939	34	tags=8%, list=0%, signal=8%			147	WP_MAMMARY_GLAND_DEVELOPMENT_PATHWAY_PREGNANCY_AND_LACTATION_STAGE_3_OF_4	26	-0.68	-1.57	0.012	0.106	1	1378	tags=19%, list=10%, signal=21%
148	WP_OXIDATIVE_STRESS	26	0.8	2.04	0	0.044	0.944	8	tags=8%, list=0%, signal=8%			148	WP_DNA_MISMATCH_REPAIR	22	-0.68	-1.57	0.016	0.11	1	1740	tags=41%, list=13%, signal=47%
149	REACTOME_ESTROGEN_DEPENDENT_GENE_EXPRESSION	85	0.71	2.04	0	0.045	0.945	79	tags=9%, list=1%, signal=9%			149	YU_BAP1_TARGETS	28	-0.66	-1.57	0.01	0.112	1	2165	tags=46%, list=16%, signal=55%
150	ONO_AML1_TARGETS_UP	24	0.82	2.04	0	0.044	0.945	131	tags=17%, list=1%, signal=17%			150	REACTOME_MEIOTIC_SYNAPSIS	28	-0.66	-1.57	0.009	0.112	1	2905	tags=50%, list=21%, signal=63%
151	REACTOME_SMAD2_SMAD3_SMAD4_HETEROTRIMER_REGULATES_TRANSCRIPTION	31	0.74	2.04	0.005	0.045	0.945	58	tags=10%, list=0%, signal=10%			151	ZHENG_GLIOBLASTOMA_PLASTICITY_UP	212	-0.52	-1.57	0	0.114	1	3130	tags=34%, list=23%, signal=44%
152	WP_IL5_SIGNALING_PATHWAY	37	0.77	2.04	0.005	0.046	0.949	4	tags=5%, list=0%, signal=5%			152	REACTOME_FORMATION_OF_THE_BETA_CATENIN_TCF_TRANSACTIVATING_COMPLEX	31	-0.65	-1.57	0.012	0.114	1	2682	tags=39%, list=19%, signal=48%
153	BROWNE_HCMV_INFECTION_2HR_UP	29	0.8	2.03	0	0.046	0.952	433	tags=31%, list=3%, signal=32%			153	RUIZ_TNC_TARGETS_DN	135	-0.55	-1.56	0.002	0.114	1	3090	tags=41%, list=22%, signal=53%
154	CROONQUIST_NRAS_VS_STROMAL_STIMULATION_DN	87	0.69	2.03	0	0.046	0.952	61	tags=9%, list=0%, signal=9%			154	WALLACE_JAK2_TARGETS_UP	20	-0.69	-1.56	0.013	0.114	1	2294	tags=40%, list=17%, signal=48%
155	REACTOME_INTERFERON_ALPHA_BETA_SIGNALING	45	0.77	2.03	0	0.046	0.952	312	tags=18%, list=2%, signal=18%			155	REACTOME_RHO_GTPASES_ACTIVATE_PAKS	20	-0.7	-1.56	0.009	0.114	1	2348	tags=50%, list=17%, signal=60%
156	BIOCARTA_AGR_PATHWAY	29	0.74	2.03	0.005	0.046	0.952	0	tags=3%, list=0%, signal=3%			156	WP_SELECTIVE_EXPRESSION_OF_CHEMOKINE_RECEPTORS_DURING_TCELL_POLARIZATION	28	-0.65	-1.56	0.006	0.115	1	1541	tags=36%, list=11%, signal=40%
157	PID_RHOA_PATHWAY	43	0.77	2.03	0	0.046	0.952	166	tags=9%, list=1%, signal=9%			157	BOYAULT_LIVER_CANCER_SUBCLASS_G23_UP	49	-0.59	-1.56	0.011	0.114	1	1798	tags=29%, list=13%, signal=33%
158	WP_HAIR_FOLLICLE_DEVELOPMENT_CYTODIFFERENTIATION_PART_3_OF_3	58	0.74	2.03	0	0.046	0.952	232	tags=10%, list=2%, signal=10%			158	REACTOME_ERCC6_CSB_AND_EHMT2_G9A_POSITIVELY_REGULATE_RRNA_EXPRESSION	16	-0.72	-1.56	0.022	0.114	1	2052	tags=50%, list=15%, signal=59%
159	WANG_ESOPHAGUS_CANCER_VS_NORMAL_UP	105	0.67	2.03	0	0.047	0.955	450	tags=12%, list=3%, signal=13%			159	LEE_LIVER_CANCER_SURVIVAL_DN	151	-0.53	-1.56	0	0.116	1	2479	tags=38%, list=18%, signal=45%
160	ZHANG_ANTIVIRAL_RESPONSE_TO_RIBAVIRIN_UP	19	0.81	2.03	0.012	0.047	0.956	1153	tags=37%, list=8%, signal=40%			160	ZHANG_BREAST_CANCER_PROGENITORS_UP	403	-0.49	-1.56	0	0.115	1	3186	tags=39%, list=23%, signal=49%
161	BIOCARTA_BCR_PATHWAY	33	0.81	2.03	0	0.047	0.956	107	tags=9%, list=1%, signal=9%			161	REACTOME_HDACS_DEACETYLATE_HISTONES	32	-0.63	-1.56	0.009	0.115	1	2446	tags=38%, list=18%, signal=45%
162	DAZARD_RESPONSE_TO_UV_NHEK_UP	171	0.63	2.03	0	0.047	0.956	429	tags=14%, list=3%, signal=14%			162	PID_FANCONI_PATHWAY	45	-0.61	-1.56	0.004	0.116	1	2345	tags=40%, list=17%, signal=48%
163	XU_HGF_SIGNALING_NOT_VIA_AKT1_6HR	24	0.8	2.03	0.017	0.047	0.957	0	tags=4%, list=0%, signal=4%			163	GAVIN_PDE3B_TARGETS	22	-0.68	-1.56	0.016	0.118	1	2570	tags=41%, list=19%, signal=50%
164	REACTOME_INTERLEUKIN_17_SIGNALING	65	0.72	2.02	0	0.05	0.97	58	tags=6%, list=0%, signal=6%			164	KEGG_ENDOMETRIAL_CANCER	48	-0.6	-1.56	0.008	0.118	1	864	tags=13%, list=6%, signal=13%
165	YIH_RESPONSE_TO_ARSENITE_C4	16	0.87	2.02	0.013	0.05	0.97	0	tags=6%, list=0%, signal=6%			165	REACTOME_REGULATION_OF_MECP2_EXPRESSION_AND_ACTIVITY	29	-0.65	-1.56	0.006	0.118	1	2392	tags=45%, list=17%, signal=54%
166	ZHOU_TNF_SIGNALING_30MIN	44	0.74	2.02	0	0.05	0.97	201	tags=16%, list=1%, signal=16%			166	REACTOME_RESPONSE_OF_EIF2AK4_GCN2_TO_AMINO_ACID_DEFICIENCY	71	-0.57	-1.56	0.001	0.119	1	429	tags=21%, list=3%, signal=22%
167	PID_FGF_PATHWAY	47	0.77	2.02	0	0.052	0.973	4	tags=4%, list=0%, signal=4%			167	PYEON_CANCER_HEAD_AND_NECK_VS_CERVICAL_UP	164	-0.53	-1.55	0	0.118	1	2491	tags=38%, list=18%, signal=46%
168	LIAN_NEUTROPHIL_GRANULE_CONSTITUENTS	24	0.77	2.02	0.02	0.051	0.973	1591	tags=33%, list=11%, signal=38%			168	FINETTI_BREAST_CANCER_KINOME_RED	16	-0.71	-1.55	0.016	0.12	1	3123	tags=69%, list=23%, signal=89%
169	KIM_LRRC3B_TARGETS	18	0.83	2.02	0	0.052	0.973	333	tags=22%, list=2%, signal=23%			169	PID_DNA_PK_PATHWAY	16	-0.71	-1.55	0.021	0.122	1	2283	tags=38%, list=16%, signal=45%
170	HU_GENOTOXIC_DAMAGE_24HR	32	0.78	2.02	0	0.051	0.973	83	tags=13%, list=1%, signal=13%			170	WP_RETT_SYNDROME_CAUSING_GENES	41	-0.61	-1.55	0.007	0.121	1	1990	tags=37%, list=14%, signal=43%
171	WP_APOPTOSISRELATED_NETWORK_DUE_TO_ALTERED_NOTCH3_IN_OVARIAN_CANCER	51	0.73	2.02	0	0.051	0.973	254	tags=16%, list=2%, signal=16%			171	PYEON_HPV_POSITIVE_TUMORS_UP	83	-0.55	-1.55	0.001	0.123	1	2491	tags=36%, list=18%, signal=44%
172	GHO_ATF5_TARGETS_DN	15	0.85	2.02	0.021	0.051	0.974	840	tags=27%, list=6%, signal=28%			172	ODONNELL_TARGETS_OF_MYC_AND_TFRC_DN	44	-0.61	-1.55	0.006	0.125	1	1797	tags=41%, list=13%, signal=47%
173	SMID_BREAST_CANCER_LUMINAL_A_UP	64	0.74	2.01	0	0.052	0.977	98	tags=8%, list=1%, signal=8%			173	YANG_BREAST_CANCER_ESR1_BULK_UP	22	-0.68	-1.55	0.019	0.124	1	2104	tags=50%, list=15%, signal=59%
174	PID_HNF3A_PATHWAY	29	0.76	2.01	0.014	0.052	0.978	126	tags=10%, list=1%, signal=10%			174	GENTILE_UV_RESPONSE_CLUSTER_D6	33	-0.62	-1.55	0.012	0.125	1	2219	tags=39%, list=16%, signal=47%
175	KEGG_MAPK_SIGNALING_PATHWAY	219	0.58	2.01	0	0.052	0.98	107	tags=5%, list=1%, signal=5%			175	REACTOME_CHROMOSOME_MAINTENANCE	86	-0.55	-1.55	0.002	0.126	1	3090	tags=42%, list=22%, signal=54%
176	REACTOME_SCAVENGING_BY_CLASS_A_RECEPTORS	16	0.83	2.01	0.004	0.054	0.982	552	tags=31%, list=4%, signal=33%			176	REACTOME_RESOLUTION_OF_D_LOOP_STRUCTURES	32	-0.63	-1.54	0.01	0.129	1	2851	tags=41%, list=21%, signal=51%
177	TSAI_RESPONSE_TO_RADIATION_THERAPY	29	0.76	2.01	0.005	0.054	0.983	1156	tags=28%, list=8%, signal=30%			177	BECKER_TAMOXIFEN_RESISTANCE_DN	40	-0.62	-1.54	0.011	0.135	1	3836	tags=45%, list=28%, signal=62%
178	SHIN_B_CELL_LYMPHOMA_CLUSTER_2	25	0.77	2.01	0.019	0.054	0.983	126	tags=8%, list=1%, signal=8%			178	WP_DEVELOPMENT_AND_HETEROGENEITY_OF_THE_ILC_FAMILY	26	-0.66	-1.54	0.009	0.135	1	270	tags=15%, list=2%, signal=16%
179	WANG_METHYLATED_IN_BREAST_CANCER	32	0.78	2	0.009	0.056	0.986	1102	tags=31%, list=8%, signal=34%			179	DAZARD_UV_RESPONSE_CLUSTER_G1	53	-0.58	-1.54	0.009	0.136	1	1106	tags=26%, list=8%, signal=29%
180	WP_ESTROGEN_SIGNALING_PATHWAY	22	0.82	2	0.004	0.058	0.988	4	tags=9%, list=0%, signal=9%			180	CHIARETTI_T_ALL_REFRACTORY_TO_THERAPY	24	-0.65	-1.54	0.019	0.135	1	892	tags=21%, list=6%, signal=22%
181	REACTOME_HSP90_CHAPERONE_CYCLE_FOR_STEROID_HORMONE_RECEPTORS_SHR	44	0.72	2	0.005	0.058	0.991	363	tags=20%, list=3%, signal=21%			181	WHITFIELD_CELL_CYCLE_G1_S	113	-0.54	-1.54	0	0.135	1	2503	tags=39%, list=18%, signal=47%
182	DACOSTA_ERCC3_ALLELE_XPCS_VS_TTD_UP	24	0.79	2	0.004	0.059	0.992	507	tags=21%, list=4%, signal=22%			182	ULE_SPLICING_VIA_NOVA2	36	-0.61	-1.54	0.01	0.135	1	1949	tags=28%, list=14%, signal=32%
183	PID_FRA_PATHWAY	32	0.75	1.99	0	0.061	0.994	48	tags=13%, list=0%, signal=13%			183	DESERT_STEM_CELL_HEPATOCELLULAR_CARCINOMA_SUBCLASS_UP	223	-0.51	-1.54	0	0.135	1	2098	tags=27%, list=15%, signal=32%
184	REACTOME_CHAPERONE_MEDIATED_AUTOPHAGY	17	0.8	1.99	0.017	0.063	0.994	254	tags=29%, list=2%, signal=30%			184	ABRAMSON_INTERACT_WITH_AIRE	39	-0.61	-1.54	0.016	0.135	1	3087	tags=54%, list=22%, signal=69%
185	REACTOME_TP53_REGULATES_TRANSCRIPTION_OF_DNA_REPAIR_GENES	61	0.69	1.99	0	0.063	0.996	4	tags=3%, list=0%, signal=3%			185	REACTOME_EUKARYOTIC_TRANSLATION_INITIATION	88	-0.55	-1.53	0.001	0.137	1	683	tags=20%, list=5%, signal=21%
186	CHEN_LUNG_CANCER_SURVIVAL	22	0.78	1.99	0.019	0.063	0.996	162	tags=14%, list=1%, signal=14%			186	PAL_PRMT5_TARGETS_UP	187	-0.51	-1.53	0.001	0.139	1	2314	tags=32%, list=17%, signal=37%
187	REACTOME_OXIDATIVE_STRESS_INDUCED_SENESCENCE	60	0.71	1.98	0	0.065	0.996	58	tags=8%, list=0%, signal=8%			187	REACTOME_MITOTIC_SPINDLE_CHECKPOINT	107	-0.54	-1.53	0	0.148	1	3082	tags=39%, list=22%, signal=50%
188	RIZ_ERYTHROID_DIFFERENTIATION_HEMGN	20	0.78	1.98	0.018	0.065	0.996	157	tags=20%, list=1%, signal=20%			188	BASAKI_YBX1_TARGETS_UP	262	-0.5	-1.52	0	0.153	1	1872	tags=29%, list=14%, signal=33%
189	PID_ENDOTHELIN_PATHWAY	53	0.72	1.98	0	0.065	0.996	145	tags=8%, list=1%, signal=8%			189	BILANGES_RAPAMYCIN_SENSITIVE_VIA_TSC1_AND_TSC2	67	-0.57	-1.52	0.005	0.152	1	2488	tags=31%, list=18%, signal=38%
190	SCHRAETS_MLL_TARGETS_UP	27	0.74	1.98	0.03	0.065	0.996	4	tags=4%, list=0%, signal=4%			190	REACTOME_SENSORY_PROCESSING_OF_SOUND_BY_OUTER_HAIR_CELLS_OF_THE_COCHLEA	43	-0.59	-1.52	0.014	0.152	1	2817	tags=23%, list=20%, signal=29%
191	BLANCO_MELO_INFLUENZA_A_INFECTION_A594_CELLS_UP	31	0.74	1.98	0.01	0.065	0.996	1071	tags=29%, list=8%, signal=31%			191	KEGG_VIRAL_MYOCARDITIS	43	-0.59	-1.52	0.008	0.151	1	1658	tags=21%, list=12%, signal=24%
192	POS_HISTAMINE_RESPONSE_NETWORK	28	0.8	1.98	0.005	0.065	0.996	789	tags=21%, list=6%, signal=23%			192	REACTOME_RMTS_METHYLATE_HISTONE_ARGININES	29	-0.63	-1.52	0.017	0.152	1	1190	tags=24%, list=9%, signal=26%
193	GROSS_HYPOXIA_VIA_ELK3_AND_HIF1A_UP	134	0.64	1.98	0	0.065	0.996	701	tags=16%, list=5%, signal=17%			193	WP_PPAR_ALPHA_PATHWAY	18	-0.7	-1.52	0.02	0.152	1	1191	tags=28%, list=9%, signal=30%
194	NAKAMURA_ADIPOGENESIS_EARLY_DN	29	0.75	1.98	0.016	0.066	0.997	1513	tags=41%, list=11%, signal=46%			194	WONG_EMBRYONIC_STEM_CELL_CORE	316	-0.49	-1.52	0	0.151	1	2491	tags=30%, list=18%, signal=35%
195	REACTOME_ESR_MEDIATED_SIGNALING	147	0.62	1.98	0	0.067	0.997	103	tags=7%, list=1%, signal=7%			195	KONDO_COLON_CANCER_HCP_WITH_H3K27ME1	18	-0.69	-1.52	0.031	0.154	1	1541	tags=39%, list=11%, signal=44%
196	HU_ANGIOGENESIS_UP	16	0.83	1.98	0.009	0.067	0.997	78	tags=13%, list=1%, signal=13%			196	MEINHOLD_OVARIAN_CANCER_LOW_GRADE_DN	19	-0.67	-1.52	0.019	0.154	1	2049	tags=42%, list=15%, signal=49%
197	FLECHNER_BIOPSY_KIDNEY_TRANSPLANT_OK_VS_DONOR_DN	22	0.77	1.97	0.014	0.068	0.997	99	tags=9%, list=1%, signal=9%			197	REACTOME_TELOMERE_C_STRAND_LAGGING_STRAND_SYNTHESIS	32	-0.62	-1.52	0.023	0.157	1	3090	tags=53%, list=22%, signal=68%
198	IIZUKA_LIVER_CANCER_PROGRESSION_L1_G1_UP	17	0.79	1.97	0.023	0.068	0.997	4	tags=6%, list=0%, signal=6%			198	WP_16P112_PROXIMAL_DELETION_SYNDROME	68	-0.56	-1.52	0.007	0.159	1	3238	tags=43%, list=23%, signal=55%
199	PID_BCR_5PATHWAY	63	0.69	1.97	0	0.068	0.997	4	tags=3%, list=0%, signal=3%			199	REACTOME_TRANSCRIPTIONAL_REGULATION_BY_MECP2	46	-0.6	-1.51	0.012	0.161	1	2392	tags=35%, list=17%, signal=42%
200	WIERENGA_STAT5A_TARGETS_GROUP2	48	0.72	1.97	0.006	0.068	0.997	271	tags=13%, list=2%, signal=13%			200	EPPERT_CE_HSC_LSC	36	-0.6	-1.51	0.019	0.161	1	1225	tags=28%, list=9%, signal=30%
201	REACTOME_BINDING_AND_UPTAKE_OF_LIGANDS_BY_SCAVENGER_RECEPTORS	34	0.76	1.97	0.015	0.069	0.997	835	tags=29%, list=6%, signal=31%			201	REACTOME_HDR_THROUGH_SINGLE_STRAND_ANNEALING_SSA	37	-0.6	-1.51	0.008	0.162	1	2165	tags=41%, list=16%, signal=48%
202	WP_PHOTODYNAMIC_THERAPYINDUCED_UNFOLDED_PROTEIN_RESPONSE	23	0.82	1.97	0.014	0.069	0.997	995	tags=48%, list=7%, signal=51%			202	ZHAN_MULTIPLE_MYELOMA_SUBGROUPS	30	-0.62	-1.51	0.016	0.163	1	2757	tags=47%, list=20%, signal=58%
203	WP_MAPK_SIGNALING_PATHWAY	203	0.6	1.97	0	0.07	0.997	107	tags=5%, list=1%, signal=5%			203	REACTOME_EXTENSION_OF_TELOMERES	47	-0.58	-1.51	0.013	0.167	1	3090	tags=47%, list=22%, signal=60%
204	KEGG_ANTIGEN_PROCESSING_AND_PRESENTATION	40	0.74	1.96	0	0.072	0.997	47	tags=13%, list=0%, signal=13%			204	WP_INITIATION_OF_TRANSCRIPTION_AND_TRANSLATION_ELONGATION_AT_THE_HIV1_LTR	31	-0.61	-1.51	0.02	0.167	1	2764	tags=42%, list=20%, signal=52%
205	CHEN_LVAD_SUPPORT_OF_FAILING_HEART_UP	86	0.69	1.96	0	0.071	0.997	125	tags=8%, list=1%, signal=8%			205	WP_MITOCHONDRIAL_COMPLEX_I_ASSEMBLY_MODEL_OXPHOS_SYSTEM	54	-0.56	-1.51	0.007	0.167	1	1865	tags=28%, list=13%, signal=32%
206	ASTIER_INTEGRIN_SIGNALING	50	0.7	1.96	0.018	0.073	0.997	145	tags=6%, list=1%, signal=6%			206	REACTOME_TRANSCRIPTIONAL_REGULATION_BY_VENTX	35	-0.61	-1.51	0.018	0.168	1	174	tags=9%, list=1%, signal=9%
207	BIOCARTA_KERATINOCYTE_PATHWAY	46	0.73	1.96	0	0.072	0.997	107	tags=7%, list=1%, signal=7%			207	SCHWAB_TARGETS_OF_BMYB_POLYMORPHIC_VARIANTS_DN	16	-0.7	-1.51	0.024	0.171	1	3284	tags=69%, list=24%, signal=90%
208	PID_FCER1_PATHWAY	57	0.73	1.96	0.005	0.072	0.997	9	tags=5%, list=0%, signal=5%			208	WP_MIRNA_REGULATION_OF_DNA_DAMAGE_RESPONSE	65	-0.55	-1.5	0.013	0.172	1	1970	tags=38%, list=14%, signal=45%
209	PID_IL12_STAT4_PATHWAY	31	0.75	1.96	0.01	0.073	0.997	4	tags=6%, list=0%, signal=6%			209	NAKAYAMA_SOFT_TISSUE_TUMORS_PCA2_UP	67	-0.56	-1.5	0.007	0.173	1	1803	tags=31%, list=13%, signal=36%
210	BLANCO_MELO_MERS_COV_INFECTION_MCR5_CELLS_UP	197	0.58	1.96	0	0.072	0.997	351	tags=7%, list=3%, signal=7%			210	FARMER_BREAST_CANCER_CLUSTER_2	30	-0.63	-1.5	0.018	0.174	1	1561	tags=40%, list=11%, signal=45%
211	ODONNELL_TARGETS_OF_MYC_AND_TFRC_UP	66	0.69	1.96	0	0.073	0.997	111	tags=6%, list=1%, signal=6%			211	LINDGREN_BLADDER_CANCER_CLUSTER_3_UP	292	-0.49	-1.5	0.001	0.173	1	3130	tags=37%, list=23%, signal=47%
212	REACTOME_HSF1_ACTIVATION	28	0.75	1.96	0	0.073	0.997	351	tags=29%, list=3%, signal=29%			212	GRAHAM_CML_DIVIDING_VS_NORMAL_QUIESCENT_DN	65	-0.55	-1.5	0.012	0.173	1	918	tags=17%, list=7%, signal=18%
213	GARGALOVIC_RESPONSE_TO_OXIDIZED_PHOSPHOLIPIDS_BLUE_UP	123	0.63	1.96	0	0.073	0.997	701	tags=13%, list=5%, signal=14%			213	BIOCARTA_MITOCHONDRIA_PATHWAY	18	-0.69	-1.5	0.031	0.177	1	1970	tags=39%, list=14%, signal=45%
214	WP_PHOTODYNAMIC_THERAPYINDUCED_AP1_SURVIVAL_SIGNALING	49	0.72	1.95	0	0.074	0.997	122	tags=12%, list=1%, signal=12%			214	LEIN_OLIGODENDROCYTE_MARKERS	59	-0.57	-1.5	0.006	0.177	1	3080	tags=41%, list=22%, signal=52%
215	PID_IL2_1PATHWAY	53	0.69	1.95	0	0.074	0.997	286	tags=9%, list=2%, signal=10%			215	CHOI_ATL_CHRONIC_VS_ACUTE_DN	16	-0.68	-1.5	0.035	0.176	1	1229	tags=31%, list=9%, signal=34%
216	WP_CANCER_IMMUNOTHERAPY_BY_PD1_BLOCKADE	21	0.78	1.95	0.025	0.074	0.997	0	tags=5%, list=0%, signal=5%			216	REACTOME_APOPTOTIC_EXECUTION_PHASE	43	-0.58	-1.5	0.018	0.176	1	1046	tags=19%, list=8%, signal=20%
217	WP_MFAP5_EFFECT_ON_PERMEABILITY_AND_MOTILITY_OF_ENDOTHELIAL_CELLS_VIA_CYTOSKELETON_REARRANGEMENT	18	0.82	1.95	0.014	0.074	0.997	278	tags=11%, list=2%, signal=11%			217	BYSTROEM_CORRELATED_WITH_IL5_DN	54	-0.57	-1.5	0.01	0.176	1	2148	tags=46%, list=16%, signal=55%
218	ZHENG_GLIOBLASTOMA_PLASTICITY_DN	45	0.71	1.95	0	0.075	0.998	676	tags=13%, list=5%, signal=14%			218	MAGRANGEAS_MULTIPLE_MYELOMA_IGG_VS_IGA_DN	21	-0.65	-1.5	0.025	0.177	1	61	tags=10%, list=0%, signal=10%
219	CHUANG_OXIDATIVE_STRESS_RESPONSE_UP	24	0.77	1.95	0.014	0.076	0.999	12	tags=13%, list=0%, signal=12%			219	GROSS_ELK3_TARGETS_UP	27	-0.63	-1.5	0.028	0.176	1	1671	tags=30%, list=12%, signal=34%
220	REACTOME_ATTENUATION_PHASE	24	0.82	1.95	0.005	0.077	0.999	351	tags=33%, list=3%, signal=34%			220	ODONNELL_TFRC_TARGETS_DN	109	-0.53	-1.5	0.006	0.176	1	2056	tags=34%, list=15%, signal=40%
221	JINESH_BLEBBISHIELD_TRANSFORMED_STEM_CELL_SPHERES_DN	230	0.56	1.95	0	0.077	0.999	250	tags=6%, list=2%, signal=6%			221	CROMER_METASTASIS_UP	64	-0.57	-1.5	0.007	0.176	1	3274	tags=44%, list=24%, signal=57%
222	DORN_ADENOVIRUS_INFECTION_12HR_UP	21	0.78	1.95	0.027	0.077	0.999	56	tags=19%, list=0%, signal=19%			222	SESTO_RESPONSE_TO_UV_C2	50	-0.57	-1.5	0.007	0.177	1	2502	tags=32%, list=18%, signal=39%
223	PHONG_TNF_RESPONSE_VIA_P38_PARTIAL	144	0.63	1.95	0	0.077	0.999	172	tags=9%, list=1%, signal=9%			223	WP_CAMKK2_PATHWAY	34	-0.61	-1.49	0.022	0.179	1	1351	tags=26%, list=10%, signal=29%
224	BIOCARTA_AT1R_PATHWAY	25	0.76	1.94	0.01	0.079	0.999	107	tags=8%, list=1%, signal=8%			224	WP_DNA_IRDAMAGE_AND_CELLULAR_RESPONSE_VIA_ATR	77	-0.54	-1.49	0.01	0.181	1	4451	tags=57%, list=32%, signal=84%
225	HUNSBERGER_EXERCISE_REGULATED_GENES	22	0.75	1.94	0.04	0.078	0.999	500	tags=14%, list=4%, signal=14%			225	DELACROIX_RAR_TARGETS_DN	18	-0.68	-1.49	0.033	0.18	1	2	tags=6%, list=0%, signal=6%
226	DEN_INTERACT_WITH_LCA5	23	0.74	1.94	0.025	0.079	0.999	127	tags=13%, list=1%, signal=13%			226	KAUFFMANN_MELANOMA_RELAPSE_UP	58	-0.56	-1.49	0.009	0.184	1	2476	tags=43%, list=18%, signal=52%
227	KIM_WT1_TARGETS_8HR_UP	150	0.61	1.94	0	0.08	0.999	710	tags=11%, list=5%, signal=12%			227	REACTOME_RESOLUTION_OF_SISTER_CHROMATID_COHESION	116	-0.52	-1.49	0.002	0.183	1	1852	tags=31%, list=13%, signal=36%
228	WU_HBX_TARGETS_1_DN	22	0.75	1.94	0.023	0.08	0.999	476	tags=14%, list=3%, signal=14%			228	REACTOME_MITOTIC_G1_PHASE_AND_G1_S_TRANSITION	142	-0.51	-1.49	0.001	0.184	1	1926	tags=33%, list=14%, signal=38%
229	WP_CELL_MIGRATION_AND_INVASION_THROUGH_P75NTR	27	0.78	1.94	0.019	0.08	0.999	266	tags=11%, list=2%, signal=11%			229	PETROVA_PROX1_TARGETS_UP	24	-0.64	-1.49	0.031	0.188	1	2118	tags=42%, list=15%, signal=49%
230	WP_MAPK_CASCADE	31	0.75	1.93	0.01	0.081	0.999	0	tags=3%, list=0%, signal=3%			230	REACTOME_CHROMATIN_MODIFYING_ENZYMES	200	-0.49	-1.49	0	0.187	1	2482	tags=27%, list=18%, signal=32%
231	WP_PROLACTIN_SIGNALING_PATHWAY	69	0.7	1.93	0	0.083	1	34	tags=4%, list=0%, signal=4%			231	THILLAINADESAN_ZNF217_TARGETS_UP	39	-0.6	-1.49	0.022	0.187	1	3368	tags=54%, list=24%, signal=71%
232	REACTOME_SIGNALING_BY_NUCLEAR_RECEPTORS	209	0.56	1.93	0	0.083	1	103	tags=5%, list=1%, signal=5%			232	VILLANUEVA_LIVER_CANCER_KRT19_UP	150	-0.51	-1.49	0.001	0.187	1	2983	tags=39%, list=22%, signal=49%
233	CHARAFE_BREAST_CANCER_BASAL_VS_MESENCHYMAL_DN	43	0.7	1.93	0.021	0.083	1	608	tags=12%, list=4%, signal=12%			233	MORI_MATURE_B_LYMPHOCYTE_DN	67	-0.55	-1.49	0.006	0.188	1	2522	tags=34%, list=18%, signal=42%
234	REACTOME_INACTIVATION_OF_CSF3_G_CSF_SIGNALING	21	0.72	1.93	0.029	0.084	1	662	tags=24%, list=5%, signal=25%			234	MCBRYAN_PUBERTAL_BREAST_5_6WK_DN	113	-0.52	-1.48	0.005	0.194	1	2430	tags=28%, list=18%, signal=34%
235	WP_HEMATOPOIETIC_STEM_CELL_DIFFERENTIATION	45	0.72	1.92	0.005	0.086	1	314	tags=18%, list=2%, signal=18%			235	LI_WILMS_TUMOR	17	-0.68	-1.48	0.034	0.197	1	1913	tags=24%, list=14%, signal=27%
236	MORI_EMU_MYC_LYMPHOMA_BY_ONSET_TIME_DN	17	0.8	1.92	0.021	0.086	1	517	tags=29%, list=4%, signal=31%			236	FLOTHO_PEDIATRIC_ALL_THERAPY_RESPONSE_DN	24	-0.63	-1.48	0.034	0.196	1	686	tags=17%, list=5%, signal=18%
237	TARTE_PLASMA_CELL_VS_PLASMABLAST_UP	268	0.54	1.92	0	0.086	1	648	tags=13%, list=5%, signal=13%			237	WP_DNA_DAMAGE_RESPONSE	63	-0.55	-1.48	0.012	0.196	1	1970	tags=38%, list=14%, signal=44%
238	ACEVEDO_LIVER_TUMOR_VS_NORMAL_ADJACENT_TISSUE_DN	210	0.57	1.92	0	0.086	1	776	tags=15%, list=6%, signal=16%			238	UDAYAKUMAR_MED1_TARGETS_UP	125	-0.51	-1.48	0.002	0.196	1	4096	tags=50%, list=30%, signal=70%
239	WP_TGFBETA_RECEPTOR_SIGNALLING_IN_SKELETAL_DYSPLASIAS	55	0.73	1.92	0	0.087	1	188	tags=9%, list=1%, signal=9%			239	LIN_MELANOMA_COPY_NUMBER_UP	62	-0.56	-1.48	0.004	0.201	1	2417	tags=26%, list=17%, signal=31%
240	VANHARANTA_UTERINE_FIBROID_DN	58	0.72	1.92	0	0.089	1	384	tags=14%, list=3%, signal=14%			240	WP_THE_EFFECT_OF_PROGERIN_ON_THE_INVOLVED_GENES_IN_HUTCHINSONGILFORD_PROGERIA_SYNDROME	22	-0.63	-1.48	0.039	0.201	1	3094	tags=59%, list=22%, signal=76%
241	BOYLAN_MULTIPLE_MYELOMA_C_DN	52	0.71	1.92	0	0.089	1	569	tags=17%, list=4%, signal=18%			241	BENPORATH_ES_2	33	-0.59	-1.48	0.024	0.201	1	908	tags=24%, list=7%, signal=26%
242	WP_ESC_PLURIPOTENCY_PATHWAYS	85	0.66	1.92	0	0.089	1	95	tags=5%, list=1%, signal=5%			242	CHENG_IMPRINTED_BY_ESTRADIOL	85	-0.53	-1.48	0.006	0.2	1	1838	tags=25%, list=13%, signal=28%
243	PID_PDGFRB_PATHWAY	122	0.62	1.92	0	0.089	1	278	tags=7%, list=2%, signal=7%			243	REACTOME_COMPLEX_I_BIOGENESIS	55	-0.56	-1.48	0.019	0.2	1	1662	tags=25%, list=12%, signal=29%
244	MONNIER_POSTRADIATION_TUMOR_ESCAPE_DN	351	0.52	1.91	0	0.09	1	646	tags=10%, list=5%, signal=10%			244	WP_STING_PATHWAY_IN_KAWASAKILIKE_DISEASE_AND_COVID19	19	-0.67	-1.48	0.028	0.201	1	1378	tags=37%, list=10%, signal=41%
245	ZHU_SKIL_TARGETS_UP	18	0.76	1.91	0.042	0.091	1	23	tags=11%, list=0%, signal=11%			245	GAJATE_RESPONSE_TO_TRABECTEDIN_DN	15	-0.69	-1.47	0.025	0.203	1	389	tags=20%, list=3%, signal=21%
246	REACTOME_FORMATION_OF_FIBRIN_CLOT_CLOTTING_CASCADE	29	0.7	1.91	0.02	0.091	1	1828	tags=38%, list=13%, signal=44%			246	ZHAN_MULTIPLE_MYELOMA_SPIKED	16	-0.68	-1.47	0.036	0.204	1	2	tags=6%, list=0%, signal=6%
247	JIANG_TIP30_TARGETS_UP	41	0.69	1.91	0.006	0.093	1	25	tags=7%, list=0%, signal=7%			247	KANG_DOXORUBICIN_RESISTANCE_DN	17	-0.66	-1.47	0.032	0.204	1	1021	tags=29%, list=7%, signal=32%
248	PLASARI_TGFB1_TARGETS_1HR_UP	33	0.74	1.91	0.016	0.094	1	125	tags=15%, list=1%, signal=15%			248	PID_PLK1_PATHWAY	43	-0.57	-1.47	0.025	0.207	1	2470	tags=42%, list=18%, signal=51%
249	UROSEVIC_RESPONSE_TO_IMIQUIMOD	15	0.77	1.9	0.023	0.095	1	769	tags=33%, list=6%, signal=35%			249	BIOCARTA_P53_PATHWAY	16	-0.69	-1.47	0.044	0.206	1	1970	tags=44%, list=14%, signal=51%
250	AMIT_SERUM_RESPONSE_60_MCF10A	53	0.7	1.9	0.006	0.095	1	1546	tags=36%, list=11%, signal=40%			250	WONG_MITOCHONDRIA_GENE_MODULE	209	-0.49	-1.47	0.001	0.207	1	2420	tags=27%, list=17%, signal=33%
251	BROWNE_HCMV_INFECTION_8HR_UP	80	0.67	1.9	0.006	0.096	1	414	tags=13%, list=3%, signal=13%			251	KYNG_WERNER_SYNDROM_DN	16	-0.69	-1.47	0.032	0.207	1	2017	tags=25%, list=15%, signal=29%
252	BIOCARTA_TCR_PATHWAY	44	0.71	1.9	0	0.097	1	107	tags=7%, list=1%, signal=7%			252	KEGG_ONE_CARBON_POOL_BY_FOLATE	16	-0.67	-1.47	0.038	0.206	1	1823	tags=44%, list=13%, signal=50%
253	BIOCARTA_STRESS_PATHWAY	24	0.73	1.9	0.032	0.097	1	0	tags=4%, list=0%, signal=4%			253	WP_DNA_REPAIR_PATHWAYS_FULL_NETWORK	114	-0.51	-1.47	0.006	0.211	1	2476	tags=35%, list=18%, signal=42%
254	LEE_AGING_MUSCLE_UP	30	0.7	1.9	0.034	0.097	1	384	tags=20%, list=3%, signal=21%			254	WALLACE_PROSTATE_CANCER_RACE_DN	70	-0.54	-1.47	0.011	0.213	1	1509	tags=20%, list=11%, signal=22%
255	REACTOME_CONSTITUTIVE_SIGNALING_BY_LIGAND_RESPONSIVE_EGFR_CANCER_VARIANTS	18	0.77	1.9	0.036	0.098	1	58	tags=17%, list=0%, signal=17%			255	ZHU_CMV_24_HR_DN	75	-0.54	-1.46	0.015	0.216	1	2295	tags=27%, list=17%, signal=32%
256	BLANCO_MELO_HUMAN_PARAINFLUENZA_VIRUS_3_INFECTION_A594_CELLS_UP	153	0.61	1.9	0	0.098	1	1095	tags=22%, list=8%, signal=24%			256	TOYOTA_TARGETS_OF_MIR34B_AND_MIR34C	402	-0.46	-1.46	0	0.218	1	3050	tags=31%, list=22%, signal=39%
257	REACTOME_DEREGULATED_CDK5_TRIGGERS_MULTIPLE_NEURODEGENERATIVE_PATHWAYS_IN_ALZHEIMER_S_DISEASE_MODELS	22	0.76	1.89	0.014	0.099	1	241	tags=14%, list=2%, signal=14%			257	BIOCARTA_VDR_PATHWAY	24	-0.63	-1.46	0.031	0.217	1	3069	tags=50%, list=22%, signal=64%
258	BIOCARTA_IL12_PATHWAY	19	0.75	1.89	0.033	0.099	1	0	tags=5%, list=0%, signal=5%			258	SHEDDEN_LUNG_CANCER_POOR_SURVIVAL_A6	408	-0.46	-1.46	0	0.219	1	2491	tags=31%, list=18%, signal=36%
259	NAKAMURA_ADIPOGENESIS_LATE_DN	30	0.75	1.89	0.015	0.1	1	1513	tags=40%, list=11%, signal=45%			259	WP_MITOCHONDRIAL_CIII_ASSEMBLY	15	-0.67	-1.46	0.053	0.22	1	2318	tags=47%, list=17%, signal=56%
260	PID_RET_PATHWAY	36	0.71	1.89	0.017	0.101	1	145	tags=8%, list=1%, signal=8%			260	PYEON_CANCER_HEAD_AND_NECK_VS_CERVICAL_DN	18	-0.65	-1.46	0.044	0.22	1	1687	tags=28%, list=12%, signal=32%
261	GALINDO_IMMUNE_RESPONSE_TO_ENTEROTOXIN	75	0.67	1.89	0	0.101	1	533	tags=19%, list=4%, signal=19%			261	SENGUPTA_NASOPHARYNGEAL_CARCINOMA_UP	278	-0.47	-1.46	0	0.22	1	2517	tags=30%, list=18%, signal=36%
262	CHIARADONNA_NEOPLASTIC_TRANSFORMATION_KRAS_CDC25_DN	49	0.69	1.89	0.005	0.101	1	573	tags=16%, list=4%, signal=17%			262	WP_THE_INFLUENCE_OF_LAMINOPATHIES_ON_WNT_SIGNALING	32	-0.59	-1.46	0.037	0.219	1	962	tags=22%, list=7%, signal=23%
263	VALK_AML_CLUSTER_4	24	0.73	1.89	0.028	0.102	1	569	tags=13%, list=4%, signal=13%			263	TSENG_IRS1_TARGETS_DN	111	-0.51	-1.46	0.006	0.219	1	3058	tags=34%, list=22%, signal=44%
264	BIOCARTA_INTEGRIN_PATHWAY	32	0.69	1.89	0.021	0.102	1	145	tags=6%, list=1%, signal=6%			264	MMS_MOUSE_LYMPH_HIGH_4HRS_UP	34	-0.59	-1.46	0.037	0.22	1	1985	tags=41%, list=14%, signal=48%
265	BIOCARTA_PYK2_PATHWAY	24	0.75	1.88	0.038	0.103	1	107	tags=8%, list=1%, signal=8%			265	ZHU_CMV_ALL_DN	103	-0.52	-1.46	0.004	0.219	1	1768	tags=24%, list=13%, signal=28%
266	GENTILE_UV_RESPONSE_CLUSTER_D7	31	0.69	1.88	0.044	0.107	1	2	tags=3%, list=0%, signal=3%			266	BIOCARTA_CASPASE_PATHWAY	19	-0.63	-1.46	0.043	0.218	1	1970	tags=26%, list=14%, signal=31%
267	ELVIDGE_HIF1A_AND_HIF2A_TARGETS_DN	93	0.66	1.88	0	0.108	1	285	tags=9%, list=2%, signal=9%			267	GREENBAUM_E2A_TARGETS_UP	31	-0.6	-1.46	0.041	0.219	1	2056	tags=35%, list=15%, signal=42%
268	CHANDRAN_METASTASIS_TOP50_DN	41	0.73	1.87	0	0.111	1	413	tags=12%, list=3%, signal=13%			268	THUM_MIR21_TARGETS_HEART_DISEASE_UP	17	-0.65	-1.46	0.034	0.221	1	521	tags=12%, list=4%, signal=12%
269	PHONG_TNF_RESPONSE_NOT_VIA_P38	305	0.52	1.87	0	0.111	1	613	tags=10%, list=4%, signal=10%			269	REACTOME_CELLULAR_RESPONSE_TO_STARVATION	122	-0.51	-1.46	0.002	0.22	1	604	tags=16%, list=4%, signal=16%
270	HARRIS_HYPOXIA	70	0.68	1.87	0	0.111	1	1073	tags=20%, list=8%, signal=22%			270	WHITEFORD_PEDIATRIC_CANCER_MARKERS	110	-0.51	-1.46	0.004	0.221	1	2489	tags=44%, list=18%, signal=53%
271	AMIT_EGF_RESPONSE_60_HELA	43	0.7	1.87	0	0.111	1	75	tags=12%, list=1%, signal=12%			271	REACTOME_S_PHASE	155	-0.5	-1.46	0.001	0.22	1	1926	tags=30%, list=14%, signal=35%
272	PID_GMCSF_PATHWAY	33	0.71	1.87	0.025	0.113	1	1135	tags=24%, list=8%, signal=26%			272	SIMBULAN_PARP1_TARGETS_DN	16	-0.67	-1.46	0.046	0.221	1	776	tags=31%, list=6%, signal=33%
273	REACTOME_TRANSCRIPTIONAL_ACTIVITY_OF_SMAD2_SMAD3_SMAD4_HETEROTRIMER	42	0.67	1.86	0.016	0.114	1	203	tags=12%, list=1%, signal=12%			273	REACTOME_CELL_CYCLE_MITOTIC	470	-0.46	-1.46	0	0.22	1	2491	tags=32%, list=18%, signal=38%
274	LEONARD_HYPOXIA	38	0.69	1.86	0.038	0.114	1	782	tags=21%, list=6%, signal=22%			274	KEGG_OOCYTE_MEIOSIS	96	-0.51	-1.46	0.01	0.221	1	3523	tags=40%, list=25%, signal=53%
275	MCCLUNG_COCAIN_REWARD_4WK	58	0.71	1.86	0	0.114	1	204	tags=10%, list=1%, signal=10%			275	JEON_SMAD6_TARGETS_DN	17	-0.65	-1.45	0.036	0.221	1	1608	tags=24%, list=12%, signal=27%
276	SMIRNOV_RESPONSE_TO_IR_2HR_UP	49	0.69	1.86	0.011	0.114	1	573	tags=20%, list=4%, signal=21%			276	BIOCARTA_FMLP_PATHWAY	32	-0.59	-1.45	0.02	0.221	1	1351	tags=25%, list=10%, signal=28%
277	SCHLESINGER_METHYLATED_DE_NOVO_IN_CANCER	54	0.69	1.86	0	0.113	1	1424	tags=26%, list=10%, signal=29%			277	REACTOME_CYTOPROTECTION_BY_HMOX1	115	-0.51	-1.45	0.005	0.222	1	1407	tags=22%, list=10%, signal=24%
278	SHI_SPARC_TARGETS_UP	22	0.69	1.86	0.042	0.115	1	1747	tags=41%, list=13%, signal=47%			278	IVANOVSKA_MIR106B_TARGETS	83	-0.52	-1.45	0.01	0.221	1	2984	tags=31%, list=22%, signal=40%
279	BOYLAN_MULTIPLE_MYELOMA_C_CLUSTER_DN	27	0.69	1.86	0.039	0.115	1	853	tags=26%, list=6%, signal=28%			279	REACTOME_MITOCHONDRIAL_BIOGENESIS	89	-0.54	-1.45	0.011	0.225	1	2082	tags=33%, list=15%, signal=38%
280	FALVELLA_SMOKERS_WITH_LUNG_CANCER	61	0.68	1.86	0	0.116	1	547	tags=16%, list=4%, signal=17%			280	REACTOME_SUMOYLATION	154	-0.49	-1.45	0.001	0.225	1	2267	tags=33%, list=16%, signal=39%
281	WP_RANKLRANK_RECEPTOR_ACTIVATOR_OF_NFKB_LIGAND_SIGNALING_PATHWAY	53	0.7	1.86	0.005	0.117	1	4	tags=4%, list=0%, signal=4%			281	REACTOME_TELOMERE_MAINTENANCE	61	-0.55	-1.45	0.018	0.226	1	3090	tags=43%, list=22%, signal=55%
282	QI_HYPOXIA_TARGETS_OF_HIF1A_AND_FOXA2	31	0.71	1.85	0.038	0.118	1	383	tags=13%, list=3%, signal=13%			282	WHITEHURST_PACLITAXEL_SENSITIVITY	31	-0.59	-1.45	0.048	0.226	1	3820	tags=45%, list=28%, signal=62%
283	GAJATE_RESPONSE_TO_TRABECTEDIN_UP	51	0.67	1.85	0.011	0.119	1	1066	tags=27%, list=8%, signal=30%			283	JAERVINEN_AMPLIFIED_IN_LARYNGEAL_CANCER	38	-0.58	-1.45	0.035	0.225	1	1535	tags=18%, list=11%, signal=21%
284	GRAHAM_CML_QUIESCENT_VS_NORMAL_DIVIDING_UP	42	0.68	1.85	0.021	0.12	1	1071	tags=26%, list=8%, signal=28%			284	WP_HEART_DEVELOPMENT	28	-0.61	-1.45	0.044	0.224	1	1125	tags=21%, list=8%, signal=23%
285	REACTOME_PERK_REGULATES_GENE_EXPRESSION	29	0.72	1.85	0.021	0.121	1	956	tags=28%, list=7%, signal=30%			285	SCIAN_CELL_CYCLE_TARGETS_OF_TP53_AND_TP73_DN	20	-0.64	-1.45	0.044	0.224	1	1936	tags=35%, list=14%, signal=41%
286	AMIT_SERUM_RESPONSE_120_MCF10A	59	0.64	1.85	0.018	0.121	1	1031	tags=19%, list=7%, signal=20%			286	REACTOME_E2F_MEDIATED_REGULATION_OF_DNA_REPLICATION	22	-0.64	-1.45	0.039	0.227	1	3120	tags=55%, list=23%, signal=70%
287	ENK_UV_RESPONSE_KERATINOCYTE_UP	450	0.5	1.85	0	0.121	1	905	tags=14%, list=7%, signal=14%			287	ZHENG_FOXP3_TARGETS_IN_T_LYMPHOCYTE_DN	37	-0.58	-1.45	0.02	0.226	1	2094	tags=32%, list=15%, signal=38%
288	ZHU_CMV_8_HR_UP	31	0.74	1.85	0.016	0.121	1	271	tags=23%, list=2%, signal=23%			288	BENPORATH_ES_1	317	-0.47	-1.45	0.001	0.227	1	2051	tags=24%, list=15%, signal=27%
289	SARRIO_EPITHELIAL_MESENCHYMAL_TRANSITION_DN	117	0.61	1.85	0	0.121	1	414	tags=10%, list=3%, signal=10%			289	REACTOME_APOPTOTIC_CLEAVAGE_OF_CELLULAR_PROTEINS	36	-0.58	-1.45	0.04	0.23	1	1046	tags=19%, list=8%, signal=21%
290	ONDER_CDH1_TARGETS_3_UP	17	0.75	1.84	0.047	0.123	1	2512	tags=53%, list=18%, signal=65%			290	KANG_FLUOROURACIL_RESISTANCE_UP	17	-0.66	-1.45	0.043	0.232	1	1872	tags=41%, list=14%, signal=48%
291	SPIRA_SMOKERS_LUNG_CANCER_UP	31	0.66	1.84	0.034	0.125	1	600	tags=19%, list=4%, signal=20%			291	PID_DELTA_NP63_PATHWAY	39	-0.57	-1.44	0.023	0.233	1	1608	tags=31%, list=12%, signal=35%
292	MORI_PRE_BI_LYMPHOCYTE_DN	74	0.65	1.84	0	0.125	1	204	tags=9%, list=1%, signal=10%			292	MARTIN_INTERACT_WITH_HDAC	38	-0.57	-1.44	0.04	0.233	1	2355	tags=32%, list=17%, signal=38%
293	WP_PDGF_PATHWAY	40	0.69	1.84	0.027	0.125	1	145	tags=10%, list=1%, signal=10%			293	GAZDA_DIAMOND_BLACKFAN_ANEMIA_PROGENITOR_DN	58	-0.54	-1.44	0.019	0.233	1	3102	tags=45%, list=22%, signal=58%
294	WP_SIGNAL_TRANSDUCTION_THROUGH_IL1R	31	0.69	1.84	0.025	0.125	1	0	tags=3%, list=0%, signal=3%			294	REACTOME_CELLULAR_RESPONSE_TO_CHEMICAL_STRESS	146	-0.5	-1.44	0.002	0.234	1	1407	tags=21%, list=10%, signal=23%
295	REACTOME_MAPK6_MAPK4_SIGNALING	83	0.63	1.84	0	0.125	1	369	tags=13%, list=3%, signal=14%			295	PID_CERAMIDE_PATHWAY	42	-0.57	-1.44	0.027	0.236	1	1196	tags=26%, list=9%, signal=29%
296	REACTOME_RAF_INDEPENDENT_MAPK1_3_ACTIVATION	22	0.71	1.84	0.025	0.126	1	97	tags=9%, list=1%, signal=9%			296	GENTLES_LEUKEMIC_STEM_CELL_UP	26	-0.61	-1.44	0.052	0.24	1	1943	tags=35%, list=14%, signal=40%
297	BROCKE_APOPTOSIS_REVERSED_BY_IL6	130	0.61	1.84	0	0.126	1	217	tags=8%, list=2%, signal=9%			297	FOURNIER_ACINAR_DEVELOPMENT_LATE_2	266	-0.47	-1.44	0.001	0.24	1	3131	tags=34%, list=23%, signal=43%
298	WP_NETRINUNC5B_SIGNALING_PATHWAY	48	0.67	1.83	0.024	0.126	1	570	tags=13%, list=4%, signal=13%			298	WP_ONE_CARBON_METABOLISM	25	-0.61	-1.44	0.05	0.242	1	1823	tags=32%, list=13%, signal=37%
299	GENTILE_UV_RESPONSE_CLUSTER_D1	15	0.74	1.83	0.035	0.126	1	9	tags=7%, list=0%, signal=7%			299	WP_NUCLEOTIDE_METABOLISM	18	-0.65	-1.44	0.043	0.242	1	1379	tags=39%, list=10%, signal=43%
300	PID_HIF1_TFPATHWAY	59	0.65	1.83	0.012	0.126	1	179	tags=7%, list=1%, signal=7%			300	BIOCARTA_HIVNEF_PATHWAY	54	-0.55	-1.44	0.022	0.243	1	1970	tags=28%, list=14%, signal=32%
301	PARK_APL_PATHOGENESIS_DN	43	0.7	1.83	0.005	0.126	1	199	tags=14%, list=1%, signal=14%			301	DAIRKEE_CANCER_PRONE_RESPONSE_E2	26	-0.61	-1.44	0.037	0.246	1	438	tags=19%, list=3%, signal=20%
302	THEODOROU_MAMMARY_TUMORIGENESIS	18	0.7	1.83	0.034	0.127	1	2232	tags=39%, list=16%, signal=46%			302	WEIGEL_OXIDATIVE_STRESS_BY_TBH_AND_H2O2	32	-0.59	-1.43	0.041	0.247	1	1936	tags=41%, list=14%, signal=47%
303	HAMAI_APOPTOSIS_VIA_TRAIL_DN	153	0.57	1.83	0	0.126	1	175	tags=5%, list=1%, signal=5%			303	GAVIN_FOXP3_TARGETS_CLUSTER_P6	87	-0.51	-1.43	0.014	0.256	1	1579	tags=32%, list=11%, signal=36%
304	SWEET_KRAS_TARGETS_UP	73	0.66	1.83	0	0.126	1	306	tags=11%, list=2%, signal=11%			304	VANASSE_BCL2_TARGETS_UP	23	-0.62	-1.43	0.04	0.256	1	1198	tags=22%, list=9%, signal=24%
305	LEE_AGING_NEOCORTEX_UP	69	0.66	1.83	0	0.128	1	625	tags=14%, list=5%, signal=15%			305	BARIS_THYROID_CANCER_DN	52	-0.54	-1.43	0.032	0.256	1	3084	tags=37%, list=22%, signal=47%
306	GAVIN_FOXP3_TARGETS_CLUSTER_P7	90	0.62	1.82	0	0.131	1	411	tags=10%, list=3%, signal=10%			306	WP_MIRNA_REGULATION_OF_PROSTATE_CANCER_SIGNALING_PATHWAYS	31	-0.59	-1.43	0.036	0.258	1	1124	tags=19%, list=8%, signal=21%
307	ACEVEDO_LIVER_CANCER_DN	448	0.49	1.82	0	0.131	1	647	tags=9%, list=5%, signal=9%			307	PID_NOTCH_PATHWAY	54	-0.55	-1.43	0.031	0.261	1	1103	tags=13%, list=8%, signal=14%
308	WP_SPINAL_CORD_INJURY	93	0.62	1.82	0.006	0.134	1	344	tags=14%, list=2%, signal=14%			308	BREDEMEYER_RAG_SIGNALING_NOT_VIA_ATM_UP	55	-0.54	-1.43	0.029	0.263	1	1918	tags=18%, list=14%, signal=21%
309	KOBAYASHI_RESPONSE_TO_ROMIDEPSIN	17	0.75	1.82	0.051	0.135	1	4	tags=6%, list=0%, signal=6%			309	WP_IL7_SIGNALING_PATHWAY	22	-0.62	-1.43	0.053	0.262	1	593	tags=9%, list=4%, signal=9%
310	REACTOME_SIGNALING_BY_CSF3_G_CSF	26	0.7	1.82	0.044	0.136	1	662	tags=23%, list=5%, signal=24%			310	PETROVA_ENDOTHELIUM_LYMPHATIC_VS_BLOOD_UP	113	-0.5	-1.42	0.009	0.27	1	1798	tags=23%, list=13%, signal=26%
311	ODONNELL_TFRC_TARGETS_UP	269	0.51	1.81	0	0.137	1	1359	tags=17%, list=10%, signal=19%			311	FLOTHO_PEDIATRIC_ALL_THERAPY_RESPONSE_UP	39	-0.56	-1.42	0.038	0.271	1	1842	tags=31%, list=13%, signal=35%
312	KAAB_FAILED_HEART_VENTRICLE_DN	35	0.7	1.81	0.009	0.137	1	149	tags=11%, list=1%, signal=12%			312	WP_TCELL_RECEPTOR_AND_COSTIMULATORY_SIGNALING	28	-0.59	-1.42	0.04	0.27	1	1126	tags=29%, list=8%, signal=31%
313	WP_EGFEGFR_SIGNALING_PATHWAY	153	0.59	1.81	0	0.137	1	107	tags=3%, list=1%, signal=3%			313	MCBRYAN_PUBERTAL_BREAST_6_7WK_UP	168	-0.48	-1.42	0.011	0.274	1	2496	tags=29%, list=18%, signal=34%
314	WP_MYOMETRIAL_RELAXATION_AND_CONTRACTION_PATHWAYS	135	0.58	1.81	0	0.137	1	131	tags=5%, list=1%, signal=5%			314	KOINUMA_COLON_CANCER_MSI_UP	15	-0.66	-1.42	0.062	0.274	1	868	tags=33%, list=6%, signal=36%
315	MITSIADES_RESPONSE_TO_APLIDIN_UP	377	0.5	1.81	0	0.138	1	801	tags=12%, list=6%, signal=13%			315	MARSON_FOXP3_TARGETS_STIMULATED_UP	27	-0.6	-1.42	0.041	0.274	1	3958	tags=52%, list=29%, signal=72%
316	FULCHER_INFLAMMATORY_RESPONSE_LECTIN_VS_LPS_DN	381	0.48	1.81	0	0.138	1	611	tags=11%, list=4%, signal=11%			316	MUELLER_PLURINET	276	-0.46	-1.42	0.001	0.273	1	2133	tags=25%, list=15%, signal=29%
317	BIOCARTA_PPARA_PATHWAY	46	0.67	1.81	0.005	0.138	1	107	tags=9%, list=1%, signal=9%			317	WP_NOTCH_SIGNALING_PATHWAY_NETPATH	57	-0.54	-1.42	0.023	0.272	1	597	tags=11%, list=4%, signal=11%
318	WANG_PROSTATE_CANCER_ANDROGEN_INDEPENDENT	55	0.64	1.81	0.019	0.14	1	393	tags=13%, list=3%, signal=13%			318	REACTOME_PROCESSIVE_SYNTHESIS_ON_THE_C_STRAND_OF_THE_TELOMERE	17	-0.65	-1.42	0.053	0.275	1	2905	tags=59%, list=21%, signal=74%
319	WP_WHITE_FAT_CELL_DIFFERENTIATION	28	0.69	1.8	0.068	0.141	1	120	tags=11%, list=1%, signal=11%			319	SETLUR_PROSTATE_CANCER_TMPRSS2_ERG_FUSION_UP	60	-0.53	-1.42	0.032	0.276	1	2193	tags=27%, list=16%, signal=32%
320	REACTOME_PINK1_PRKN_MEDIATED_MITOPHAGY	20	0.69	1.8	0.047	0.143	1	303	tags=15%, list=2%, signal=15%			320	BOGNI_TREATMENT_RELATED_MYELOID_LEUKEMIA_DN	29	-0.59	-1.41	0.052	0.281	1	2535	tags=28%, list=18%, signal=34%
321	MARSHALL_VIRAL_INFECTION_RESPONSE_DN	26	0.68	1.8	0.035	0.144	1	50	tags=12%, list=0%, signal=12%			321	TOMLINS_PROSTATE_CANCER_DN	38	-0.57	-1.41	0.035	0.288	1	1963	tags=34%, list=14%, signal=40%
322	WP_HYPERTROPHY_MODEL	18	0.77	1.8	0.033	0.143	1	384	tags=11%, list=3%, signal=11%			322	RAMASWAMY_METASTASIS_UP	61	-0.53	-1.41	0.028	0.288	1	2079	tags=26%, list=15%, signal=31%
323	KERLEY_RESPONSE_TO_CISPLATIN_UP	39	0.65	1.8	0.036	0.144	1	1374	tags=33%, list=10%, signal=37%			323	BIOCARTA_G1_PATHWAY	26	-0.59	-1.41	0.053	0.288	1	1926	tags=42%, list=14%, signal=49%
324	BRACHAT_RESPONSE_TO_METHOTREXATE_DN	22	0.72	1.8	0.044	0.144	1	677	tags=27%, list=5%, signal=29%			324	REACTOME_OLFACTORY_SIGNALING_PATHWAY	16	-0.65	-1.41	0.064	0.287	1	1845	tags=25%, list=13%, signal=29%
325	BIOCARTA_INTRINSIC_PATHWAY	17	0.74	1.8	0.041	0.144	1	2195	tags=53%, list=16%, signal=63%			325	YU_MYC_TARGETS_UP	41	-0.56	-1.41	0.033	0.287	1	623	tags=22%, list=4%, signal=23%
326	TENEDINI_MEGAKARYOCYTE_MARKERS	57	0.67	1.8	0.006	0.144	1	899	tags=26%, list=6%, signal=28%			326	REACTOME_INTERLEUKIN_12_FAMILY_SIGNALING	51	-0.54	-1.41	0.036	0.288	1	1494	tags=22%, list=11%, signal=24%
327	WP_CIRCADIAN_RHYTHM_RELATED_GENES	149	0.56	1.8	0	0.144	1	79	tags=5%, list=1%, signal=5%			327	SHEPARD_BMYB_MORPHOLINO_DN	156	-0.48	-1.41	0.011	0.289	1	2443	tags=28%, list=18%, signal=34%
328	RADAEVA_RESPONSE_TO_IFNA1_UP	37	0.64	1.8	0.047	0.144	1	1112	tags=27%, list=8%, signal=29%			328	WANG_TARGETS_OF_MLL_CBP_FUSION_UP	42	-0.56	-1.41	0.036	0.291	1	3091	tags=45%, list=22%, signal=58%
329	PID_CD40_PATHWAY	28	0.69	1.79	0.055	0.145	1	344	tags=11%, list=2%, signal=11%			329	GOLDRATH_ANTIGEN_RESPONSE	326	-0.45	-1.41	0.002	0.291	1	2118	tags=32%, list=15%, signal=36%
330	REACTOME_TRISTETRAPROLIN_TTP_ZFP36_BINDS_AND_DESTABILIZES_MRNA	16	0.74	1.79	0.042	0.145	1	11	tags=6%, list=0%, signal=6%			330	GRAHAM_CML_DIVIDING_VS_NORMAL_QUIESCENT_UP	172	-0.47	-1.41	0.006	0.291	1	2491	tags=37%, list=18%, signal=45%
331	BIOCARTA_IL2RB_PATHWAY	35	0.67	1.79	0.033	0.144	1	833	tags=17%, list=6%, signal=18%			331	ANDERSEN_LIVER_CANCER_KRT19_UP	28	-0.58	-1.41	0.054	0.294	1	1231	tags=21%, list=9%, signal=23%
332	TONKS_TARGETS_OF_RUNX1_RUNX1T1_FUSION_ERYTHROCYTE_UP	135	0.59	1.79	0	0.144	1	171	tags=7%, list=1%, signal=7%			332	WP_HEDGEHOG_SIGNALING_PATHWAY	33	-0.57	-1.41	0.04	0.294	1	1407	tags=24%, list=10%, signal=27%
333	REACTOME_MYD88_INDEPENDENT_TLR4_CASCADE	89	0.62	1.79	0	0.148	1	58	tags=4%, list=0%, signal=4%			333	MANALO_HYPOXIA_DN	272	-0.46	-1.41	0	0.293	1	2500	tags=25%, list=18%, signal=30%
334	GARGALOVIC_RESPONSE_TO_OXIDIZED_PHOSPHOLIPIDS_BLACK_UP	33	0.66	1.79	0.047	0.149	1	686	tags=12%, list=5%, signal=13%			334	TCGA_GLIOBLASTOMA_COPY_NUMBER_DN	27	-0.58	-1.4	0.05	0.298	1	2635	tags=41%, list=19%, signal=50%
335	WP_UNFOLDED_PROTEIN_RESPONSE	23	0.7	1.78	0.067	0.149	1	1071	tags=35%, list=8%, signal=38%			335	REACTOME_TRANSCRIPTION_OF_E2F_TARGETS_UNDER_NEGATIVE_CONTROL_BY_P107_RBL1_AND_P130_RBL2_IN_COMPLEX_WITH_HDAC1	16	-0.64	-1.4	0.063	0.302	1	3255	tags=56%, list=24%, signal=73%
336	HU_GENOTOXIC_DAMAGE_4HR	33	0.66	1.78	0.044	0.151	1	2	tags=3%, list=0%, signal=3%			336	WP_ETHANOL_EFFECTS_ON_HISTONE_MODIFICATIONS	27	-0.59	-1.4	0.045	0.303	1	2326	tags=37%, list=17%, signal=44%
337	CHIANG_LIVER_CANCER_SUBCLASS_UNANNOTATED_UP	67	0.6	1.78	0	0.151	1	838	tags=15%, list=6%, signal=16%			337	GEORGES_CELL_CYCLE_MIR192_TARGETS	59	-0.53	-1.4	0.031	0.302	1	1667	tags=34%, list=12%, signal=38%
338	BIOCARTA_41BB_PATHWAY	18	0.74	1.78	0.053	0.15	1	0	tags=6%, list=0%, signal=6%			338	OHM_METHYLATED_IN_ADULT_CANCERS	22	-0.61	-1.4	0.061	0.303	1	32	tags=9%, list=0%, signal=9%
339	HUMMERICH_SKIN_CANCER_PROGRESSION_UP	73	0.64	1.78	0	0.15	1	149	tags=8%, list=1%, signal=8%			339	CHESLER_BRAIN_HIGHEST_GENETIC_VARIANCE	31	-0.58	-1.4	0.055	0.304	1	1862	tags=32%, list=13%, signal=37%
340	CHARAFE_BREAST_CANCER_BASAL_VS_MESENCHYMAL_UP	92	0.6	1.78	0	0.15	1	133	tags=5%, list=1%, signal=5%			340	REACTOME_SUMOYLATION_OF_CHROMATIN_ORGANIZATION_PROTEINS	52	-0.53	-1.4	0.032	0.303	1	2162	tags=33%, list=16%, signal=39%
341	ACOSTA_PROLIFERATION_INDEPENDENT_MYC_TARGETS_DN	97	0.59	1.78	0.007	0.15	1	311	tags=11%, list=2%, signal=12%			341	WILLERT_WNT_SIGNALING	19	-0.62	-1.4	0.061	0.307	1	2	tags=5%, list=0%, signal=5%
342	GAUSSMANN_MLL_AF4_FUSION_TARGETS_E_UP	81	0.61	1.78	0	0.15	1	271	tags=7%, list=2%, signal=8%			342	REACTOME_MITOTIC_PROPHASE	79	-0.51	-1.4	0.027	0.307	1	2429	tags=30%, list=18%, signal=37%
343	LIU_SMARCA4_TARGETS	38	0.66	1.78	0.047	0.15	1	950	tags=18%, list=7%, signal=20%			343	PID_P38_MKK3_6PATHWAY	26	-0.58	-1.4	0.058	0.307	1	1772	tags=27%, list=13%, signal=31%
344	FOURNIER_ACINAR_DEVELOPMENT_EARLY_UP	17	0.72	1.78	0.052	0.15	1	10	tags=6%, list=0%, signal=6%			344	REACTOME_PCNA_DEPENDENT_LONG_PATCH_BASE_EXCISION_REPAIR	20	-0.62	-1.4	0.054	0.306	1	1740	tags=40%, list=13%, signal=46%
345	DESERT_EXTRACELLULAR_MATRIX_HEPATOCELLULAR_CARCINOMA_SUBCLASS_UP	18	0.71	1.78	0.069	0.15	1	655	tags=22%, list=5%, signal=23%			345	GALE_APL_WITH_FLT3_MUTATED_UP	53	-0.53	-1.4	0.038	0.309	1	2056	tags=32%, list=15%, signal=38%
346	ZHANG_PROLIFERATING_VS_QUIESCENT	42	0.67	1.78	0.027	0.151	1	278	tags=24%, list=2%, signal=24%			346	MCCLUNG_CREB1_TARGETS_DN	42	-0.54	-1.4	0.046	0.311	1	1747	tags=26%, list=13%, signal=30%
347	REACTOME_TOLL_LIKE_RECEPTOR_9_TLR9_CASCADE	87	0.62	1.78	0.006	0.151	1	58	tags=5%, list=0%, signal=5%			347	PID_MYC_REPRESS_PATHWAY	57	-0.53	-1.4	0.028	0.31	1	2212	tags=19%, list=16%, signal=23%
348	VALK_AML_CLUSTER_1	24	0.68	1.77	0.054	0.152	1	711	tags=21%, list=5%, signal=22%			348	WP_REGULATION_OF_WNTBCATENIN_SIGNALING_BY_SMALL_MOLECULE_COMPOUNDS	16	-0.63	-1.4	0.079	0.309	1	240	tags=19%, list=2%, signal=19%
349	GROSS_HYPOXIA_VIA_HIF1A_DN	96	0.59	1.77	0.006	0.152	1	613	tags=8%, list=4%, signal=9%			349	WP_CILIARY_LANDSCAPE	199	-0.46	-1.39	0.003	0.311	1	3084	tags=34%, list=22%, signal=43%
350	CHENG_RESPONSE_TO_NICKEL_ACETATE	38	0.67	1.77	0.045	0.153	1	218	tags=11%, list=2%, signal=11%			350	CHIANG_LIVER_CANCER_SUBCLASS_PROLIFERATION_UP	166	-0.47	-1.39	0.009	0.311	1	1609	tags=23%, list=12%, signal=26%
351	WP_BRAINDERIVED_NEUROTROPHIC_FACTOR_BDNF_SIGNALING_PATHWAY	124	0.57	1.77	0	0.153	1	120	tags=4%, list=1%, signal=4%			351	REACTOME_SUMOYLATION_OF_DNA_DAMAGE_RESPONSE_AND_REPAIR_PROTEINS	70	-0.52	-1.39	0.03	0.311	1	4108	tags=50%, list=30%, signal=71%
352	SCHLINGEMANN_SKIN_CARCINOGENESIS_TPA_UP	30	0.67	1.77	0.043	0.153	1	412	tags=13%, list=3%, signal=14%			352	WP_MESODERMAL_COMMITMENT_PATHWAY	117	-0.49	-1.39	0.011	0.31	1	2690	tags=28%, list=19%, signal=35%
353	SUBTIL_PROGESTIN_TARGETS	32	0.65	1.77	0.037	0.153	1	9	tags=6%, list=0%, signal=6%			353	KUMAR_TARGETS_OF_MLL_AF9_FUSION	377	-0.44	-1.39	0.002	0.311	1	2718	tags=29%, list=20%, signal=36%
354	OSADA_ASCL1_TARGETS_DN	22	0.71	1.77	0.053	0.153	1	215	tags=14%, list=2%, signal=14%			354	BURTON_ADIPOGENESIS_PEAK_AT_16HR	39	-0.56	-1.39	0.056	0.31	1	971	tags=36%, list=7%, signal=38%
355	REACTOME_TOLL_LIKE_RECEPTOR_TLR1_TLR2_CASCADE	91	0.63	1.77	0	0.153	1	58	tags=4%, list=0%, signal=4%			355	REACTOME_TRANSCRIPTION_OF_E2F_TARGETS_UNDER_NEGATIVE_CONTROL_BY_DREAM_COMPLEX	19	-0.61	-1.39	0.085	0.313	1	3255	tags=53%, list=24%, signal=69%
356	WINTER_HYPOXIA_METAGENE	212	0.53	1.77	0	0.154	1	749	tags=17%, list=5%, signal=18%			356	REACTOME_DNA_DAMAGE_TELOMERE_STRESS_INDUCED_SENESCENCE	25	-0.58	-1.39	0.067	0.313	1	3068	tags=52%, list=22%, signal=67%
357	BIOCARTA_IL1R_PATHWAY	29	0.69	1.76	0.063	0.156	1	0	tags=3%, list=0%, signal=3%			357	WAKABAYASHI_ADIPOGENESIS_PPARG_BOUND_36HR	28	-0.59	-1.39	0.061	0.312	1	2886	tags=39%, list=21%, signal=50%
358	SESTO_RESPONSE_TO_UV_C1	65	0.62	1.76	0.011	0.156	1	124	tags=8%, list=1%, signal=8%			358	BACOLOD_RESISTANCE_TO_ALKYLATING_AGENTS_DN	45	-0.54	-1.39	0.055	0.32	1	2445	tags=27%, list=18%, signal=32%
359	BHATI_G2M_ARREST_BY_2METHOXYESTRADIOL_UP	97	0.6	1.76	0.006	0.157	1	63	tags=7%, list=0%, signal=7%			359	CHEMNITZ_RESPONSE_TO_PROSTAGLANDIN_E2_UP	128	-0.48	-1.39	0.012	0.322	1	2232	tags=25%, list=16%, signal=30%
360	KEGG_GNRH_SIGNALING_PATHWAY	78	0.61	1.76	0	0.158	1	266	tags=5%, list=2%, signal=5%			360	MODY_HIPPOCAMPUS_PRENATAL	33	-0.56	-1.38	0.062	0.329	1	3158	tags=48%, list=23%, signal=63%
361	PID_NEPHRIN_NEPH1_PATHWAY	27	0.72	1.76	0.063	0.158	1	0	tags=4%, list=0%, signal=4%			361	WANG_IMMORTALIZED_BY_HOXA9_AND_MEIS1_DN	24	-0.6	-1.38	0.076	0.329	1	1743	tags=33%, list=13%, signal=38%
362	HIRSCH_CELLULAR_TRANSFORMATION_SIGNATURE_UP	218	0.51	1.76	0	0.158	1	1074	tags=14%, list=8%, signal=15%			362	KRASNOSELSKAYA_ILF3_TARGETS_DN	43	-0.54	-1.38	0.061	0.332	1	1814	tags=28%, list=13%, signal=32%
363	CHIARADONNA_NEOPLASTIC_TRANSFORMATION_KRAS_DN	130	0.57	1.76	0	0.159	1	384	tags=8%, list=3%, signal=8%			363	REACTOME_METABOLISM_OF_FOLATE_AND_PTERINES	15	-0.65	-1.38	0.076	0.333	1	1823	tags=40%, list=13%, signal=46%
364	HERNANDEZ_MITOTIC_ARREST_BY_DOCETAXEL_1_UP	22	0.68	1.75	0.05	0.161	1	231	tags=14%, list=2%, signal=14%			364	ONDER_CDH1_SIGNALING_VIA_CTNNB1	75	-0.5	-1.38	0.037	0.344	1	2640	tags=25%, list=19%, signal=31%
365	MATZUK_CENTRAL_FOR_FEMALE_FERTILITY	19	0.71	1.75	0.054	0.161	1	10	tags=5%, list=0%, signal=5%			365	KIM_GERMINAL_CENTER_T_HELPER_UP	56	-0.52	-1.38	0.039	0.346	1	1712	tags=27%, list=12%, signal=30%
366	BIOCARTA_MAPK_PATHWAY	79	0.62	1.75	0.007	0.161	1	4	tags=3%, list=0%, signal=3%			366	KAUFFMANN_DNA_REPAIR_GENES	210	-0.46	-1.38	0.009	0.347	1	2489	tags=30%, list=18%, signal=37%
367	KEGG_PRION_DISEASES	27	0.68	1.75	0.063	0.161	1	271	tags=11%, list=2%, signal=11%			367	KONDO_PROSTATE_CANCER_WITH_H3K27ME3	74	-0.5	-1.38	0.043	0.35	1	3273	tags=28%, list=24%, signal=37%
368	RIZ_ERYTHROID_DIFFERENTIATION_HBZ	26	0.7	1.75	0.07	0.161	1	157	tags=15%, list=1%, signal=16%			368	WP_DNA_IRDOUBLE_STRAND_BREAKS_DSBS_AND_CELLULAR_RESPONSE_VIA_ATM	53	-0.52	-1.38	0.038	0.35	1	1970	tags=30%, list=14%, signal=35%
369	SOTIRIOU_BREAST_CANCER_GRADE_1_VS_3_DN	45	0.64	1.75	0.047	0.161	1	69	tags=4%, list=0%, signal=4%			369	REACTOME_HEME_SIGNALING	46	-0.53	-1.38	0.055	0.349	1	2082	tags=33%, list=15%, signal=38%
370	DEBIASI_APOPTOSIS_BY_REOVIRUS_INFECTION_UP	250	0.5	1.75	0	0.161	1	757	tags=12%, list=5%, signal=12%			370	MOREAUX_B_LYMPHOCYTE_MATURATION_BY_TACI_UP	65	-0.52	-1.38	0.03	0.349	1	3743	tags=32%, list=27%, signal=44%
371	WP_TCELL_ANTIGEN_RECEPTOR_TCR_PATHWAY_DURING_STAPHYLOCOCCUS_AUREUS_INFECTION	60	0.63	1.75	0.019	0.161	1	91	tags=5%, list=1%, signal=5%			371	REACTOME_POLO_LIKE_KINASE_MEDIATED_EVENTS	16	-0.64	-1.37	0.076	0.351	1	1936	tags=38%, list=14%, signal=44%
372	BIOCARTA_FAS_PATHWAY	29	0.66	1.75	0.048	0.161	1	0	tags=3%, list=0%, signal=3%			372	DANG_REGULATED_BY_MYC_UP	60	-0.52	-1.37	0.051	0.357	1	2486	tags=28%, list=18%, signal=34%
373	WP_VITAMIN_B12_METABOLISM	40	0.68	1.74	0.016	0.169	1	950	tags=20%, list=7%, signal=21%			373	TONKS_TARGETS_OF_RUNX1_RUNX1T1_FUSION_GRANULOCYTE_DN	15	-0.63	-1.37	0.087	0.356	1	1449	tags=27%, list=10%, signal=30%
374	UEDA_CENTRAL_CLOCK	75	0.61	1.74	0.006	0.169	1	701	tags=15%, list=5%, signal=15%			374	ZWANG_EGF_INTERVAL_UP	66	-0.51	-1.37	0.042	0.356	1	606	tags=11%, list=4%, signal=11%
375	MARCHINI_TRABECTEDIN_RESISTANCE_DN	40	0.65	1.74	0.029	0.169	1	517	tags=15%, list=4%, signal=16%			375	HOLLMANN_APOPTOSIS_VIA_CD40_UP	187	-0.46	-1.37	0.011	0.355	1	1876	tags=27%, list=14%, signal=31%
376	FRASOR_RESPONSE_TO_ESTRADIOL_DN	60	0.62	1.73	0.016	0.169	1	133	tags=7%, list=1%, signal=7%			376	XU_HGF_TARGETS_REPRESSED_BY_AKT1_DN	53	-0.52	-1.37	0.058	0.357	1	2764	tags=23%, list=20%, signal=28%
377	TOMLINS_METASTASIS_DN	17	0.69	1.73	0.055	0.169	1	443	tags=12%, list=3%, signal=12%			377	REACTOME_CELL_CYCLE_CHECKPOINTS	249	-0.45	-1.37	0.008	0.356	1	3091	tags=36%, list=22%, signal=46%
378	HOFFMANN_LARGE_TO_SMALL_PRE_BII_LYMPHOCYTE_DN	57	0.62	1.73	0.011	0.169	1	40	tags=5%, list=0%, signal=5%			378	PID_NFKAPPAB_ATYPICAL_PATHWAY	16	-0.63	-1.37	0.068	0.355	1	2283	tags=44%, list=16%, signal=52%
379	WP_APOPTOSIS_MODULATION_AND_SIGNALING	76	0.61	1.73	0.013	0.171	1	248	tags=7%, list=2%, signal=7%			379	REACTOME_MYOGENESIS	22	-0.6	-1.37	0.075	0.355	1	2031	tags=32%, list=15%, signal=37%
380	ABE_VEGFA_TARGETS_30MIN	24	0.68	1.73	0.075	0.171	1	1125	tags=38%, list=8%, signal=41%			380	WP_AMPLIFICATION_AND_EXPANSION_OF_ONCOGENIC_PATHWAYS_AS_METASTATIC_TRAITS	16	-0.63	-1.37	0.09	0.355	1	487	tags=25%, list=4%, signal=26%
381	SARTIPY_NORMAL_AT_INSULIN_RESISTANCE_UP	26	0.68	1.73	0.072	0.172	1	981	tags=15%, list=7%, signal=17%			381	WANG_RESPONSE_TO_FORSKOLIN_UP	19	-0.61	-1.37	0.083	0.355	1	2445	tags=32%, list=18%, signal=38%
382	REACTOME_INTERLEUKIN_4_AND_INTERLEUKIN_13_SIGNALING	97	0.59	1.73	0	0.172	1	1085	tags=25%, list=8%, signal=27%			382	SMID_BREAST_CANCER_RELAPSE_IN_BRAIN_DN	66	-0.51	-1.37	0.036	0.355	1	2982	tags=36%, list=22%, signal=46%
383	SMIRNOV_RESPONSE_TO_IR_2HR_DN	50	0.65	1.73	0.012	0.173	1	665	tags=14%, list=5%, signal=15%			383	HOFFMANN_PRE_BI_TO_LARGE_PRE_BII_LYMPHOCYTE_DN	67	-0.51	-1.37	0.041	0.355	1	2422	tags=27%, list=17%, signal=32%
384	LAMB_CCND1_TARGETS	16	0.73	1.73	0.072	0.173	1	75	tags=13%, list=1%, signal=13%			384	PEART_HDAC_PROLIFERATION_CLUSTER_DN	67	-0.5	-1.37	0.041	0.355	1	2882	tags=36%, list=21%, signal=45%
385	CEBALLOS_TARGETS_OF_TP53_AND_MYC_UP	18	0.7	1.73	0.058	0.173	1	480	tags=17%, list=3%, signal=17%			385	LEE_TARGETS_OF_PTCH1_AND_SUFU_UP	45	-0.53	-1.37	0.056	0.354	1	1299	tags=22%, list=9%, signal=24%
386	BIOCARTA_ATM_PATHWAY	20	0.71	1.72	0.058	0.174	1	0	tags=5%, list=0%, signal=5%			386	WP_MIRNAS_INVOLVEMENT_IN_THE_IMMUNE_RESPONSE_IN_SEPSIS	36	-0.54	-1.37	0.08	0.354	1	1855	tags=33%, list=13%, signal=38%
387	LIU_VAV3_PROSTATE_CARCINOGENESIS_DN	15	0.72	1.72	0.077	0.174	1	505	tags=20%, list=4%, signal=21%			387	REACTOME_INFLUENZA_INFECTION	119	-0.48	-1.37	0.019	0.354	1	1059	tags=18%, list=8%, signal=20%
388	REACTOME_SIGNALING_BY_EGFR_IN_CANCER	23	0.71	1.72	0.074	0.174	1	58	tags=13%, list=0%, signal=13%			388	BIOCARTA_ALK_PATHWAY	29	-0.57	-1.37	0.066	0.355	1	1772	tags=28%, list=13%, signal=32%
389	SAKAI_CHRONIC_HEPATITIS_VS_LIVER_CANCER_DN	30	0.68	1.72	0.068	0.174	1	34	tags=7%, list=0%, signal=7%			389	MILI_PSEUDOPODIA	42	-0.53	-1.37	0.06	0.354	1	2649	tags=38%, list=19%, signal=47%
390	WP_NUCLEAR_RECEPTORS_METAPATHWAY	237	0.5	1.72	0	0.173	1	147	tags=5%, list=1%, signal=5%			390	BIDUS_METASTASIS_UP	203	-0.46	-1.37	0.008	0.36	1	1473	tags=22%, list=11%, signal=24%
391	MOREIRA_RESPONSE_TO_TSA_UP	27	0.65	1.72	0.057	0.174	1	570	tags=19%, list=4%, signal=19%			391	WP_SMALL_LIGAND_GPCRS	16	-0.63	-1.37	0.079	0.361	1	2094	tags=25%, list=15%, signal=29%
392	REACTOME_INTERFERON_SIGNALING	146	0.54	1.72	0	0.174	1	769	tags=14%, list=6%, signal=15%			392	KEGG_AXON_GUIDANCE	112	-0.47	-1.36	0.032	0.362	1	3766	tags=38%, list=27%, signal=52%
393	KEGG_LEISHMANIA_INFECTION	61	0.6	1.72	0.021	0.175	1	4	tags=3%, list=0%, signal=3%			393	SALVADOR_MARTIN_PEDIATRIC_TBD_ANTI_TNF_THERAPY_NONRESPONDER_PRE_TREATMENT_UP	22	-0.58	-1.36	0.083	0.362	1	1178	tags=32%, list=9%, signal=35%
394	KAMIKUBO_MYELOID_CEBPA_NETWORK	30	0.65	1.72	0.068	0.175	1	1271	tags=30%, list=9%, signal=33%			394	CAFFAREL_RESPONSE_TO_THC_24HR_5_UP	28	-0.57	-1.36	0.074	0.362	1	2799	tags=43%, list=20%, signal=54%
395	ZWANG_CLASS_1_TRANSIENTLY_INDUCED_BY_EGF	417	0.46	1.72	0	0.176	1	1308	tags=17%, list=9%, signal=18%			395	WP_TLR4_SIGNALING_AND_TOLERANCE	26	-0.58	-1.36	0.07	0.362	1	1855	tags=31%, list=13%, signal=35%
396	REACTOME_BUDDING_AND_MATURATION_OF_HIV_VIRION	23	0.67	1.72	0.061	0.175	1	1109	tags=30%, list=8%, signal=33%			396	BILD_CTNNB1_ONCOGENIC_SIGNATURE	68	-0.51	-1.36	0.042	0.364	1	2292	tags=28%, list=17%, signal=33%
397	KEGG_B_CELL_RECEPTOR_SIGNALING_PATHWAY	72	0.63	1.71	0.006	0.177	1	89	tags=4%, list=1%, signal=4%			397	KEGG_PRIMARY_IMMUNODEFICIENCY	33	-0.56	-1.36	0.067	0.365	1	2713	tags=33%, list=20%, signal=41%
398	LEE_EARLY_T_LYMPHOCYTE_DN	47	0.65	1.71	0.027	0.177	1	89	tags=6%, list=1%, signal=6%			398	RAY_TUMORIGENESIS_BY_ERBB2_CDC25A_UP	155	-0.47	-1.36	0.009	0.365	1	1801	tags=21%, list=13%, signal=23%
399	PID_LYSOPHOSPHOLIPID_PATHWAY	57	0.64	1.71	0.006	0.177	1	266	tags=7%, list=2%, signal=7%			399	BIOCARTA_PROTEASOME_PATHWAY	18	-0.62	-1.36	0.079	0.367	1	822	tags=28%, list=6%, signal=29%
400	WP_SEROTONIN_RECEPTOR_467_AND_NR3C_SIGNALING	16	0.71	1.71	0.056	0.178	1	10	tags=6%, list=0%, signal=6%			400	KYNG_RESPONSE_TO_H2O2_VIA_ERCC6_UP	31	-0.55	-1.36	0.069	0.366	1	3099	tags=32%, list=22%, signal=41%
401	WENG_POR_TARGETS_GLOBAL_DN	18	0.72	1.71	0.087	0.179	1	75	tags=11%, list=1%, signal=11%			401	LY_AGING_PREMATURE_DN	27	-0.57	-1.36	0.069	0.366	1	2117	tags=48%, list=15%, signal=57%
402	PID_P53_DOWNSTREAM_PATHWAY	125	0.57	1.71	0	0.179	1	1071	tags=20%, list=8%, signal=21%			402	REACTOME_DNA_REPLICATION	120	-0.47	-1.36	0.027	0.366	1	1853	tags=33%, list=13%, signal=38%
403	HEIDENBLAD_AMPLICON_12P11_12_DN	18	0.7	1.71	0.077	0.179	1	530	tags=17%, list=4%, signal=17%			403	TARTE_PLASMA_CELL_VS_PLASMABLAST_DN	281	-0.44	-1.36	0.007	0.367	1	2262	tags=27%, list=16%, signal=32%
404	TAKEDA_TARGETS_OF_NUP98_HOXA9_FUSION_6HR_DN	40	0.65	1.71	0.028	0.179	1	397	tags=15%, list=3%, signal=15%			404	KEGG_NUCLEOTIDE_EXCISION_REPAIR	42	-0.53	-1.36	0.078	0.369	1	2476	tags=36%, list=18%, signal=43%
405	FERNANDEZ_BOUND_BY_MYC	158	0.52	1.71	0	0.18	1	262	tags=8%, list=2%, signal=8%			405	MOOTHA_GLUCONEOGENESIS	28	-0.56	-1.36	0.073	0.368	1	2016	tags=29%, list=15%, signal=33%
406	WP_PARKINUBIQUITIN_PROTEASOMAL_SYSTEM_PATHWAY	58	0.61	1.71	0.038	0.18	1	363	tags=12%, list=3%, signal=12%			406	REACTOME_TRANSCRIPTIONAL_REGULATION_BY_E2F6	34	-0.55	-1.36	0.06	0.368	1	4722	tags=59%, list=34%, signal=89%
407	YU_MYC_TARGETS_DN	50	0.62	1.7	0.037	0.18	1	74	tags=4%, list=1%, signal=4%			407	FERRANDO_TAL1_NEIGHBORS	17	-0.62	-1.36	0.092	0.376	1	908	tags=29%, list=7%, signal=31%
408	REACTOME_REGULATION_OF_FZD_BY_UBIQUITINATION	17	0.69	1.7	0.06	0.181	1	95	tags=18%, list=1%, signal=18%			408	RASHI_RESPONSE_TO_IONIZING_RADIATION_4	41	-0.54	-1.36	0.063	0.376	1	4292	tags=54%, list=31%, signal=78%
409	BIOCARTA_TNFR1_PATHWAY	29	0.66	1.7	0.072	0.181	1	0	tags=3%, list=0%, signal=3%			409	IZADPANAH_STEM_CELL_ADIPOSE_VS_BONE_DN	89	-0.48	-1.36	0.046	0.375	1	3489	tags=36%, list=25%, signal=48%
410	REACTOME_OTHER_INTERLEUKIN_SIGNALING	18	0.69	1.7	0.092	0.18	1	468	tags=11%, list=3%, signal=11%			410	PID_ECADHERIN_NASCENT_AJ_PATHWAY	39	-0.54	-1.36	0.077	0.374	1	735	tags=10%, list=5%, signal=11%
411	WP_IL18_SIGNALING_PATHWAY	237	0.5	1.7	0	0.18	1	384	tags=9%, list=3%, signal=9%			411	JIANG_VHL_TARGETS	81	-0.49	-1.35	0.048	0.375	1	2476	tags=31%, list=18%, signal=37%
412	BROWNE_HCMV_INFECTION_10HR_UP	76	0.61	1.7	0.007	0.18	1	414	tags=8%, list=3%, signal=8%			412	DANG_MYC_TARGETS_DN	29	-0.56	-1.35	0.087	0.376	1	2212	tags=21%, list=16%, signal=25%
413	ZWANG_CLASS_2_TRANSIENTLY_INDUCED_BY_EGF	40	0.62	1.7	0.043	0.181	1	204	tags=8%, list=1%, signal=8%			413	OSMAN_BLADDER_CANCER_DN	346	-0.43	-1.35	0.003	0.376	1	2239	tags=21%, list=16%, signal=25%
414	AUNG_GASTRIC_CANCER	39	0.63	1.7	0.056	0.181	1	461	tags=8%, list=3%, signal=8%			414	WP_SMALL_CELL_LUNG_CANCER	85	-0.49	-1.35	0.04	0.379	1	2011	tags=28%, list=15%, signal=33%
415	PID_AR_NONGENOMIC_PATHWAY	29	0.66	1.7	0.076	0.182	1	4	tags=3%, list=0%, signal=3%			415	OUELLET_OVARIAN_CANCER_INVASIVE_VS_LMP_UP	103	-0.48	-1.35	0.031	0.379	1	2391	tags=33%, list=17%, signal=40%
416	MILI_PSEUDOPODIA_CHEMOTAXIS_DN	405	0.45	1.7	0	0.182	1	590	tags=8%, list=4%, signal=8%			416	REACTOME_DARPP_32_EVENTS	21	-0.59	-1.35	0.091	0.378	1	2979	tags=43%, list=22%, signal=55%
417	NAKAYAMA_SOFT_TISSUE_TUMORS_PCA2_DN	55	0.61	1.7	0.029	0.182	1	231	tags=4%, list=2%, signal=4%			417	WHITFIELD_CELL_CYCLE_S	122	-0.48	-1.35	0.032	0.377	1	2914	tags=37%, list=21%, signal=46%
418	SARTIPY_BLUNTED_BY_INSULIN_RESISTANCE_UP	16	0.72	1.69	0.073	0.184	1	188	tags=19%, list=1%, signal=19%			418	KYNG_DNA_DAMAGE_UP	177	-0.45	-1.35	0.015	0.377	1	3707	tags=36%, list=27%, signal=48%
419	WP_INSULIN_SIGNALING	147	0.53	1.69	0.007	0.185	1	126	tags=4%, list=1%, signal=4%			419	LIN_TUMOR_ESCAPE_FROM_IMMUNE_ATTACK	16	-0.61	-1.35	0.096	0.377	1	3758	tags=44%, list=27%, signal=60%
420	WIERENGA_STAT5A_TARGETS_UP	179	0.51	1.69	0	0.184	1	271	tags=7%, list=2%, signal=7%			420	VANTVEER_BREAST_CANCER_ESR1_UP	137	-0.47	-1.35	0.023	0.379	1	2109	tags=28%, list=15%, signal=32%
421	BURTON_ADIPOGENESIS_PEAK_AT_0HR	58	0.6	1.69	0.035	0.184	1	643	tags=12%, list=5%, signal=13%			421	BIOCARTA_DEATH_PATHWAY	27	-0.57	-1.35	0.117	0.38	1	2278	tags=30%, list=16%, signal=35%
422	ALTEMEIER_RESPONSE_TO_LPS_WITH_MECHANICAL_VENTILATION	106	0.56	1.69	0	0.184	1	1085	tags=25%, list=8%, signal=26%			422	REACTOME_CYTOCHROME_P450_ARRANGED_BY_SUBSTRATE_TYPE	35	-0.53	-1.35	0.074	0.379	1	2588	tags=23%, list=19%, signal=28%
423	DAZARD_RESPONSE_TO_UV_SCC_UP	93	0.58	1.69	0.02	0.184	1	28	tags=3%, list=0%, signal=3%			423	NIKOLSKY_BREAST_CANCER_5P15_AMPLICON	19	-0.6	-1.35	0.097	0.379	1	2412	tags=37%, list=17%, signal=45%
424	PID_PS1_PATHWAY	41	0.64	1.69	0.056	0.184	1	4	tags=5%, list=0%, signal=5%			424	LIU_COMMON_CANCER_GENES	54	-0.51	-1.35	0.047	0.379	1	1451	tags=22%, list=10%, signal=25%
425	WP_ENDOPLASMIC_RETICULUM_STRESS_RESPONSE_IN_CORONAVIRUS_INFECTION	39	0.6	1.69	0.061	0.184	1	244	tags=15%, list=2%, signal=16%			425	MOREAUX_B_LYMPHOCYTE_MATURATION_BY_TACI_DN	67	-0.5	-1.35	0.052	0.379	1	3183	tags=36%, list=23%, signal=46%
426	ROSS_AML_WITH_PML_RARA_FUSION	65	0.6	1.69	0.012	0.184	1	685	tags=17%, list=5%, signal=18%			426	VANTVEER_BREAST_CANCER_POOR_PROGNOSIS	41	-0.53	-1.35	0.068	0.382	1	1798	tags=22%, list=13%, signal=25%
427	BROWNE_HCMV_INFECTION_4HR_DN	203	0.49	1.69	0	0.184	1	69	tags=3%, list=0%, signal=3%			427	MAYBURD_RESPONSE_TO_L663536_DN	49	-0.52	-1.35	0.065	0.384	1	3860	tags=49%, list=28%, signal=68%
428	REACTOME_ANTIMICROBIAL_PEPTIDES	30	0.64	1.69	0.082	0.184	1	153	tags=13%, list=1%, signal=13%			428	REACTOME_DEPOSITION_OF_NEW_CENPA_CONTAINING_NUCLEOSOMES_AT_THE_CENTROMERE	26	-0.57	-1.35	0.091	0.384	1	3254	tags=42%, list=23%, signal=55%
429	PEDERSEN_METASTASIS_BY_ERBB2_ISOFORM_3	18	0.72	1.69	0.083	0.184	1	919	tags=22%, list=7%, signal=24%			429	LOPES_METHYLATED_IN_COLON_CANCER_DN	23	-0.58	-1.35	0.092	0.386	1	1679	tags=43%, list=12%, signal=49%
430	AFFAR_YY1_TARGETS_UP	146	0.54	1.68	0	0.185	1	620	tags=11%, list=4%, signal=11%			430	HOEBEKE_LYMPHOID_STEM_CELL_UP	86	-0.49	-1.34	0.055	0.395	1	2450	tags=36%, list=18%, signal=44%
431	WP_KIT_RECEPTOR_SIGNALING_PATHWAY	56	0.62	1.68	0.011	0.185	1	286	tags=7%, list=2%, signal=7%			431	REACTOME_RESOLUTION_OF_AP_SITES_VIA_THE_MULTIPLE_NUCLEOTIDE_PATCH_REPLACEMENT_PATHWAY	23	-0.58	-1.34	0.099	0.394	1	1786	tags=39%, list=13%, signal=45%
432	REACTOME_FC_EPSILON_RECEPTOR_FCERI_SIGNALING	125	0.54	1.68	0.011	0.187	1	327	tags=7%, list=2%, signal=7%			432	PID_TRKR_PATHWAY	53	-0.52	-1.34	0.053	0.397	1	850	tags=11%, list=6%, signal=12%
433	BLANCO_MELO_MERS_COV_INFECTION_MCR5_CELLS_DN	23	0.67	1.68	0.068	0.187	1	243	tags=13%, list=2%, signal=13%			433	NOUSHMEHR_GBM_SILENCED_BY_METHYLATION	37	-0.54	-1.34	0.085	0.399	1	751	tags=14%, list=5%, signal=14%
434	ABBUD_LIF_SIGNALING_1_UP	40	0.62	1.68	0.074	0.189	1	720	tags=28%, list=5%, signal=29%			434	TURASHVILI_BREAST_CARCINOMA_DUCTAL_VS_LOBULAR_UP	19	-0.59	-1.34	0.102	0.402	1	2536	tags=37%, list=18%, signal=45%
435	PID_IL1_PATHWAY	32	0.67	1.68	0.066	0.189	1	0	tags=3%, list=0%, signal=3%			435	REACTOME_DISEASES_OF_IMMUNE_SYSTEM	26	-0.56	-1.34	0.092	0.401	1	3477	tags=54%, list=25%, signal=72%
436	WEINMANN_ADAPTATION_TO_HYPOXIA_UP	24	0.65	1.68	0.087	0.189	1	237	tags=8%, list=2%, signal=8%			436	GYORFFY_DOXORUBICIN_RESISTANCE	31	-0.55	-1.34	0.094	0.402	1	1954	tags=23%, list=14%, signal=26%
437	WP_GLUCOCORTICOID_RECEPTOR_PATHWAY	59	0.61	1.68	0.038	0.189	1	131	tags=7%, list=1%, signal=7%			437	WINTER_HYPOXIA_DN	47	-0.52	-1.34	0.065	0.401	1	1528	tags=26%, list=11%, signal=29%
438	REACTOME_TGF_BETA_RECEPTOR_SIGNALING_IN_EMT_EPITHELIAL_TO_MESENCHYMAL_TRANSITION	15	0.71	1.68	0.053	0.189	1	1203	tags=40%, list=9%, signal=44%			438	SMID_BREAST_CANCER_RELAPSE_IN_BONE_UP	64	-0.5	-1.34	0.052	0.401	1	3198	tags=31%, list=23%, signal=40%
439	PASINI_SUZ12_TARGETS_DN	291	0.48	1.67	0	0.19	1	429	tags=8%, list=3%, signal=8%			439	BOYAULT_LIVER_CANCER_SUBCLASS_G3_UP	181	-0.45	-1.34	0.012	0.4	1	3326	tags=35%, list=24%, signal=46%
440	REACTOME_AGGREPHAGY	32	0.65	1.67	0.068	0.19	1	821	tags=31%, list=6%, signal=33%			440	PID_HDAC_CLASSI_PATHWAY	62	-0.5	-1.34	0.066	0.399	1	3953	tags=47%, list=29%, signal=65%
441	BROWNE_HCMV_INFECTION_48HR_DN	382	0.45	1.67	0	0.19	1	312	tags=5%, list=2%, signal=5%			441	MCCLUNG_DELTA_FOSB_TARGETS_8WK	44	-0.52	-1.34	0.073	0.399	1	2313	tags=23%, list=17%, signal=27%
442	PARK_TRETINOIN_RESPONSE_AND_PML_RARA_FUSION	29	0.66	1.67	0.078	0.19	1	35	tags=10%, list=0%, signal=10%			442	SIMBULAN_UV_RESPONSE_IMMORTALIZED_DN	28	-0.56	-1.34	0.088	0.399	1	2954	tags=32%, list=21%, signal=41%
443	REACTOME_DOWNREGULATION_OF_SMAD2_3_SMAD4_TRANSCRIPTIONAL_ACTIVITY	21	0.66	1.67	0.06	0.19	1	203	tags=19%, list=1%, signal=19%			443	IIZUKA_LIVER_CANCER_PROGRESSION_G1_G2_DN	22	-0.58	-1.34	0.103	0.399	1	638	tags=23%, list=5%, signal=24%
444	WP_ATM_SIGNALING_PATHWAY	38	0.61	1.67	0.049	0.19	1	0	tags=3%, list=0%, signal=3%			444	WP_NUCLEOTIDE_EXCISION_REPAIR	42	-0.53	-1.34	0.092	0.403	1	2476	tags=36%, list=18%, signal=43%
445	REACTOME_ACTIVATION_OF_ANTERIOR_HOX_GENES_IN_HINDBRAIN_DEVELOPMENT_DURING_EARLY_EMBRYOGENESIS	59	0.57	1.67	0.03	0.191	1	844	tags=14%, list=6%, signal=14%			445	GABRIELY_MIR21_TARGETS	265	-0.43	-1.34	0.011	0.407	1	2015	tags=25%, list=15%, signal=29%
446	XU_AKT1_TARGETS_6HR	19	0.67	1.67	0.071	0.192	1	6	tags=5%, list=0%, signal=5%			446	WANG_NFKB_TARGETS	16	-0.62	-1.34	0.096	0.407	1	2568	tags=31%, list=19%, signal=38%
447	KEGG_EPITHELIAL_CELL_SIGNALING_IN_HELICOBACTER_PYLORI_INFECTION	59	0.61	1.67	0.028	0.192	1	419	tags=8%, list=3%, signal=9%			447	REICHERT_MITOSIS_LIN9_TARGETS	26	-0.58	-1.34	0.102	0.406	1	2096	tags=42%, list=15%, signal=50%
448	REACTOME_SEMA3A_PAK_DEPENDENT_AXON_REPULSION	15	0.69	1.67	0.088	0.192	1	1100	tags=33%, list=8%, signal=36%			448	NOJIMA_SFRP2_TARGETS_DN	21	-0.58	-1.33	0.102	0.407	1	917	tags=14%, list=7%, signal=15%
449	GENTILE_UV_RESPONSE_CLUSTER_D8	35	0.65	1.67	0.092	0.192	1	0	tags=3%, list=0%, signal=3%			449	REACTOME_CYCLIN_A_B1_B2_ASSOCIATED_EVENTS_DURING_G2_M_TRANSITION	24	-0.57	-1.33	0.103	0.407	1	3263	tags=46%, list=24%, signal=60%
450	REACTOME_CELLULAR_RESPONSE_TO_HEAT_STRESS	94	0.57	1.67	0.006	0.192	1	103	tags=9%, list=1%, signal=9%			450	CHIARADONNA_NEOPLASTIC_TRANSFORMATION_KRAS_CDC25_UP	49	-0.5	-1.33	0.073	0.408	1	1124	tags=18%, list=8%, signal=20%
451	WEIGEL_OXIDATIVE_STRESS_BY_HNE_AND_H2O2	33	0.64	1.66	0.078	0.192	1	0	tags=3%, list=0%, signal=3%			451	WP_NANOMATERIAL_INDUCED_APOPTOSIS	19	-0.59	-1.33	0.114	0.408	1	1970	tags=32%, list=14%, signal=37%
452	GOTTWEIN_TARGETS_OF_KSHV_MIR_K12_11	58	0.63	1.66	0.012	0.192	1	191	tags=5%, list=1%, signal=5%			452	BILD_E2F3_ONCOGENIC_SIGNATURE	212	-0.44	-1.33	0.018	0.407	1	3551	tags=34%, list=26%, signal=45%
453	SESTO_RESPONSE_TO_UV_C6	35	0.62	1.66	0.067	0.192	1	505	tags=17%, list=4%, signal=18%			453	PID_E2F_PATHWAY	68	-0.49	-1.33	0.056	0.407	1	2294	tags=34%, list=17%, signal=40%
454	PID_P38_ALPHA_BETA_DOWNSTREAM_PATHWAY	36	0.64	1.66	0.065	0.192	1	740	tags=19%, list=5%, signal=20%			454	REACTOME_RAF_ACTIVATION	32	-0.54	-1.33	0.084	0.408	1	3932	tags=53%, list=28%, signal=74%
455	VILIMAS_NOTCH1_TARGETS_DN	25	0.68	1.66	0.085	0.191	1	468	tags=20%, list=3%, signal=21%			455	SESTO_RESPONSE_TO_UV_C4	18	-0.6	-1.33	0.11	0.408	1	3292	tags=44%, list=24%, signal=58%
456	REACTOME_NEGATIVE_REGULATORS_OF_DDX58_IFIH1_SIGNALING	30	0.64	1.66	0.071	0.191	1	1318	tags=27%, list=10%, signal=29%			456	WILCOX_RESPONSE_TO_PROGESTERONE_DN	47	-0.52	-1.33	0.083	0.408	1	983	tags=11%, list=7%, signal=11%
457	BLANCO_MELO_RESPIRATORY_SYNCYTIAL_VIRUS_INFECTION_A594_CELLS_UP	222	0.48	1.66	0.008	0.191	1	1523	tags=22%, list=11%, signal=24%			457	RICKMAN_TUMOR_DIFFERENTIATED_WELL_VS_POORLY_UP	216	-0.44	-1.33	0.017	0.408	1	1826	tags=23%, list=13%, signal=26%
458	HENDRICKS_SMARCA4_TARGETS_UP	44	0.63	1.66	0.057	0.191	1	1048	tags=18%, list=8%, signal=20%			458	DUTERTRE_ESTRADIOL_RESPONSE_6HR_UP	211	-0.44	-1.33	0.016	0.407	1	2504	tags=27%, list=18%, signal=32%
459	LINDGREN_BLADDER_CANCER_CLUSTER_2B	339	0.45	1.66	0	0.191	1	501	tags=9%, list=4%, signal=9%			459	REACTOME_BMAL1_CLOCK_NPAS2_ACTIVATES_CIRCADIAN_GENE_EXPRESSION	25	-0.56	-1.33	0.102	0.407	1	1585	tags=24%, list=11%, signal=27%
460	WP_HEPATITIS_B_INFECTION	130	0.54	1.66	0.006	0.191	1	833	tags=11%, list=6%, signal=11%			460	REACTOME_NR1H2_AND_NR1H3_MEDIATED_SIGNALING	42	-0.52	-1.33	0.089	0.407	1	2719	tags=33%, list=20%, signal=41%
461	NEMETH_INFLAMMATORY_RESPONSE_LPS_UP	80	0.6	1.66	0	0.193	1	547	tags=11%, list=4%, signal=12%			461	LIU_BREAST_CANCER	26	-0.57	-1.33	0.093	0.407	1	2767	tags=31%, list=20%, signal=38%
462	DAUER_STAT3_TARGETS_DN	36	0.61	1.66	0.053	0.193	1	1095	tags=33%, list=8%, signal=36%			462	BOYLAN_MULTIPLE_MYELOMA_PCA3_DN	61	-0.5	-1.33	0.078	0.407	1	1509	tags=15%, list=11%, signal=16%
463	AZARE_STAT3_TARGETS	20	0.64	1.66	0.098	0.193	1	603	tags=25%, list=4%, signal=26%			463	VANHARANTA_UTERINE_FIBROID_UP	39	-0.52	-1.33	0.101	0.407	1	79	tags=5%, list=1%, signal=5%
464	TOMIDA_METASTASIS_UP	22	0.64	1.66	0.101	0.194	1	710	tags=23%, list=5%, signal=24%			464	BOYAULT_LIVER_CANCER_SUBCLASS_G5_DN	23	-0.57	-1.33	0.097	0.41	1	3598	tags=52%, list=26%, signal=70%
465	MARTINEZ_RESPONSE_TO_TRABECTEDIN_UP	63	0.59	1.66	0.057	0.194	1	1169	tags=24%, list=8%, signal=26%			465	WP_VIRAL_ACUTE_MYOCARDITIS	81	-0.49	-1.33	0.049	0.411	1	1895	tags=20%, list=14%, signal=23%
466	WP_TNF_RELATED_WEAK_INDUCER_OF_APOPTOSIS_TWEAK_SIGNALING_PATHWAY	41	0.61	1.65	0.075	0.197	1	399	tags=10%, list=3%, signal=10%			466	LIU_VMYB_TARGETS_UP	110	-0.47	-1.33	0.042	0.411	1	4362	tags=48%, list=31%, signal=70%
467	MALONEY_RESPONSE_TO_17AAG_UP	33	0.62	1.65	0.08	0.197	1	12	tags=6%, list=0%, signal=6%			467	ZHAN_MULTIPLE_MYELOMA_CD1_AND_CD2_UP	83	-0.48	-1.33	0.064	0.411	1	2428	tags=34%, list=18%, signal=41%
468	REACTOME_SIGNALING_BY_RECEPTOR_TYROSINE_KINASES	430	0.44	1.65	0	0.197	1	708	tags=9%, list=5%, signal=9%			468	KEGG_SMALL_CELL_LUNG_CANCER	74	-0.48	-1.33	0.058	0.411	1	2011	tags=28%, list=15%, signal=33%
469	DUTERTRE_ESTRADIOL_RESPONSE_24HR_DN	450	0.44	1.65	0	0.198	1	1184	tags=14%, list=9%, signal=15%			469	YAO_TEMPORAL_RESPONSE_TO_PROGESTERONE_CLUSTER_17	177	-0.45	-1.33	0.022	0.411	1	3744	tags=38%, list=27%, signal=52%
470	WP_OVARIAN_INFERTILITY_GENES	23	0.64	1.65	0.084	0.198	1	528	tags=17%, list=4%, signal=18%			470	JOHNSTONE_PARVB_TARGETS_2_UP	127	-0.46	-1.33	0.046	0.412	1	1766	tags=19%, list=13%, signal=21%
471	JINESH_BLEBBISHIELD_TO_IMMUNE_CELL_FUSION_PBSHMS_UP	322	0.45	1.65	0	0.198	1	975	tags=12%, list=7%, signal=13%			471	MILI_PSEUDOPODIA_CHEMOTAXIS_UP	76	-0.48	-1.33	0.065	0.411	1	2760	tags=38%, list=20%, signal=47%
472	LI_INDUCED_T_TO_NATURAL_KILLER_UP	293	0.45	1.65	0	0.198	1	1276	tags=20%, list=9%, signal=21%			472	BIOCARTA_RELA_PATHWAY	15	-0.61	-1.33	0.142	0.411	1	1378	tags=33%, list=10%, signal=37%
473	ZHOU_INFLAMMATORY_RESPONSE_LIVE_UP	337	0.45	1.64	0	0.201	1	1645	tags=19%, list=12%, signal=21%			473	BIOCARTA_EICOSANOID_PATHWAY	21	-0.58	-1.33	0.115	0.41	1	882	tags=14%, list=6%, signal=15%
474	NEMETH_INFLAMMATORY_RESPONSE_LPS_DN	29	0.6	1.64	0.083	0.201	1	410	tags=10%, list=3%, signal=11%			474	PUIFFE_INVASION_INHIBITED_BY_ASCITES_UP	65	-0.49	-1.33	0.072	0.411	1	1816	tags=29%, list=13%, signal=33%
475	REACTOME_CELLULAR_SENESCENCE	118	0.54	1.64	0	0.201	1	58	tags=4%, list=0%, signal=4%			475	REACTOME_RRNA_PROCESSING	167	-0.45	-1.33	0.024	0.411	1	563	tags=10%, list=4%, signal=10%
476	CHANG_IMMORTALIZED_BY_HPV31_DN	40	0.61	1.64	0.064	0.201	1	1095	tags=25%, list=8%, signal=27%			476	HAHTOLA_MYCOSIS_FUNGOIDES_CD4_DN	104	-0.47	-1.33	0.041	0.412	1	2401	tags=34%, list=17%, signal=40%
477	PID_MET_PATHWAY	76	0.57	1.64	0.006	0.202	1	286	tags=8%, list=2%, signal=8%			477	KEGG_RIG_I_LIKE_RECEPTOR_SIGNALING_PATHWAY	50	-0.5	-1.32	0.077	0.418	1	2031	tags=20%, list=15%, signal=23%
478	REACTOME_REGULATION_OF_PTEN_GENE_TRANSCRIPTION	58	0.6	1.64	0.028	0.202	1	10	tags=3%, list=0%, signal=3%			478	MOREIRA_RESPONSE_TO_TSA_DN	17	-0.6	-1.32	0.11	0.421	1	358	tags=12%, list=3%, signal=12%
479	REACTOME_DDX58_IFIH1_MEDIATED_INDUCTION_OF_INTERFERON_ALPHA_BETA	60	0.57	1.64	0.054	0.202	1	711	tags=13%, list=5%, signal=14%			479	REACTOME_G2_M_DNA_DAMAGE_CHECKPOINT	61	-0.5	-1.32	0.065	0.422	1	4560	tags=56%, list=33%, signal=83%
480	REACTOME_GAP_JUNCTION_ASSEMBLY	18	0.63	1.64	0.062	0.201	1	710	tags=22%, list=5%, signal=23%			480	REACTOME_DNA_REPLICATION_PRE_INITIATION	81	-0.48	-1.32	0.05	0.421	1	1853	tags=37%, list=13%, signal=43%
481	KOBAYASHI_EGFR_SIGNALING_6HR_DN	17	0.68	1.64	0.06	0.201	1	25	tags=12%, list=0%, signal=12%			481	CROMER_TUMORIGENESIS_UP	39	-0.52	-1.32	0.075	0.422	1	1887	tags=21%, list=14%, signal=24%
482	YIH_RESPONSE_TO_ARSENITE_C1	19	0.65	1.64	0.084	0.201	1	573	tags=16%, list=4%, signal=16%			482	GAL_LEUKEMIC_STEM_CELL_UP	107	-0.46	-1.32	0.044	0.423	1	1053	tags=15%, list=8%, signal=16%
483	SWEET_LUNG_CANCER_KRAS_DN	333	0.45	1.64	0	0.201	1	627	tags=9%, list=5%, signal=10%			483	WP_PI3KAKTMTOR_VITD3_SIGNALLING	19	-0.58	-1.32	0.128	0.425	1	2016	tags=32%, list=15%, signal=37%
484	BURTON_ADIPOGENESIS_1	27	0.62	1.63	0.088	0.202	1	97	tags=19%, list=1%, signal=19%			484	PID_CASPASE_PATHWAY	47	-0.5	-1.32	0.081	0.424	1	1092	tags=21%, list=8%, signal=23%
485	KAN_RESPONSE_TO_ARSENIC_TRIOXIDE	95	0.56	1.63	0.006	0.202	1	568	tags=12%, list=4%, signal=12%			485	REACTOME_POLYMERASE_SWITCHING_ON_THE_C_STRAND_OF_THE_TELOMERE	24	-0.56	-1.32	0.12	0.425	1	3090	tags=46%, list=22%, signal=59%
486	WINZEN_DEGRADED_VIA_KHSRP	81	0.55	1.63	0.018	0.203	1	1479	tags=23%, list=11%, signal=26%			486	REACTOME_NOTCH_HLH_TRANSCRIPTION_PATHWAY	27	-0.56	-1.32	0.118	0.426	1	2326	tags=41%, list=17%, signal=49%
487	REACTOME_NEGATIVE_REGULATION_OF_MAPK_PATHWAY	40	0.64	1.63	0.065	0.203	1	97	tags=10%, list=1%, signal=10%			487	DOANE_BREAST_CANCER_ESR1_DN	31	-0.54	-1.32	0.098	0.426	1	1410	tags=19%, list=10%, signal=22%
488	HELLER_SILENCED_BY_METHYLATION_DN	91	0.56	1.63	0.018	0.203	1	749	tags=22%, list=5%, signal=23%			488	KAAB_FAILED_HEART_ATRIUM_UP	28	-0.55	-1.32	0.097	0.426	1	2477	tags=29%, list=18%, signal=35%
489	CHEOK_RESPONSE_TO_HD_MTX_UP	17	0.67	1.63	0.082	0.204	1	232	tags=18%, list=2%, signal=18%			489	WP_METABOLISM_OF_SPINGOLIPIDS_IN_ER_AND_GOLGI_APPARATUS	19	-0.58	-1.32	0.136	0.425	1	1905	tags=32%, list=14%, signal=37%
490	ZHANG_ANTIVIRAL_RESPONSE_TO_RIBAVIRIN_DN	39	0.59	1.63	0.095	0.204	1	137	tags=5%, list=1%, signal=5%			490	KAYO_AGING_MUSCLE_DN	103	-0.47	-1.32	0.048	0.425	1	2937	tags=31%, list=21%, signal=39%
491	REACTOME_NOTCH2_ACTIVATION_AND_TRANSMISSION_OF_SIGNAL_TO_THE_NUCLEUS	19	0.64	1.63	0.078	0.205	1	58	tags=11%, list=0%, signal=11%			491	BAELDE_DIABETIC_NEPHROPATHY_UP	72	-0.49	-1.32	0.052	0.426	1	1607	tags=17%, list=12%, signal=19%
492	PETROVA_ENDOTHELIUM_LYMPHATIC_VS_BLOOD_DN	139	0.52	1.63	0.026	0.205	1	1048	tags=14%, list=8%, signal=15%			492	WP_SPLICING_FACTOR_NOVA_REGULATED_SYNAPTIC_PROTEINS	34	-0.54	-1.32	0.101	0.425	1	1566	tags=21%, list=11%, signal=23%
493	MATTIOLI_MGUS_VS_PCL	92	0.56	1.62	0.023	0.206	1	489	tags=14%, list=4%, signal=15%			493	REACTOME_SIGNALING_BY_CTNNB1_PHOSPHO_SITE_MUTANTS	15	-0.62	-1.32	0.109	0.426	1	633	tags=27%, list=5%, signal=28%
494	KIM_ALL_DISORDERS_CALB1_CORR_DN	22	0.63	1.62	0.08	0.208	1	1271	tags=36%, list=9%, signal=40%			494	REACTOME_PKA_MEDIATED_PHOSPHORYLATION_OF_CREB	16	-0.61	-1.32	0.116	0.426	1	4516	tags=69%, list=33%, signal=102%
495	KEGG_TOLL_LIKE_RECEPTOR_SIGNALING_PATHWAY	82	0.58	1.62	0.006	0.207	1	271	tags=5%, list=2%, signal=5%			495	REACTOME_TRANSLATION	241	-0.43	-1.32	0.019	0.43	1	1416	tags=16%, list=10%, signal=18%
496	JIANG_HYPOXIA_NORMAL	185	0.5	1.62	0	0.208	1	1245	tags=16%, list=9%, signal=17%			496	BURTON_ADIPOGENESIS_PEAK_AT_24HR	42	-0.52	-1.32	0.089	0.429	1	2118	tags=29%, list=15%, signal=34%
497	PLASARI_TGFB1_TARGETS_10HR_UP	167	0.5	1.62	0.018	0.211	1	1513	tags=21%, list=11%, signal=23%			497	ELLWOOD_MYC_TARGETS_DN	36	-0.52	-1.32	0.092	0.43	1	2520	tags=42%, list=18%, signal=51%
498	REACTOME_DISEASES_OF_CARBOHYDRATE_METABOLISM	28	0.61	1.61	0.073	0.212	1	436	tags=11%, list=3%, signal=11%			498	GYORFFY_MITOXANTRONE_RESISTANCE	24	-0.57	-1.32	0.119	0.43	1	2570	tags=38%, list=19%, signal=46%
499	REACTOME_RAS_PROCESSING	21	0.62	1.61	0.126	0.211	1	122	tags=14%, list=1%, signal=14%			499	BROWNE_HCMV_INFECTION_24HR_UP	125	-0.46	-1.32	0.047	0.43	1	3424	tags=35%, list=25%, signal=46%
500	REACTOME_MAP3K8_TPL2_DEPENDENT_MAPK1_3_ACTIVATION	15	0.68	1.61	0.072	0.211	1	58	tags=13%, list=0%, signal=13%			500	HORIUCHI_WTAP_TARGETS_DN	288	-0.43	-1.31	0.011	0.43	1	3070	tags=32%, list=22%, signal=40%
501	TURASHVILI_BREAST_NORMAL_DUCTAL_VS_LOBULAR_UP	54	0.59	1.61	0.055	0.212	1	421	tags=9%, list=3%, signal=10%			501	KEGG_GLYCINE_SERINE_AND_THREONINE_METABOLISM	25	-0.55	-1.31	0.112	0.43	1	3600	tags=36%, list=26%, signal=49%
502	WP_TOLLLIKE_RECEPTOR_SIGNALING_PATHWAY	83	0.58	1.61	0.017	0.212	1	271	tags=5%, list=2%, signal=5%			502	SMID_BREAST_CANCER_LUMINAL_A_DN	16	-0.6	-1.31	0.13	0.431	1	2500	tags=38%, list=18%, signal=46%
503	WP_NRF2_PATHWAY	103	0.53	1.61	0.006	0.211	1	1249	tags=17%, list=9%, signal=19%			503	NAGY_TFTC_COMPONENTS_HUMAN	18	-0.58	-1.31	0.124	0.432	1	3631	tags=61%, list=26%, signal=83%
504	REACTOME_RESPONSE_OF_MTB_TO_PHAGOCYTOSIS	20	0.64	1.61	0.044	0.211	1	84	tags=15%, list=1%, signal=15%			504	BIOCARTA_NFKB_PATHWAY	21	-0.57	-1.31	0.133	0.431	1	2278	tags=38%, list=16%, signal=46%
505	REACTOME_FOXO_MEDIATED_TRANSCRIPTION_OF_CELL_CYCLE_GENES	15	0.68	1.61	0.098	0.211	1	1048	tags=27%, list=8%, signal=29%			505	KEGG_DORSO_VENTRAL_AXIS_FORMATION	20	-0.58	-1.31	0.126	0.43	1	3976	tags=45%, list=29%, signal=63%
506	HAN_JNK_SINGALING_DN	34	0.62	1.61	0.078	0.211	1	1009	tags=35%, list=7%, signal=38%			506	CHUNG_BLISTER_CYTOTOXICITY_UP	119	-0.46	-1.31	0.051	0.429	1	1505	tags=21%, list=11%, signal=23%
507	HELLER_HDAC_TARGETS_SILENCED_BY_METHYLATION_UP	344	0.44	1.61	0	0.212	1	660	tags=10%, list=5%, signal=10%			507	KENNY_CTNNB1_TARGETS_DN	48	-0.51	-1.31	0.096	0.429	1	2444	tags=31%, list=18%, signal=38%
508	REACTOME_ACTIVATION_OF_IRF3_IRF7_MEDIATED_BY_TBK1_IKK_EPSILON	15	0.65	1.61	0.068	0.212	1	58	tags=13%, list=0%, signal=13%			508	JIANG_AGING_HYPOTHALAMUS_UP	41	-0.51	-1.31	0.091	0.429	1	1887	tags=34%, list=14%, signal=39%
509	ICHIBA_GRAFT_VERSUS_HOST_DISEASE_35D_DN	39	0.62	1.61	0.071	0.212	1	260	tags=5%, list=2%, signal=5%			509	BASSO_HAIRY_CELL_LEUKEMIA_UP	67	-0.49	-1.31	0.058	0.432	1	1072	tags=15%, list=8%, signal=16%
510	CLASPER_LYMPHATIC_VESSELS_DURING_METASTASIS_UP	20	0.63	1.61	0.105	0.212	1	1874	tags=40%, list=14%, signal=46%			510	WP_GENES_INVOLVED_IN_MALE_INFERTILITY	106	-0.46	-1.31	0.055	0.435	1	2392	tags=26%, list=17%, signal=32%
511	BASAKI_YBX1_TARGETS_DN	326	0.44	1.61	0	0.212	1	749	tags=11%, list=5%, signal=11%			511	WP_MICRORNAS_IN_CARDIOMYOCYTE_HYPERTROPHY	76	-0.48	-1.31	0.069	0.436	1	2461	tags=28%, list=18%, signal=33%
512	BIOCARTA_CD40_PATHWAY	15	0.66	1.6	0.07	0.215	1	463	tags=13%, list=3%, signal=14%			512	SASAKI_ADULT_T_CELL_LEUKEMIA	152	-0.45	-1.31	0.027	0.436	1	3259	tags=36%, list=24%, signal=46%
513	RIZKI_TUMOR_INVASIVENESS_2D_UP	59	0.56	1.6	0.032	0.215	1	930	tags=15%, list=7%, signal=16%			513	WP_CANNABINOID_RECEPTOR_SIGNALING	22	-0.56	-1.31	0.135	0.436	1	4600	tags=50%, list=33%, signal=75%
514	SASSON_RESPONSE_TO_FORSKOLIN_UP	79	0.53	1.6	0.013	0.216	1	1728	tags=24%, list=12%, signal=27%			514	LUI_THYROID_CANCER_PAX8_PPARG_UP	40	-0.52	-1.31	0.11	0.435	1	1120	tags=18%, list=8%, signal=19%
515	HOFMANN_MYELODYSPLASTIC_SYNDROM_RISK_UP	19	0.64	1.6	0.082	0.218	1	25	tags=11%, list=0%, signal=11%			515	BONCI_TARGETS_OF_MIR15A_AND_MIR16_1	76	-0.48	-1.31	0.065	0.435	1	857	tags=16%, list=6%, signal=17%
516	ZHU_CMV_ALL_UP	92	0.55	1.6	0.013	0.218	1	1249	tags=26%, list=9%, signal=28%			516	KEGG_CHRONIC_MYELOID_LEUKEMIA	66	-0.49	-1.31	0.075	0.438	1	1378	tags=27%, list=10%, signal=30%
517	WIERENGA_PML_INTERACTOME	36	0.6	1.6	0.113	0.218	1	83	tags=8%, list=1%, signal=8%			517	REACTOME_POSITIVE_EPIGENETIC_REGULATION_OF_RRNA_EXPRESSION	43	-0.51	-1.31	0.094	0.438	1	2052	tags=30%, list=15%, signal=35%
518	AMIT_EGF_RESPONSE_120_HELA	60	0.58	1.6	0.033	0.219	1	1169	tags=20%, list=8%, signal=22%			518	DAZARD_UV_RESPONSE_CLUSTER_G6	128	-0.45	-1.31	0.044	0.438	1	1766	tags=25%, list=13%, signal=28%
519	LEE_LIVER_CANCER_MYC_DN	40	0.61	1.6	0.105	0.218	1	694	tags=15%, list=5%, signal=16%			519	POMEROY_MEDULLOBLASTOMA_PROGNOSIS_UP	37	-0.52	-1.31	0.094	0.44	1	2709	tags=27%, list=20%, signal=34%
520	FRASOR_RESPONSE_TO_ESTRADIOL_UP	33	0.61	1.59	0.089	0.218	1	1172	tags=24%, list=8%, signal=26%			520	SPIELMAN_LYMPHOBLAST_EUROPEAN_VS_ASIAN_UP	442	-0.41	-1.31	0.016	0.439	1	2420	tags=25%, list=17%, signal=29%
521	BENPORATH_MYC_TARGETS_WITH_EBOX	194	0.48	1.59	0.008	0.219	1	262	tags=9%, list=2%, signal=9%			521	WATANABE_RECTAL_CANCER_RADIOTHERAPY_RESPONSIVE_UP	94	-0.47	-1.31	0.058	0.439	1	2988	tags=32%, list=22%, signal=40%
522	YAO_TEMPORAL_RESPONSE_TO_PROGESTERONE_CLUSTER_2	43	0.58	1.59	0.038	0.22	1	439	tags=7%, list=3%, signal=7%			522	PID_HIV_NEF_PATHWAY	34	-0.52	-1.31	0.124	0.443	1	2278	tags=29%, list=16%, signal=35%
523	MCBRYAN_PUBERTAL_BREAST_4_5WK_UP	221	0.47	1.59	0	0.22	1	1283	tags=18%, list=9%, signal=19%			523	WANG_RESPONSE_TO_ANDROGEN_UP	24	-0.57	-1.31	0.132	0.442	1	2445	tags=38%, list=18%, signal=45%
524	REACTOME_RIPK1_MEDIATED_REGULATED_NECROSIS	25	0.62	1.59	0.094	0.22	1	573	tags=24%, list=4%, signal=25%			524	MATZUK_SPERMATID_DIFFERENTIATION	27	-0.55	-1.31	0.105	0.442	1	2308	tags=33%, list=17%, signal=40%
525	REACTOME_REGULATION_OF_MRNA_STABILITY_BY_PROTEINS_THAT_BIND_AU_RICH_ELEMENTS	80	0.54	1.59	0.015	0.221	1	601	tags=14%, list=4%, signal=14%			525	REACTOME_TRANSPORT_OF_MATURE_MRNAS_DERIVED_FROM_INTRONLESS_TRANSCRIPTS	40	-0.52	-1.3	0.086	0.443	1	4991	tags=55%, list=36%, signal=86%
526	RASHI_RESPONSE_TO_IONIZING_RADIATION_2	108	0.53	1.59	0.03	0.221	1	1267	tags=24%, list=9%, signal=26%			526	PID_TNF_PATHWAY	46	-0.5	-1.3	0.112	0.444	1	1378	tags=26%, list=10%, signal=29%
527	JEPSEN_SMRT_TARGETS	29	0.61	1.59	0.1	0.22	1	613	tags=14%, list=4%, signal=14%			527	CHESLER_BRAIN_QTL_CIS	63	-0.49	-1.3	0.081	0.447	1	1455	tags=21%, list=11%, signal=23%
528	SASAI_RESISTANCE_TO_NEOPLASTIC_TRANSFROMATION	49	0.59	1.59	0.067	0.221	1	1499	tags=24%, list=11%, signal=27%			528	REACTOME_FCERI_MEDIATED_CA_2_MOBILIZATION	31	-0.53	-1.3	0.117	0.447	1	3778	tags=45%, list=27%, signal=62%
529	WUNDER_INFLAMMATORY_RESPONSE_AND_CHOLESTEROL_UP	47	0.59	1.59	0.068	0.221	1	1095	tags=28%, list=8%, signal=30%			529	MARTORIATI_MDM4_TARGETS_FETAL_LIVER_DN	465	-0.41	-1.3	0.007	0.449	1	2274	tags=23%, list=16%, signal=27%
530	CHAUHAN_RESPONSE_TO_METHOXYESTRADIOL_UP	39	0.61	1.59	0.082	0.22	1	91	tags=10%, list=1%, signal=10%			530	KEGG_AMYOTROPHIC_LATERAL_SCLEROSIS_ALS	43	-0.51	-1.3	0.109	0.45	1	2320	tags=33%, list=17%, signal=39%
531	WP_NONGENOMIC_ACTIONS_OF_125_DIHYDROXYVITAMIN_D3	66	0.55	1.59	0.046	0.22	1	239	tags=5%, list=2%, signal=5%			531	MCBRYAN_PUBERTAL_BREAST_4_5WK_DN	172	-0.44	-1.3	0.033	0.451	1	2996	tags=30%, list=22%, signal=38%
532	JINESH_BLEBBISHIELD_VS_LIVE_CONTROL_UP	291	0.45	1.59	0.01	0.22	1	1144	tags=12%, list=8%, signal=13%			532	LAIHO_COLORECTAL_CANCER_SERRATED_DN	74	-0.48	-1.3	0.091	0.451	1	3723	tags=36%, list=27%, signal=50%
533	WP_REGULATION_OF_TOLLLIKE_RECEPTOR_SIGNALING_PATHWAY	115	0.52	1.58	0.025	0.221	1	825	tags=10%, list=6%, signal=10%			533	MEISSNER_NPC_ICP_WITH_H3_UNMETHYLATED	15	-0.61	-1.3	0.15	0.45	1	2728	tags=27%, list=20%, signal=33%
534	BIOCARTA_STATHMIN_PATHWAY	19	0.63	1.58	0.11	0.221	1	13	tags=5%, list=0%, signal=5%			534	LU_TUMOR_ANGIOGENESIS_UP	23	-0.56	-1.3	0.128	0.45	1	3729	tags=43%, list=27%, signal=59%
535	REACTOME_ANTIGEN_PRESENTATION_FOLDING_ASSEMBLY_AND_PEPTIDE_LOADING_OF_CLASS_I_MHC	17	0.67	1.58	0.1	0.221	1	589	tags=24%, list=4%, signal=25%			535	ACEVEDO_NORMAL_TISSUE_ADJACENT_TO_LIVER_TUMOR_UP	137	-0.45	-1.3	0.045	0.452	1	3328	tags=33%, list=24%, signal=43%
536	REACTOME_DOWNREGULATION_OF_ERBB2_SIGNALING	24	0.62	1.58	0.123	0.221	1	393	tags=17%, list=3%, signal=17%			536	GROSS_HYPOXIA_VIA_ELK3_AND_HIF1A_DN	96	-0.46	-1.3	0.054	0.455	1	2270	tags=28%, list=16%, signal=33%
537	PID_SMAD2_3NUCLEAR_PATHWAY	74	0.55	1.58	0.038	0.222	1	188	tags=5%, list=1%, signal=5%			537	LI_WILMS_TUMOR_ANAPLASTIC_UP	16	-0.6	-1.3	0.156	0.454	1	3090	tags=56%, list=22%, signal=72%
538	ASTON_MAJOR_DEPRESSIVE_DISORDER_UP	42	0.59	1.58	0.08	0.222	1	287	tags=7%, list=2%, signal=7%			538	BIOCARTA_RACCYCD_PATHWAY	26	-0.55	-1.3	0.131	0.454	1	1665	tags=38%, list=12%, signal=44%
539	KEGG_COLORECTAL_CANCER	58	0.56	1.58	0.089	0.223	1	145	tags=5%, list=1%, signal=5%			539	WP_ENDODERM_DIFFERENTIATION	111	-0.46	-1.3	0.059	0.459	1	2757	tags=30%, list=20%, signal=37%
540	WP_GASTRIN_SIGNALING_PATHWAY	104	0.55	1.58	0.012	0.224	1	145	tags=8%, list=1%, signal=8%			540	CAFFAREL_RESPONSE_TO_THC_24HR_5_DN	46	-0.5	-1.3	0.106	0.458	1	1098	tags=20%, list=8%, signal=21%
541	WP_3Q29_COPY_NUMBER_VARIATION_SYNDROME	57	0.56	1.58	0.074	0.225	1	127	tags=4%, list=1%, signal=4%			541	MARKS_HDAC_TARGETS_UP	21	-0.56	-1.3	0.151	0.462	1	1970	tags=29%, list=14%, signal=33%
542	REACTOME_RESPONSE_OF_EIF2AK1_HRI_TO_HEME_DEFICIENCY	15	0.67	1.57	0.083	0.225	1	568	tags=27%, list=4%, signal=28%			542	MARTINEZ_RESPONSE_TO_TRABECTEDIN_DN	259	-0.42	-1.29	0.018	0.463	1	3263	tags=34%, list=24%, signal=44%
543	DAVICIONI_TARGETS_OF_PAX_FOXO1_FUSIONS_UP	218	0.45	1.57	0.007	0.225	1	696	tags=12%, list=5%, signal=13%			543	REACTOME_INTERCONVERSION_OF_NUCLEOTIDE_DI_AND_TRIPHOSPHATES	28	-0.54	-1.29	0.134	0.463	1	3606	tags=46%, list=26%, signal=63%
544	REACTOME_UPTAKE_AND_ACTIONS_OF_BACTERIAL_TOXINS	25	0.61	1.57	0.12	0.225	1	28	tags=8%, list=0%, signal=8%			544	BURTON_ADIPOGENESIS_7	45	-0.5	-1.29	0.121	0.467	1	373	tags=11%, list=3%, signal=11%
545	WP_FAS_LIGAND_FASL_PATHWAY_AND_STRESS_INDUCTION_OF_HEAT_SHOCK_PROTEINS_HSP_REGULATION	40	0.59	1.57	0.062	0.226	1	103	tags=5%, list=1%, signal=5%			545	KEGG_RNA_DEGRADATION	53	-0.5	-1.29	0.103	0.467	1	2440	tags=32%, list=18%, signal=39%
546	WP_CHOLESTEROL_BIOSYNTHESIS_PATHWAY	15	0.65	1.57	0.078	0.227	1	800	tags=33%, list=6%, signal=35%			546	MARIADASON_REGULATED_BY_HISTONE_ACETYLATION_DN	33	-0.53	-1.29	0.125	0.472	1	3615	tags=48%, list=26%, signal=65%
547	DELACROIX_RAR_BOUND_ES	393	0.43	1.57	0	0.227	1	506	tags=8%, list=4%, signal=8%			547	OUYANG_PROSTATE_CANCER_MARKERS	19	-0.57	-1.29	0.163	0.474	1	1398	tags=32%, list=10%, signal=35%
548	ROVERSI_GLIOMA_COPY_NUMBER_UP	81	0.54	1.57	0.042	0.229	1	76	tags=2%, list=1%, signal=2%			548	CHICAS_RB1_TARGETS_SENESCENT	470	-0.4	-1.29	0.009	0.475	1	2530	tags=30%, list=18%, signal=35%
549	SCHMIDT_POR_TARGETS_IN_LIMB_BUD_UP	24	0.62	1.57	0.105	0.229	1	2090	tags=46%, list=15%, signal=54%			549	WHITFIELD_CELL_CYCLE_M_G1	112	-0.45	-1.29	0.063	0.475	1	3774	tags=40%, list=27%, signal=55%
550	KOKKINAKIS_METHIONINE_DEPRIVATION_48HR_UP	117	0.52	1.57	0	0.23	1	689	tags=15%, list=5%, signal=15%			550	GROSS_HYPOXIA_VIA_ELK3_UP	195	-0.43	-1.29	0.053	0.475	1	2262	tags=27%, list=16%, signal=32%
551	REACTOME_TOLL_LIKE_RECEPTOR_CASCADES	138	0.52	1.56	0.006	0.232	1	58	tags=3%, list=0%, signal=3%			551	BIOCARTA_VIP_PATHWAY	23	-0.56	-1.29	0.141	0.476	1	1994	tags=39%, list=14%, signal=46%
552	BRACHAT_RESPONSE_TO_CAMPTOTHECIN_DN	38	0.58	1.56	0.093	0.234	1	833	tags=21%, list=6%, signal=22%			552	REACTOME_REGULATION_OF_EXPRESSION_OF_SLITS_AND_ROBOS	136	-0.44	-1.29	0.061	0.476	1	433	tags=13%, list=3%, signal=13%
553	REACTOME_THE_ROLE_OF_GTSE1_IN_G2_M_PROGRESSION_AFTER_G2_CHECKPOINT	68	0.56	1.56	0.047	0.234	1	363	tags=15%, list=3%, signal=15%			553	BIOCARTA_HDAC_PATHWAY	23	-0.55	-1.29	0.146	0.475	1	3542	tags=43%, list=26%, signal=58%
554	REACTOME_UNFOLDED_PROTEIN_RESPONSE_UPR	88	0.52	1.56	0.036	0.234	1	1151	tags=19%, list=8%, signal=21%			554	CHIARETTI_ACUTE_LYMPHOBLASTIC_LEUKEMIA_ZAP70	58	-0.48	-1.29	0.085	0.477	1	4223	tags=48%, list=30%, signal=69%
555	REACTOME_SIGNALING_BY_INTERLEUKINS	383	0.42	1.56	0	0.234	1	383	tags=7%, list=3%, signal=7%			555	KYNG_DNA_DAMAGE_BY_4NQO	31	-0.53	-1.29	0.138	0.48	1	1323	tags=16%, list=10%, signal=18%
556	NAKAMURA_CANCER_MICROENVIRONMENT_UP	21	0.63	1.56	0.1	0.234	1	316	tags=14%, list=2%, signal=15%			556	CHEOK_RESPONSE_TO_HD_MTX_DN	21	-0.56	-1.29	0.141	0.485	1	777	tags=19%, list=6%, signal=20%
557	REACTOME_APC_C_CDC20_MEDIATED_DEGRADATION_OF_CYCLIN_B	21	0.62	1.56	0.095	0.234	1	58	tags=10%, list=0%, signal=10%			557	WP_HEAD_AND_NECK_SQUAMOUS_CELL_CARCINOMA	68	-0.47	-1.29	0.086	0.484	1	1407	tags=19%, list=10%, signal=21%
558	BRACHAT_RESPONSE_TO_CISPLATIN	21	0.61	1.56	0.093	0.233	1	415	tags=19%, list=3%, signal=20%			558	REACTOME_RHOH_GTPASE_CYCLE	36	-0.52	-1.28	0.125	0.486	1	3769	tags=39%, list=27%, signal=53%
559	WP_CHROMOSOMAL_AND_MICROSATELLITE_INSTABILITY_IN_COLORECTAL_CANCER	68	0.54	1.56	0.046	0.234	1	145	tags=4%, list=1%, signal=4%			559	PLASARI_TGFB1_TARGETS_10HR_DN	220	-0.42	-1.28	0.04	0.485	1	3688	tags=31%, list=27%, signal=41%
560	WP_IL6_SIGNALING_PATHWAY	39	0.58	1.56	0.112	0.234	1	122	tags=8%, list=1%, signal=8%			560	REACTOME_TRIGLYCERIDE_CATABOLISM	16	-0.58	-1.28	0.163	0.486	1	1752	tags=31%, list=13%, signal=36%
561	REACTOME_DISEASES_OF_PROGRAMMED_CELL_DEATH	41	0.61	1.55	0.082	0.235	1	241	tags=7%, list=2%, signal=7%			561	WP_REGUCALCIN_IN_PROXIMAL_TUBULE_EPITHELIAL_KIDNEY_CELLS	31	-0.52	-1.28	0.117	0.489	1	4173	tags=45%, list=30%, signal=64%
562	KAYO_CALORIE_RESTRICTION_MUSCLE_UP	75	0.56	1.55	0.017	0.235	1	882	tags=16%, list=6%, signal=17%			562	HUMMEL_BURKITTS_LYMPHOMA_UP	39	-0.51	-1.28	0.125	0.488	1	2682	tags=38%, list=19%, signal=48%
563	BIOCARTA_TNFR2_PATHWAY	17	0.63	1.55	0.099	0.237	1	463	tags=12%, list=3%, signal=12%			563	BROWNE_HCMV_INFECTION_14HR_DN	242	-0.42	-1.28	0.034	0.488	1	2935	tags=27%, list=21%, signal=34%
564	ELVIDGE_HIF1A_TARGETS_DN	83	0.54	1.55	0.034	0.237	1	232	tags=6%, list=2%, signal=6%			564	PID_BARD1_PATHWAY	26	-0.54	-1.28	0.131	0.49	1	2756	tags=42%, list=20%, signal=53%
565	REACTOME_PTEN_REGULATION	131	0.5	1.55	0.02	0.238	1	664	tags=9%, list=5%, signal=10%			565	AIYAR_COBRA1_TARGETS_DN	28	-0.53	-1.28	0.135	0.49	1	1392	tags=21%, list=10%, signal=24%
566	CHIARADONNA_NEOPLASTIC_TRANSFORMATION_CDC25_DN	134	0.51	1.55	0.022	0.237	1	643	tags=10%, list=5%, signal=10%			566	SMID_BREAST_CANCER_RELAPSE_IN_LUNG_DN	23	-0.56	-1.28	0.148	0.49	1	3499	tags=26%, list=25%, signal=35%
567	MA_MYELOID_DIFFERENTIATION_DN	37	0.59	1.55	0.104	0.237	1	126	tags=8%, list=1%, signal=8%			567	PID_ATM_PATHWAY	33	-0.52	-1.28	0.117	0.49	1	4560	tags=58%, list=33%, signal=86%
568	REACTOME_SIGNALING_BY_TGF_BETA_RECEPTOR_COMPLEX	71	0.55	1.55	0.058	0.239	1	203	tags=10%, list=1%, signal=10%			568	REACTOME_INOSITOL_PHOSPHATE_METABOLISM	45	-0.5	-1.28	0.124	0.491	1	2539	tags=27%, list=18%, signal=33%
569	WP_AGERAGE_PATHWAY	60	0.56	1.54	0.065	0.239	1	266	tags=7%, list=2%, signal=7%			569	REACTOME_NUCLEAR_ENVELOPE_BREAKDOWN	50	-0.49	-1.28	0.115	0.49	1	2131	tags=26%, list=15%, signal=31%
570	ZHOU_INFLAMMATORY_RESPONSE_FIMA_UP	369	0.41	1.54	0	0.24	1	1523	tags=17%, list=11%, signal=18%			570	CHIARETTI_T_ALL_RELAPSE_PROGNOSIS	17	-0.57	-1.28	0.136	0.492	1	2491	tags=29%, list=18%, signal=36%
571	PID_TELOMERASE_PATHWAY	63	0.57	1.54	0.041	0.239	1	19	tags=5%, list=0%, signal=5%			571	POMEROY_MEDULLOBLASTOMA_PROGNOSIS_DN	32	-0.51	-1.28	0.143	0.493	1	3659	tags=59%, list=26%, signal=81%
572	REACTOME_SPRY_REGULATION_OF_FGF_SIGNALING	15	0.65	1.54	0.089	0.239	1	58	tags=13%, list=0%, signal=13%			572	WEBER_METHYLATED_HCP_IN_FIBROBLAST_DN	29	-0.53	-1.28	0.134	0.495	1	3037	tags=34%, list=22%, signal=44%
573	LUI_TARGETS_OF_PAX8_PPARG_FUSION	26	0.6	1.54	0.097	0.24	1	999	tags=35%, list=7%, signal=37%			573	HOLLEMAN_VINCRISTINE_RESISTANCE_B_ALL_UP	32	-0.52	-1.28	0.134	0.495	1	3262	tags=31%, list=24%, signal=41%
574	WP_TCELL_ANTIGEN_RECEPTOR_TCR_SIGNALING_PATHWAY	87	0.53	1.54	0.029	0.24	1	573	tags=8%, list=4%, signal=8%			574	LI_INDUCED_T_TO_NATURAL_KILLER_DN	129	-0.45	-1.28	0.047	0.494	1	3292	tags=33%, list=24%, signal=42%
575	DASU_IL6_SIGNALING_SCAR_UP	29	0.6	1.54	0.113	0.24	1	11	tags=3%, list=0%, signal=3%			575	MULLIGHAN_NPM1_MUTATED_SIGNATURE_2_DN	63	-0.48	-1.28	0.095	0.494	1	2466	tags=29%, list=18%, signal=35%
576	BILANGES_SERUM_SENSITIVE_GENES	64	0.54	1.54	0.054	0.24	1	0	tags=2%, list=0%, signal=2%			576	REACTOME_EPHRIN_SIGNALING	19	-0.56	-1.28	0.146	0.494	1	4744	tags=53%, list=34%, signal=80%
577	PID_CDC42_PATHWAY	68	0.55	1.54	0.077	0.24	1	54	tags=3%, list=0%, signal=3%			577	REACTOME_MITOTIC_PROMETAPHASE	191	-0.43	-1.28	0.042	0.493	1	1863	tags=27%, list=13%, signal=30%
578	SUZUKI_RESPONSE_TO_TSA_AND_DECITABINE_1A	16	0.61	1.54	0.08	0.24	1	2478	tags=56%, list=18%, signal=68%			578	SMID_BREAST_CANCER_LUMINAL_B_UP	122	-0.44	-1.28	0.047	0.493	1	1464	tags=16%, list=11%, signal=18%
579	HU_GENOTOXIN_ACTION_DIRECT_VS_INDIRECT_4HR	36	0.58	1.54	0.113	0.242	1	882	tags=19%, list=6%, signal=21%			579	REACTOME_DNA_DOUBLE_STRAND_BREAK_REPAIR	125	-0.44	-1.28	0.072	0.497	1	2178	tags=32%, list=16%, signal=38%
580	KRIGE_AMINO_ACID_DEPRIVATION	23	0.61	1.54	0.115	0.242	1	1781	tags=43%, list=13%, signal=50%			580	REACTOME_SUMOYLATION_OF_DNA_REPLICATION_PROTEINS	42	-0.49	-1.28	0.118	0.497	1	3091	tags=33%, list=22%, signal=43%
581	REACTOME_REGULATION_OF_HSF1_MEDIATED_HEAT_SHOCK_RESPONSE	76	0.55	1.53	0.036	0.244	1	410	tags=11%, list=3%, signal=11%			581	ZHAN_EARLY_DIFFERENTIATION_GENES_DN	40	-0.5	-1.28	0.142	0.497	1	1112	tags=20%, list=8%, signal=22%
582	DORN_ADENOVIRUS_INFECTION_48HR_DN	33	0.57	1.53	0.114	0.244	1	55	tags=15%, list=0%, signal=15%			582	WP_PRADERWILLI_AND_ANGELMAN_SYNDROME	34	-0.51	-1.28	0.141	0.499	1	1208	tags=18%, list=9%, signal=19%
583	REACTOME_LATE_ENDOSOMAL_MICROAUTOPHAGY	27	0.57	1.53	0.11	0.244	1	1109	tags=22%, list=8%, signal=24%			583	PUJANA_BREAST_CANCER_LIT_INT_NETWORK	97	-0.45	-1.28	0.081	0.498	1	2078	tags=33%, list=15%, signal=39%
584	ZHENG_IL22_SIGNALING_DN	29	0.58	1.53	0.104	0.245	1	1313	tags=24%, list=9%, signal=27%			584	NUTT_GBM_VS_AO_GLIOMA_UP	40	-0.5	-1.27	0.135	0.501	1	3628	tags=40%, list=26%, signal=54%
585	WEINMANN_ADAPTATION_TO_HYPOXIA_DN	36	0.58	1.53	0.106	0.245	1	237	tags=8%, list=2%, signal=8%			585	HUTTMANN_B_CLL_POOR_SURVIVAL_DN	51	-0.48	-1.27	0.12	0.502	1	1661	tags=29%, list=12%, signal=33%
586	GUO_TARGETS_OF_IRS1_AND_IRS2	81	0.55	1.53	0.037	0.245	1	992	tags=21%, list=7%, signal=22%			586	RIZ_ERYTHROID_DIFFERENTIATION_CCNE1	42	-0.5	-1.27	0.123	0.505	1	2498	tags=31%, list=18%, signal=38%
587	KOKKINAKIS_METHIONINE_DEPRIVATION_96HR_UP	104	0.52	1.53	0.006	0.246	1	1136	tags=20%, list=8%, signal=22%			587	KEGG_GLYCOSYLPHOSPHATIDYLINOSITOL_GPI_ANCHOR_BIOSYNTHESIS	24	-0.55	-1.27	0.153	0.507	1	3740	tags=54%, list=27%, signal=74%
588	REACTOME_FLT3_SIGNALING_IN_DISEASE	25	0.59	1.53	0.13	0.246	1	775	tags=32%, list=6%, signal=34%			588	REACTOME_INTERACTIONS_OF_REV_WITH_HOST_CELLULAR_PROTEINS	33	-0.51	-1.27	0.117	0.507	1	3082	tags=30%, list=22%, signal=39%
589	REACTOME_RHOBTB2_GTPASE_CYCLE	21	0.59	1.53	0.129	0.246	1	28	tags=10%, list=0%, signal=10%			589	REACTOME_NEPHRIN_FAMILY_INTERACTIONS	19	-0.56	-1.27	0.16	0.512	1	4283	tags=68%, list=31%, signal=99%
590	REACTOME_CALNEXIN_CALRETICULIN_CYCLE	24	0.58	1.53	0.111	0.246	1	112	tags=17%, list=1%, signal=17%			590	KEGG_BASAL_CELL_CARCINOMA	37	-0.5	-1.27	0.109	0.511	1	1125	tags=19%, list=8%, signal=21%
591	CHIBA_RESPONSE_TO_TSA	40	0.57	1.53	0.111	0.245	1	1142	tags=28%, list=8%, signal=30%			591	REACTOME_TRANSPORT_OF_THE_SLBP_DEPENDANT_MATURE_MRNA	34	-0.51	-1.27	0.15	0.511	1	4991	tags=53%, list=36%, signal=83%
592	AKL_HTLV1_INFECTION_DN	63	0.53	1.52	0.065	0.246	1	340	tags=5%, list=2%, signal=5%			592	GINESTIER_BREAST_CANCER_ZNF217_AMPLIFIED_UP	66	-0.47	-1.27	0.111	0.513	1	2448	tags=29%, list=18%, signal=35%
593	YAO_TEMPORAL_RESPONSE_TO_PROGESTERONE_CLUSTER_1	58	0.53	1.52	0.093	0.246	1	260	tags=10%, list=2%, signal=10%			593	CHIANG_LIVER_CANCER_SUBCLASS_INTERFERON_DN	44	-0.5	-1.27	0.142	0.516	1	3513	tags=27%, list=25%, signal=36%
594	MYLLYKANGAS_AMPLIFICATION_HOT_SPOT_17	15	0.62	1.52	0.084	0.246	1	813	tags=27%, list=6%, signal=28%			594	WP_REGULATION_OF_MICROTUBULE_CYTOSKELETON	42	-0.5	-1.27	0.127	0.515	1	1444	tags=31%, list=10%, signal=34%
595	PID_RAC1_PATHWAY	53	0.55	1.52	0.069	0.247	1	54	tags=4%, list=0%, signal=4%			595	WP_GLYCOGEN_SYNTHESIS_AND_DEGRADATION	35	-0.51	-1.27	0.136	0.514	1	3934	tags=49%, list=28%, signal=68%
596	REACTOME_REGULATION_OF_TP53_ACTIVITY_THROUGH_METHYLATION	16	0.63	1.52	0.08	0.247	1	570	tags=19%, list=4%, signal=20%			596	REACTOME_TRIGLYCERIDE_METABOLISM	26	-0.53	-1.27	0.17	0.514	1	1826	tags=31%, list=13%, signal=35%
597	REACTOME_GROWTH_HORMONE_RECEPTOR_SIGNALING	19	0.62	1.52	0.109	0.248	1	684	tags=26%, list=5%, signal=28%			597	JAEGER_METASTASIS_UP	36	-0.51	-1.27	0.132	0.513	1	1489	tags=25%, list=11%, signal=28%
598	BENPORATH_PRC2_TARGETS	317	0.41	1.52	0.012	0.247	1	1385	tags=15%, list=10%, signal=16%			598	DAZARD_RESPONSE_TO_UV_NHEK_DN	271	-0.41	-1.27	0.035	0.514	1	2308	tags=25%, list=17%, signal=30%
599	REACTOME_SIGNALING_BY_ERBB2_ECD_MUTANTS	15	0.6	1.52	0.069	0.247	1	708	tags=13%, list=5%, signal=14%			599	WP_WNT_SIGNALING_PATHWAY_NETPATH	48	-0.49	-1.27	0.122	0.516	1	643	tags=17%, list=5%, signal=17%
600	KEGG_T_CELL_RECEPTOR_SIGNALING_PATHWAY	101	0.52	1.52	0.029	0.247	1	145	tags=3%, list=1%, signal=3%			600	PID_SMAD2_3PATHWAY	16	-0.58	-1.27	0.161	0.517	1	4148	tags=63%, list=30%, signal=89%
601	APRELIKOVA_BRCA1_TARGETS	39	0.61	1.52	0.103	0.248	1	361	tags=15%, list=3%, signal=16%			601	PID_MYC_PATHWAY	24	-0.54	-1.27	0.159	0.517	1	2214	tags=29%, list=16%, signal=35%
602	BIOCARTA_NTHI_PATHWAY	22	0.6	1.52	0.118	0.248	1	9	tags=5%, list=0%, signal=5%			602	HERNANDEZ_ABERRANT_MITOSIS_BY_DOCETACEL_4NM_UP	16	-0.58	-1.27	0.159	0.517	1	989	tags=31%, list=7%, signal=34%
603	DORN_ADENOVIRUS_INFECTION_32HR_DN	32	0.57	1.51	0.099	0.251	1	55	tags=16%, list=0%, signal=16%			603	KEGG_OLFACTORY_TRANSDUCTION	27	-0.53	-1.27	0.161	0.517	1	727	tags=15%, list=5%, signal=16%
604	KEGG_STEROID_BIOSYNTHESIS	16	0.63	1.51	0.113	0.251	1	1201	tags=38%, list=9%, signal=41%			604	POOLA_INVASIVE_BREAST_CANCER_UP	226	-0.42	-1.26	0.045	0.517	1	1980	tags=24%, list=14%, signal=27%
605	VANTVEER_BREAST_CANCER_METASTASIS_UP	38	0.56	1.51	0.119	0.251	1	698	tags=21%, list=5%, signal=22%			605	SHIN_B_CELL_LYMPHOMA_CLUSTER_9	16	-0.59	-1.26	0.165	0.518	1	902	tags=25%, list=7%, signal=27%
606	BORLAK_LIVER_CANCER_EGF_UP	51	0.56	1.51	0.07	0.253	1	123	tags=10%, list=1%, signal=10%			606	LIN_APC_TARGETS	61	-0.47	-1.26	0.12	0.519	1	2860	tags=31%, list=21%, signal=39%
607	BIOCARTA_P53HYPOXIA_PATHWAY	20	0.58	1.51	0.099	0.252	1	1048	tags=25%, list=8%, signal=27%			607	LUCAS_HNF4A_TARGETS_UP	53	-0.48	-1.26	0.131	0.519	1	1276	tags=17%, list=9%, signal=19%
608	WP_IL1_SIGNALING_PATHWAY	52	0.57	1.51	0.088	0.253	1	0	tags=2%, list=0%, signal=2%			608	WESTON_VEGFA_TARGETS_6HR	40	-0.5	-1.26	0.146	0.52	1	1887	tags=25%, list=14%, signal=29%
609	BIOCARTA_EIF4_PATHWAY	23	0.59	1.51	0.13	0.253	1	740	tags=26%, list=5%, signal=28%			609	REACTOME_SPHINGOLIPID_DE_NOVO_BIOSYNTHESIS	38	-0.5	-1.26	0.146	0.52	1	3348	tags=32%, list=24%, signal=42%
610	KIM_WT1_TARGETS_UP	201	0.44	1.51	0.008	0.252	1	1594	tags=19%, list=12%, signal=22%			610	KEGG_VASCULAR_SMOOTH_MUSCLE_CONTRACTION	85	-0.46	-1.26	0.097	0.521	1	2894	tags=26%, list=21%, signal=33%
611	REACTOME_METALLOPROTEASE_DUBS	19	0.63	1.51	0.103	0.253	1	58	tags=11%, list=0%, signal=11%			611	NAKAJIMA_EOSINOPHIL	21	-0.55	-1.26	0.174	0.523	1	245	tags=14%, list=2%, signal=15%
612	PEDERSEN_METASTASIS_BY_ERBB2_ISOFORM_6	23	0.57	1.51	0.12	0.253	1	1516	tags=30%, list=11%, signal=34%			612	BOYLAN_MULTIPLE_MYELOMA_D_DN	75	-0.46	-1.26	0.113	0.523	1	2157	tags=31%, list=16%, signal=36%
613	ABRAHAM_ALPC_VS_MULTIPLE_MYELOMA_UP	24	0.6	1.51	0.14	0.253	1	81	tags=13%, list=1%, signal=13%			613	MILI_PSEUDOPODIA_HAPTOTAXIS_UP	484	-0.39	-1.26	0.022	0.524	1	2997	tags=30%, list=22%, signal=37%
614	KEGG_PROTEIN_EXPORT	23	0.6	1.51	0.109	0.252	1	13	tags=4%, list=0%, signal=4%			614	MCBRYAN_PUBERTAL_BREAST_3_4WK_DN	30	-0.52	-1.26	0.155	0.529	1	1009	tags=23%, list=7%, signal=25%
615	WP_MET_IN_TYPE_1_PAPILLARY_RENAL_CELL_CARCINOMA	53	0.55	1.5	0.106	0.253	1	233	tags=4%, list=2%, signal=4%			615	WU_ALZHEIMER_DISEASE_DN	15	-0.58	-1.26	0.168	0.529	1	1509	tags=27%, list=11%, signal=30%
616	BRUINS_UVC_RESPONSE_VIA_TP53_GROUP_B	465	0.4	1.5	0	0.253	1	1442	tags=17%, list=10%, signal=18%			616	BREDEMEYER_RAG_SIGNALING_VIA_ATM_NOT_VIA_NFKB_DN	36	-0.5	-1.26	0.158	0.529	1	2922	tags=28%, list=21%, signal=35%
617	SCHOEN_NFKB_SIGNALING	31	0.56	1.5	0.094	0.254	1	1620	tags=29%, list=12%, signal=33%			617	MOOTHA_HUMAN_MITODB_6_2002	396	-0.4	-1.26	0.026	0.53	1	2161	tags=23%, list=16%, signal=26%
618	REACTOME_NEGATIVE_REGULATION_OF_FGFR2_SIGNALING	24	0.59	1.5	0.141	0.258	1	564	tags=13%, list=4%, signal=13%			618	NADLER_HYPERGLYCEMIA_AT_OBESITY	51	-0.48	-1.26	0.135	0.534	1	2280	tags=25%, list=16%, signal=30%
619	MODY_HIPPOCAMPUS_POSTNATAL	44	0.56	1.5	0.123	0.259	1	142	tags=7%, list=1%, signal=7%			619	JOHNSTONE_PARVB_TARGETS_2_DN	307	-0.4	-1.26	0.042	0.537	1	2488	tags=26%, list=18%, signal=31%
620	REACTOME_ATF4_ACTIVATES_GENES_IN_RESPONSE_TO_ENDOPLASMIC_RETICULUM_STRESS	24	0.58	1.49	0.129	0.261	1	1960	tags=38%, list=14%, signal=44%			620	LE_NEURONAL_DIFFERENTIATION_UP	15	-0.58	-1.26	0.16	0.539	1	1660	tags=20%, list=12%, signal=23%
621	YAO_TEMPORAL_RESPONSE_TO_PROGESTERONE_CLUSTER_8	45	0.52	1.49	0.098	0.261	1	1026	tags=24%, list=7%, signal=26%			621	REACTOME_RHO_GTPASE_EFFECTORS	248	-0.41	-1.26	0.044	0.539	1	3014	tags=32%, list=22%, signal=40%
622	HINATA_NFKB_TARGETS_KERATINOCYTE_DN	18	0.6	1.49	0.09	0.261	1	131	tags=17%, list=1%, signal=17%			622	REACTOME_INTERLEUKIN_37_SIGNALING	19	-0.56	-1.25	0.186	0.54	1	93	tags=11%, list=1%, signal=11%
623	KUUSELO_PANCREATIC_CANCER_19Q13_AMPLIFICATION	22	0.61	1.49	0.152	0.262	1	11	tags=5%, list=0%, signal=5%			623	FARMER_BREAST_CANCER_BASAL_VS_LULMINAL	284	-0.41	-1.25	0.034	0.54	1	2104	tags=22%, list=15%, signal=26%
624	NAKAYAMA_FRA2_TARGETS	42	0.57	1.49	0.122	0.262	1	131	tags=10%, list=1%, signal=10%			624	PID_HES_HEY_PATHWAY	41	-0.49	-1.25	0.153	0.54	1	2520	tags=34%, list=18%, signal=42%
625	WP_ASSOCIATION_BETWEEN_PHYSICOCHEMICAL_FEATURES_AND_TOXICITY_ASSOCIATED_PATHWAYS	56	0.55	1.49	0.114	0.261	1	145	tags=5%, list=1%, signal=5%			625	REACTOME_INTERLEUKIN_12_SIGNALING	41	-0.49	-1.25	0.154	0.54	1	1494	tags=20%, list=11%, signal=22%
626	WIEDERSCHAIN_TARGETS_OF_BMI1_AND_PCGF2	47	0.58	1.49	0.112	0.262	1	269	tags=6%, list=2%, signal=6%			626	SCHLOSSER_SERUM_RESPONSE_AUGMENTED_BY_MYC	99	-0.45	-1.25	0.098	0.54	1	3088	tags=31%, list=22%, signal=40%
627	ZWANG_EGF_INTERVAL_DN	180	0.46	1.49	0.015	0.262	1	966	tags=14%, list=7%, signal=15%			627	MORI_EMU_MYC_LYMPHOMA_BY_ONSET_TIME_UP	104	-0.45	-1.25	0.083	0.539	1	2442	tags=31%, list=18%, signal=37%
628	REACTOME_SIGNALING_BY_ERBB2	45	0.56	1.49	0.109	0.262	1	393	tags=16%, list=3%, signal=16%			628	PID_AURORA_A_PATHWAY	30	-0.52	-1.25	0.162	0.543	1	4543	tags=63%, list=33%, signal=94%
629	REACTOME_NOTCH3_ACTIVATION_AND_TRANSMISSION_OF_SIGNAL_TO_THE_NUCLEUS	22	0.59	1.49	0.133	0.261	1	58	tags=9%, list=0%, signal=9%			629	REACTOME_DNA_REPAIR	271	-0.41	-1.25	0.045	0.544	1	2368	tags=28%, list=17%, signal=34%
630	COLIN_PILOCYTIC_ASTROCYTOMA_VS_GLIOBLASTOMA_UP	27	0.58	1.49	0.149	0.262	1	875	tags=19%, list=6%, signal=20%			630	WP_MRNA_PROCESSING	115	-0.44	-1.25	0.082	0.545	1	3297	tags=40%, list=24%, signal=52%
631	REACTOME_SIGNALING_BY_TGFB_FAMILY_MEMBERS	92	0.5	1.49	0.03	0.262	1	203	tags=8%, list=1%, signal=8%			631	CHIBA_RESPONSE_TO_TSA_DN	20	-0.55	-1.25	0.175	0.547	1	1658	tags=20%, list=12%, signal=23%
632	TAKEDA_TARGETS_OF_NUP98_HOXA9_FUSION_8D_DN	154	0.46	1.48	0.026	0.263	1	676	tags=10%, list=5%, signal=11%			632	WP_INTEGRATED_CANCER_PATHWAY	42	-0.49	-1.25	0.128	0.548	1	4173	tags=50%, list=30%, signal=71%
633	SCHAEFFER_SOX9_TARGETS_IN_PROSTATE_DEVELOPMENT_UP	15	0.58	1.48	0.091	0.263	1	122	tags=13%, list=1%, signal=13%			633	HERNANDEZ_MITOTIC_ARREST_BY_DOCETAXEL_1_DN	31	-0.52	-1.25	0.151	0.547	1	1665	tags=26%, list=12%, signal=29%
634	SEKI_INFLAMMATORY_RESPONSE_LPS_UP	68	0.53	1.48	0.053	0.266	1	252	tags=10%, list=2%, signal=10%			634	LU_AGING_BRAIN_DN	120	-0.44	-1.25	0.096	0.549	1	2504	tags=29%, list=18%, signal=35%
635	BOHN_PRIMARY_IMMUNODEFICIENCY_SYNDROM_DN	33	0.57	1.48	0.12	0.266	1	258	tags=6%, list=2%, signal=6%			635	VANTVEER_BREAST_CANCER_ESR1_DN	195	-0.42	-1.25	0.08	0.548	1	2056	tags=25%, list=15%, signal=28%
636	DASU_IL6_SIGNALING_UP	49	0.54	1.48	0.102	0.266	1	654	tags=12%, list=5%, signal=13%			636	REACTOME_SIGNAL_AMPLIFICATION	28	-0.52	-1.25	0.167	0.548	1	439	tags=14%, list=3%, signal=15%
637	REACTOME_TRANSLATION_OF_SARS_COV_1_STRUCTURAL_PROTEINS	26	0.57	1.48	0.123	0.267	1	58	tags=8%, list=0%, signal=8%			637	WANG_METASTASIS_OF_BREAST_CANCER_ESR1_UP	18	-0.56	-1.25	0.193	0.548	1	2470	tags=33%, list=18%, signal=41%
638	REACTOME_NEGATIVE_REGULATION_OF_FGFR4_SIGNALING	22	0.6	1.48	0.123	0.266	1	564	tags=14%, list=4%, signal=14%			638	WP_1Q211_COPY_NUMBER_VARIATION_SYNDROME	23	-0.54	-1.25	0.176	0.549	1	2608	tags=26%, list=19%, signal=32%
639	MAHAJAN_RESPONSE_TO_IL1A_UP	61	0.54	1.48	0.118	0.268	1	271	tags=10%, list=2%, signal=10%			639	REACTOME_ABERRANT_REGULATION_OF_MITOTIC_G1_S_TRANSITION_IN_CANCER_DUE_TO_RB1_DEFECTS	16	-0.57	-1.25	0.176	0.55	1	1798	tags=44%, list=13%, signal=50%
640	HADDAD_T_LYMPHOCYTE_AND_NK_PROGENITOR_UP	72	0.51	1.47	0.095	0.269	1	813	tags=18%, list=6%, signal=19%			640	VALK_AML_CLUSTER_10	28	-0.52	-1.25	0.155	0.551	1	3429	tags=46%, list=25%, signal=62%
641	REACTOME_IRON_UPTAKE_AND_TRANSPORT	50	0.53	1.47	0.096	0.269	1	876	tags=22%, list=6%, signal=23%			641	REACTOME_RORA_ACTIVATES_GENE_EXPRESSION	17	-0.57	-1.25	0.18	0.554	1	1585	tags=29%, list=11%, signal=33%
642	TONKS_TARGETS_OF_RUNX1_RUNX1T1_FUSION_SUSTAINDED_IN_ERYTHROCYTE_UP	40	0.55	1.47	0.117	0.269	1	636	tags=15%, list=5%, signal=16%			642	GAVIN_FOXP3_TARGETS_CLUSTER_T7	93	-0.44	-1.25	0.11	0.555	1	1823	tags=28%, list=13%, signal=32%
643	SHAFFER_IRF4_TARGETS_IN_PLASMA_CELL_VS_MATURE_B_LYMPHOCYTE	63	0.52	1.47	0.085	0.269	1	1151	tags=29%, list=8%, signal=31%			643	WHITE_NEUROBLASTOMA_WITH_1P36.3_DELETION	17	-0.56	-1.25	0.187	0.557	1	4386	tags=47%, list=32%, signal=69%
644	PEART_HDAC_PROLIFERATION_CLUSTER_UP	51	0.53	1.47	0.113	0.27	1	74	tags=6%, list=1%, signal=6%			644	CONCANNON_APOPTOSIS_BY_EPOXOMICIN_DN	137	-0.43	-1.25	0.097	0.556	1	3320	tags=31%, list=24%, signal=41%
645	REACTOME_ER_QUALITY_CONTROL_COMPARTMENT_ERQC	19	0.6	1.47	0.137	0.27	1	112	tags=16%, list=1%, signal=16%			645	LAIHO_COLORECTAL_CANCER_SERRATED_UP	100	-0.44	-1.24	0.113	0.559	1	3921	tags=43%, list=28%, signal=60%
646	PID_IL3_PATHWAY	22	0.57	1.47	0.152	0.27	1	1040	tags=32%, list=8%, signal=34%			646	REACTOME_EPIGENETIC_REGULATION_OF_GENE_EXPRESSION	85	-0.45	-1.24	0.118	0.562	1	3263	tags=31%, list=24%, signal=40%
647	PID_PRL_SIGNALING_EVENTS_PATHWAY	22	0.6	1.47	0.137	0.27	1	145	tags=9%, list=1%, signal=9%			647	CHICAS_RB1_TARGETS_GROWING	213	-0.41	-1.24	0.066	0.563	1	1819	tags=25%, list=13%, signal=29%
648	WP_STRUCTURAL_PATHWAY_OF_INTERLEUKIN_1_IL1	47	0.55	1.47	0.133	0.27	1	4	tags=2%, list=0%, signal=2%			648	MOOTHA_MITOCHONDRIA	412	-0.39	-1.24	0.031	0.562	1	2161	tags=21%, list=16%, signal=25%
649	REACTOME_DECTIN_2_FAMILY	17	0.58	1.47	0.095	0.271	1	1713	tags=35%, list=12%, signal=40%			649	WP_PYRIMIDINE_METABOLISM	75	-0.45	-1.24	0.121	0.563	1	2902	tags=29%, list=21%, signal=37%
650	WP_ARYL_HYDROCARBON_RECEPTOR_NETPATH	42	0.56	1.47	0.124	0.271	1	19	tags=5%, list=0%, signal=5%			650	HU_ANGIOGENESIS_DN	32	-0.5	-1.24	0.165	0.564	1	2211	tags=41%, list=16%, signal=48%
651	PELLICCIOTTA_HDAC_IN_ANTIGEN_PRESENTATION_UP	63	0.55	1.46	0.088	0.272	1	698	tags=21%, list=5%, signal=22%			651	SNIJDERS_AMPLIFIED_IN_HEAD_AND_NECK_TUMORS	32	-0.51	-1.24	0.17	0.565	1	85	tags=6%, list=1%, signal=6%
652	REACTOME_NEGATIVE_REGULATION_OF_FGFR1_SIGNALING	21	0.59	1.46	0.12	0.272	1	564	tags=14%, list=4%, signal=15%			652	STARK_PREFRONTAL_CORTEX_22Q11_DELETION_DN	475	-0.39	-1.24	0.042	0.565	1	3934	tags=35%, list=28%, signal=47%
653	REACTOME_CONSTITUTIVE_SIGNALING_BY_EGFRVIII	15	0.6	1.46	0.108	0.275	1	708	tags=13%, list=5%, signal=14%			653	DIRMEIER_LMP1_RESPONSE_LATE_UP	51	-0.47	-1.24	0.14	0.566	1	1041	tags=16%, list=8%, signal=17%
654	JAZAERI_BREAST_CANCER_BRCA1_VS_BRCA2_DN	36	0.53	1.46	0.139	0.276	1	1583	tags=31%, list=11%, signal=34%			654	WP_LEPTIN_SIGNALING_PATHWAY	71	-0.46	-1.24	0.122	0.566	1	1378	tags=18%, list=10%, signal=20%
655	LUI_THYROID_CANCER_CLUSTER_1	45	0.54	1.46	0.14	0.277	1	68	tags=9%, list=0%, signal=9%			655	LI_WILMS_TUMOR_VS_FETAL_KIDNEY_2_UP	23	-0.54	-1.24	0.169	0.566	1	3759	tags=39%, list=27%, signal=54%
656	REACTOME_AMYLOID_FIBER_FORMATION	40	0.54	1.46	0.139	0.277	1	1564	tags=30%, list=11%, signal=34%			656	REACTOME_METABOLISM_OF_AMINO_ACIDS_AND_DERIVATIVES	275	-0.4	-1.24	0.058	0.567	1	1891	tags=16%, list=14%, signal=18%
657	SASSON_RESPONSE_TO_GONADOTROPHINS_UP	77	0.53	1.46	0.065	0.277	1	1142	tags=19%, list=8%, signal=21%			657	DEBIASI_APOPTOSIS_BY_REOVIRUS_INFECTION_DN	253	-0.4	-1.24	0.054	0.567	1	3325	tags=32%, list=24%, signal=41%
658	DORN_ADENOVIRUS_INFECTION_24HR_DN	36	0.55	1.46	0.127	0.277	1	55	tags=14%, list=0%, signal=14%			658	WP_TRANSCRIPTION_FACTOR_REGULATION_IN_ADIPOGENESIS	20	-0.55	-1.24	0.186	0.566	1	1826	tags=25%, list=13%, signal=29%
659	PID_P38_ALPHA_BETA_PATHWAY	30	0.57	1.46	0.128	0.277	1	9	tags=3%, list=0%, signal=3%			659	HAHTOLA_SEZARY_SYNDROM_DN	35	-0.49	-1.24	0.171	0.567	1	1688	tags=31%, list=12%, signal=36%
660	REACTOME_REGULATED_NECROSIS	46	0.55	1.46	0.136	0.276	1	573	tags=17%, list=4%, signal=18%			660	ZWANG_EGF_PERSISTENTLY_DN	53	-0.48	-1.24	0.149	0.567	1	1969	tags=25%, list=14%, signal=28%
661	TAKAO_RESPONSE_TO_UVB_RADIATION_DN	87	0.51	1.45	0.062	0.276	1	1066	tags=17%, list=8%, signal=19%			661	MARZEC_IL2_SIGNALING_DN	33	-0.5	-1.24	0.165	0.568	1	4224	tags=45%, list=30%, signal=65%
662	KANG_CISPLATIN_RESISTANCE_UP	19	0.59	1.45	0.132	0.279	1	125	tags=11%, list=1%, signal=11%			662	MAYBURD_RESPONSE_TO_L663536_UP	24	-0.52	-1.24	0.181	0.571	1	3887	tags=46%, list=28%, signal=64%
663	REACTOME_PRE_NOTCH_EXPRESSION_AND_PROCESSING	47	0.53	1.45	0.128	0.28	1	276	tags=9%, list=2%, signal=9%			663	WP_NONALCOHOLIC_FATTY_LIVER_DISEASE	140	-0.43	-1.24	0.091	0.576	1	1718	tags=28%, list=12%, signal=31%
664	BOYAULT_LIVER_CANCER_SUBCLASS_G56_DN	17	0.61	1.45	0.113	0.28	1	654	tags=18%, list=5%, signal=18%			664	BLANCO_MELO_COVID19_SARS_COV_2_INFECTION_A594_ACE2_EXPRESSING_CELLS_DN	77	-0.45	-1.24	0.123	0.578	1	3848	tags=31%, list=28%, signal=43%
665	VILIMAS_NOTCH1_TARGETS_UP	51	0.52	1.45	0.16	0.281	1	271	tags=8%, list=2%, signal=8%			665	RASHI_RESPONSE_TO_IONIZING_RADIATION_5	117	-0.43	-1.23	0.1	0.583	1	3869	tags=39%, list=28%, signal=54%
666	WP_VITAMIN_D_IN_INFLAMMATORY_DISEASES	22	0.58	1.45	0.13	0.281	1	9	tags=5%, list=0%, signal=5%			666	SHEN_SMARCA2_TARGETS_UP	407	-0.39	-1.23	0.039	0.584	1	3967	tags=38%, list=29%, signal=52%
667	MATSUDA_NATURAL_KILLER_DIFFERENTIATION	434	0.38	1.45	0.014	0.282	1	514	tags=7%, list=4%, signal=7%			667	SU_PANCREAS	28	-0.51	-1.23	0.173	0.584	1	1670	tags=21%, list=12%, signal=24%
668	PEDERSEN_METASTASIS_BY_ERBB2_ISOFORM_1	39	0.52	1.45	0.134	0.282	1	1420	tags=26%, list=10%, signal=28%			668	BURTON_ADIPOGENESIS_6	183	-0.41	-1.23	0.081	0.585	1	3557	tags=31%, list=26%, signal=41%
669	WP_NCRNAS_INVOLVED_IN_WNT_SIGNALING_IN_HEPATOCELLULAR_CARCINOMA	62	0.51	1.45	0.107	0.281	1	249	tags=8%, list=2%, signal=8%			669	WP_PANCREATIC_ADENOCARCINOMA_PATHWAY	81	-0.45	-1.23	0.134	0.585	1	1540	tags=21%, list=11%, signal=23%
670	GERHOLD_ADIPOGENESIS_UP	44	0.55	1.44	0.153	0.283	1	1113	tags=25%, list=8%, signal=27%			670	WANG_BARRETTS_ESOPHAGUS_DN	20	-0.54	-1.23	0.188	0.588	1	3198	tags=45%, list=23%, signal=58%
671	PUIFFE_INVASION_INHIBITED_BY_ASCITES_DN	131	0.46	1.44	0.035	0.284	1	443	tags=8%, list=3%, signal=8%			671	REACTOME_EXPORT_OF_VIRAL_RIBONUCLEOPROTEINS_FROM_NUCLEUS	29	-0.51	-1.23	0.188	0.598	1	2131	tags=24%, list=15%, signal=28%
672	GROSS_ELK3_TARGETS_DN	27	0.57	1.44	0.148	0.284	1	1226	tags=33%, list=9%, signal=36%			672	REACTOME_HOMOLOGY_DIRECTED_REPAIR	96	-0.44	-1.23	0.131	0.598	1	2178	tags=32%, list=16%, signal=38%
673	REACTOME_TRANSCRIPTIONAL_REGULATION_OF_PLURIPOTENT_STEM_CELLS	15	0.63	1.44	0.135	0.284	1	1211	tags=33%, list=9%, signal=36%			673	YANG_BREAST_CANCER_ESR1_DN	20	-0.54	-1.23	0.194	0.601	1	1257	tags=25%, list=9%, signal=27%
674	REACTOME_INFECTION_WITH_MYCOBACTERIUM_TUBERCULOSIS	24	0.59	1.44	0.159	0.284	1	333	tags=17%, list=2%, signal=17%			674	GARGALOVIC_RESPONSE_TO_OXIDIZED_PHOSPHOLIPIDS_YELLOW_DN	21	-0.54	-1.23	0.189	0.6	1	3607	tags=48%, list=26%, signal=64%
675	PHONG_TNF_RESPONSE_VIA_P38_COMPLETE	210	0.42	1.44	0.031	0.284	1	513	tags=10%, list=4%, signal=10%			675	REACTOME_RHO_GTPASES_ACTIVATE_FORMINS	130	-0.43	-1.23	0.121	0.6	1	2038	tags=28%, list=15%, signal=32%
676	PACHER_TARGETS_OF_IGF1_AND_IGF2_UP	29	0.55	1.44	0.127	0.285	1	1125	tags=38%, list=8%, signal=41%			676	PID_BETA_CATENIN_DEG_PATHWAY	16	-0.55	-1.23	0.212	0.6	1	622	tags=25%, list=4%, signal=26%
677	PURBEY_TARGETS_OF_CTBP1_AND_SATB1_UP	57	0.54	1.43	0.098	0.288	1	185	tags=9%, list=1%, signal=9%			677	KYNG_DNA_DAMAGE_BY_4NQO_OR_UV	57	-0.47	-1.23	0.157	0.6	1	3504	tags=39%, list=25%, signal=51%
678	MAGRANGEAS_MULTIPLE_MYELOMA_IGLL_VS_IGLK_DN	21	0.57	1.43	0.131	0.288	1	9	tags=5%, list=0%, signal=5%			678	BIOCARTA_ATRBRCA_PATHWAY	21	-0.54	-1.23	0.202	0.599	1	1356	tags=24%, list=10%, signal=26%
679	LIN_MELANOMA_COPY_NUMBER_DN	39	0.54	1.43	0.127	0.288	1	821	tags=15%, list=6%, signal=16%			679	BROWNE_HCMV_INFECTION_18HR_UP	153	-0.42	-1.23	0.089	0.599	1	3299	tags=29%, list=24%, signal=38%
680	ZHANG_INTERFERON_RESPONSE	17	0.57	1.43	0.138	0.288	1	1095	tags=29%, list=8%, signal=32%			680	BIOCARTA_CHREBP_PATHWAY	16	-0.58	-1.23	0.196	0.6	1	4452	tags=50%, list=32%, signal=74%
681	RUTELLA_RESPONSE_TO_HGF_DN	214	0.43	1.43	0.024	0.288	1	1287	tags=20%, list=9%, signal=21%			681	MARTIN_VIRAL_GPCR_SIGNALING_DN	40	-0.49	-1.23	0.182	0.6	1	3511	tags=40%, list=25%, signal=53%
682	BURTON_ADIPOGENESIS_9	75	0.5	1.43	0.116	0.288	1	477	tags=8%, list=3%, signal=8%			682	GAL_LEUKEMIC_STEM_CELL_DN	195	-0.41	-1.23	0.082	0.6	1	2932	tags=35%, list=21%, signal=44%
683	GOTZMANN_EPITHELIAL_TO_MESENCHYMAL_TRANSITION_UP	61	0.51	1.43	0.114	0.288	1	199	tags=5%, list=1%, signal=5%			683	ASTON_MAJOR_DEPRESSIVE_DISORDER_DN	128	-0.42	-1.23	0.107	0.599	1	4218	tags=39%, list=30%, signal=56%
684	JACKSON_DNMT1_TARGETS_UP	75	0.53	1.43	0.066	0.288	1	318	tags=11%, list=2%, signal=11%			684	HEIDENBLAD_AMPLICON_12P11_12_UP	33	-0.5	-1.23	0.179	0.601	1	1474	tags=21%, list=11%, signal=24%
685	WP_BREAST_CANCER_PATHWAY	124	0.46	1.43	0.02	0.288	1	95	tags=3%, list=1%, signal=3%			685	SU_TESTIS	59	-0.46	-1.22	0.155	0.602	1	3710	tags=44%, list=27%, signal=60%
686	REACTOME_DOWNREGULATION_OF_TGF_BETA_RECEPTOR_SIGNALING	25	0.57	1.43	0.175	0.288	1	58	tags=12%, list=0%, signal=12%			686	BOYLAN_MULTIPLE_MYELOMA_C_UP	45	-0.47	-1.22	0.177	0.606	1	2738	tags=31%, list=20%, signal=39%
687	HECKER_IFNB1_TARGETS	73	0.52	1.43	0.064	0.288	1	1281	tags=25%, list=9%, signal=27%			687	KEGG_PANCREATIC_CANCER	66	-0.45	-1.22	0.154	0.606	1	1540	tags=21%, list=11%, signal=24%
688	SCHAEFFER_PROSTATE_DEVELOPMENT_AND_CANCER_BOX4_DN	32	0.52	1.43	0.1	0.288	1	561	tags=13%, list=4%, signal=13%			688	SILIGAN_BOUND_BY_EWS_FLT1_FUSION	35	-0.49	-1.22	0.188	0.606	1	1679	tags=17%, list=12%, signal=19%
689	MCCLUNG_CREB1_TARGETS_UP	73	0.51	1.43	0.074	0.289	1	118	tags=4%, list=1%, signal=4%			689	SCHAEFFER_SOX9_TARGETS_IN_PROSTATE_DEVELOPMENT_DN	40	-0.48	-1.22	0.166	0.607	1	2242	tags=30%, list=16%, signal=36%
690	PID_ILK_PATHWAY	43	0.55	1.43	0.15	0.289	1	19	tags=5%, list=0%, signal=5%			690	WP_AIRWAY_SMOOTH_MUSCLE_CELL_CONTRACTION	15	-0.57	-1.22	0.18	0.606	1	1876	tags=40%, list=14%, signal=46%
691	KIM_GLIS2_TARGETS_UP	71	0.5	1.42	0.114	0.292	1	1630	tags=27%, list=12%, signal=30%			691	REACTOME_TELOMERE_EXTENSION_BY_TELOMERASE	20	-0.53	-1.22	0.193	0.606	1	3388	tags=45%, list=24%, signal=59%
692	WENG_POR_TARGETS_LIVER_DN	17	0.58	1.42	0.128	0.291	1	75	tags=12%, list=1%, signal=12%			692	DAVICIONI_MOLECULAR_ARMS_VS_ERMS_UP	288	-0.4	-1.22	0.066	0.605	1	3067	tags=27%, list=22%, signal=34%
693	YAO_TEMPORAL_RESPONSE_TO_PROGESTERONE_CLUSTER_5	23	0.55	1.42	0.142	0.292	1	1010	tags=22%, list=7%, signal=23%			693	KEGG_GLIOMA	57	-0.47	-1.22	0.167	0.605	1	1208	tags=19%, list=9%, signal=21%
694	GOZGIT_ESR1_TARGETS_UP	113	0.46	1.42	0.034	0.292	1	1245	tags=13%, list=9%, signal=14%			694	ALCALAY_AML_BY_NPM1_LOCALIZATION_DN	164	-0.41	-1.22	0.1	0.607	1	2152	tags=29%, list=16%, signal=34%
695	REACTOME_ONCOGENE_INDUCED_SENESCENCE	31	0.55	1.42	0.139	0.292	1	636	tags=16%, list=5%, signal=17%			695	VALK_AML_WITH_EVI1	20	-0.54	-1.22	0.215	0.607	1	2901	tags=35%, list=21%, signal=44%
696	GOTZMANN_EPITHELIAL_TO_MESENCHYMAL_TRANSITION_DN	176	0.43	1.42	0.007	0.293	1	696	tags=9%, list=5%, signal=9%			696	REACTOME_SIGNALING_BY_ROBO_RECEPTORS	178	-0.42	-1.22	0.083	0.608	1	850	tags=15%, list=6%, signal=16%
697	REACTOME_MAPK_FAMILY_SIGNALING_CASCADES	278	0.4	1.42	0.009	0.292	1	564	tags=9%, list=4%, signal=9%			697	MARSON_FOXP3_CORE_DIRECT_TARGETS	18	-0.54	-1.22	0.205	0.609	1	2713	tags=28%, list=20%, signal=34%
698	MATZUK_MALE_REPRODUCTION_SERTOLI	20	0.55	1.42	0.11	0.293	1	373	tags=15%, list=3%, signal=15%			698	NADERI_BREAST_CANCER_PROGNOSIS_DN	15	-0.57	-1.22	0.21	0.609	1	4607	tags=53%, list=33%, signal=80%
699	REACTOME_NEGATIVE_REGULATION_OF_FGFR3_SIGNALING	22	0.58	1.42	0.157	0.293	1	564	tags=14%, list=4%, signal=14%			699	BONOME_OVARIAN_CANCER_POOR_SURVIVAL_DN	17	-0.55	-1.22	0.219	0.615	1	2802	tags=35%, list=20%, signal=44%
700	RODRIGUES_NTN1_TARGETS_DN	142	0.44	1.42	0.03	0.293	1	1592	tags=15%, list=11%, signal=17%			700	MATZUK_SPERMATOGONIA	19	-0.54	-1.22	0.213	0.615	1	2545	tags=26%, list=18%, signal=32%
701	GNATENKO_PLATELET_SIGNATURE	31	0.56	1.42	0.149	0.294	1	882	tags=32%, list=6%, signal=34%			701	WP_IL17_SIGNALING_PATHWAY	28	-0.51	-1.22	0.176	0.615	1	4284	tags=43%, list=31%, signal=62%
702	KEGG_ERBB_SIGNALING_PATHWAY	74	0.48	1.42	0.136	0.295	1	272	tags=4%, list=2%, signal=4%			702	ZHU_CMV_8_HR_DN	41	-0.48	-1.22	0.186	0.615	1	2150	tags=34%, list=16%, signal=40%
703	ALONSO_METASTASIS_EMT_UP	30	0.56	1.41	0.178	0.297	1	266	tags=17%, list=2%, signal=17%			703	ZHENG_FOXP3_TARGETS_UP	26	-0.52	-1.22	0.208	0.615	1	2844	tags=27%, list=21%, signal=34%
704	NATSUME_RESPONSE_TO_INTERFERON_BETA_UP	58	0.52	1.41	0.092	0.297	1	573	tags=14%, list=4%, signal=14%			704	BIOCARTA_HER2_PATHWAY	21	-0.53	-1.22	0.211	0.615	1	3976	tags=38%, list=29%, signal=53%
705	HUTTMANN_B_CLL_POOR_SURVIVAL_UP	231	0.41	1.41	0.031	0.298	1	1277	tags=18%, list=9%, signal=20%			705	REACTOME_DISEASES_OF_MITOTIC_CELL_CYCLE	35	-0.5	-1.22	0.179	0.616	1	1798	tags=26%, list=13%, signal=29%
706	ZHU_CMV_24_HR_UP	73	0.5	1.41	0.102	0.299	1	1249	tags=23%, list=9%, signal=25%			706	REACTOME_ADORA2B_MEDIATED_ANTI_INFLAMMATORY_CYTOKINES_PRODUCTION	70	-0.44	-1.22	0.15	0.617	1	2915	tags=30%, list=21%, signal=38%
707	LIANG_HEMATOPOIESIS_STEM_CELL_NUMBER_LARGE_VS_TINY_UP	40	0.51	1.41	0.168	0.299	1	696	tags=15%, list=5%, signal=16%			707	REACTOME_FACTORS_INVOLVED_IN_MEGAKARYOCYTE_DEVELOPMENT_AND_PLATELET_PRODUCTION	117	-0.42	-1.22	0.133	0.618	1	3736	tags=42%, list=27%, signal=57%
708	BLANCO_MELO_BRONCHIAL_EPITHELIAL_CELLS_INFLUENZA_A_INFECTION_DN	56	0.5	1.41	0.155	0.3	1	2	tags=2%, list=0%, signal=2%			708	REACTOME_SIGNALING_BY_WNT_IN_CANCER	31	-0.5	-1.22	0.196	0.618	1	774	tags=23%, list=6%, signal=24%
709	SIG_CD40PATHWAYMAP	31	0.58	1.41	0.179	0.301	1	313	tags=6%, list=2%, signal=7%			709	SU_THYMUS	15	-0.55	-1.22	0.23	0.617	1	1603	tags=27%, list=12%, signal=30%
710	JIANG_AGING_CEREBRAL_CORTEX_DN	40	0.52	1.41	0.14	0.301	1	363	tags=13%, list=3%, signal=13%			710	RICKMAN_TUMOR_DIFFERENTIATED_WELL_VS_MODERATELY_UP	98	-0.44	-1.22	0.143	0.618	1	3119	tags=33%, list=23%, signal=42%
711	MCCLUNG_DELTA_FOSB_TARGETS_2WK	35	0.54	1.4	0.172	0.301	1	12	tags=3%, list=0%, signal=3%			711	PID_S1P_META_PATHWAY	20	-0.53	-1.21	0.189	0.618	1	1905	tags=20%, list=14%, signal=23%
712	WP_LNCRNA_INVOLVEMENT_IN_CANONICAL_WNT_SIGNALING_AND_COLORECTAL_CANCER	70	0.5	1.4	0.11	0.302	1	1155	tags=21%, list=8%, signal=23%			712	MOOTHA_GLYCOLYSIS	19	-0.54	-1.21	0.21	0.618	1	1489	tags=26%, list=11%, signal=29%
713	REACTOME_JNK_C_JUN_KINASES_PHOSPHORYLATION_AND_ACTIVATION_MEDIATED_BY_ACTIVATED_HUMAN_TAK1	19	0.58	1.4	0.107	0.302	1	58	tags=11%, list=0%, signal=11%			713	KEGG_PYRIMIDINE_METABOLISM	86	-0.43	-1.21	0.143	0.621	1	1747	tags=21%, list=13%, signal=24%
714	WP_IL4_SIGNALING_PATHWAY	52	0.53	1.4	0.147	0.304	1	833	tags=13%, list=6%, signal=14%			714	BOYAULT_LIVER_CANCER_SUBCLASS_G1_UP	105	-0.43	-1.21	0.127	0.623	1	3091	tags=32%, list=22%, signal=41%
715	REACTOME_GLYCOGEN_METABOLISM	23	0.55	1.4	0.164	0.304	1	436	tags=13%, list=3%, signal=13%			715	CUI_TCF21_TARGETS_2_UP	370	-0.39	-1.21	0.069	0.623	1	1969	tags=19%, list=14%, signal=22%
716	SHAFFER_IRF4_TARGETS_IN_MYELOMA_VS_MATURE_B_LYMPHOCYTE	93	0.48	1.4	0.076	0.306	1	517	tags=14%, list=4%, signal=14%			716	REACTOME_BETA_CATENIN_PHOSPHORYLATION_CASCADE	17	-0.55	-1.21	0.223	0.623	1	633	tags=24%, list=5%, signal=25%
717	KEGG_PATHWAYS_IN_CANCER	269	0.39	1.4	0.041	0.307	1	1200	tags=16%, list=9%, signal=17%			717	BIOCARTA_CALCINEURIN_PATHWAY	17	-0.56	-1.21	0.217	0.627	1	643	tags=24%, list=5%, signal=25%
718	BOYLAN_MULTIPLE_MYELOMA_C_D_DN	259	0.4	1.4	0.018	0.307	1	1467	tags=20%, list=11%, signal=22%			718	RASHI_RESPONSE_TO_IONIZING_RADIATION_3	45	-0.47	-1.21	0.181	0.63	1	1766	tags=22%, list=13%, signal=25%
719	DIAZ_CHRONIC_MEYLOGENOUS_LEUKEMIA_DN	103	0.48	1.39	0.104	0.307	1	347	tags=14%, list=3%, signal=14%			719	OKAWA_NEUROBLASTOMA_1P36_31_DELETION	19	-0.54	-1.21	0.223	0.629	1	4386	tags=42%, list=32%, signal=62%
720	HELLER_HDAC_TARGETS_DN	253	0.39	1.39	0.016	0.307	1	594	tags=11%, list=4%, signal=12%			720	REACTOME_BASE_EXCISION_REPAIR	42	-0.48	-1.21	0.187	0.629	1	3090	tags=40%, list=22%, signal=52%
721	BERENJENO_TRANSFORMED_BY_RHOA_FOREVER_DN	26	0.56	1.39	0.154	0.307	1	1411	tags=27%, list=10%, signal=30%			721	EBAUER_TARGETS_OF_PAX3_FOXO1_FUSION_DN	36	-0.49	-1.21	0.211	0.629	1	2526	tags=22%, list=18%, signal=27%
722	TONKS_TARGETS_OF_RUNX1_RUNX1T1_FUSION_GRANULOCYTE_UP	51	0.5	1.39	0.141	0.307	1	1570	tags=31%, list=11%, signal=35%			722	BEIER_GLIOMA_STEM_CELL_DN	55	-0.46	-1.21	0.182	0.63	1	2164	tags=18%, list=16%, signal=21%
723	SHETH_LIVER_CANCER_VS_TXNIP_LOSS_PAM3	68	0.5	1.39	0.124	0.307	1	654	tags=10%, list=5%, signal=11%			723	JAZAERI_BREAST_CANCER_BRCA1_VS_BRCA2_UP	46	-0.46	-1.21	0.196	0.634	1	2313	tags=30%, list=17%, signal=36%
724	BREDEMEYER_RAG_SIGNALING_VIA_ATM_NOT_VIA_NFKB_UP	51	0.52	1.39	0.154	0.307	1	253	tags=4%, list=2%, signal=4%			724	REACTOME_NUCLEAR_IMPORT_OF_REV_PROTEIN	30	-0.5	-1.21	0.201	0.634	1	4991	tags=50%, list=36%, signal=78%
725	MARZEC_IL2_SIGNALING_UP	105	0.49	1.39	0.074	0.307	1	495	tags=11%, list=4%, signal=12%			725	STARK_HYPPOCAMPUS_22Q11_DELETION_UP	46	-0.47	-1.21	0.171	0.637	1	4292	tags=48%, list=31%, signal=69%
726	HSIAO_HOUSEKEEPING_GENES	334	0.39	1.39	0.009	0.308	1	603	tags=14%, list=4%, signal=14%			726	XU_HGF_SIGNALING_NOT_VIA_AKT1_48HR_DN	16	-0.56	-1.21	0.214	0.639	1	3310	tags=56%, list=24%, signal=74%
727	REACTOME_IRE1ALPHA_ACTIVATES_CHAPERONES	49	0.53	1.39	0.16	0.308	1	1151	tags=16%, list=8%, signal=18%			727	SYED_ESTRADIOL_RESPONSE	17	-0.55	-1.21	0.217	0.639	1	1786	tags=29%, list=13%, signal=34%
728	CHESLER_BRAIN_HIGHEST_EXPRESSION	34	0.53	1.39	0.17	0.308	1	4	tags=3%, list=0%, signal=3%			728	TONKS_TARGETS_OF_RUNX1_RUNX1T1_FUSION_ERYTHROCYTE_DN	15	-0.56	-1.21	0.225	0.638	1	2640	tags=33%, list=19%, signal=41%
729	FOSTER_TOLERANT_MACROPHAGE_DN	386	0.38	1.39	0	0.308	1	849	tags=9%, list=6%, signal=10%			729	HESS_TARGETS_OF_HOXA9_AND_MEIS1_UP	64	-0.44	-1.21	0.175	0.638	1	1739	tags=23%, list=13%, signal=27%
730	REACTOME_ACTIVATED_TAK1_MEDIATES_P38_MAPK_ACTIVATION	21	0.55	1.39	0.167	0.308	1	58	tags=10%, list=0%, signal=10%			730	BOYLAN_MULTIPLE_MYELOMA_D_CLUSTER_DN	33	-0.49	-1.21	0.204	0.641	1	1993	tags=30%, list=14%, signal=35%
731	BROWN_MYELOID_CELL_DEVELOPMENT_UP	147	0.43	1.39	0.06	0.308	1	526	tags=10%, list=4%, signal=10%			731	MOREAUX_MULTIPLE_MYELOMA_BY_TACI_DN	159	-0.41	-1.2	0.131	0.642	1	3326	tags=33%, list=24%, signal=43%
732	REACTOME_MITOPHAGY	27	0.56	1.39	0.161	0.308	1	303	tags=11%, list=2%, signal=11%			732	LI_PROSTATE_CANCER_EPIGENETIC	24	-0.52	-1.2	0.212	0.642	1	674	tags=17%, list=5%, signal=17%
733	REACTOME_SIGNALING_BY_NOTCH2	30	0.51	1.39	0.175	0.308	1	276	tags=10%, list=2%, signal=10%			733	BIOCARTA_CSK_PATHWAY	16	-0.56	-1.2	0.232	0.643	1	1295	tags=19%, list=9%, signal=21%
734	BIOCARTA_MTOR_PATHWAY	21	0.54	1.39	0.133	0.309	1	815	tags=24%, list=6%, signal=25%			734	KUROZUMI_RESPONSE_TO_ONCOCYTIC_VIRUS_AND_CYCLIC_RGD	16	-0.56	-1.2	0.221	0.642	1	1258	tags=19%, list=9%, signal=21%
735	ANDERSEN_LIVER_CANCER_KRT19_DN	55	0.51	1.38	0.141	0.31	1	1154	tags=24%, list=8%, signal=26%			735	RUTELLA_RESPONSE_TO_CSF2RB_AND_IL4_UP	310	-0.39	-1.2	0.073	0.642	1	2882	tags=27%, list=21%, signal=33%
736	HUANG_GATA2_TARGETS_UP	145	0.43	1.38	0.029	0.313	1	1276	tags=26%, list=9%, signal=28%			736	VALK_AML_CLUSTER_5	24	-0.51	-1.2	0.217	0.644	1	971	tags=17%, list=7%, signal=18%
737	DAVICIONI_RHABDOMYOSARCOMA_PAX_FOXO1_FUSION_UP	51	0.52	1.38	0.177	0.315	1	566	tags=12%, list=4%, signal=12%			737	REACTOME_RESOLUTION_OF_ABASIC_SITES_AP_SITES	36	-0.48	-1.2	0.219	0.643	1	2476	tags=36%, list=18%, signal=44%
738	DELASERNA_MYOD_TARGETS_DN	55	0.52	1.38	0.186	0.317	1	477	tags=13%, list=3%, signal=13%			738	BENITEZ_GBM_PROTEASOME_INHIBITION_RESPONSE	44	-0.46	-1.2	0.208	0.646	1	1312	tags=14%, list=9%, signal=15%
739	JI_RESPONSE_TO_FSH_DN	51	0.51	1.38	0.176	0.317	1	361	tags=8%, list=3%, signal=8%			739	VANTVEER_BREAST_CANCER_METASTASIS_DN	100	-0.43	-1.2	0.158	0.648	1	3734	tags=34%, list=27%, signal=46%
740	WP_SUDDEN_INFANT_DEATH_SYNDROME_SIDS_SUSCEPTIBILITY_PATHWAYS	107	0.47	1.37	0.095	0.318	1	10	tags=2%, list=0%, signal=2%			740	RICKMAN_HEAD_AND_NECK_CANCER_A	70	-0.44	-1.2	0.175	0.65	1	3507	tags=26%, list=25%, signal=34%
741	WP_HEPATITIS_C_AND_HEPATOCELLULAR_CARCINOMA	45	0.5	1.37	0.173	0.319	1	199	tags=7%, list=1%, signal=7%			741	KEGG_APOPTOSIS	76	-0.44	-1.2	0.18	0.651	1	2764	tags=32%, list=20%, signal=39%
742	SMITH_TERT_TARGETS_UP	128	0.45	1.37	0.051	0.319	1	384	tags=6%, list=3%, signal=6%			742	REACTOME_DAP12_SIGNALING	26	-0.51	-1.2	0.215	0.65	1	3582	tags=46%, list=26%, signal=62%
743	RUTELLA_RESPONSE_TO_CSF2RB_AND_IL4_DN	281	0.38	1.37	0.009	0.319	1	749	tags=11%, list=5%, signal=11%			743	MACAEVA_PBMC_RESPONSE_TO_IR	84	-0.43	-1.2	0.169	0.652	1	2614	tags=27%, list=19%, signal=34%
744	REACTOME_ESTROGEN_DEPENDENT_NUCLEAR_EVENTS_DOWNSTREAM_OF_ESR_MEMBRANE_SIGNALING	23	0.53	1.37	0.162	0.321	1	4	tags=4%, list=0%, signal=4%			744	TURASHVILI_BREAST_DUCTAL_CARCINOMA_VS_DUCTAL_NORMAL_UP	41	-0.47	-1.2	0.206	0.653	1	2941	tags=29%, list=21%, signal=37%
745	WP_APOPTOSIS	75	0.48	1.37	0.108	0.321	1	122	tags=4%, list=1%, signal=4%			745	WP_METHIONINE_DE_NOVO_AND_SALVAGE_PATHWAY	18	-0.54	-1.2	0.222	0.652	1	1317	tags=28%, list=10%, signal=31%
746	REACTOME_ENDOSOMAL_SORTING_COMPLEX_REQUIRED_FOR_TRANSPORT_ESCRT	28	0.53	1.37	0.162	0.321	1	1109	tags=21%, list=8%, signal=23%			746	THEILGAARD_NEUTROPHIL_AT_SKIN_WOUND_DN	216	-0.4	-1.2	0.113	0.652	1	2957	tags=31%, list=21%, signal=39%
747	CORRE_MULTIPLE_MYELOMA_DN	47	0.52	1.37	0.166	0.322	1	4	tags=2%, list=0%, signal=2%			747	REACTOME_PKMTS_METHYLATE_HISTONE_LYSINES	42	-0.48	-1.2	0.197	0.651	1	4392	tags=43%, list=32%, signal=63%
748	LEE_NEURAL_CREST_STEM_CELL_DN	94	0.47	1.37	0.099	0.322	1	1071	tags=15%, list=8%, signal=16%			748	MELLMAN_TUT1_TARGETS_UP	18	-0.54	-1.2	0.239	0.651	1	3664	tags=39%, list=26%, signal=53%
749	WP_BLOOD_CLOTTING_CASCADE	18	0.57	1.37	0.172	0.323	1	2195	tags=33%, list=16%, signal=40%			749	KEGG_TYPE_I_DIABETES_MELLITUS	26	-0.5	-1.2	0.226	0.653	1	336	tags=8%, list=2%, signal=8%
750	AMUNDSON_RESPONSE_TO_ARSENITE	184	0.42	1.36	0.036	0.323	1	834	tags=15%, list=6%, signal=15%			750	XU_GH1_AUTOCRINE_TARGETS_UP	131	-0.42	-1.2	0.136	0.653	1	2666	tags=27%, list=19%, signal=33%
751	KAYO_AGING_MUSCLE_UP	171	0.42	1.36	0.045	0.323	1	1599	tags=19%, list=12%, signal=21%			751	ONKEN_UVEAL_MELANOMA_DN	471	-0.37	-1.2	0.08	0.655	1	3527	tags=33%, list=25%, signal=43%
752	BYSTRYKH_HEMATOPOIESIS_STEM_CELL_SCP2_QTL_TRANS	21	0.56	1.36	0.133	0.323	1	1803	tags=33%, list=13%, signal=38%			752	GENTILE_UV_RESPONSE_CLUSTER_D5	31	-0.48	-1.2	0.211	0.655	1	3087	tags=39%, list=22%, signal=50%
753	REACTOME_SIGNALING_BY_FGFR4	32	0.51	1.36	0.181	0.323	1	708	tags=13%, list=5%, signal=13%			753	REACTOME_NS1_MEDIATED_EFFECTS_ON_HOST_PATHWAYS	37	-0.48	-1.2	0.22	0.655	1	4991	tags=46%, list=36%, signal=72%
754	BRACHAT_RESPONSE_TO_METHOTREXATE_UP	21	0.55	1.36	0.171	0.323	1	415	tags=14%, list=3%, signal=15%			754	WP_GASTRIC_CANCER_NETWORK_2	28	-0.5	-1.2	0.231	0.657	1	1608	tags=32%, list=12%, signal=36%
755	HORTON_SREBF_TARGETS	24	0.53	1.36	0.183	0.324	1	1894	tags=42%, list=14%, signal=48%			755	RAMALHO_STEMNESS_UP	188	-0.4	-1.2	0.128	0.66	1	2274	tags=21%, list=16%, signal=24%
756	BOYLAN_MULTIPLE_MYELOMA_PCA1_UP	111	0.45	1.36	0.087	0.324	1	1564	tags=31%, list=11%, signal=34%			756	LEE_TARGETS_OF_PTCH1_AND_SUFU_DN	57	-0.45	-1.2	0.192	0.659	1	3778	tags=33%, list=27%, signal=46%
757	MATZUK_SPERMATOZOA	88	0.47	1.36	0.111	0.323	1	770	tags=7%, list=6%, signal=7%			757	MEBARKI_HCC_PROGENITOR_WNT_UP_CTNNB1_DEPENDENT_BLOCKED_BY_FZD8CRD	34	-0.48	-1.19	0.22	0.659	1	2682	tags=18%, list=19%, signal=22%
758	REACTOME_AUF1_HNRNP_D0_BINDS_AND_DESTABILIZES_MRNA	49	0.51	1.36	0.161	0.324	1	327	tags=14%, list=2%, signal=15%			758	SENESE_HDAC3_TARGETS_DN	462	-0.38	-1.19	0.081	0.66	1	3394	tags=30%, list=25%, signal=38%
759	BOYLAN_MULTIPLE_MYELOMA_PCA3_UP	70	0.5	1.36	0.154	0.325	1	568	tags=14%, list=4%, signal=15%			759	REACTOME_SYNTHESIS_OF_GLYCOSYLPHOSPHATIDYLINOSITOL_GPI	17	-0.53	-1.19	0.255	0.663	1	3740	tags=53%, list=27%, signal=72%
760	PURBEY_TARGETS_OF_CTBP1_AND_SATB1_DN	133	0.44	1.36	0.064	0.325	1	435	tags=7%, list=3%, signal=7%			760	KEGG_AMINOACYL_TRNA_BIOSYNTHESIS	22	-0.51	-1.19	0.246	0.666	1	3164	tags=41%, list=23%, signal=53%
761	ZHAN_V2_LATE_DIFFERENTIATION_GENES	41	0.49	1.36	0.201	0.325	1	161	tags=5%, list=1%, signal=5%			761	REACTOME_MITOTIC_METAPHASE_AND_ANAPHASE	218	-0.4	-1.19	0.115	0.665	1	3102	tags=34%, list=22%, signal=43%
762	SAKAI_TUMOR_INFILTRATING_MONOCYTES_DN	69	0.49	1.36	0.142	0.326	1	823	tags=17%, list=6%, signal=18%			762	REACTOME_DISASSEMBLY_OF_THE_DESTRUCTION_COMPLEX_AND_RECRUITMENT_OF_AXIN_TO_THE_MEMBRANE	27	-0.51	-1.19	0.224	0.665	1	633	tags=19%, list=5%, signal=19%
763	AIYAR_COBRA1_TARGETS_UP	35	0.51	1.35	0.168	0.327	1	1271	tags=29%, list=9%, signal=31%			763	SERVITJA_ISLET_HNF1A_TARGETS_DN	71	-0.43	-1.19	0.185	0.666	1	2646	tags=24%, list=19%, signal=29%
764	BIOCARTA_NO1_PATHWAY	25	0.53	1.35	0.177	0.326	1	213	tags=12%, list=2%, signal=12%			764	LEE_LIVER_CANCER_E2F1_DN	43	-0.46	-1.19	0.2	0.666	1	4025	tags=47%, list=29%, signal=65%
765	REACTOME_REGULATION_OF_RUNX3_EXPRESSION_AND_ACTIVITY	51	0.49	1.35	0.198	0.327	1	327	tags=12%, list=2%, signal=12%			765	GOLDRATH_HOMEOSTATIC_PROLIFERATION	136	-0.41	-1.19	0.134	0.666	1	2957	tags=32%, list=21%, signal=40%
766	BAKKER_FOXO3_TARGETS_UP	53	0.48	1.35	0.155	0.327	1	131	tags=6%, list=1%, signal=6%			766	PARENT_MTOR_SIGNALING_UP	487	-0.37	-1.19	0.075	0.667	1	3705	tags=32%, list=27%, signal=42%
767	WP_COPPER_HOMEOSTASIS	40	0.52	1.35	0.179	0.327	1	0	tags=3%, list=0%, signal=2%			767	WP_7Q1123_COPY_NUMBER_VARIATION_SYNDROME	77	-0.44	-1.19	0.179	0.667	1	1613	tags=21%, list=12%, signal=23%
768	WP_EXERCISEINDUCED_CIRCADIAN_REGULATION	38	0.5	1.35	0.19	0.327	1	646	tags=18%, list=5%, signal=19%			768	JAZAG_TGFB1_SIGNALING_VIA_SMAD4_UP	83	-0.44	-1.19	0.168	0.667	1	1103	tags=17%, list=8%, signal=18%
769	PASINI_SUZ12_TARGETS_UP	90	0.46	1.35	0.135	0.326	1	1004	tags=17%, list=7%, signal=18%			769	PID_HDAC_CLASSII_PATHWAY	33	-0.48	-1.19	0.232	0.667	1	2326	tags=48%, list=17%, signal=58%
770	YAMASHITA_LIVER_CANCER_STEM_CELL_UP	38	0.48	1.35	0.178	0.328	1	81	tags=8%, list=1%, signal=8%			770	REACTOME_EPHA_MEDIATED_GROWTH_CONE_COLLAPSE	23	-0.5	-1.19	0.225	0.668	1	2006	tags=35%, list=14%, signal=41%
771	MIKKELSEN_MCV6_ICP_WITH_H3K4ME3_AND_H3K27ME3	23	0.52	1.35	0.161	0.328	1	2322	tags=35%, list=17%, signal=42%			771	GAVIN_FOXP3_TARGETS_CLUSTER_P2	71	-0.44	-1.19	0.197	0.667	1	2185	tags=30%, list=16%, signal=35%
772	WANG_HCP_PROSTATE_CANCER	85	0.49	1.35	0.144	0.328	1	682	tags=12%, list=5%, signal=12%			772	REACTOME_HCMV_EARLY_EVENTS	65	-0.45	-1.19	0.201	0.667	1	2131	tags=29%, list=15%, signal=34%
773	IVANOVA_HEMATOPOIESIS_STEM_CELL	153	0.42	1.35	0.053	0.328	1	654	tags=12%, list=5%, signal=12%			773	PECE_MAMMARY_STEM_CELL_DN	129	-0.41	-1.19	0.145	0.667	1	3471	tags=38%, list=25%, signal=50%
774	JOHANSSON_GLIOMAGENESIS_BY_PDGFB_UP	52	0.49	1.35	0.168	0.327	1	552	tags=13%, list=4%, signal=14%			774	REACTOME_INTERACTIONS_OF_VPR_WITH_HOST_CELLULAR_PROTEINS	34	-0.48	-1.19	0.231	0.667	1	4991	tags=50%, list=36%, signal=78%
775	HADDAD_T_LYMPHOCYTE_AND_NK_PROGENITOR_DN	58	0.47	1.35	0.148	0.328	1	153	tags=10%, list=1%, signal=10%			775	BIOCARTA_NDKDYNAMIN_PATHWAY	17	-0.55	-1.19	0.24	0.667	1	4063	tags=41%, list=29%, signal=58%
776	KEGG_RENAL_CELL_CARCINOMA	67	0.48	1.35	0.136	0.328	1	233	tags=3%, list=2%, signal=3%			776	WP_RESISTIN_AS_A_REGULATOR_OF_INFLAMMATION	32	-0.48	-1.19	0.215	0.668	1	1378	tags=19%, list=10%, signal=21%
777	LEI_MYB_TARGETS	272	0.39	1.35	0.017	0.328	1	1271	tags=19%, list=9%, signal=21%			777	FARMER_BREAST_CANCER_APOCRINE_VS_LUMINAL	278	-0.39	-1.19	0.105	0.668	1	3048	tags=28%, list=22%, signal=36%
778	DIRMEIER_LMP1_RESPONSE_LATE_DN	27	0.52	1.35	0.175	0.328	1	89	tags=15%, list=1%, signal=15%			778	ABBUD_LIF_SIGNALING_1_DN	25	-0.5	-1.19	0.243	0.668	1	2237	tags=28%, list=16%, signal=33%
779	REACTOME_TICAM1_RIP1_MEDIATED_IKK_COMPLEX_RECRUITMENT	16	0.53	1.35	0.163	0.329	1	481	tags=19%, list=3%, signal=19%			779	SIG_REGULATION_OF_THE_ACTIN_CYTOSKELETON_BY_RHO_GTPASES	31	-0.49	-1.19	0.228	0.669	1	3007	tags=42%, list=22%, signal=53%
780	LUI_THYROID_CANCER_PAX8_PPARG_DN	39	0.51	1.35	0.18	0.329	1	999	tags=26%, list=7%, signal=28%			780	LEE_CALORIE_RESTRICTION_NEOCORTEX_DN	54	-0.45	-1.19	0.211	0.668	1	1854	tags=22%, list=13%, signal=26%
781	REACTOME_SELECTIVE_AUTOPHAGY	68	0.49	1.34	0.122	0.329	1	915	tags=19%, list=7%, signal=20%			781	WP_AMYOTROPHIC_LATERAL_SCLEROSIS_ALS	34	-0.49	-1.19	0.213	0.671	1	2320	tags=32%, list=17%, signal=39%
782	GENTILE_UV_HIGH_DOSE_DN	258	0.38	1.34	0.026	0.33	1	636	tags=8%, list=5%, signal=8%			782	IWANAGA_CARCINOGENESIS_BY_KRAS_DN	95	-0.42	-1.19	0.188	0.672	1	1786	tags=16%, list=13%, signal=18%
783	PID_VEGFR1_PATHWAY	25	0.53	1.34	0.195	0.33	1	1002	tags=16%, list=7%, signal=17%			783	WP_TRANSSULFURATION_AND_ONE_CARBON_METABOLISM	28	-0.49	-1.19	0.239	0.673	1	3705	tags=54%, list=27%, signal=73%
784	MANNE_COVID19_NONICU_VS_HEALTHY_DONOR_PLATELETS_UP	118	0.44	1.34	0.107	0.331	1	1769	tags=25%, list=13%, signal=28%			784	WAMUNYOKOLI_OVARIAN_CANCER_GRADES_1_2_UP	129	-0.41	-1.19	0.161	0.673	1	3340	tags=36%, list=24%, signal=48%
785	REACTOME_SARS_COV_1_INFECTION	44	0.49	1.34	0.204	0.331	1	1557	tags=25%, list=11%, signal=28%			785	IRITANI_MAD1_TARGETS_DN	40	-0.47	-1.19	0.222	0.674	1	3654	tags=35%, list=26%, signal=47%
786	TSAI_RESPONSE_TO_IONIZING_RADIATION	128	0.43	1.34	0.081	0.331	1	742	tags=14%, list=5%, signal=15%			786	REACTOME_NR1H3_NR1H2_REGULATE_GENE_EXPRESSION_LINKED_TO_CHOLESTEROL_TRANSPORT_AND_EFFLUX	34	-0.48	-1.19	0.239	0.674	1	2719	tags=32%, list=20%, signal=40%
787	FLECHNER_PBL_KIDNEY_TRANSPLANT_OK_VS_DONOR_UP	137	0.43	1.34	0.09	0.331	1	347	tags=7%, list=3%, signal=7%			787	REACTOME_M_PHASE	333	-0.38	-1.18	0.101	0.674	1	2470	tags=28%, list=18%, signal=34%
788	WP_IMATINIB_AND_CHRONIC_MYELOID_LEUKEMIA	19	0.52	1.34	0.158	0.33	1	1099	tags=32%, list=8%, signal=34%			788	REACTOME_TRNA_AMINOACYLATION	24	-0.51	-1.18	0.249	0.678	1	3838	tags=50%, list=28%, signal=69%
789	GRAESSMANN_APOPTOSIS_BY_SERUM_DEPRIVATION_DN	203	0.4	1.34	0.047	0.333	1	1073	tags=10%, list=8%, signal=11%			789	WP_FLUOROPYRIMIDINE_ACTIVITY	29	-0.49	-1.18	0.225	0.681	1	2304	tags=24%, list=17%, signal=29%
790	REACTOME_INTRACELLULAR_SIGNALING_BY_SECOND_MESSENGERS	273	0.37	1.34	0.009	0.334	1	588	tags=7%, list=4%, signal=7%			790	BOYLAN_MULTIPLE_MYELOMA_C_CLUSTER_UP	33	-0.49	-1.18	0.22	0.681	1	1741	tags=21%, list=13%, signal=24%
791	REACTOME_NEGATIVE_REGULATION_OF_NOTCH4_SIGNALING	50	0.5	1.34	0.18	0.334	1	538	tags=14%, list=4%, signal=15%			791	WAKASUGI_HAVE_ZNF143_BINDING_SITES	53	-0.45	-1.18	0.221	0.682	1	2345	tags=34%, list=17%, signal=41%
792	GRADE_COLON_VS_RECTAL_CANCER_UP	33	0.51	1.33	0.189	0.334	1	1009	tags=15%, list=7%, signal=16%			792	BROWNE_HCMV_INFECTION_6HR_DN	143	-0.4	-1.18	0.16	0.686	1	2111	tags=22%, list=15%, signal=26%
793	TORCHIA_TARGETS_OF_EWSR1_FLI1_FUSION_TOP20_UP	19	0.56	1.33	0.181	0.335	1	1452	tags=37%, list=10%, signal=41%			793	REACTOME_MITOCHONDRIAL_TRNA_AMINOACYLATION	18	-0.53	-1.18	0.238	0.686	1	3006	tags=44%, list=22%, signal=57%
794	REACTOME_SIGNALING_BY_FGFR3	33	0.5	1.33	0.181	0.334	1	708	tags=12%, list=5%, signal=13%			794	CHANG_IMMORTALIZED_BY_HPV31_UP	57	-0.44	-1.18	0.212	0.686	1	2808	tags=35%, list=20%, signal=44%
795	CAIRO_LIVER_DEVELOPMENT_UP	143	0.41	1.33	0.056	0.334	1	696	tags=9%, list=5%, signal=9%			795	HOSHIDA_LIVER_CANCER_SUBCLASS_S1	217	-0.39	-1.18	0.133	0.687	1	1541	tags=18%, list=11%, signal=19%
796	REACTOME_NEGATIVE_REGULATION_OF_MET_ACTIVITY	19	0.54	1.33	0.121	0.334	1	1074	tags=26%, list=8%, signal=28%			796	WHITFIELD_CELL_CYCLE_G2_M	182	-0.4	-1.18	0.137	0.69	1	2094	tags=26%, list=15%, signal=30%
797	REACTOME_N_GLYCAN_TRIMMING_IN_THE_ER_AND_CALNEXIN_CALRETICULIN_CYCLE	33	0.51	1.33	0.169	0.333	1	112	tags=12%, list=1%, signal=12%			797	REACTOME_TRAF6_MEDIATED_NF_KB_ACTIVATION	21	-0.51	-1.18	0.266	0.689	1	4619	tags=52%, list=33%, signal=78%
798	ZIRN_TRETINOIN_RESPONSE_UP	16	0.55	1.33	0.158	0.334	1	1595	tags=38%, list=12%, signal=42%			798	DEURIG_T_CELL_PROLYMPHOCYTIC_LEUKEMIA_DN	278	-0.38	-1.18	0.116	0.689	1	2157	tags=23%, list=16%, signal=27%
799	EPPERT_HSC_R	106	0.45	1.33	0.075	0.334	1	517	tags=12%, list=4%, signal=13%			799	GUTIERREZ_MULTIPLE_MYELOMA_UP	32	-0.48	-1.18	0.25	0.689	1	1805	tags=34%, list=13%, signal=39%
800	SHIN_B_CELL_LYMPHOMA_CLUSTER_7	24	0.53	1.33	0.162	0.334	1	11	tags=4%, list=0%, signal=4%			800	GAVIN_IL2_RESPONSIVE_FOXP3_TARGETS_UP	17	-0.54	-1.18	0.244	0.688	1	1446	tags=24%, list=10%, signal=26%
801	REACTOME_TRANSLATION_OF_SARS_COV_2_STRUCTURAL_PROTEINS	42	0.52	1.33	0.186	0.335	1	291	tags=12%, list=2%, signal=12%			801	TERAO_AOX4_TARGETS_SKIN_DN	20	-0.52	-1.18	0.268	0.688	1	497	tags=15%, list=4%, signal=16%
802	REACTOME_POST_CHAPERONIN_TUBULIN_FOLDING_PATHWAY	17	0.55	1.33	0.152	0.335	1	1149	tags=29%, list=8%, signal=32%			802	BIOCARTA_CERAMIDE_PATHWAY	21	-0.51	-1.18	0.25	0.687	1	4173	tags=52%, list=30%, signal=75%
803	PID_IL4_2PATHWAY	55	0.47	1.33	0.203	0.338	1	1409	tags=25%, list=10%, signal=28%			803	PECE_MAMMARY_STEM_CELL_UP	105	-0.41	-1.18	0.177	0.686	1	1162	tags=19%, list=8%, signal=21%
804	JISON_SICKLE_CELL_DISEASE_UP	159	0.42	1.32	0.073	0.34	1	1095	tags=21%, list=8%, signal=23%			804	SEIDEN_MET_SIGNALING	19	-0.52	-1.18	0.267	0.687	1	1020	tags=26%, list=7%, signal=28%
805	TIEN_INTESTINE_PROBIOTICS_2HR_UP	23	0.53	1.32	0.185	0.339	1	333	tags=9%, list=2%, signal=9%			805	WP_CARDIAC_HYPERTROPHIC_RESPONSE	52	-0.45	-1.18	0.217	0.686	1	2326	tags=29%, list=17%, signal=35%
806	REACTOME_E3_UBIQUITIN_LIGASES_UBIQUITINATE_TARGET_PROTEINS	40	0.49	1.32	0.205	0.339	1	533	tags=15%, list=4%, signal=16%			806	REACTOME_RHOF_GTPASE_CYCLE	39	-0.47	-1.18	0.246	0.685	1	3502	tags=41%, list=25%, signal=55%
807	REACTOME_SARS_COV_2_INFECTION	61	0.47	1.32	0.167	0.339	1	1557	tags=25%, list=11%, signal=28%			807	REACTOME_G2_M_CHECKPOINTS	131	-0.41	-1.18	0.176	0.685	1	2211	tags=29%, list=16%, signal=34%
808	REACTOME_APC_CDC20_MEDIATED_DEGRADATION_OF_NEK2A	23	0.53	1.32	0.171	0.338	1	58	tags=9%, list=0%, signal=9%			808	STEIN_ESTROGEN_RESPONSE_NOT_VIA_ESRRA	16	-0.53	-1.18	0.25	0.684	1	1289	tags=25%, list=9%, signal=28%
809	MIKKELSEN_ES_ICP_WITH_H3K27ME3	22	0.52	1.32	0.173	0.339	1	1353	tags=23%, list=10%, signal=25%			809	FISCHER_G2_M_CELL_CYCLE	220	-0.39	-1.18	0.128	0.684	1	2252	tags=25%, list=16%, signal=29%
810	ZHONG_RESPONSE_TO_AZACITIDINE_AND_TSA_UP	142	0.42	1.32	0.058	0.34	1	1048	tags=11%, list=8%, signal=11%			810	REACTOME_THROMBOXANE_SIGNALLING_THROUGH_TP_RECEPTOR	20	-0.52	-1.18	0.242	0.684	1	439	tags=15%, list=3%, signal=15%
811	VARELA_ZMPSTE24_TARGETS_UP	40	0.47	1.32	0.176	0.34	1	1133	tags=23%, list=8%, signal=24%			811	MOOTHA_GLYCOGEN_METABOLISM	16	-0.55	-1.18	0.257	0.687	1	3560	tags=50%, list=26%, signal=67%
812	TIAN_TNF_SIGNALING_VIA_NFKB	21	0.54	1.32	0.183	0.341	1	11	tags=5%, list=0%, signal=5%			812	FARMER_BREAST_CANCER_APOCRINE_VS_BASAL	279	-0.38	-1.18	0.124	0.688	1	2264	tags=23%, list=16%, signal=27%
813	AMIT_SERUM_RESPONSE_480_MCF10A	28	0.51	1.32	0.183	0.341	1	1243	tags=32%, list=9%, signal=35%			813	NIKOLSKY_BREAST_CANCER_6P24_P22_AMPLICON	20	-0.52	-1.18	0.274	0.687	1	2514	tags=30%, list=18%, signal=37%
814	SESTO_RESPONSE_TO_UV_C7	54	0.48	1.32	0.175	0.34	1	718	tags=13%, list=5%, signal=14%			814	FLECHNER_BIOPSY_KIDNEY_TRANSPLANT_REJECTED_VS_OK_DN	466	-0.37	-1.18	0.092	0.687	1	2443	tags=23%, list=18%, signal=27%
815	DELLA_RESPONSE_TO_TSA_AND_BUTYRATE	19	0.53	1.32	0.163	0.341	1	1048	tags=26%, list=8%, signal=28%			815	WEIGEL_OXIDATIVE_STRESS_BY_HNE_AND_TBH	55	-0.45	-1.18	0.233	0.686	1	2191	tags=33%, list=16%, signal=39%
816	BIOCARTA_SPPA_PATHWAY	16	0.54	1.32	0.147	0.34	1	1500	tags=31%, list=11%, signal=35%			816	KYNG_ENVIRONMENTAL_STRESS_RESPONSE_UP	44	-0.46	-1.17	0.229	0.69	1	1367	tags=30%, list=10%, signal=33%
817	WP_TRANSLATION_INHIBITORS_IN_CHRONICALLY_ACTIVATED_PDGFRA_CELLS	43	0.49	1.32	0.185	0.342	1	740	tags=14%, list=5%, signal=15%			817	HIRSCH_CELLULAR_TRANSFORMATION_SIGNATURE_DN	91	-0.43	-1.17	0.189	0.692	1	2375	tags=23%, list=17%, signal=28%
818	YIH_RESPONSE_TO_ARSENITE_C3	26	0.49	1.32	0.179	0.342	1	606	tags=15%, list=4%, signal=16%			818	BOUDOUKHA_BOUND_BY_IGF2BP2	94	-0.42	-1.17	0.186	0.691	1	1106	tags=19%, list=8%, signal=21%
819	CAIRO_LIVER_DEVELOPMENT_DN	177	0.4	1.31	0.031	0.344	1	1717	tags=22%, list=12%, signal=25%			819	CHIANG_LIVER_CANCER_SUBCLASS_INTERFERON_UP	17	-0.53	-1.17	0.281	0.69	1	2620	tags=47%, list=19%, signal=58%
820	SUNG_METASTASIS_STROMA_UP	96	0.46	1.31	0.128	0.343	1	259	tags=5%, list=2%, signal=5%			820	RUTELLA_RESPONSE_TO_HGF_UP	377	-0.37	-1.17	0.11	0.691	1	2891	tags=24%, list=21%, signal=30%
821	DORSEY_GAB2_TARGETS	24	0.52	1.31	0.191	0.344	1	1630	tags=42%, list=12%, signal=47%			821	WP_GPCRS_CLASS_A_RHODOPSINLIKE	114	-0.41	-1.17	0.187	0.69	1	2724	tags=22%, list=20%, signal=27%
822	CADWELL_ATG16L1_TARGETS_DN	53	0.48	1.31	0.18	0.343	1	1546	tags=17%, list=11%, signal=19%			822	NIKOLSKY_BREAST_CANCER_20Q12_Q13_AMPLICON	99	-0.41	-1.17	0.192	0.691	1	3534	tags=25%, list=26%, signal=34%
823	REACTOME_RESPONSE_TO_ELEVATED_PLATELET_CYTOSOLIC_CA2	111	0.43	1.31	0.112	0.346	1	1014	tags=16%, list=7%, signal=17%			823	REACTOME_INCRETIN_SYNTHESIS_SECRETION_AND_INACTIVATION	15	-0.55	-1.17	0.277	0.691	1	174	tags=13%, list=1%, signal=13%
824	REACTOME_N_GLYCAN_ANTENNAE_ELONGATION_IN_THE_MEDIAL_TRANS_GOLGI	21	0.53	1.31	0.185	0.346	1	1475	tags=29%, list=11%, signal=32%			824	FIGUEROA_AML_METHYLATION_CLUSTER_6_DN	22	-0.51	-1.17	0.247	0.691	1	661	tags=18%, list=5%, signal=19%
825	KIM_WT1_TARGETS_12HR_UP	144	0.42	1.31	0.091	0.347	1	306	tags=5%, list=2%, signal=5%			825	STREICHER_LSM1_TARGETS_UP	40	-0.46	-1.17	0.228	0.69	1	1926	tags=33%, list=14%, signal=38%
826	JINESH_BLEBBISHIELD_TRANSFORMED_STEM_CELL_SPHERES_UP	131	0.42	1.3	0.076	0.35	1	640	tags=8%, list=5%, signal=9%			826	PARK_HSC_AND_MULTIPOTENT_PROGENITORS	40	-0.46	-1.17	0.254	0.69	1	900	tags=18%, list=6%, signal=19%
827	REACTOME_TGF_BETA_RECEPTOR_SIGNALING_ACTIVATES_SMADS	31	0.51	1.3	0.205	0.35	1	58	tags=10%, list=0%, signal=10%			827	DAIRKEE_CANCER_PRONE_RESPONSE_BPA	47	-0.45	-1.17	0.241	0.69	1	3297	tags=30%, list=24%, signal=39%
828	REACTOME_METABOLISM_OF_NITRIC_OXIDE_NOS3_ACTIVATION_AND_REGULATION	15	0.53	1.3	0.181	0.35	1	350	tags=13%, list=3%, signal=14%			828	WP_HIPPOMERLIN_SIGNALING_DYSREGULATION	98	-0.42	-1.17	0.182	0.689	1	1295	tags=12%, list=9%, signal=13%
829	PID_RB_1PATHWAY	57	0.46	1.3	0.196	0.35	1	31	tags=4%, list=0%, signal=4%			829	HOLLERN_EMT_BREAST_TUMOR_DN	96	-0.42	-1.17	0.194	0.689	1	2535	tags=20%, list=18%, signal=24%
830	REACTOME_DEGRADATION_OF_AXIN	52	0.47	1.3	0.178	0.349	1	327	tags=12%, list=2%, signal=12%			830	KEGG_BLADDER_CANCER	37	-0.47	-1.17	0.242	0.692	1	1208	tags=14%, list=9%, signal=15%
831	WAMUNYOKOLI_OVARIAN_CANCER_GRADES_1_2_DN	60	0.47	1.3	0.188	0.349	1	566	tags=10%, list=4%, signal=10%			831	SILIGAN_TARGETS_OF_EWS_FLI1_FUSION_DN	16	-0.53	-1.17	0.274	0.695	1	1056	tags=25%, list=8%, signal=27%
832	MCLACHLAN_DENTAL_CARIES_DN	59	0.48	1.3	0.183	0.351	1	231	tags=7%, list=2%, signal=7%			832	MULLIGHAN_NPM1_MUTATED_SIGNATURE_1_UP	222	-0.39	-1.17	0.135	0.695	1	2080	tags=21%, list=15%, signal=24%
833	SAGIV_CD24_TARGETS_DN	38	0.48	1.3	0.234	0.351	1	1887	tags=29%, list=14%, signal=33%			833	MATTIOLI_MULTIPLE_MYELOMA_WITH_14Q32_TRANSLOCATIONS	31	-0.48	-1.17	0.242	0.695	1	1172	tags=16%, list=8%, signal=18%
834	MUELLER_METHYLATED_IN_GLIOBLASTOMA	25	0.5	1.3	0.174	0.35	1	1054	tags=20%, list=8%, signal=22%			834	KYNG_DNA_DAMAGE_BY_GAMMA_AND_UV_RADIATION	64	-0.43	-1.17	0.229	0.695	1	1684	tags=23%, list=12%, signal=27%
835	REACTOME_NEUTROPHIL_DEGRANULATION	416	0.35	1.3	0.043	0.35	1	552	tags=11%, list=4%, signal=11%			835	KAAB_HEART_ATRIUM_VS_VENTRICLE_DN	224	-0.39	-1.17	0.139	0.695	1	2106	tags=18%, list=15%, signal=21%
836	WP_VEGFAVEGFR2_SIGNALING_PATHWAY	389	0.35	1.3	0.033	0.351	1	1013	tags=14%, list=7%, signal=14%			836	DACOSTA_UV_RESPONSE_VIA_ERCC3_TTD_DN	80	-0.42	-1.17	0.187	0.695	1	3132	tags=35%, list=23%, signal=45%
837	OUELLET_CULTURED_OVARIAN_CANCER_INVASIVE_VS_LMP_DN	19	0.54	1.3	0.192	0.351	1	266	tags=21%, list=2%, signal=21%			837	BROWNE_HCMV_INFECTION_12HR_UP	92	-0.42	-1.17	0.187	0.695	1	2501	tags=25%, list=18%, signal=30%
838	MEBARKI_HCC_PROGENITOR_WNT_UP_CTNNB1_INDEPENDENT	15	0.53	1.3	0.167	0.354	1	2349	tags=40%, list=17%, signal=48%			838	KEGG_MELANOGENESIS	75	-0.43	-1.17	0.204	0.695	1	1060	tags=15%, list=8%, signal=16%
839	COATES_MACROPHAGE_M1_VS_M2_DN	73	0.45	1.29	0.199	0.355	1	1009	tags=19%, list=7%, signal=21%			839	SPIELMAN_LYMPHOBLAST_EUROPEAN_VS_ASIAN_2FC_DN	17	-0.53	-1.17	0.265	0.695	1	2682	tags=41%, list=19%, signal=51%
840	REACTOME_DEGRADATION_OF_DVL	53	0.46	1.29	0.207	0.355	1	538	tags=13%, list=4%, signal=14%			840	BONOME_OVARIAN_CANCER_SURVIVAL_SUBOPTIMAL_DEBULKING	423	-0.37	-1.17	0.11	0.695	1	4317	tags=36%, list=31%, signal=50%
841	EINAV_INTERFERON_SIGNATURE_IN_CANCER	21	0.53	1.29	0.186	0.355	1	1789	tags=33%, list=13%, signal=38%			841	DACOSTA_UV_RESPONSE_VIA_ERCC3_XPCS_UP	22	-0.51	-1.17	0.27	0.696	1	2285	tags=32%, list=16%, signal=38%
842	FLECHNER_BIOPSY_KIDNEY_TRANSPLANT_REJECTED_VS_OK_UP	79	0.47	1.29	0.162	0.357	1	1138	tags=23%, list=8%, signal=25%			842	PID_INSULIN_GLUCOSE_PATHWAY	24	-0.5	-1.17	0.245	0.702	1	322	tags=13%, list=2%, signal=13%
843	LEE_LIVER_CANCER_E2F1_UP	53	0.48	1.29	0.223	0.357	1	231	tags=11%, list=2%, signal=11%			843	BILANGES_RAPAMYCIN_SENSITIVE_GENES	34	-0.47	-1.17	0.257	0.702	1	2128	tags=24%, list=15%, signal=28%
844	BLANCO_MELO_COVID19_SARS_COV_2_POS_PATIENT_LUNG_TISSUE_UP	118	0.42	1.29	0.096	0.356	1	1478	tags=21%, list=11%, signal=24%			844	KEGG_JAK_STAT_SIGNALING_PATHWAY	109	-0.41	-1.17	0.206	0.702	1	1258	tags=17%, list=9%, signal=18%
845	RHEIN_ALL_GLUCOCORTICOID_THERAPY_DN	340	0.36	1.29	0.03	0.357	1	514	tags=7%, list=4%, signal=7%			845	REACTOME_METABOLISM_OF_NUCLEOTIDES	86	-0.41	-1.17	0.223	0.702	1	2902	tags=28%, list=21%, signal=35%
846	REACTOME_FORMATION_OF_TUBULIN_FOLDING_INTERMEDIATES_BY_CCT_TRIC	19	0.54	1.29	0.192	0.357	1	786	tags=26%, list=6%, signal=28%			846	REACTOME_MTORC1_MEDIATED_SIGNALLING	24	-0.5	-1.17	0.254	0.702	1	4369	tags=46%, list=32%, signal=67%
847	RAMPON_ENRICHED_LEARNING_ENVIRONMENT_LATE_UP	18	0.52	1.29	0.16	0.358	1	491	tags=17%, list=4%, signal=17%			847	HOFMANN_MYELODYSPLASTIC_SYNDROM_LOW_RISK_DN	23	-0.5	-1.17	0.265	0.701	1	2	tags=4%, list=0%, signal=4%
848	QI_HYPOXIA	120	0.42	1.29	0.083	0.358	1	1048	tags=13%, list=8%, signal=14%			848	WP_G13_SIGNALING_PATHWAY	36	-0.47	-1.17	0.262	0.701	1	3196	tags=42%, list=23%, signal=54%
849	REACTOME_RHOBTB_GTPASE_CYCLE	33	0.48	1.29	0.206	0.358	1	254	tags=9%, list=2%, signal=9%			849	WP_DIFFERENTIATION_PATHWAY	31	-0.48	-1.17	0.256	0.702	1	3454	tags=29%, list=25%, signal=39%
850	MORI_SMALL_PRE_BII_LYMPHOCYTE_DN	68	0.47	1.29	0.158	0.358	1	462	tags=10%, list=3%, signal=11%			850	WANG_CLIM2_TARGETS_DN	155	-0.4	-1.16	0.172	0.702	1	3262	tags=30%, list=24%, signal=39%
851	LI_CISPLATIN_RESISTANCE_DN	23	0.53	1.29	0.222	0.359	1	678	tags=22%, list=5%, signal=23%			851	REACTOME_ION_TRANSPORT_BY_P_TYPE_ATPASES	44	-0.46	-1.16	0.261	0.703	1	1273	tags=16%, list=9%, signal=17%
852	THEILGAARD_NEUTROPHIL_AT_SKIN_WOUND_UP	68	0.45	1.29	0.185	0.359	1	1125	tags=16%, list=8%, signal=18%			852	KEGG_UBIQUITIN_MEDIATED_PROTEOLYSIS	122	-0.4	-1.16	0.188	0.702	1	4511	tags=48%, list=33%, signal=70%
853	WNT_SIGNALING	69	0.46	1.29	0.161	0.359	1	1155	tags=19%, list=8%, signal=20%			853	LINDGREN_BLADDER_CANCER_WITH_LOH_IN_CHR9Q	107	-0.41	-1.16	0.186	0.702	1	2301	tags=21%, list=17%, signal=26%
854	BLANCO_MELO_BETA_INTERFERON_TREATED_BRONCHIAL_EPITHELIAL_CELLS_UP	305	0.35	1.28	0.043	0.359	1	1325	tags=14%, list=10%, signal=15%			854	LEE_LIVER_CANCER_MYC_TGFA_DN	48	-0.44	-1.16	0.243	0.702	1	4577	tags=35%, list=33%, signal=53%
855	REACTOME_SIGNALING_BY_NOTCH	167	0.39	1.28	0.064	0.359	1	570	tags=8%, list=4%, signal=9%			855	KEGG_ACUTE_MYELOID_LEUKEMIA	53	-0.45	-1.16	0.237	0.703	1	1378	tags=17%, list=10%, signal=19%
856	BENNETT_SYSTEMIC_LUPUS_ERYTHEMATOSUS	24	0.48	1.28	0.182	0.359	1	1634	tags=38%, list=12%, signal=42%			856	WOTTON_RUNX_TARGETS_DN	25	-0.49	-1.16	0.256	0.702	1	3544	tags=48%, list=26%, signal=64%
857	CUI_TCF21_TARGETS_DN	27	0.5	1.28	0.2	0.36	1	12	tags=4%, list=0%, signal=4%			857	ANDERSEN_CHOLANGIOCARCINOMA_CLASS1	34	-0.47	-1.16	0.25	0.703	1	1583	tags=21%, list=11%, signal=23%
858	MAHAJAN_RESPONSE_TO_IL1A_DN	63	0.48	1.28	0.201	0.36	1	709	tags=11%, list=5%, signal=12%			858	TSENG_ADIPOGENIC_POTENTIAL_DN	38	-0.47	-1.16	0.241	0.702	1	2969	tags=32%, list=21%, signal=40%
859	BLANCO_MELO_COVID19_BRONCHIAL_EPITHELIAL_CELLS_SARS_COV_2_INFECTION_UP	104	0.43	1.28	0.138	0.36	1	1795	tags=25%, list=13%, signal=29%			859	REACTOME_SENSORY_PROCESSING_OF_SOUND	62	-0.43	-1.16	0.23	0.703	1	2817	tags=19%, list=20%, signal=24%
860	LINSLEY_MIR16_TARGETS	194	0.39	1.28	0.062	0.361	1	31	tags=2%, list=0%, signal=2%			860	ENGELMANN_CANCER_PROGENITORS_DN	46	-0.45	-1.16	0.246	0.704	1	1572	tags=22%, list=11%, signal=24%
861	JINESH_BLEBBISHIELD_TO_IMMUNE_CELL_FUSION_PBSHMS_DN	303	0.36	1.28	0.058	0.361	1	1111	tags=15%, list=8%, signal=16%			861	KEGG_NATURAL_KILLER_CELL_MEDIATED_CYTOTOXICITY	90	-0.42	-1.16	0.198	0.704	1	3582	tags=30%, list=26%, signal=40%
862	WP_PLATELETMEDIATED_INTERACTIONS_WITH_VASCULAR_AND_CIRCULATING_CELLS	16	0.51	1.28	0.171	0.361	1	1136	tags=25%, list=8%, signal=27%			862	REACTOME_FGFR2_ALTERNATIVE_SPLICING	24	-0.5	-1.16	0.261	0.703	1	3066	tags=38%, list=22%, signal=48%
863	REN_ALVEOLAR_RHABDOMYOSARCOMA_DN	383	0.34	1.28	0.025	0.361	1	411	tags=6%, list=3%, signal=6%			863	TARTE_PLASMA_CELL_VS_B_LYMPHOCYTE_DN	33	-0.47	-1.16	0.239	0.704	1	3140	tags=33%, list=23%, signal=43%
864	CHO_NR4A1_TARGETS	23	0.5	1.28	0.18	0.363	1	568	tags=22%, list=4%, signal=23%			864	WAKABAYASHI_ADIPOGENESIS_PPARG_RXRA_BOUND_WITH_H4K20ME1_MARK	140	-0.4	-1.16	0.175	0.706	1	3440	tags=32%, list=25%, signal=42%
865	LIANG_SILENCED_BY_METHYLATION_UP	19	0.53	1.28	0.219	0.363	1	2156	tags=42%, list=16%, signal=50%			865	MEBARKI_HCC_PROGENITOR_WNT_DN_BLOCKED_BY_FZD8CRD	41	-0.46	-1.16	0.248	0.707	1	3208	tags=29%, list=23%, signal=38%
866	REACTOME_HEDGEHOG_LIGAND_BIOGENESIS	57	0.47	1.28	0.198	0.363	1	419	tags=12%, list=3%, signal=13%			866	ENK_UV_RESPONSE_KERATINOCYTE_DN	438	-0.37	-1.16	0.123	0.706	1	2388	tags=27%, list=17%, signal=32%
867	WP_WNT_SIGNALING	89	0.44	1.28	0.172	0.363	1	1155	tags=18%, list=8%, signal=19%			867	VERNELL_RETINOBLASTOMA_PATHWAY_UP	67	-0.43	-1.16	0.232	0.706	1	3090	tags=55%, list=22%, signal=71%
868	DACOSTA_UV_RESPONSE_VIA_ERCC3_UP	280	0.36	1.27	0.059	0.364	1	842	tags=12%, list=6%, signal=13%			868	NOUZOVA_TRETINOIN_AND_H4_ACETYLATION	122	-0.4	-1.16	0.214	0.708	1	3290	tags=34%, list=24%, signal=45%
869	REACTOME_SIGNALING_BY_FGFR1	38	0.47	1.27	0.21	0.364	1	708	tags=13%, list=5%, signal=14%			869	REACTOME_ASSEMBLY_OF_THE_PRE_REPLICATIVE_COMPLEX	65	-0.43	-1.16	0.24	0.708	1	1430	tags=29%, list=10%, signal=32%
870	MCMURRAY_TP53_HRAS_COOPERATION_RESPONSE_UP	23	0.5	1.27	0.181	0.365	1	131	tags=13%, list=1%, signal=13%			870	JISON_SICKLE_CELL_DISEASE_DN	155	-0.39	-1.16	0.177	0.708	1	1737	tags=23%, list=13%, signal=26%
871	VERHAAK_GLIOBLASTOMA_CLASSICAL	128	0.42	1.27	0.127	0.365	1	844	tags=7%, list=6%, signal=7%			871	BYSTRYKH_HEMATOPOIESIS_STEM_CELL_AND_BRAIN_QTL_TRANS	138	-0.4	-1.16	0.185	0.71	1	2972	tags=28%, list=21%, signal=35%
872	VART_KSHV_INFECTION_ANGIOGENIC_MARKERS_DN	103	0.42	1.27	0.159	0.365	1	1659	tags=25%, list=12%, signal=28%			872	NATSUME_RESPONSE_TO_INTERFERON_BETA_DN	46	-0.45	-1.16	0.265	0.711	1	2479	tags=33%, list=18%, signal=40%
873	ELVIDGE_HIF1A_TARGETS_UP	66	0.44	1.27	0.195	0.366	1	1265	tags=21%, list=9%, signal=23%			873	SCHAEFFER_PROSTATE_DEVELOPMENT_6HR_DN	423	-0.36	-1.16	0.134	0.71	1	3322	tags=32%, list=24%, signal=41%
874	ENK_UV_RESPONSE_EPIDERMIS_DN	457	0.33	1.27	0.027	0.366	1	447	tags=6%, list=3%, signal=6%			874	SHEPARD_BMYB_TARGETS	57	-0.44	-1.16	0.233	0.713	1	3848	tags=37%, list=28%, signal=51%
875	MARTENS_BOUND_BY_PML_RARA_FUSION	405	0.35	1.27	0.012	0.367	1	1300	tags=13%, list=9%, signal=14%			875	TOOKER_GEMCITABINE_RESISTANCE_UP	69	-0.42	-1.16	0.222	0.714	1	2443	tags=23%, list=18%, signal=28%
876	WP_SENESCENCE_AND_AUTOPHAGY_IN_CANCER	94	0.43	1.27	0.156	0.367	1	78	tags=2%, list=1%, signal=2%			876	REACTOME_MTOR_SIGNALLING	41	-0.46	-1.16	0.245	0.716	1	4452	tags=44%, list=32%, signal=65%
877	REACTOME_TRANSLESION_SYNTHESIS_BY_POLH	18	0.51	1.27	0.213	0.367	1	58	tags=11%, list=0%, signal=11%			877	WP_SIMPLIFIED_INTERACTION_MAP_BETWEEN_LOXL4_AND_OXIDATIVE_STRESS_PATHWAY	17	-0.53	-1.16	0.301	0.715	1	2886	tags=29%, list=21%, signal=37%
878	FARMER_BREAST_CANCER_CLUSTER_3	15	0.52	1.27	0.199	0.369	1	1026	tags=27%, list=7%, signal=29%			878	REACTOME_ENERGY_DEPENDENT_REGULATION_OF_MTOR_BY_LKB1_AMPK	29	-0.48	-1.16	0.271	0.717	1	5296	tags=55%, list=38%, signal=89%
879	HAHTOLA_CTCL_CUTANEOUS	20	0.51	1.27	0.209	0.369	1	265	tags=15%, list=2%, signal=15%			879	BIOCARTA_MCALPAIN_PATHWAY	18	-0.52	-1.16	0.295	0.716	1	4252	tags=50%, list=31%, signal=72%
880	REACTOME_TRANSLESION_SYNTHESIS_BY_POLK	16	0.53	1.26	0.225	0.37	1	58	tags=13%, list=0%, signal=13%			880	OISHI_CHOLANGIOMA_STEM_CELL_LIKE_UP	298	-0.37	-1.16	0.164	0.716	1	4159	tags=35%, list=30%, signal=49%
881	REACTOME_INTRINSIC_PATHWAY_OF_FIBRIN_CLOT_FORMATION	18	0.51	1.26	0.202	0.37	1	2195	tags=44%, list=16%, signal=53%			881	NIKOLSKY_BREAST_CANCER_12Q13_Q21_AMPLICON	37	-0.46	-1.16	0.262	0.715	1	3082	tags=38%, list=22%, signal=49%
882	REACTOME_REGULATION_OF_PLK1_ACTIVITY_AT_G2_M_TRANSITION	85	0.44	1.26	0.175	0.37	1	710	tags=12%, list=5%, signal=12%			882	HANN_RESISTANCE_TO_BCL2_INHIBITOR_DN	30	-0.47	-1.15	0.256	0.717	1	624	tags=17%, list=5%, signal=17%
883	WP_WNT_SIGNALING_PATHWAY_AND_PLURIPOTENCY	80	0.46	1.26	0.167	0.37	1	145	tags=6%, list=1%, signal=6%			883	GRADE_COLON_AND_RECTAL_CANCER_UP	260	-0.38	-1.15	0.151	0.719	1	3049	tags=30%, list=22%, signal=37%
884	WALLACE_PROSTATE_CANCER_RACE_UP	226	0.37	1.26	0.062	0.37	1	1138	tags=18%, list=8%, signal=19%			884	WP_INFLAMMATORY_RESPONSE_PATHWAY	27	-0.49	-1.15	0.27	0.718	1	1246	tags=22%, list=9%, signal=24%
885	XU_HGF_TARGETS_INDUCED_BY_AKT1_6HR	15	0.52	1.26	0.209	0.37	1	1464	tags=40%, list=11%, signal=45%			885	DING_LUNG_CANCER_EXPRESSION_BY_COPY_NUMBER	97	-0.41	-1.15	0.224	0.718	1	3992	tags=37%, list=29%, signal=52%
886	COLLIS_PRKDC_SUBSTRATES	15	0.54	1.26	0.207	0.371	1	570	tags=13%, list=4%, signal=14%			886	RADMACHER_AML_PROGNOSIS	73	-0.42	-1.15	0.233	0.717	1	2193	tags=19%, list=16%, signal=23%
887	PID_INTEGRIN3_PATHWAY	36	0.47	1.26	0.206	0.373	1	1464	tags=36%, list=11%, signal=40%			887	GAZDA_DIAMOND_BLACKFAN_ANEMIA_ERYTHROID_DN	375	-0.37	-1.15	0.154	0.72	1	2844	tags=27%, list=21%, signal=33%
888	MARIADASON_REGULATED_BY_HISTONE_ACETYLATION_UP	56	0.47	1.26	0.227	0.373	1	668	tags=7%, list=5%, signal=7%			888	BIOCARTA_CELLCYCLE_PATHWAY	20	-0.51	-1.15	0.29	0.719	1	1926	tags=30%, list=14%, signal=35%
889	REACTOME_ROS_AND_RNS_PRODUCTION_IN_PHAGOCYTES	31	0.48	1.26	0.222	0.372	1	191	tags=6%, list=1%, signal=7%			889	REACTOME_CITRIC_ACID_CYCLE_TCA_CYCLE	22	-0.51	-1.15	0.284	0.719	1	3719	tags=45%, list=27%, signal=62%
890	ONO_AML1_TARGETS_DN	36	0.49	1.26	0.227	0.373	1	344	tags=17%, list=2%, signal=17%			890	WP_EXTRACELLULAR_VESICLEMEDIATED_SIGNALING_IN_RECIPIENT_CELLS	26	-0.49	-1.15	0.288	0.719	1	4148	tags=46%, list=30%, signal=66%
891	SCHLOSSER_SERUM_RESPONSE_UP	106	0.43	1.25	0.143	0.375	1	10	tags=2%, list=0%, signal=2%			891	PID_EPHA_FWDPATHWAY	29	-0.48	-1.15	0.258	0.719	1	1255	tags=21%, list=9%, signal=23%
892	WP_FOLATE_METABOLISM	55	0.45	1.25	0.217	0.375	1	570	tags=11%, list=4%, signal=11%			892	WP_PURINERGIC_SIGNALING	27	-0.49	-1.15	0.286	0.718	1	2915	tags=33%, list=21%, signal=42%
893	WP_MIR5093P_ALTERATION_OF_YAP1ECM_AXIS	16	0.5	1.25	0.214	0.377	1	2581	tags=38%, list=19%, signal=46%			893	REACTOME_DETOXIFICATION_OF_REACTIVE_OXYGEN_SPECIES	31	-0.47	-1.15	0.264	0.718	1	991	tags=19%, list=7%, signal=21%
894	YAMAZAKI_TCEB3_TARGETS_UP	147	0.39	1.25	0.106	0.378	1	1103	tags=14%, list=8%, signal=15%			894	RORIE_TARGETS_OF_EWSR1_FLI1_FUSION_DN	20	-0.51	-1.15	0.29	0.717	1	1542	tags=20%, list=11%, signal=22%
895	JECHLINGER_EPITHELIAL_TO_MESENCHYMAL_TRANSITION_UP	58	0.44	1.25	0.228	0.378	1	1271	tags=26%, list=9%, signal=28%			895	WEST_ADRENOCORTICAL_TUMOR_UP	273	-0.38	-1.15	0.159	0.718	1	3064	tags=29%, list=22%, signal=37%
896	KRIEG_HYPOXIA_VIA_KDM3A	41	0.47	1.25	0.24	0.381	1	23	tags=5%, list=0%, signal=5%			896	VECCHI_GASTRIC_CANCER_EARLY_UP	360	-0.37	-1.15	0.151	0.717	1	2500	tags=27%, list=18%, signal=32%
897	REACTOME_REGULATION_OF_SIGNALING_BY_CBL	20	0.48	1.25	0.167	0.381	1	58	tags=10%, list=0%, signal=10%			897	WP_SPHINGOLIPID_METABOLISM_GENERAL_OVERVIEW	21	-0.5	-1.15	0.288	0.716	1	2734	tags=29%, list=20%, signal=36%
898	REACTOME_ACTIVATED_NOTCH1_TRANSMITS_SIGNAL_TO_THE_NUCLEUS	28	0.49	1.25	0.251	0.38	1	441	tags=14%, list=3%, signal=15%			898	KEGG_NEUROACTIVE_LIGAND_RECEPTOR_INTERACTION	127	-0.4	-1.15	0.21	0.717	1	2724	tags=23%, list=20%, signal=28%
899	REACTOME_PIWI_INTERACTING_RNA_PIRNA_BIOGENESIS	22	0.49	1.25	0.185	0.381	1	19	tags=5%, list=0%, signal=5%			899	BOSCO_TH1_CYTOTOXIC_MODULE	89	-0.41	-1.15	0.229	0.716	1	2594	tags=29%, list=19%, signal=36%
900	ZHANG_RESPONSE_TO_IKK_INHIBITOR_AND_TNF_UP	186	0.37	1.25	0.088	0.381	1	1066	tags=13%, list=8%, signal=14%			900	HOOI_ST7_TARGETS_UP	75	-0.42	-1.15	0.244	0.716	1	2605	tags=28%, list=19%, signal=34%
901	PID_HIF1A_PATHWAY	18	0.51	1.24	0.212	0.383	1	570	tags=28%, list=4%, signal=29%			901	REACTOME_REGULATION_OF_GLUCOKINASE_BY_GLUCOKINASE_REGULATORY_PROTEIN	29	-0.48	-1.15	0.267	0.716	1	4991	tags=45%, list=36%, signal=70%
902	ICHIBA_GRAFT_VERSUS_HOST_DISEASE_35D_UP	124	0.4	1.24	0.131	0.383	1	684	tags=10%, list=5%, signal=11%			902	WP_SPHINGOLIPID_METABOLISM_INTEGRATED_PATHWAY	22	-0.5	-1.15	0.28	0.718	1	2734	tags=27%, list=20%, signal=34%
903	PID_FAK_PATHWAY	57	0.45	1.24	0.222	0.384	1	233	tags=5%, list=2%, signal=5%			903	GAZDA_DIAMOND_BLACKFAN_ANEMIA_MYELOID_UP	28	-0.48	-1.15	0.276	0.719	1	3348	tags=32%, list=24%, signal=42%
904	WP_MELATONIN_METABOLISM_AND_EFFECTS	29	0.48	1.24	0.222	0.384	1	107	tags=10%, list=1%, signal=10%			904	WP_CILIOPATHIES	154	-0.4	-1.15	0.193	0.719	1	2961	tags=27%, list=21%, signal=33%
905	WP_HUMAN_COMPLEMENT_SYSTEM	70	0.45	1.24	0.272	0.385	1	903	tags=19%, list=7%, signal=20%			905	GRYDER_PAX3FOXO1_TOP_ENHANCERS	403	-0.36	-1.15	0.147	0.722	1	2148	tags=21%, list=16%, signal=24%
906	MARIADASON_RESPONSE_TO_BUTYRATE_SULINDAC_6	43	0.46	1.24	0.232	0.385	1	110	tags=9%, list=1%, signal=9%			906	REACTOME_SUMOYLATION_OF_RNA_BINDING_PROTEINS	43	-0.45	-1.15	0.262	0.723	1	2162	tags=26%, list=16%, signal=30%
907	YAMASHITA_METHYLATED_IN_PROSTATE_CANCER	42	0.46	1.24	0.23	0.385	1	1630	tags=29%, list=12%, signal=32%			907	REACTOME_RUNX1_INTERACTS_WITH_CO_FACTORS_WHOSE_PRECISE_EFFECT_ON_RUNX1_TARGETS_IS_NOT_KNOWN	37	-0.46	-1.15	0.271	0.722	1	2956	tags=41%, list=21%, signal=51%
908	MARCINIAK_ER_STRESS_RESPONSE_VIA_CHOP	20	0.47	1.24	0.199	0.386	1	444	tags=10%, list=3%, signal=10%			908	PID_FAS_PATHWAY	35	-0.46	-1.15	0.269	0.722	1	2827	tags=31%, list=20%, signal=39%
909	APPIERTO_RESPONSE_TO_FENRETINIDE_DN	48	0.44	1.24	0.209	0.387	1	314	tags=8%, list=2%, signal=8%			909	GOLUB_ALL_VS_AML_UP	24	-0.49	-1.15	0.289	0.722	1	2467	tags=38%, list=18%, signal=46%
910	BIOCARTA_AKT_PATHWAY	21	0.5	1.24	0.216	0.387	1	833	tags=19%, list=6%, signal=20%			910	NEWMAN_ERCC6_TARGETS_UP	17	-0.52	-1.15	0.288	0.723	1	2422	tags=35%, list=17%, signal=43%
911	BIOCARTA_TEL_PATHWAY	17	0.51	1.24	0.189	0.388	1	570	tags=18%, list=4%, signal=18%			911	ROSS_AML_OF_FAB_M7_TYPE	68	-0.42	-1.15	0.246	0.722	1	2258	tags=26%, list=16%, signal=31%
912	TAKEDA_TARGETS_OF_NUP98_HOXA9_FUSION_10D_DN	104	0.41	1.23	0.179	0.389	1	429	tags=9%, list=3%, signal=9%			912	GRADE_COLON_VS_RECTAL_CANCER_DN	44	-0.45	-1.15	0.254	0.723	1	2935	tags=32%, list=21%, signal=40%
913	REACTOME_STABILIZATION_OF_P53	53	0.46	1.23	0.249	0.389	1	570	tags=13%, list=4%, signal=14%			913	BOYAULT_LIVER_CANCER_SUBCLASS_G12_UP	35	-0.46	-1.15	0.262	0.722	1	1478	tags=17%, list=11%, signal=19%
914	PARK_TRETINOIN_RESPONSE_AND_RARA_PLZF_FUSION	22	0.47	1.23	0.204	0.39	1	998	tags=27%, list=7%, signal=29%			914	GUO_HEX_TARGETS_UP	69	-0.42	-1.15	0.214	0.722	1	1198	tags=19%, list=9%, signal=21%
915	REACTOME_SIGNALING_BY_ERBB2_IN_CANCER	22	0.5	1.23	0.224	0.39	1	19	tags=5%, list=0%, signal=5%			915	WP_GLYCEROPHOSPHOLIPID_BIOSYNTHETIC_PATHWAY	27	-0.49	-1.15	0.27	0.722	1	5247	tags=56%, list=38%, signal=89%
916	VANASSE_BCL2_TARGETS_DN	54	0.46	1.23	0.229	0.39	1	918	tags=15%, list=7%, signal=16%			916	SIG_CHEMOTAXIS	41	-0.45	-1.15	0.277	0.722	1	3007	tags=34%, list=22%, signal=43%
917	REACTOME_FLT3_SIGNALING	36	0.46	1.23	0.234	0.39	1	708	tags=17%, list=5%, signal=18%			917	WINNEPENNINCKX_MELANOMA_METASTASIS_UP	149	-0.39	-1.15	0.203	0.722	1	1819	tags=29%, list=13%, signal=33%
918	SANA_TNF_SIGNALING_UP	58	0.46	1.23	0.247	0.39	1	1263	tags=17%, list=9%, signal=19%			918	STARK_PREFRONTAL_CORTEX_22Q11_DELETION_UP	168	-0.39	-1.15	0.194	0.722	1	2948	tags=26%, list=21%, signal=33%
919	REACTOME_SIGNALING_BY_FLT3_FUSION_PROTEINS	17	0.49	1.23	0.202	0.391	1	1048	tags=35%, list=8%, signal=38%			919	KYNG_ENVIRONMENTAL_STRESS_RESPONSE_NOT_BY_GAMMA_IN_WS	27	-0.48	-1.15	0.29	0.721	1	981	tags=22%, list=7%, signal=24%
920	PID_IL23_PATHWAY	33	0.46	1.23	0.222	0.39	1	708	tags=15%, list=5%, signal=16%			920	REACTOME_RA_BIOSYNTHESIS_PATHWAY	15	-0.53	-1.15	0.294	0.721	1	4025	tags=47%, list=29%, signal=66%
921	REACTOME_PEROXISOMAL_PROTEIN_IMPORT	55	0.44	1.23	0.25	0.39	1	1023	tags=22%, list=7%, signal=23%			921	BERNARD_PPAPDC1B_TARGETS_DN	48	-0.45	-1.15	0.253	0.723	1	2539	tags=29%, list=18%, signal=36%
922	WP_CONSTITUTIVE_ANDROSTANE_RECEPTOR_PATHWAY	20	0.48	1.23	0.203	0.391	1	953	tags=20%, list=7%, signal=21%			922	LOCKWOOD_AMPLIFIED_IN_LUNG_CANCER	199	-0.38	-1.14	0.171	0.724	1	2998	tags=24%, list=22%, signal=30%
923	BASSO_CD40_SIGNALING_UP	91	0.43	1.23	0.223	0.391	1	893	tags=13%, list=6%, signal=14%			923	MULLIGHAN_NPM1_MUTATED_SIGNATURE_2_UP	118	-0.4	-1.14	0.228	0.724	1	1371	tags=18%, list=10%, signal=20%
924	REACTOME_ASYMMETRIC_LOCALIZATION_OF_PCP_PROTEINS	60	0.44	1.23	0.263	0.39	1	327	tags=12%, list=2%, signal=12%			924	REACTOME_INTERLEUKIN_2_FAMILY_SIGNALING	36	-0.45	-1.14	0.265	0.723	1	954	tags=17%, list=7%, signal=18%
925	REACTOME_AUTOPHAGY	131	0.39	1.23	0.162	0.391	1	915	tags=14%, list=7%, signal=15%			925	WP_NOVEL_INTRACELLULAR_COMPONENTS_OF_RIGILIKE_RECEPTOR_RLR_PATHWAY	52	-0.44	-1.14	0.252	0.725	1	2031	tags=17%, list=15%, signal=20%
926	REACTOME_DEGRADATION_OF_GLI1_BY_THE_PROTEASOME	55	0.45	1.23	0.233	0.391	1	538	tags=13%, list=4%, signal=13%			926	REACTOME_REGULATION_OF_RUNX1_EXPRESSION_AND_ACTIVITY	16	-0.52	-1.14	0.303	0.725	1	2	tags=6%, list=0%, signal=6%
927	REACTOME_LISTERIA_MONOCYTOGENES_ENTRY_INTO_HOST_CELLS	18	0.52	1.23	0.213	0.391	1	58	tags=11%, list=0%, signal=11%			927	PID_SYNDECAN_1_PATHWAY	35	-0.46	-1.14	0.289	0.724	1	1346	tags=14%, list=10%, signal=16%
928	HE_PTEN_TARGETS_UP	17	0.49	1.23	0.203	0.391	1	1399	tags=35%, list=10%, signal=39%			928	REACTOME_REGULATION_OF_TP53_ACTIVITY_THROUGH_ACETYLATION	30	-0.47	-1.14	0.279	0.724	1	3892	tags=37%, list=28%, signal=51%
929	BAE_BRCA1_TARGETS_UP	64	0.44	1.23	0.223	0.391	1	201	tags=9%, list=1%, signal=9%			929	ZHAN_VARIABLE_EARLY_DIFFERENTIATION_GENES_DN	29	-0.47	-1.14	0.285	0.724	1	2106	tags=28%, list=15%, signal=32%
930	LU_IL4_SIGNALING	83	0.44	1.23	0.18	0.39	1	823	tags=14%, list=6%, signal=15%			930	WP_EICOSANOID_METABOLISM_VIA_CYCLO_OXYGENASES_COX	24	-0.49	-1.14	0.302	0.727	1	1191	tags=13%, list=9%, signal=14%
931	INGRAM_SHH_TARGETS_UP	105	0.4	1.23	0.186	0.391	1	269	tags=7%, list=2%, signal=7%			931	BRUINS_UVC_RESPONSE_VIA_TP53_GROUP_D	216	-0.38	-1.14	0.189	0.729	1	2873	tags=25%, list=21%, signal=31%
932	REACTOME_SEMAPHORIN_INTERACTIONS	58	0.44	1.22	0.261	0.392	1	145	tags=7%, list=1%, signal=7%			932	LEIN_LOCALIZED_TO_DISTAL_AND_PROXIMAL_DENDRITES	16	-0.53	-1.14	0.304	0.73	1	3876	tags=50%, list=28%, signal=69%
933	IWANAGA_CARCINOGENESIS_BY_KRAS_PTEN_DN	287	0.34	1.22	0.056	0.392	1	788	tags=8%, list=6%, signal=8%			933	REACTOME_DAG_AND_IP3_SIGNALING	35	-0.46	-1.14	0.289	0.731	1	3876	tags=49%, list=28%, signal=67%
934	BLALOCK_ALZHEIMERS_DISEASE_INCIPIENT_DN	146	0.4	1.22	0.153	0.392	1	489	tags=9%, list=4%, signal=9%			934	WATANABE_COLON_CANCER_MSI_VS_MSS_UP	19	-0.51	-1.14	0.294	0.73	1	1833	tags=26%, list=13%, signal=30%
935	GRUETZMANN_PANCREATIC_CANCER_DN	154	0.38	1.22	0.117	0.392	1	287	tags=5%, list=2%, signal=5%			935	ZHAN_MULTIPLE_MYELOMA_UP	54	-0.44	-1.14	0.255	0.73	1	2944	tags=35%, list=21%, signal=45%
936	KLEIN_TARGETS_OF_BCR_ABL1_FUSION	42	0.44	1.22	0.238	0.393	1	476	tags=10%, list=3%, signal=10%			936	REACTOME_RNA_POLYMERASE_I_TRANSCRIPTION_INITIATION	44	-0.45	-1.14	0.279	0.729	1	1869	tags=23%, list=13%, signal=26%
937	WP_SELENIUM_MICRONUTRIENT_NETWORK	69	0.43	1.22	0.267	0.393	1	505	tags=10%, list=4%, signal=10%			937	LEE_AGING_CEREBELLUM_DN	56	-0.43	-1.14	0.264	0.733	1	2	tags=2%, list=0%, signal=2%
938	SENESE_HDAC3_TARGETS_UP	415	0.31	1.22	0	0.393	1	905	tags=12%, list=7%, signal=12%			938	WP_MECHANOREGULATION_AND_PATHOLOGY_OF_YAPTAZ_VIA_HIPPO_AND_NONHIPPO_MECHANISMS	41	-0.45	-1.14	0.265	0.732	1	1024	tags=15%, list=7%, signal=16%
939	ICHIBA_GRAFT_VERSUS_HOST_DISEASE_D7_UP	97	0.42	1.22	0.174	0.393	1	711	tags=18%, list=5%, signal=18%			939	FAELT_B_CLL_WITH_VH3_21_DN	44	-0.45	-1.14	0.262	0.732	1	3538	tags=39%, list=26%, signal=52%
940	WP_TNF_ALPHA_SIGNALING_PATHWAY	92	0.44	1.22	0.208	0.394	1	122	tags=3%, list=1%, signal=3%			940	ZHAN_LATE_DIFFERENTIATION_GENES_DN	16	-0.53	-1.14	0.3	0.732	1	901	tags=19%, list=7%, signal=20%
941	GAUSSMANN_MLL_AF4_FUSION_TARGETS_A_DN	72	0.42	1.22	0.236	0.395	1	3	tags=1%, list=0%, signal=1%			941	DOUGLAS_BMI1_TARGETS_UP	479	-0.36	-1.14	0.154	0.732	1	3496	tags=29%, list=25%, signal=37%
942	HU_GENOTOXIN_ACTION_DIRECT_VS_INDIRECT_24HR	44	0.46	1.22	0.258	0.395	1	504	tags=7%, list=4%, signal=7%			942	REACTOME_RNA_POLYMERASE_I_TRANSCRIPTION	48	-0.44	-1.14	0.284	0.733	1	2052	tags=23%, list=15%, signal=27%
943	UEDA_PERIFERAL_CLOCK	151	0.38	1.22	0.11	0.395	1	1037	tags=13%, list=7%, signal=13%			943	BIOCARTA_IL7_PATHWAY	15	-0.54	-1.14	0.325	0.733	1	366	tags=13%, list=3%, signal=14%
944	YORDY_RECIPROCAL_REGULATION_BY_ETS1_AND_SP100_DN	53	0.45	1.22	0.247	0.395	1	351	tags=15%, list=3%, signal=15%			944	KYNG_RESPONSE_TO_H2O2_VIA_ERCC6_DN	39	-0.45	-1.14	0.273	0.732	1	1632	tags=18%, list=12%, signal=20%
945	BUFFA_HYPOXIA_METAGENE	48	0.45	1.22	0.237	0.395	1	1214	tags=25%, list=9%, signal=27%			945	REACTOME_DAP12_INTERACTIONS	31	-0.48	-1.14	0.288	0.733	1	3582	tags=42%, list=26%, signal=56%
946	REACTOME_TP53_REGULATES_TRANSCRIPTION_OF_ADDITIONAL_CELL_CYCLE_GENES_WHOSE_EXACT_ROLE_IN_THE_P53_PATHWAY_REMAIN_UNCERTAIN	19	0.5	1.22	0.243	0.395	1	570	tags=16%, list=4%, signal=16%			946	KEGG_PROXIMAL_TUBULE_BICARBONATE_RECLAMATION	16	-0.53	-1.14	0.306	0.734	1	107	tags=6%, list=1%, signal=6%
947	JIANG_AGING_HYPOTHALAMUS_DN	29	0.46	1.21	0.222	0.396	1	1166	tags=21%, list=8%, signal=23%			947	SAKAI_CHRONIC_HEPATITIS_VS_LIVER_CANCER_UP	74	-0.42	-1.14	0.258	0.736	1	2196	tags=26%, list=16%, signal=30%
948	ZHANG_TARGETS_OF_EWSR1_FLI1_FUSION	75	0.42	1.21	0.232	0.396	1	120	tags=5%, list=1%, signal=5%			948	KORKOLA_SEMINOMA_UP	37	-0.45	-1.14	0.282	0.736	1	4348	tags=32%, list=31%, signal=47%
949	SMITH_TERT_TARGETS_DN	75	0.42	1.21	0.245	0.396	1	1	tags=1%, list=0%, signal=1%			949	REACTOME_SYNTHESIS_OF_PA	31	-0.47	-1.14	0.29	0.735	1	5359	tags=39%, list=39%, signal=63%
950	LI_LUNG_CANCER	36	0.46	1.21	0.22	0.396	1	260	tags=19%, list=2%, signal=20%			950	FINETTI_BREAST_CANCERS_KINOME_GRAY	15	-0.53	-1.14	0.319	0.735	1	1378	tags=40%, list=10%, signal=44%
951	IGARASHI_ATF4_TARGETS_DN	82	0.43	1.21	0.23	0.395	1	1277	tags=17%, list=9%, signal=19%			951	WP_CHEMOKINE_SIGNALING_PATHWAY	138	-0.39	-1.14	0.227	0.736	1	1378	tags=17%, list=10%, signal=19%
952	GROSS_HYPOXIA_VIA_ELK3_ONLY_UP	30	0.47	1.21	0.223	0.397	1	1133	tags=20%, list=8%, signal=22%			952	REACTOME_REGULATION_OF_LIPID_METABOLISM_BY_PPARALPHA	109	-0.4	-1.14	0.238	0.737	1	3643	tags=32%, list=26%, signal=43%
953	RICKMAN_HEAD_AND_NECK_CANCER_B	21	0.49	1.21	0.223	0.396	1	231	tags=5%, list=2%, signal=5%			953	BIOCARTA_MEF2D_PATHWAY	18	-0.51	-1.14	0.299	0.737	1	2869	tags=44%, list=21%, signal=56%
954	REACTOME_RND1_GTPASE_CYCLE	39	0.45	1.21	0.254	0.396	1	708	tags=23%, list=5%, signal=24%			954	KEGG_O_GLYCAN_BIOSYNTHESIS	22	-0.49	-1.14	0.317	0.737	1	1940	tags=18%, list=14%, signal=21%
955	MULLIGHAN_MLL_SIGNATURE_1_DN	195	0.37	1.21	0.129	0.396	1	409	tags=8%, list=3%, signal=8%			955	JIANG_HYPOXIA_CANCER	57	-0.43	-1.13	0.254	0.74	1	2015	tags=19%, list=15%, signal=22%
956	HELLER_HDAC_TARGETS_UP	256	0.35	1.21	0.098	0.396	1	660	tags=9%, list=5%, signal=9%			956	SMID_BREAST_CANCER_BASAL_UP	486	-0.36	-1.13	0.161	0.739	1	2065	tags=20%, list=15%, signal=23%
957	STEARMAN_TUMOR_FIELD_EFFECT_UP	31	0.46	1.21	0.213	0.396	1	1195	tags=19%, list=9%, signal=21%			957	PAL_PRMT5_TARGETS_DN	20	-0.5	-1.13	0.322	0.741	1	4434	tags=45%, list=32%, signal=66%
958	ZHAN_MULTIPLE_MYELOMA_DN	31	0.44	1.21	0.21	0.4	1	1564	tags=32%, list=11%, signal=36%			958	REACTOME_SPHINGOLIPID_METABOLISM	73	-0.42	-1.13	0.267	0.742	1	1028	tags=15%, list=7%, signal=16%
959	CHAUHAN_RESPONSE_TO_METHOXYESTRADIOL_DN	96	0.41	1.21	0.229	0.4	1	1138	tags=22%, list=8%, signal=24%			959	BURTON_ADIPOGENESIS_11	49	-0.43	-1.13	0.287	0.743	1	2330	tags=27%, list=17%, signal=32%
960	LEE_RECENT_THYMIC_EMIGRANT	198	0.36	1.21	0.162	0.4	1	288	tags=6%, list=2%, signal=6%			960	WP_MECP2_AND_ASSOCIATED_RETT_SYNDROME	55	-0.42	-1.13	0.274	0.743	1	4122	tags=44%, list=30%, signal=62%
961	SHIPP_DLBCL_VS_FOLLICULAR_LYMPHOMA_UP	41	0.46	1.2	0.272	0.402	1	162	tags=7%, list=1%, signal=7%			961	ONO_FOXP3_TARGETS_DN	40	-0.45	-1.13	0.304	0.744	1	1786	tags=30%, list=13%, signal=34%
962	IKEDA_MIR30_TARGETS_UP	111	0.4	1.2	0.204	0.402	1	241	tags=5%, list=2%, signal=5%			962	GRESHOCK_CANCER_COPY_NUMBER_UP	276	-0.37	-1.13	0.176	0.744	1	1733	tags=22%, list=13%, signal=25%
963	SESTO_RESPONSE_TO_UV_C0	101	0.42	1.2	0.208	0.403	1	255	tags=9%, list=2%, signal=9%			963	ALONSO_METASTASIS_DN	17	-0.52	-1.13	0.311	0.746	1	371	tags=12%, list=3%, signal=12%
964	ROSS_ACUTE_MYELOID_LEUKEMIA_CBF	72	0.43	1.2	0.218	0.402	1	347	tags=10%, list=3%, signal=10%			964	CHNG_MULTIPLE_MYELOMA_HYPERPLOID_UP	43	-0.44	-1.13	0.303	0.746	1	193	tags=12%, list=1%, signal=12%
965	PROVENZANI_METASTASIS_UP	166	0.38	1.2	0.147	0.403	1	514	tags=8%, list=4%, signal=8%			965	TAKEDA_TARGETS_OF_NUP98_HOXA9_FUSION_6HR_UP	69	-0.42	-1.13	0.265	0.747	1	2722	tags=30%, list=20%, signal=38%
966	HALMOS_CEBPA_TARGETS_DN	35	0.47	1.2	0.261	0.402	1	1904	tags=23%, list=14%, signal=26%			966	KYNG_DNA_DAMAGE_BY_GAMMA_RADIATION	63	-0.41	-1.13	0.275	0.747	1	1860	tags=22%, list=13%, signal=26%
967	RATTENBACHER_BOUND_BY_CELF1	331	0.33	1.2	0.046	0.403	1	912	tags=8%, list=7%, signal=8%			967	KEGG_P53_SIGNALING_PATHWAY	61	-0.42	-1.13	0.264	0.747	1	2388	tags=31%, list=17%, signal=37%
968	RODRIGUES_DCC_TARGETS_DN	104	0.4	1.2	0.209	0.403	1	397	tags=7%, list=3%, signal=7%			968	REACTOME_HDR_THROUGH_HOMOLOGOUS_RECOMBINATION_HRR	63	-0.42	-1.13	0.285	0.749	1	2178	tags=35%, list=16%, signal=41%
969	WANG_RESPONSE_TO_BEXAROTENE_DN	22	0.47	1.2	0.199	0.404	1	866	tags=18%, list=6%, signal=19%			969	REACTOME_RUNX2_REGULATES_BONE_DEVELOPMENT	28	-0.47	-1.13	0.3	0.75	1	2520	tags=32%, list=18%, signal=39%
970	REACTOME_FORMATION_OF_TC_NER_PRE_INCISION_COMPLEX	52	0.43	1.2	0.263	0.404	1	1275	tags=19%, list=9%, signal=21%			970	MATZUK_SPERMATOCYTE	62	-0.43	-1.13	0.267	0.749	1	2388	tags=26%, list=17%, signal=31%
971	LEE_AGING_CEREBELLUM_UP	64	0.44	1.2	0.275	0.404	1	914	tags=17%, list=7%, signal=18%			971	NAKAMURA_ADIPOGENESIS_LATE_UP	90	-0.41	-1.13	0.259	0.749	1	4441	tags=44%, list=32%, signal=65%
972	LIANG_HEMATOPOIESIS_STEM_CELL_NUMBER_SMALL_VS_HUGE_DN	31	0.45	1.2	0.235	0.405	1	232	tags=10%, list=2%, signal=10%			972	KEGG_GLYCOSAMINOGLYCAN_BIOSYNTHESIS_HEPARAN_SULFATE	20	-0.5	-1.13	0.312	0.75	1	1914	tags=25%, list=14%, signal=29%
973	WP_PROTEASOME_DEGRADATION	51	0.46	1.2	0.304	0.405	1	327	tags=14%, list=2%, signal=14%			973	REACTOME_CTLA4_INHIBITORY_SIGNALING	21	-0.49	-1.13	0.315	0.749	1	3582	tags=38%, list=26%, signal=51%
974	REACTOME_EXTRA_NUCLEAR_ESTROGEN_SIGNALING	66	0.44	1.2	0.22	0.406	1	266	tags=8%, list=2%, signal=8%			974	MEISSNER_BRAIN_HCP_WITH_H3_UNMETHYLATED	25	-0.48	-1.13	0.3	0.752	1	1532	tags=16%, list=11%, signal=18%
975	KEGG_NEUROTROPHIN_SIGNALING_PATHWAY	112	0.39	1.2	0.215	0.407	1	570	tags=6%, list=4%, signal=6%			975	JI_METASTASIS_REPRESSED_BY_STK11	19	-0.49	-1.13	0.313	0.753	1	2640	tags=37%, list=19%, signal=45%
976	GENTILE_RESPONSE_CLUSTER_D3	48	0.43	1.19	0.28	0.407	1	283	tags=13%, list=2%, signal=13%			976	HOELZEL_NF1_TARGETS_UP	109	-0.39	-1.13	0.245	0.754	1	3004	tags=25%, list=22%, signal=31%
977	HONMA_DOCETAXEL_RESISTANCE	34	0.47	1.19	0.262	0.407	1	796	tags=26%, list=6%, signal=28%			977	LINDGREN_BLADDER_CANCER_CLUSTER_1_DN	335	-0.36	-1.13	0.199	0.756	1	2503	tags=27%, list=18%, signal=33%
978	TONKS_TARGETS_OF_RUNX1_RUNX1T1_FUSION_HSC_UP	159	0.37	1.19	0.154	0.411	1	719	tags=13%, list=5%, signal=14%			978	BERTUCCI_MEDULLARY_VS_DUCTAL_BREAST_CANCER_UP	177	-0.38	-1.12	0.243	0.761	1	2847	tags=25%, list=21%, signal=32%
979	REACTOME_IKK_COMPLEX_RECRUITMENT_MEDIATED_BY_RIP1	19	0.47	1.19	0.237	0.413	1	58	tags=11%, list=0%, signal=11%			979	ICHIBA_GRAFT_VERSUS_HOST_DISEASE_D7_DN	33	-0.46	-1.12	0.308	0.762	1	3185	tags=24%, list=23%, signal=31%
980	KONDO_EZH2_TARGETS	169	0.37	1.19	0.146	0.412	1	1833	tags=17%, list=13%, signal=20%			980	WANG_RECURRENT_LIVER_CANCER_DN	15	-0.53	-1.12	0.322	0.765	1	2036	tags=33%, list=15%, signal=39%
981	CARD_MIR302A_TARGETS	66	0.42	1.19	0.267	0.413	1	79	tags=8%, list=1%, signal=8%			981	WANG_LMO4_TARGETS_UP	305	-0.36	-1.12	0.206	0.765	1	2318	tags=22%, list=17%, signal=26%
982	REACTOME_REGULATION_OF_HMOX1_EXPRESSION_AND_ACTIVITY	62	0.43	1.19	0.254	0.413	1	538	tags=11%, list=4%, signal=12%			982	REACTOME_SUMOYLATION_OF_UBIQUITINYLATION_PROTEINS	37	-0.45	-1.12	0.301	0.765	1	4991	tags=49%, list=36%, signal=76%
983	PID_UPA_UPAR_PATHWAY	33	0.46	1.19	0.261	0.413	1	1453	tags=27%, list=10%, signal=30%			983	REACTOME_SYNTHESIS_OF_LEUKOTRIENES_LT_AND_EOXINS_EX	16	-0.52	-1.12	0.328	0.764	1	3195	tags=38%, list=23%, signal=49%
984	ROZANOV_MMP14_TARGETS_SUBSET	30	0.45	1.19	0.236	0.413	1	1513	tags=23%, list=11%, signal=26%			984	FAELT_B_CLL_WITH_VH3_21_UP	43	-0.44	-1.12	0.307	0.767	1	2118	tags=28%, list=15%, signal=33%
985	KYNG_WERNER_SYNDROM_AND_NORMAL_AGING_UP	71	0.42	1.19	0.243	0.413	1	142	tags=6%, list=1%, signal=6%			985	MULLIGHAN_MLL_SIGNATURE_2_UP	382	-0.36	-1.12	0.19	0.767	1	4027	tags=35%, list=29%, signal=48%
986	HOEBEKE_LYMPHOID_STEM_CELL_DN	80	0.42	1.19	0.265	0.413	1	696	tags=14%, list=5%, signal=14%			986	SARTIPY_NORMAL_AT_INSULIN_RESISTANCE_DN	18	-0.5	-1.12	0.316	0.767	1	2300	tags=33%, list=17%, signal=40%
987	MIKKELSEN_MEF_ICP_WITH_H3K4ME3_AND_H3K27ME3	26	0.44	1.19	0.188	0.413	1	2525	tags=19%, list=18%, signal=23%			987	KIM_ALL_DISORDERS_OLIGODENDROCYTE_NUMBER_CORR_DN	20	-0.49	-1.12	0.32	0.768	1	3502	tags=40%, list=25%, signal=53%
988	WP_EBV_LMP1_SIGNALING	20	0.48	1.19	0.235	0.414	1	271	tags=10%, list=2%, signal=10%			988	TIEN_INTESTINE_PROBIOTICS_2HR_DN	84	-0.4	-1.12	0.284	0.769	1	3199	tags=33%, list=23%, signal=43%
989	BILANGES_SERUM_RESPONSE_TRANSLATION	23	0.46	1.18	0.231	0.414	1	794	tags=26%, list=6%, signal=28%			989	MORI_PLASMA_CELL_DN	35	-0.45	-1.12	0.305	0.769	1	3219	tags=31%, list=23%, signal=41%
990	TAVOR_CEBPA_TARGETS_UP	44	0.44	1.18	0.281	0.417	1	265	tags=16%, list=2%, signal=16%			990	COLINA_TARGETS_OF_4EBP1_AND_4EBP2	317	-0.36	-1.12	0.213	0.768	1	3310	tags=27%, list=24%, signal=35%
991	SABATES_COLORECTAL_ADENOMA_DN	184	0.35	1.18	0.186	0.419	1	1468	tags=14%, list=11%, signal=16%			991	KAMMINGA_SENESCENCE	37	-0.44	-1.12	0.312	0.77	1	2767	tags=32%, list=20%, signal=40%
992	YAMAZAKI_TCEB3_TARGETS_DN	169	0.36	1.18	0.125	0.42	1	467	tags=9%, list=3%, signal=9%			992	AMIT_EGF_RESPONSE_480_MCF10A	36	-0.45	-1.12	0.319	0.77	1	3525	tags=39%, list=25%, signal=52%
993	LOPEZ_TRANSLATION_VIA_FN1_SIGNALING	33	0.44	1.18	0.25	0.419	1	78	tags=9%, list=1%, signal=9%			993	REACTOME_CA_DEPENDENT_EVENTS	31	-0.46	-1.12	0.306	0.77	1	3976	tags=48%, list=29%, signal=68%
994	REACTOME_PCP_CE_PATHWAY	85	0.41	1.18	0.25	0.419	1	385	tags=12%, list=3%, signal=12%			994	GRYDER_PAX3FOXO1_ENHANCERS_KO_DOWN	379	-0.36	-1.12	0.205	0.769	1	2484	tags=22%, list=18%, signal=27%
995	REACTOME_DNA_DAMAGE_RECOGNITION_IN_GG_NER	37	0.43	1.18	0.265	0.419	1	1275	tags=22%, list=9%, signal=24%			995	REACTOME_TRNA_PROCESSING_IN_THE_NUCLEUS	55	-0.42	-1.12	0.301	0.768	1	2167	tags=24%, list=16%, signal=28%
996	PID_ERA_GENOMIC_PATHWAY	58	0.41	1.18	0.273	0.419	1	126	tags=3%, list=1%, signal=3%			996	REACTOME_SEPARATION_OF_SISTER_CHROMATIDS	176	-0.38	-1.12	0.23	0.769	1	1853	tags=24%, list=13%, signal=28%
997	BIOCARTA_GCR_PATHWAY	17	0.46	1.18	0.222	0.419	1	19	tags=6%, list=0%, signal=6%			997	REACTOME_PYRUVATE_METABOLISM_AND_CITRIC_ACID_TCA_CYCLE	51	-0.43	-1.12	0.298	0.772	1	3719	tags=37%, list=27%, signal=51%
998	RAO_BOUND_BY_SALL4	186	0.36	1.18	0.145	0.42	1	720	tags=11%, list=5%, signal=11%			998	PID_EPHB_FWD_PATHWAY	39	-0.44	-1.12	0.3	0.772	1	3976	tags=36%, list=29%, signal=50%
999	UDAYAKUMAR_MED1_TARGETS_DN	209	0.35	1.18	0.179	0.42	1	1200	tags=16%, list=9%, signal=18%			999	DOANE_RESPONSE_TO_ANDROGEN_DN	217	-0.37	-1.12	0.232	0.779	1	3427	tags=32%, list=25%, signal=42%
1000	WANG_CISPLATIN_RESPONSE_AND_XPC_DN	195	0.35	1.18	0.156	0.421	1	523	tags=6%, list=4%, signal=6%			1000	REACTOME_INHIBITION_OF_DNA_RECOMBINATION_AT_TELOMERE	19	-0.49	-1.12	0.336	0.779	1	2905	tags=37%, list=21%, signal=47%
1001	KEGG_FOCAL_ADHESION	172	0.36	1.17	0.195	0.425	1	278	tags=6%, list=2%, signal=6%			1001	BIOCARTA_CTLA4_PATHWAY	17	-0.51	-1.12	0.339	0.778	1	2521	tags=29%, list=18%, signal=36%
1002	KASLER_HDAC7_TARGETS_1_DN	17	0.47	1.17	0.253	0.425	1	1192	tags=35%, list=9%, signal=39%			1002	XU_GH1_AUTOCRINE_TARGETS_DN	113	-0.39	-1.11	0.259	0.78	1	2115	tags=26%, list=15%, signal=30%
1003	GRAHAM_CML_QUIESCENT_VS_NORMAL_QUIESCENT_UP	81	0.42	1.17	0.249	0.427	1	271	tags=6%, list=2%, signal=6%			1003	REACTOME_SNRNP_ASSEMBLY	48	-0.42	-1.11	0.307	0.781	1	4991	tags=42%, list=36%, signal=65%
1004	KEGG_PPAR_SIGNALING_PATHWAY	54	0.44	1.17	0.35	0.43	1	980	tags=15%, list=7%, signal=16%			1004	REACTOME_GENERATION_OF_SECOND_MESSENGER_MOLECULES	25	-0.47	-1.11	0.325	0.781	1	1126	tags=20%, list=8%, signal=22%
1005	KORKOLA_EMBRYONIC_CARCINOMA_VS_SEMINOMA_UP	17	0.47	1.17	0.265	0.43	1	658	tags=24%, list=5%, signal=25%			1005	FONTAINE_PAPILLARY_THYROID_CARCINOMA_UP	56	-0.41	-1.11	0.309	0.782	1	2441	tags=27%, list=18%, signal=32%
1006	SMIRNOV_CIRCULATING_ENDOTHELIOCYTES_IN_CANCER_UP	142	0.37	1.17	0.161	0.43	1	1400	tags=19%, list=10%, signal=21%			1006	REACTOME_CHONDROITIN_SULFATE_BIOSYNTHESIS	17	-0.5	-1.11	0.323	0.783	1	3205	tags=41%, list=23%, signal=54%
1007	JINESH_BLEBBISHIELD_VS_LIVE_CONTROL_DN	223	0.34	1.16	0.187	0.432	1	1667	tags=19%, list=12%, signal=22%			1007	DAZARD_RESPONSE_TO_UV_SCC_DN	105	-0.4	-1.11	0.285	0.783	1	1438	tags=15%, list=10%, signal=17%
1008	WP_FOCAL_ADHESION	174	0.36	1.16	0.178	0.432	1	278	tags=6%, list=2%, signal=6%			1008	WP_CARDIAC_PROGENITOR_DIFFERENTIATION	34	-0.45	-1.11	0.325	0.783	1	2612	tags=24%, list=19%, signal=29%
1009	REACTOME_DEFECTIVE_CFTR_CAUSES_CYSTIC_FIBROSIS	58	0.43	1.16	0.308	0.432	1	327	tags=10%, list=2%, signal=11%			1009	CROMER_METASTASIS_DN	62	-0.42	-1.11	0.316	0.783	1	2061	tags=21%, list=15%, signal=25%
1010	WP_ANDROGEN_RECEPTOR_SIGNALING_PATHWAY	84	0.42	1.16	0.275	0.432	1	145	tags=6%, list=1%, signal=6%			1010	STAMBOLSKY_TARGETS_OF_MUTATED_TP53_UP	36	-0.45	-1.11	0.32	0.786	1	4858	tags=53%, list=35%, signal=81%
1011	PID_VEGFR1_2_PATHWAY	67	0.41	1.16	0.271	0.432	1	278	tags=9%, list=2%, signal=9%			1011	SERVITJA_LIVER_HNF1A_TARGETS_UP	112	-0.39	-1.11	0.277	0.787	1	3328	tags=27%, list=24%, signal=35%
1012	HASLINGER_B_CLL_WITH_17P13_DELETION	20	0.45	1.16	0.244	0.433	1	980	tags=25%, list=7%, signal=27%			1012	HOLLMANN_APOPTOSIS_VIA_CD40_DN	220	-0.37	-1.11	0.239	0.789	1	3861	tags=36%, list=28%, signal=49%
1013	KAPOSI_LIVER_CANCER_MET_UP	18	0.46	1.16	0.243	0.438	1	498	tags=17%, list=4%, signal=17%			1013	GROSS_HYPOXIA_VIA_ELK3_ONLY_DN	41	-0.43	-1.11	0.326	0.788	1	4600	tags=49%, list=33%, signal=73%
1014	REACTOME_INTERLEUKIN_20_FAMILY_SIGNALING	17	0.46	1.16	0.251	0.437	1	662	tags=12%, list=5%, signal=12%			1014	VANHARANTA_UTERINE_FIBROID_WITH_7Q_DELETION_DN	33	-0.45	-1.11	0.319	0.787	1	2704	tags=27%, list=20%, signal=34%
1015	BOYAULT_LIVER_CANCER_SUBCLASS_G3_DN	41	0.41	1.16	0.27	0.439	1	1577	tags=27%, list=11%, signal=30%			1015	OLSSON_E2F3_TARGETS_UP	21	-0.49	-1.11	0.333	0.788	1	2335	tags=33%, list=17%, signal=40%
1016	WP_ERBB_SIGNALING_PATHWAY	78	0.4	1.16	0.278	0.439	1	833	tags=10%, list=6%, signal=11%			1016	WELCSH_BRCA1_TARGETS_UP	176	-0.38	-1.11	0.271	0.789	1	3310	tags=38%, list=24%, signal=49%
1017	NAKAMURA_ADIPOGENESIS_EARLY_UP	48	0.42	1.16	0.273	0.438	1	381	tags=4%, list=3%, signal=4%			1017	WEST_ADRENOCORTICAL_CARCINOMA_VS_ADENOMA_UP	17	-0.51	-1.11	0.346	0.791	1	2110	tags=29%, list=15%, signal=35%
1018	REACTOME_PLASMA_LIPOPROTEIN_CLEARANCE	32	0.44	1.16	0.273	0.438	1	858	tags=16%, list=6%, signal=17%			1018	REACTOME_INTRA_GOLGI_AND_RETROGRADE_GOLGI_TO_ER_TRAFFIC	180	-0.37	-1.11	0.264	0.795	1	3736	tags=36%, list=27%, signal=49%
1019	PID_CMYB_PATHWAY	75	0.41	1.16	0.246	0.438	1	153	tags=8%, list=1%, signal=8%			1019	FIGUEROA_AML_METHYLATION_CLUSTER_5_DN	33	-0.45	-1.11	0.324	0.798	1	916	tags=15%, list=7%, signal=16%
1020	HELLER_HDAC_TARGETS_SILENCED_BY_METHYLATION_DN	240	0.34	1.15	0.141	0.438	1	573	tags=11%, list=4%, signal=11%			1020	NIKOLSKY_BREAST_CANCER_8Q12_Q22_AMPLICON	102	-0.39	-1.11	0.286	0.797	1	3118	tags=28%, list=23%, signal=36%
1021	CHEN_ETV5_TARGETS_SERTOLI	21	0.47	1.15	0.264	0.44	1	618	tags=19%, list=4%, signal=20%			1021	GRAHAM_NORMAL_QUIESCENT_VS_NORMAL_DIVIDING_UP	46	-0.43	-1.11	0.309	0.8	1	918	tags=15%, list=7%, signal=16%
1022	MOOTHA_PGC	392	0.31	1.15	0.15	0.441	1	1029	tags=10%, list=7%, signal=11%			1022	REACTOME_MISCELLANEOUS_TRANSPORT_AND_BINDING_EVENTS	20	-0.49	-1.11	0.359	0.802	1	2934	tags=35%, list=21%, signal=44%
1023	WP_FOCAL_ADHESIONPI3KAKTMTORSIGNALING_PATHWAY	251	0.33	1.15	0.124	0.442	1	1570	tags=20%, list=11%, signal=22%			1023	COATES_MACROPHAGE_M1_VS_M2_UP	79	-0.4	-1.1	0.291	0.806	1	3145	tags=35%, list=23%, signal=46%
1024	REACTOME_APC_C_CDH1_MEDIATED_DEGRADATION_OF_CDC20_AND_OTHER_APC_C_CDH1_TARGETED_PROTEINS_IN_LATE_MITOSIS_EARLY_G1	69	0.4	1.15	0.335	0.443	1	327	tags=9%, list=2%, signal=9%			1024	REACTOME_RETROGRADE_TRANSPORT_AT_THE_TRANS_GOLGI_NETWORK	46	-0.43	-1.1	0.307	0.808	1	3711	tags=41%, list=27%, signal=56%
1025	REACTOME_PURINERGIC_SIGNALING_IN_LEISHMANIASIS_INFECTION	26	0.43	1.15	0.241	0.443	1	1123	tags=19%, list=8%, signal=21%			1025	LUI_THYROID_CANCER_CLUSTER_2	42	-0.44	-1.1	0.339	0.808	1	1766	tags=21%, list=13%, signal=24%
1026	REACTOME_DECTIN_1_MEDIATED_NONCANONICAL_NF_KB_SIGNALING	59	0.42	1.15	0.315	0.443	1	327	tags=10%, list=2%, signal=10%			1026	PEPPER_CHRONIC_LYMPHOCYTIC_LEUKEMIA_UP	23	-0.47	-1.1	0.332	0.809	1	703	tags=17%, list=5%, signal=18%
1027	REACTOME_RUNX1_REGULATES_TRANSCRIPTION_OF_GENES_INVOLVED_IN_DIFFERENTIATION_OF_HSCS	67	0.4	1.15	0.273	0.443	1	327	tags=10%, list=2%, signal=11%			1027	REACTOME_CA2_PATHWAY	54	-0.42	-1.1	0.316	0.81	1	2862	tags=28%, list=21%, signal=35%
1028	VALK_AML_WITH_FLT3_ITD	33	0.43	1.15	0.217	0.443	1	1211	tags=30%, list=9%, signal=33%			1028	KOBAYASHI_EGFR_SIGNALING_24HR_UP	73	-0.4	-1.1	0.316	0.811	1	2687	tags=25%, list=19%, signal=30%
1029	LEIN_NEURON_MARKERS	51	0.41	1.15	0.287	0.443	1	937	tags=12%, list=7%, signal=13%			1029	IKEDA_MIR1_TARGETS_UP	52	-0.42	-1.1	0.339	0.811	1	4732	tags=48%, list=34%, signal=73%
1030	VALK_AML_CLUSTER_15	28	0.43	1.15	0.246	0.443	1	103	tags=14%, list=1%, signal=14%			1030	JAATINEN_HEMATOPOIETIC_STEM_CELL_UP	274	-0.36	-1.1	0.242	0.811	1	2546	tags=27%, list=18%, signal=32%
1031	REACTOME_DEACTIVATION_OF_THE_BETA_CATENIN_TRANSACTIVATING_COMPLEX	35	0.44	1.15	0.275	0.443	1	116	tags=11%, list=1%, signal=11%			1031	REACTOME_AMINO_ACIDS_REGULATE_MTORC1	51	-0.42	-1.1	0.327	0.815	1	3482	tags=33%, list=25%, signal=44%
1032	MA_MYELOID_DIFFERENTIATION_UP	33	0.46	1.15	0.291	0.442	1	1105	tags=21%, list=8%, signal=23%			1032	KEGG_MELANOMA	55	-0.41	-1.1	0.315	0.815	1	1208	tags=13%, list=9%, signal=14%
1033	PURBEY_TARGETS_OF_CTBP1_NOT_SATB1_DN	311	0.31	1.15	0.109	0.442	1	825	tags=7%, list=6%, signal=7%			1033	WP_RELATIONSHIP_BETWEEN_INFLAMMATION_COX2_AND_EGFR	23	-0.47	-1.1	0.35	0.815	1	3976	tags=39%, list=29%, signal=55%
1034	REACTOME_ANTIVIRAL_MECHANISM_BY_IFN_STIMULATED_GENES	71	0.42	1.15	0.344	0.442	1	309	tags=8%, list=2%, signal=9%			1034	CREIGHTON_ENDOCRINE_THERAPY_RESISTANCE_1	445	-0.34	-1.1	0.235	0.816	1	3393	tags=27%, list=24%, signal=34%
1035	SHEPARD_BMYB_MORPHOLINO_UP	193	0.34	1.15	0.154	0.442	1	946	tags=10%, list=7%, signal=11%			1035	FIGUEROA_AML_METHYLATION_CLUSTER_7_UP	93	-0.39	-1.1	0.323	0.815	1	3379	tags=33%, list=24%, signal=44%
1036	REACTOME_REGULATION_OF_RAS_BY_GAPS	65	0.41	1.15	0.268	0.443	1	538	tags=12%, list=4%, signal=13%			1036	WP_ANGIOPOIETIN_LIKE_PROTEIN_8_REGULATORY_PATHWAY	115	-0.39	-1.1	0.316	0.816	1	4746	tags=47%, list=34%, signal=71%
1037	KIM_MYCL1_AMPLIFICATION_TARGETS_DN	16	0.46	1.14	0.257	0.444	1	1248	tags=25%, list=9%, signal=27%			1037	LIU_TARGETS_OF_VMYB_VS_CMYB_DN	37	-0.44	-1.1	0.341	0.816	1	3187	tags=38%, list=23%, signal=49%
1038	RIGGI_EWING_SARCOMA_PROGENITOR_UP	323	0.31	1.14	0.147	0.444	1	1453	tags=15%, list=10%, signal=16%			1038	AGUIRRE_PANCREATIC_CANCER_COPY_NUMBER_UP	253	-0.36	-1.1	0.27	0.815	1	2821	tags=26%, list=20%, signal=33%
1039	REACTOME_SEALING_OF_THE_NUCLEAR_ENVELOPE_NE_BY_ESCRT_III	23	0.46	1.14	0.258	0.444	1	1109	tags=26%, list=8%, signal=28%			1039	BIOCARTA_NOS1_PATHWAY	16	-0.5	-1.1	0.363	0.817	1	2764	tags=38%, list=20%, signal=47%
1040	YAN_ESCAPE_FROM_ANOIKIS	21	0.46	1.14	0.268	0.444	1	789	tags=24%, list=6%, signal=25%			1040	PLASARI_TGFB1_SIGNALING_VIA_NFIC_1HR_DN	87	-0.4	-1.1	0.307	0.816	1	3207	tags=30%, list=23%, signal=39%
1041	WP_PRION_DISEASE_PATHWAY	33	0.42	1.14	0.285	0.444	1	13	tags=3%, list=0%, signal=3%			1041	MADAN_DPPA4_TARGETS	36	-0.44	-1.1	0.352	0.817	1	2856	tags=33%, list=21%, signal=42%
1042	KEGG_WNT_SIGNALING_PATHWAY	121	0.37	1.14	0.19	0.444	1	1076	tags=16%, list=8%, signal=17%			1042	CHARAFE_BREAST_CANCER_LUMINAL_VS_MESENCHYMAL_UP	367	-0.35	-1.1	0.247	0.818	1	3218	tags=23%, list=23%, signal=29%
1043	MANNE_COVID19_ICU_VS_HEALTHY_DONOR_PLATELETS_UP	102	0.38	1.14	0.273	0.444	1	1579	tags=19%, list=11%, signal=21%			1043	BROWNE_HCMV_INFECTION_1HR_UP	40	-0.44	-1.1	0.346	0.818	1	3198	tags=33%, list=23%, signal=42%
1044	WP_ENDOMETRIAL_CANCER	59	0.39	1.14	0.288	0.444	1	4	tags=2%, list=0%, signal=2%			1044	LINDGREN_BLADDER_CANCER_CLUSTER_3_DN	197	-0.37	-1.1	0.287	0.817	1	1233	tags=10%, list=9%, signal=11%
1045	REACTOME_TAK1_ACTIVATES_NFKB_BY_PHOSPHORYLATION_AND_ACTIVATION_OF_IKKS_COMPLEX	28	0.44	1.14	0.28	0.445	1	58	tags=7%, list=0%, signal=7%			1045	EHLERS_ANEUPLOIDY_UP	37	-0.44	-1.1	0.352	0.817	1	3966	tags=41%, list=29%, signal=57%
1046	REACTOME_OVARIAN_TUMOR_DOMAIN_PROTEASES	35	0.44	1.14	0.298	0.447	1	664	tags=14%, list=5%, signal=15%			1046	REACTOME_HCMV_INFECTION	86	-0.4	-1.1	0.322	0.816	1	2131	tags=24%, list=15%, signal=29%
1047	KARLSSON_TGFB1_TARGETS_UP	114	0.38	1.14	0.284	0.447	1	450	tags=5%, list=3%, signal=5%			1047	FONTAINE_FOLLICULAR_THYROID_ADENOMA_DN	58	-0.41	-1.1	0.325	0.816	1	2761	tags=33%, list=20%, signal=41%
1048	BLANCO_MELO_COVID19_SARS_COV_2_INFECTION_A594_ACE2_EXPRESSING_CELLS_RUXOLITINIB_DN	59	0.4	1.14	0.28	0.448	1	6	tags=2%, list=0%, signal=2%			1048	KOKKINAKIS_METHIONINE_DEPRIVATION_48HR_DN	57	-0.41	-1.1	0.341	0.819	1	2916	tags=28%, list=21%, signal=35%
1049	FARDIN_HYPOXIA_11	31	0.43	1.14	0.241	0.448	1	1002	tags=19%, list=7%, signal=21%			1049	SMITH_LIVER_CANCER	42	-0.43	-1.1	0.331	0.819	1	4076	tags=43%, list=29%, signal=61%
1050	WP_DIFFERENTIATION_OF_WHITE_AND_BROWN_ADIPOCYTE	18	0.48	1.14	0.281	0.448	1	642	tags=17%, list=5%, signal=17%			1050	OKUMURA_INFLAMMATORY_RESPONSE_LPS	147	-0.38	-1.1	0.299	0.82	1	2206	tags=21%, list=16%, signal=25%
1051	REACTOME_REGULATION_OF_PTEN_STABILITY_AND_ACTIVITY	64	0.41	1.14	0.297	0.448	1	327	tags=9%, list=2%, signal=10%			1051	FONTAINE_THYROID_TUMOR_UNCERTAIN_MALIGNANCY_DN	23	-0.47	-1.09	0.377	0.82	1	1876	tags=30%, list=14%, signal=35%
1052	KYNG_ENVIRONMENTAL_STRESS_RESPONSE_NOT_BY_UV_IN_OLD	20	0.45	1.14	0.28	0.448	1	542	tags=10%, list=4%, signal=10%			1052	MIKKELSEN_MEF_ICP_WITH_H3K27ME3	111	-0.39	-1.09	0.319	0.824	1	3036	tags=20%, list=22%, signal=25%
1053	GEISS_RESPONSE_TO_DSRNA_UP	36	0.42	1.14	0.278	0.448	1	1238	tags=33%, list=9%, signal=37%			1053	QI_PLASMACYTOMA_UP	237	-0.36	-1.09	0.292	0.824	1	1815	tags=21%, list=13%, signal=23%
1054	FIGUEROA_AML_METHYLATION_CLUSTER_3_DN	29	0.43	1.13	0.265	0.45	1	1411	tags=21%, list=10%, signal=23%			1054	DESERT_PERIPORTAL_HEPATOCELLULAR_CARCINOMA_SUBCLASS_UP	102	-0.39	-1.09	0.318	0.824	1	2628	tags=19%, list=19%, signal=23%
1055	WP_PREGNANE_X_RECEPTOR_PATHWAY	18	0.47	1.13	0.274	0.45	1	953	tags=22%, list=7%, signal=24%			1055	KIM_MYC_AMPLIFICATION_TARGETS_DN	76	-0.4	-1.09	0.315	0.823	1	2513	tags=24%, list=18%, signal=29%
1056	GARY_CD5_TARGETS_UP	420	0.3	1.13	0.125	0.451	1	1193	tags=12%, list=9%, signal=13%			1056	REACTOME_PROCESSING_OF_CAPPED_INTRONLESS_PRE_MRNA	25	-0.46	-1.09	0.351	0.822	1	4972	tags=48%, list=36%, signal=75%
1057	GENTILE_UV_RESPONSE_CLUSTER_D4	52	0.4	1.13	0.289	0.451	1	588	tags=6%, list=4%, signal=6%			1057	DOANE_BREAST_CANCER_CLASSES_DN	27	-0.45	-1.09	0.351	0.823	1	1367	tags=22%, list=10%, signal=25%
1058	REACTOME_COOPERATION_OF_PREFOLDIN_AND_TRIC_CCT_IN_ACTIN_AND_TUBULIN_FOLDING	26	0.44	1.13	0.281	0.452	1	882	tags=23%, list=6%, signal=25%			1058	RIEGE_DELTANP63_DIRECT_TARGETS_UP	122	-0.38	-1.09	0.314	0.823	1	1695	tags=18%, list=12%, signal=20%
1059	KANG_AR_TARGETS_UP	16	0.47	1.13	0.3	0.452	1	2876	tags=38%, list=21%, signal=47%			1059	ZHANG_RESPONSE_TO_CANTHARIDIN_DN	60	-0.41	-1.09	0.326	0.823	1	3491	tags=38%, list=25%, signal=51%
1060	YAO_HOXA10_TARGETS_VIA_PROGESTERONE_UP	65	0.4	1.13	0.291	0.454	1	1092	tags=18%, list=8%, signal=20%			1060	BREDEMEYER_RAG_SIGNALING_NOT_VIA_ATM_DN	50	-0.42	-1.09	0.335	0.824	1	1716	tags=18%, list=12%, signal=20%
1061	MOHANKUMAR_HOXA1_TARGETS_DN	111	0.38	1.13	0.28	0.454	1	568	tags=6%, list=4%, signal=7%			1061	PID_NFKAPPAB_CANONICAL_PATHWAY	20	-0.48	-1.09	0.37	0.823	1	1378	tags=35%, list=10%, signal=39%
1062	WP_HOSTPATHOGEN_INTERACTION_OF_HUMAN_CORONA_VIRUSES_APOPTOSIS	20	0.46	1.13	0.249	0.455	1	122	tags=10%, list=1%, signal=10%			1062	MASRI_RESISTANCE_TO_TAMOXIFEN_AND_AROMATASE_INHIBITORS_UP	16	-0.51	-1.09	0.353	0.826	1	1658	tags=13%, list=12%, signal=14%
1063	DANG_REGULATED_BY_MYC_DN	224	0.33	1.13	0.233	0.456	1	1564	tags=20%, list=11%, signal=22%			1063	BERNARD_PPAPDC1B_TARGETS_UP	35	-0.43	-1.09	0.345	0.829	1	2054	tags=23%, list=15%, signal=27%
1064	AZARE_NEOPLASTIC_TRANSFORMATION_BY_STAT3_UP	97	0.38	1.13	0.326	0.458	1	1657	tags=28%, list=12%, signal=31%			1064	GHANDHI_DIRECT_IRRADIATION_DN	26	-0.46	-1.09	0.364	0.832	1	1717	tags=31%, list=12%, signal=35%
1065	ABE_VEGFA_TARGETS_2HR	28	0.45	1.12	0.277	0.458	1	1511	tags=36%, list=11%, signal=40%			1065	BANDRES_RESPONSE_TO_CARMUSTIN_MGMT_48HR_UP	16	-0.5	-1.09	0.389	0.831	1	2066	tags=25%, list=15%, signal=29%
1066	PID_AVB3_INTEGRIN_PATHWAY	62	0.41	1.12	0.335	0.457	1	1409	tags=18%, list=10%, signal=20%			1066	KEGG_STARCH_AND_SUCROSE_METABOLISM	27	-0.45	-1.09	0.344	0.832	1	3934	tags=41%, list=28%, signal=57%
1067	TIEN_INTESTINE_PROBIOTICS_24HR_DN	176	0.35	1.12	0.203	0.457	1	568	tags=11%, list=4%, signal=12%			1067	REACTOME_PLATELET_SENSITIZATION_BY_LDL	17	-0.49	-1.09	0.364	0.835	1	4916	tags=53%, list=35%, signal=82%
1068	MARKEY_RB1_CHRONIC_LOF_DN	104	0.38	1.12	0.294	0.457	1	2402	tags=38%, list=17%, signal=46%			1068	REACTOME_INTRA_GOLGI_TRAFFIC	41	-0.43	-1.09	0.36	0.836	1	3387	tags=29%, list=24%, signal=39%
1069	REACTOME_SYNTHESIS_OF_ACTIVE_UBIQUITIN_ROLES_OF_E1_AND_E2_ENZYMES	27	0.43	1.12	0.263	0.457	1	58	tags=7%, list=0%, signal=7%			1069	THUM_SYSTOLIC_HEART_FAILURE_DN	188	-0.36	-1.09	0.309	0.837	1	3924	tags=31%, list=28%, signal=43%
1070	REACTOME_METABOLISM_OF_FAT_SOLUBLE_VITAMINS	35	0.42	1.12	0.26	0.457	1	2190	tags=37%, list=16%, signal=44%			1070	KEGG_CYTOSOLIC_DNA_SENSING_PATHWAY	36	-0.43	-1.09	0.362	0.836	1	1378	tags=25%, list=10%, signal=28%
1071	WP_PI3KAKT_SIGNALING_PATHWAY	258	0.32	1.12	0.167	0.458	1	1570	tags=19%, list=11%, signal=21%			1071	WP_LIPID_METABOLISM_PATHWAY	28	-0.45	-1.09	0.357	0.836	1	4894	tags=50%, list=35%, signal=77%
1072	LIU_CDX2_TARGETS_UP	21	0.43	1.12	0.256	0.461	1	1620	tags=24%, list=12%, signal=27%			1072	WANG_BARRETTS_ESOPHAGUS_UP	36	-0.44	-1.09	0.35	0.837	1	1398	tags=17%, list=10%, signal=18%
1073	REACTOME_ABC_TRANSPORTER_DISORDERS	66	0.41	1.12	0.344	0.462	1	327	tags=9%, list=2%, signal=9%			1073	SCHAEFFER_PROSTATE_DEVELOPMENT_48HR_UP	352	-0.35	-1.09	0.283	0.836	1	1619	tags=14%, list=12%, signal=16%
1074	BALDWIN_PRKCI_TARGETS_UP	36	0.41	1.12	0.261	0.463	1	316	tags=17%, list=2%, signal=17%			1074	KUROZUMI_RESPONSE_TO_ONCOCYTIC_VIRUS	41	-0.43	-1.09	0.362	0.838	1	954	tags=17%, list=7%, signal=18%
1075	MANNE_COVID19_COMBINED_COHORT_VS_HEALTHY_DONOR_PLATELETS_UP	142	0.36	1.12	0.295	0.463	1	1649	tags=18%, list=12%, signal=21%			1075	OLSSON_E2F3_TARGETS_DN	27	-0.46	-1.09	0.352	0.838	1	3014	tags=41%, list=22%, signal=52%
1076	GENTILE_UV_RESPONSE_CLUSTER_D9	25	0.44	1.12	0.267	0.463	1	1134	tags=32%, list=8%, signal=35%			1076	REACTOME_RAC3_GTPASE_CYCLE	87	-0.39	-1.08	0.336	0.842	1	1524	tags=17%, list=11%, signal=19%
1077	MCLACHLAN_DENTAL_CARIES_UP	208	0.33	1.12	0.173	0.463	1	1615	tags=24%, list=12%, signal=27%			1077	GRABARCZYK_BCL11B_TARGETS_DN	51	-0.41	-1.08	0.371	0.842	1	988	tags=10%, list=7%, signal=11%
1078	BHAT_ESR1_TARGETS_VIA_AKT1_UP	251	0.32	1.12	0.2	0.464	1	1300	tags=16%, list=9%, signal=18%			1078	MARSON_FOXP3_TARGETS_DN	52	-0.42	-1.08	0.353	0.841	1	4049	tags=42%, list=29%, signal=60%
1079	WP_ADIPOGENESIS	109	0.37	1.12	0.282	0.464	1	1048	tags=14%, list=8%, signal=15%			1079	MARKEY_RB1_CHRONIC_LOF_UP	100	-0.38	-1.08	0.345	0.842	1	1720	tags=29%, list=12%, signal=33%
1080	REACTOME_GAP_FILLING_DNA_REPAIR_SYNTHESIS_AND_LIGATION_IN_GG_NER	23	0.43	1.12	0.285	0.464	1	58	tags=9%, list=0%, signal=9%			1080	NIKOLSKY_MUTATED_AND_AMPLIFIED_IN_BREAST_CANCER	80	-0.39	-1.08	0.352	0.843	1	3052	tags=23%, list=22%, signal=29%
1081	ROZANOV_MMP14_TARGETS_UP	224	0.33	1.11	0.19	0.465	1	368	tags=7%, list=3%, signal=7%			1081	TORCHIA_TARGETS_OF_EWSR1_FLI1_FUSION_DN	302	-0.35	-1.08	0.282	0.846	1	1895	tags=21%, list=14%, signal=24%
1082	REACTOME_GAP_JUNCTION_TRAFFICKING_AND_REGULATION	30	0.43	1.11	0.299	0.466	1	882	tags=17%, list=6%, signal=18%			1082	LIAO_METASTASIS	477	-0.34	-1.08	0.274	0.848	1	3908	tags=32%, list=28%, signal=43%
1083	WP_DNA_DAMAGE_RESPONSE_ONLY_ATM_DEPENDENT	91	0.39	1.11	0.346	0.466	1	1071	tags=13%, list=8%, signal=14%			1083	WP_TOLLLIKE_RECEPTOR_SIGNALING_RELATED_TO_MYD88	30	-0.45	-1.08	0.373	0.847	1	2316	tags=27%, list=17%, signal=32%
1084	WP_METABOLIC_PATHWAY_OF_LDL_HDL_AND_TG_INCLUDING_DISEASES	15	0.46	1.11	0.277	0.466	1	2266	tags=40%, list=16%, signal=48%			1084	REACTOME_RHOU_GTPASE_CYCLE	33	-0.44	-1.08	0.375	0.846	1	2144	tags=30%, list=15%, signal=36%
1085	WANG_BARRETTS_ESOPHAGUS_AND_ESOPHAGUS_CANCER_UP	19	0.45	1.11	0.267	0.466	1	459	tags=21%, list=3%, signal=22%			1085	SCHEIDEREIT_IKK_INTERACTING_PROTEINS	51	-0.41	-1.08	0.363	0.846	1	1356	tags=14%, list=10%, signal=15%
1086	HUANG_GATA2_TARGETS_DN	69	0.39	1.11	0.325	0.468	1	1058	tags=17%, list=8%, signal=19%			1086	INGRAM_SHH_TARGETS_DN	58	-0.41	-1.08	0.354	0.845	1	1398	tags=22%, list=10%, signal=25%
1087	TOMLINS_PROSTATE_CANCER_UP	37	0.41	1.11	0.283	0.472	1	1243	tags=27%, list=9%, signal=30%			1087	PARENT_MTOR_SIGNALING_DN	31	-0.44	-1.08	0.365	0.844	1	3891	tags=39%, list=28%, signal=54%
1088	REACTOME_ACTIVATION_OF_MATRIX_METALLOPROTEINASES	21	0.47	1.11	0.306	0.473	1	266	tags=14%, list=2%, signal=15%			1088	KIM_ALL_DISORDERS_DURATION_CORR_DN	129	-0.38	-1.08	0.328	0.846	1	2443	tags=22%, list=18%, signal=26%
1089	MIYAGAWA_TARGETS_OF_EWSR1_ETS_FUSIONS_UP	224	0.32	1.11	0.19	0.473	1	1469	tags=16%, list=11%, signal=18%			1089	WINNEPENNINCKX_MELANOMA_METASTASIS_DN	32	-0.43	-1.08	0.364	0.846	1	286	tags=9%, list=2%, signal=10%
1090	WIKMAN_ASBESTOS_LUNG_CANCER_DN	26	0.43	1.11	0.246	0.473	1	94	tags=12%, list=1%, signal=12%			1090	PID_TGFBR_PATHWAY	51	-0.41	-1.08	0.359	0.845	1	1346	tags=22%, list=10%, signal=24%
1091	PODAR_RESPONSE_TO_ADAPHOSTIN_DN	17	0.46	1.1	0.314	0.474	1	2026	tags=41%, list=15%, signal=48%			1091	MULLIGHAN_NPM1_SIGNATURE_3_UP	285	-0.35	-1.08	0.313	0.848	1	2080	tags=19%, list=15%, signal=22%
1092	HOLLEMAN_VINCRISTINE_RESISTANCE_B_ALL_DN	16	0.45	1.1	0.305	0.475	1	254	tags=13%, list=2%, signal=13%			1092	REACTOME_ORGANELLE_BIOGENESIS_AND_MAINTENANCE	270	-0.35	-1.08	0.3	0.848	1	2417	tags=24%, list=17%, signal=29%
1093	MARTORIATI_MDM4_TARGETS_NEUROEPITHELIUM_DN	115	0.36	1.1	0.297	0.475	1	1269	tags=14%, list=9%, signal=15%			1093	RAO_BOUND_BY_SALL4_ISOFORM_B	430	-0.34	-1.08	0.29	0.847	1	2295	tags=22%, list=17%, signal=25%
1094	REACTOME_SIGNALING_BY_NOTCH4	77	0.38	1.1	0.309	0.475	1	538	tags=10%, list=4%, signal=11%			1094	BIOCARTA_ERK_PATHWAY	24	-0.46	-1.08	0.386	0.848	1	4132	tags=42%, list=30%, signal=59%
1095	ONDER_CDH1_TARGETS_1_UP	118	0.35	1.1	0.297	0.478	1	1117	tags=15%, list=8%, signal=16%			1095	KEGG_CHEMOKINE_SIGNALING_PATHWAY	149	-0.37	-1.08	0.314	0.847	1	1378	tags=17%, list=10%, signal=18%
1096	HERNANDEZ_ABERRANT_MITOSIS_BY_DOCETACEL_2NM_DN	17	0.46	1.1	0.331	0.479	1	10	tags=6%, list=0%, signal=6%			1096	VERHAAK_GLIOBLASTOMA_NEURAL	90	-0.39	-1.08	0.333	0.847	1	4170	tags=36%, list=30%, signal=51%
1097	RIZKI_TUMOR_INVASIVENESS_3D_UP	169	0.34	1.1	0.29	0.483	1	359	tags=5%, list=3%, signal=5%			1097	TAYLOR_METHYLATED_IN_ACUTE_LYMPHOBLASTIC_LEUKEMIA	62	-0.4	-1.08	0.359	0.847	1	3480	tags=34%, list=25%, signal=45%
1098	FARMER_BREAST_CANCER_CLUSTER_5	19	0.45	1.09	0.32	0.485	1	423	tags=11%, list=3%, signal=11%			1098	WILLIAMS_ESR2_TARGETS_UP	25	-0.46	-1.08	0.365	0.848	1	1642	tags=16%, list=12%, signal=18%
1099	PID_S1P_S1P1_PATHWAY	21	0.41	1.09	0.298	0.485	1	1002	tags=29%, list=7%, signal=31%			1099	BARRIER_COLON_CANCER_RECURRENCE_DN	17	-0.49	-1.08	0.393	0.847	1	4363	tags=53%, list=32%, signal=77%
1100	REACTOME_EGR2_AND_SOX10_MEDIATED_INITIATION_OF_SCHWANN_CELL_MYELINATION	24	0.43	1.09	0.274	0.486	1	1456	tags=25%, list=11%, signal=28%			1100	BYSTROEM_CORRELATED_WITH_IL5_UP	39	-0.42	-1.08	0.361	0.847	1	2849	tags=33%, list=21%, signal=42%
1101	ONDER_CDH1_TARGETS_2_UP	220	0.32	1.09	0.218	0.487	1	617	tags=7%, list=4%, signal=7%			1101	REACTOME_SYNTHESIS_OF_PC	25	-0.46	-1.08	0.383	0.847	1	4187	tags=40%, list=30%, signal=57%
1102	TAKADA_GASTRIC_CANCER_COPY_NUMBER_DN	17	0.43	1.09	0.284	0.488	1	269	tags=12%, list=2%, signal=12%			1102	REACTOME_REGULATION_OF_BETA_CELL_DEVELOPMENT	24	-0.45	-1.08	0.369	0.851	1	144	tags=8%, list=1%, signal=8%
1103	BAELDE_DIABETIC_NEPHROPATHY_DN	386	0.29	1.09	0.128	0.488	1	1098	tags=13%, list=8%, signal=13%			1103	RAO_BOUND_BY_SALL4_ISOFORM_A	127	-0.38	-1.08	0.331	0.851	1	3212	tags=31%, list=23%, signal=41%
1104	REACTOME_LEISHMANIA_INFECTION	184	0.34	1.09	0.246	0.488	1	528	tags=5%, list=4%, signal=6%			1104	REACTOME_SUMOYLATION_OF_TRANSCRIPTION_COFACTORS	38	-0.42	-1.08	0.373	0.85	1	3706	tags=50%, list=27%, signal=68%
1105	REACTOME_SARS_COV_INFECTIONS	137	0.35	1.09	0.313	0.488	1	1557	tags=20%, list=11%, signal=22%			1105	HOLLEMAN_ASPARAGINASE_RESISTANCE_ALL_DN	22	-0.46	-1.08	0.373	0.85	1	2382	tags=32%, list=17%, signal=38%
1106	REACTOME_ASSEMBLY_OF_COLLAGEN_FIBRILS_AND_OTHER_MULTIMERIC_STRUCTURES	39	0.41	1.09	0.325	0.488	1	2877	tags=23%, list=21%, signal=29%			1106	WANG_ADIPOGENIC_GENES_REPRESSED_BY_SIRT1	23	-0.47	-1.08	0.386	0.849	1	2325	tags=30%, list=17%, signal=37%
1107	CAMPS_COLON_CANCER_COPY_NUMBER_UP	55	0.38	1.09	0.316	0.488	1	821	tags=11%, list=6%, signal=12%			1107	PID_ERBB1_RECEPTOR_PROXIMAL_PATHWAY	34	-0.43	-1.08	0.366	0.851	1	4348	tags=47%, list=31%, signal=68%
1108	WP_FERROPTOSIS	37	0.41	1.09	0.33	0.488	1	1712	tags=35%, list=12%, signal=40%			1108	REACTOME_NUCLEAR_ENVELOPE_NE_REASSEMBLY	65	-0.4	-1.08	0.376	0.851	1	3102	tags=31%, list=22%, signal=39%
1109	REACTOME_TERMINATION_OF_TRANSLESION_DNA_SYNTHESIS	28	0.42	1.09	0.307	0.488	1	309	tags=11%, list=2%, signal=11%			1109	KEGG_CYTOKINE_CYTOKINE_RECEPTOR_INTERACTION	187	-0.36	-1.08	0.329	0.851	1	1541	tags=15%, list=11%, signal=17%
1110	KANG_DOXORUBICIN_RESISTANCE_UP	51	0.4	1.09	0.337	0.487	1	1	tags=2%, list=0%, signal=2%			1110	CAIRO_HEPATOBLASTOMA_UP	197	-0.36	-1.07	0.313	0.852	1	2011	tags=21%, list=15%, signal=24%
1111	SIMBULAN_UV_RESPONSE_NORMAL_DN	31	0.43	1.09	0.348	0.487	1	1002	tags=13%, list=7%, signal=14%			1111	RIZKI_TUMOR_INVASIVENESS_3D_DN	213	-0.36	-1.07	0.327	0.852	1	3694	tags=31%, list=27%, signal=42%
1112	CERVERA_SDHB_TARGETS_2	85	0.37	1.09	0.32	0.488	1	881	tags=12%, list=6%, signal=12%			1112	RIGGI_EWING_SARCOMA_PROGENITOR_DN	148	-0.36	-1.07	0.336	0.851	1	1945	tags=16%, list=14%, signal=18%
1113	KINSEY_TARGETS_OF_EWSR1_FLII_FUSION_DN	286	0.3	1.09	0.195	0.488	1	1169	tags=12%, list=8%, signal=13%			1113	VECCHI_GASTRIC_CANCER_ADVANCED_VS_EARLY_UP	139	-0.37	-1.07	0.342	0.851	1	2746	tags=19%, list=20%, signal=24%
1114	REACTOME_RUNX1_REGULATES_GENES_INVOLVED_IN_MEGAKARYOCYTE_DIFFERENTIATION_AND_PLATELET_FUNCTION	35	0.39	1.09	0.309	0.488	1	229	tags=11%, list=2%, signal=12%			1114	WP_TCA_CYCLE_AKA_KREBS_OR_CITRIC_ACID_CYCLE	18	-0.48	-1.07	0.389	0.851	1	4672	tags=61%, list=34%, signal=92%
1115	REACTOME_PLATELET_ACTIVATION_SIGNALING_AND_AGGREGATION	225	0.31	1.09	0.241	0.488	1	710	tags=10%, list=5%, signal=11%			1115	SENGUPTA_EBNA1_ANTICORRELATED	118	-0.37	-1.07	0.334	0.852	1	2863	tags=25%, list=21%, signal=32%
1116	REACTOME_STIMULI_SENSING_CHANNELS	68	0.37	1.09	0.316	0.488	1	922	tags=13%, list=7%, signal=14%			1116	PID_ECADHERIN_STABILIZATION_PATHWAY	40	-0.42	-1.07	0.382	0.853	1	2412	tags=30%, list=17%, signal=36%
1117	REACTOME_G1_S_DNA_DAMAGE_CHECKPOINTS	63	0.38	1.09	0.351	0.489	1	327	tags=10%, list=2%, signal=10%			1117	REACTOME_FCGR3A_MEDIATED_IL10_SYNTHESIS	33	-0.44	-1.07	0.369	0.856	1	3817	tags=42%, list=28%, signal=58%
1118	LI_WILMS_TUMOR_VS_FETAL_KIDNEY_2_DN	45	0.41	1.09	0.35	0.489	1	1570	tags=27%, list=11%, signal=30%			1118	WP_AMINO_ACID_METABOLISM	69	-0.4	-1.07	0.375	0.857	1	2257	tags=20%, list=16%, signal=24%
1119	REACTOME_COLLAGEN_CHAIN_TRIMERIZATION	28	0.42	1.09	0.293	0.489	1	1409	tags=21%, list=10%, signal=24%			1119	HOFFMANN_IMMATURE_TO_MATURE_B_LYMPHOCYTE_DN	41	-0.41	-1.07	0.377	0.859	1	4559	tags=44%, list=33%, signal=65%
1120	TAKEDA_TARGETS_OF_NUP98_HOXA9_FUSION_16D_DN	102	0.37	1.08	0.34	0.49	1	1116	tags=13%, list=8%, signal=14%			1120	GAUSSMANN_MLL_AF4_FUSION_TARGETS_C_UP	148	-0.37	-1.07	0.333	0.858	1	3795	tags=39%, list=27%, signal=52%
1121	REACTOME_TNFR1_INDUCED_NFKAPPAB_SIGNALING_PATHWAY	27	0.41	1.08	0.297	0.491	1	117	tags=11%, list=1%, signal=11%			1121	IVANOVA_HEMATOPOIESIS_MATURE_CELL	269	-0.35	-1.07	0.329	0.858	1	1764	tags=18%, list=13%, signal=20%
1122	NABA_COLLAGENS	28	0.42	1.08	0.299	0.491	1	1409	tags=21%, list=10%, signal=24%			1122	PEDRIOLI_MIR31_TARGETS_UP	138	-0.37	-1.07	0.364	0.858	1	4184	tags=34%, list=30%, signal=48%
1123	SENGUPTA_NASOPHARYNGEAL_CARCINOMA_WITH_LMP1_DN	97	0.37	1.08	0.336	0.491	1	1551	tags=22%, list=11%, signal=24%			1123	MEISSNER_ES_ICP_WITH_H3K4ME3	29	-0.45	-1.07	0.377	0.858	1	3458	tags=34%, list=25%, signal=46%
1124	REACTOME_DOPAMINE_NEUROTRANSMITTER_RELEASE_CYCLE	16	0.46	1.08	0.31	0.491	1	1424	tags=25%, list=10%, signal=28%			1124	VANLOO_SP3_TARGETS_DN	80	-0.39	-1.07	0.362	0.857	1	3584	tags=28%, list=26%, signal=37%
1125	BIOCARTA_CTCF_PATHWAY	23	0.43	1.08	0.31	0.493	1	1438	tags=30%, list=10%, signal=34%			1125	REACTOME_TRANSLOCATION_OF_SLC2A4_GLUT4_TO_THE_PLASMA_MEMBRANE	63	-0.4	-1.07	0.376	0.857	1	3542	tags=38%, list=26%, signal=51%
1126	GHANDHI_BYSTANDER_IRRADIATION_UP	60	0.39	1.08	0.35	0.492	1	1390	tags=23%, list=10%, signal=26%			1126	VECCHI_GASTRIC_CANCER_ADVANCED_VS_EARLY_DN	95	-0.38	-1.07	0.363	0.857	1	3310	tags=25%, list=24%, signal=33%
1127	WOOD_EBV_EBNA1_TARGETS_UP	94	0.37	1.08	0.357	0.492	1	581	tags=9%, list=4%, signal=9%			1127	FINETTI_BREAST_CANCER_KINOME_GREEN	16	-0.49	-1.07	0.406	0.857	1	3098	tags=44%, list=22%, signal=56%
1128	LIANG_SILENCED_BY_METHYLATION_2	34	0.39	1.08	0.319	0.493	1	1634	tags=35%, list=12%, signal=40%			1128	REACTOME_TRANSPORT_OF_INORGANIC_CATIONS_ANIONS_AND_AMINO_ACIDS_OLIGOPEPTIDES	80	-0.39	-1.07	0.367	0.86	1	2423	tags=19%, list=17%, signal=23%
1129	BURTON_ADIPOGENESIS_10	30	0.41	1.08	0.315	0.495	1	689	tags=27%, list=5%, signal=28%			1129	BAKKER_FOXO3_TARGETS_DN	151	-0.37	-1.07	0.332	0.859	1	2633	tags=21%, list=19%, signal=26%
1130	KANG_IMMORTALIZED_BY_TERT_DN	69	0.38	1.08	0.348	0.495	1	1569	tags=20%, list=11%, signal=23%			1130	WP_BLADDER_CANCER	34	-0.44	-1.07	0.372	0.859	1	2	tags=3%, list=0%, signal=3%
1131	YAO_TEMPORAL_RESPONSE_TO_PROGESTERONE_CLUSTER_11	89	0.39	1.08	0.361	0.497	1	1273	tags=18%, list=9%, signal=20%			1131	WP_ENERGY_METABOLISM	43	-0.42	-1.07	0.374	0.859	1	3276	tags=35%, list=24%, signal=46%
1132	WELCSH_BRCA1_TARGETS_DN	131	0.35	1.08	0.297	0.497	1	689	tags=8%, list=5%, signal=8%			1132	FONTAINE_PAPILLARY_THYROID_CARCINOMA_DN	58	-0.4	-1.07	0.375	0.858	1	1876	tags=21%, list=14%, signal=24%
1133	REACTOME_MITOTIC_G2_G2_M_PHASES	184	0.32	1.07	0.295	0.5	1	710	tags=10%, list=5%, signal=10%			1133	ZHAN_MULTIPLE_MYELOMA_CD2_UP	41	-0.42	-1.07	0.377	0.859	1	4335	tags=39%, list=31%, signal=57%
1134	BERENJENO_ROCK_SIGNALING_NOT_VIA_RHOA_UP	22	0.42	1.07	0.301	0.499	1	3356	tags=36%, list=24%, signal=48%			1134	WANG_ESOPHAGUS_CANCER_VS_NORMAL_DN	88	-0.39	-1.07	0.39	0.858	1	2432	tags=30%, list=18%, signal=36%
1135	BRACHAT_RESPONSE_TO_CAMPTOTHECIN_UP	24	0.42	1.07	0.31	0.499	1	415	tags=13%, list=3%, signal=13%			1135	KEGG_PENTOSE_PHOSPHATE_PATHWAY	22	-0.46	-1.07	0.387	0.858	1	2245	tags=23%, list=16%, signal=27%
1136	REACTOME_SIGNALING_BY_ERBB4	46	0.41	1.07	0.347	0.5	1	856	tags=20%, list=6%, signal=21%			1136	HOUSTIS_ROS	29	-0.44	-1.07	0.392	0.858	1	2044	tags=31%, list=15%, signal=36%
1137	LEIN_ASTROCYTE_MARKERS	31	0.41	1.07	0.328	0.501	1	2532	tags=52%, list=18%, signal=63%			1137	BIOCARTA_NKCELLS_PATHWAY	16	-0.49	-1.07	0.385	0.857	1	1351	tags=25%, list=10%, signal=28%
1138	PROVENZANI_METASTASIS_DN	123	0.35	1.07	0.379	0.501	1	1134	tags=18%, list=8%, signal=19%			1138	BLANCO_MELO_INFLUENZA_A_INFECTION_A594_CELLS_DN	98	-0.39	-1.07	0.368	0.857	1	4181	tags=36%, list=30%, signal=51%
1139	NADLER_OBESITY_DN	41	0.4	1.07	0.335	0.501	1	1301	tags=24%, list=9%, signal=27%			1139	REACTOME_INHIBITION_OF_THE_PROTEOLYTIC_ACTIVITY_OF_APC_C_REQUIRED_FOR_THE_ONSET_OF_ANAPHASE_BY_MITOTIC_SPINDLE_CHECKPOINT_COMPONENTS	19	-0.47	-1.07	0.381	0.857	1	3057	tags=32%, list=22%, signal=40%
1140	LANDIS_ERBB2_BREAST_TUMORS_324_UP	142	0.35	1.07	0.323	0.501	1	128	tags=6%, list=1%, signal=6%			1140	REACTOME_CD209_DC_SIGN_SIGNALING	19	-0.48	-1.07	0.409	0.856	1	4132	tags=53%, list=30%, signal=75%
1141	REACTOME_EGFR_DOWNREGULATION	28	0.44	1.07	0.33	0.501	1	58	tags=7%, list=0%, signal=7%			1141	KYNG_WERNER_SYNDROM_AND_NORMAL_AGING_DN	161	-0.36	-1.07	0.349	0.855	1	4662	tags=40%, list=34%, signal=60%
1142	KEGG_PHENYLALANINE_METABOLISM	15	0.43	1.07	0.326	0.502	1	142	tags=7%, list=1%, signal=7%			1142	REACTOME_ANTI_INFLAMMATORY_RESPONSE_FAVOURING_LEISHMANIA_PARASITE_INFECTION	102	-0.38	-1.07	0.35	0.855	1	2915	tags=25%, list=21%, signal=32%
1143	MIKKELSEN_ES_LCP_WITH_H3K4ME3	103	0.38	1.07	0.34	0.501	1	1597	tags=18%, list=12%, signal=21%			1143	REACTOME_FOXO_MEDIATED_TRANSCRIPTION_OF_OXIDATIVE_STRESS_METABOLIC_AND_NEURONAL_GENES	23	-0.46	-1.07	0.417	0.855	1	609	tags=13%, list=4%, signal=14%
1144	PID_HEDGEHOG_2PATHWAY	16	0.42	1.07	0.306	0.501	1	1170	tags=31%, list=8%, signal=34%			1144	TIEN_INTESTINE_PROBIOTICS_6HR_UP	36	-0.43	-1.07	0.372	0.855	1	429	tags=14%, list=3%, signal=14%
1145	WARTERS_IR_RESPONSE_5GY	42	0.4	1.07	0.309	0.502	1	573	tags=21%, list=4%, signal=22%			1145	BROWNE_HCMV_INFECTION_30MIN_DN	109	-0.38	-1.07	0.357	0.856	1	2088	tags=17%, list=15%, signal=19%
1146	KANNAN_TP53_TARGETS_UP	50	0.39	1.07	0.328	0.504	1	1110	tags=22%, list=8%, signal=24%			1146	MANNE_COVID19_NONICU_VS_HEALTHY_DONOR_PLATELETS_DN	145	-0.37	-1.07	0.336	0.855	1	2799	tags=22%, list=20%, signal=27%
1147	PEREZ_TP63_TARGETS	276	0.3	1.07	0.288	0.504	1	103	tags=2%, list=1%, signal=2%			1147	COLDREN_GEFITINIB_RESISTANCE_DN	173	-0.36	-1.07	0.355	0.855	1	3510	tags=25%, list=25%, signal=33%
1148	PID_SYNDECAN_4_PATHWAY	29	0.41	1.07	0.302	0.504	1	477	tags=17%, list=3%, signal=18%			1148	WP_EGFR_TYROSINE_KINASE_INHIBITOR_RESISTANCE	79	-0.39	-1.07	0.368	0.855	1	409	tags=6%, list=3%, signal=6%
1149	JOHNSTONE_PARVB_TARGETS_1_DN	49	0.38	1.07	0.354	0.504	1	386	tags=6%, list=3%, signal=6%			1149	BARRIER_COLON_CANCER_RECURRENCE_UP	37	-0.43	-1.07	0.375	0.856	1	1513	tags=19%, list=11%, signal=21%
1150	BIOCARTA_EDG1_PATHWAY	20	0.43	1.07	0.338	0.504	1	708	tags=25%, list=5%, signal=26%			1150	YANG_BREAST_CANCER_ESR1_UP	32	-0.44	-1.07	0.391	0.856	1	191	tags=13%, list=1%, signal=13%
1151	MIKKELSEN_MCV6_LCP_WITH_H3K27ME3	15	0.43	1.07	0.341	0.504	1	732	tags=20%, list=5%, signal=21%			1151	DORMOY_ELAVL1_TARGETS	17	-0.48	-1.06	0.407	0.858	1	3653	tags=47%, list=26%, signal=64%
1152	WP_B_CELL_RECEPTOR_SIGNALING_PATHWAY	95	0.37	1.06	0.395	0.506	1	0	tags=1%, list=0%, signal=1%			1152	REACTOME_NUCLEAR_PORE_COMPLEX_NPC_DISASSEMBLY	34	-0.43	-1.06	0.372	0.859	1	4991	tags=50%, list=36%, signal=78%
1153	HWANG_PROSTATE_CANCER_MARKERS	22	0.43	1.06	0.3	0.506	1	1154	tags=27%, list=8%, signal=30%			1153	REACTOME_PROCESSING_OF_DNA_DOUBLE_STRAND_BREAK_ENDS	59	-0.4	-1.06	0.382	0.859	1	1665	tags=29%, list=12%, signal=33%
1154	ZHAN_MULTIPLE_MYELOMA_CD1_VS_CD2_UP	57	0.39	1.06	0.359	0.506	1	1316	tags=16%, list=10%, signal=17%			1154	ZHAN_LATE_DIFFERENTIATION_GENES_UP	30	-0.44	-1.06	0.376	0.858	1	779	tags=13%, list=6%, signal=14%
1155	MURAKAMI_UV_RESPONSE_6HR_UP	25	0.43	1.06	0.361	0.507	1	1048	tags=12%, list=8%, signal=13%			1155	ROSS_AML_WITH_AML1_ETO_FUSION	67	-0.39	-1.06	0.365	0.859	1	1182	tags=15%, list=9%, signal=16%
1156	LINDVALL_IMMORTALIZED_BY_TERT_DN	59	0.38	1.06	0.361	0.508	1	817	tags=8%, list=6%, signal=9%			1156	REACTOME_ORC1_REMOVAL_FROM_CHROMATIN	67	-0.39	-1.06	0.382	0.858	1	1430	tags=25%, list=10%, signal=28%
1157	REACTOME_COBALAMIN_CBL_VITAMIN_B12_TRANSPORT_AND_METABOLISM	15	0.45	1.06	0.348	0.508	1	877	tags=20%, list=6%, signal=21%			1157	REACTOME_G_PROTEIN_MEDIATED_EVENTS	46	-0.41	-1.06	0.391	0.858	1	3976	tags=41%, list=29%, signal=58%
1158	DER_IFN_ALPHA_RESPONSE_UP	60	0.37	1.06	0.354	0.511	1	1095	tags=18%, list=8%, signal=20%			1158	REACTOME_REGULATION_OF_TP53_ACTIVITY	152	-0.37	-1.06	0.35	0.857	1	3326	tags=34%, list=24%, signal=45%
1159	CHIANG_LIVER_CANCER_SUBCLASS_CTNNB1_DN	139	0.34	1.06	0.368	0.51	1	696	tags=9%, list=5%, signal=10%			1159	REN_ALVEOLAR_RHABDOMYOSARCOMA_UP	84	-0.38	-1.06	0.369	0.857	1	2748	tags=21%, list=20%, signal=27%
1160	DURCHDEWALD_SKIN_CARCINOGENESIS_DN	238	0.31	1.06	0.319	0.51	1	407	tags=4%, list=3%, signal=4%			1160	WP_INTEGRINMEDIATED_CELL_ADHESION	89	-0.38	-1.06	0.362	0.858	1	3976	tags=38%, list=29%, signal=53%
1161	REACTOME_ASSEMBLY_AND_CELL_SURFACE_PRESENTATION_OF_NMDA_RECEPTORS	29	0.42	1.06	0.332	0.51	1	1424	tags=28%, list=10%, signal=31%			1161	OZEN_MIR125B1_TARGETS	21	-0.47	-1.06	0.414	0.858	1	4743	tags=62%, list=34%, signal=94%
1162	WP_MELANOMA	59	0.39	1.06	0.392	0.51	1	833	tags=14%, list=6%, signal=14%			1162	REACTOME_SIGNALING_BY_BMP	20	-0.46	-1.06	0.404	0.857	1	4949	tags=50%, list=36%, signal=78%
1163	NADLER_OBESITY_UP	53	0.39	1.06	0.373	0.511	1	50	tags=4%, list=0%, signal=4%			1163	DANG_MYC_TARGETS_UP	111	-0.37	-1.06	0.371	0.857	1	2500	tags=29%, list=18%, signal=35%
1164	LEE_INTRATHYMIC_T_PROGENITOR	18	0.44	1.06	0.344	0.513	1	306	tags=11%, list=2%, signal=11%			1164	MORI_MATURE_B_LYMPHOCYTE_UP	80	-0.38	-1.06	0.369	0.857	1	3122	tags=36%, list=23%, signal=47%
1165	BILANGES_SERUM_AND_RAPAMYCIN_SENSITIVE_GENES	50	0.4	1.05	0.377	0.513	1	962	tags=22%, list=7%, signal=24%			1165	AMBROSINI_FLAVOPIRIDOL_TREATMENT_TP53	94	-0.38	-1.06	0.369	0.857	1	3497	tags=30%, list=25%, signal=40%
1166	STONER_ESOPHAGEAL_CARCINOGENESIS_UP	33	0.42	1.05	0.34	0.513	1	680	tags=18%, list=5%, signal=19%			1166	ROSS_AML_WITH_MLL_FUSIONS	67	-0.4	-1.06	0.365	0.86	1	2065	tags=19%, list=15%, signal=23%
1167	MODY_HIPPOCAMPUS_NEONATAL	30	0.41	1.05	0.347	0.513	1	786	tags=17%, list=6%, signal=18%			1167	SANSOM_APC_TARGETS_REQUIRE_MYC	207	-0.36	-1.06	0.352	0.861	1	2492	tags=23%, list=18%, signal=27%
1168	REACTOME_HEDGEHOG_ON_STATE	76	0.38	1.05	0.411	0.514	1	538	tags=11%, list=4%, signal=11%			1168	GINESTIER_BREAST_CANCER_ZNF217_AMPLIFIED_DN	292	-0.34	-1.06	0.335	0.862	1	2395	tags=22%, list=17%, signal=26%
1169	SUH_COEXPRESSED_WITH_ID1_AND_ID2_UP	18	0.42	1.05	0.351	0.515	1	998	tags=22%, list=7%, signal=24%			1169	REACTOME_METABOLIC_DISORDERS_OF_BIOLOGICAL_OXIDATION_ENZYMES	22	-0.45	-1.06	0.405	0.862	1	4010	tags=36%, list=29%, signal=51%
1170	BOYAULT_LIVER_CANCER_SUBCLASS_G1_DN	35	0.38	1.05	0.294	0.518	1	2143	tags=31%, list=15%, signal=37%			1170	REACTOME_RIP_MEDIATED_NFKB_ACTIVATION_VIA_ZBP1	17	-0.49	-1.06	0.408	0.865	1	1378	tags=29%, list=10%, signal=33%
1171	DEURIG_T_CELL_PROLYMPHOCYTIC_LEUKEMIA_UP	289	0.29	1.05	0.306	0.518	1	751	tags=8%, list=5%, signal=9%			1171	MOOTHA_TCA	15	-0.49	-1.06	0.412	0.867	1	4672	tags=67%, list=34%, signal=100%
1172	REACTOME_DEFECTS_IN_VITAMIN_AND_COFACTOR_METABOLISM	22	0.43	1.05	0.323	0.517	1	1677	tags=27%, list=12%, signal=31%			1172	REACTOME_ERK_MAPK_TARGETS	21	-0.46	-1.06	0.425	0.868	1	5347	tags=52%, list=39%, signal=85%
1173	REACTOME_REGULATION_OF_TNFR1_SIGNALING	32	0.42	1.05	0.337	0.519	1	117	tags=9%, list=1%, signal=9%			1173	LASTOWSKA_NEUROBLASTOMA_COPY_NUMBER_UP	160	-0.36	-1.06	0.378	0.868	1	3611	tags=29%, list=26%, signal=38%
1174	WANG_TUMOR_INVASIVENESS_UP	348	0.29	1.05	0.274	0.52	1	678	tags=8%, list=5%, signal=8%			1174	REACTOME_POSTMITOTIC_NUCLEAR_PORE_COMPLEX_NPC_REFORMATION	25	-0.44	-1.06	0.415	0.868	1	4991	tags=48%, list=36%, signal=75%
1175	HANN_RESISTANCE_TO_BCL2_INHIBITOR_UP	20	0.42	1.05	0.343	0.52	1	383	tags=15%, list=3%, signal=15%			1175	REACTOME_TRANSCRIPTIONAL_REGULATION_BY_RUNX2	108	-0.38	-1.06	0.383	0.868	1	1208	tags=16%, list=9%, signal=17%
1176	KRASNOSELSKAYA_ILF3_TARGETS_UP	22	0.4	1.05	0.348	0.522	1	769	tags=18%, list=6%, signal=19%			1176	LEE_LIVER_CANCER_CIPROFIBRATE_DN	37	-0.42	-1.06	0.392	0.868	1	2836	tags=27%, list=20%, signal=34%
1177	JAATINEN_HEMATOPOIETIC_STEM_CELL_DN	193	0.32	1.05	0.317	0.522	1	1453	tags=17%, list=10%, signal=19%			1177	REACTOME_HATS_ACETYLATE_HISTONES	77	-0.39	-1.06	0.387	0.871	1	4755	tags=44%, list=34%, signal=67%
1178	HOLLERN_MICROACINAR_BREAST_TUMOR_UP	36	0.4	1.05	0.369	0.522	1	1639	tags=31%, list=12%, signal=35%			1178	ENGELMANN_CANCER_PROGENITORS_UP	42	-0.41	-1.06	0.398	0.871	1	4387	tags=40%, list=32%, signal=59%
1179	XIE_ST_HSC_S1PR3_OE_UP	140	0.34	1.04	0.376	0.526	1	1645	tags=26%, list=12%, signal=29%			1179	KAMIKUBO_MYELOID_MN1_NETWORK	18	-0.47	-1.06	0.404	0.872	1	3100	tags=39%, list=22%, signal=50%
1180	REACTOME_METABOLISM_OF_COFACTORS	18	0.4	1.04	0.297	0.525	1	389	tags=11%, list=3%, signal=11%			1180	SENGUPTA_NASOPHARYNGEAL_CARCINOMA_WITH_LMP1_UP	322	-0.34	-1.06	0.356	0.872	1	2471	tags=21%, list=18%, signal=25%
1181	PID_PI3KCI_AKT_PATHWAY	35	0.39	1.04	0.34	0.525	1	122	tags=6%, list=1%, signal=6%			1181	KEGG_CALCIUM_SIGNALING_PATHWAY	127	-0.37	-1.06	0.386	0.872	1	2841	tags=23%, list=21%, signal=28%
1182	REACTOME_AURKA_ACTIVATION_BY_TPX2	71	0.37	1.04	0.434	0.525	1	710	tags=11%, list=5%, signal=12%			1182	CHIANG_LIVER_CANCER_SUBCLASS_POLYSOMY7_UP	56	-0.39	-1.06	0.39	0.871	1	3770	tags=30%, list=27%, signal=42%
1183	CAIRO_HEPATOBLASTOMA_DN	200	0.31	1.04	0.343	0.527	1	1057	tags=13%, list=8%, signal=13%			1183	VERRECCHIA_DELAYED_RESPONSE_TO_TGFB1	34	-0.42	-1.06	0.392	0.871	1	1714	tags=26%, list=12%, signal=30%
1184	PID_IL12_2PATHWAY	58	0.38	1.04	0.368	0.527	1	344	tags=7%, list=2%, signal=7%			1184	FRIDMAN_SENESCENCE_UP	70	-0.39	-1.06	0.398	0.87	1	1000	tags=10%, list=7%, signal=11%
1185	PID_PI3K_PLC_TRK_PATHWAY	32	0.4	1.04	0.34	0.527	1	10	tags=3%, list=0%, signal=3%			1185	VERHAAK_GLIOBLASTOMA_PRONEURAL	133	-0.36	-1.05	0.358	0.87	1	2504	tags=24%, list=18%, signal=29%
1186	GALLUZZI_PERMEABILIZE_MITOCHONDRIA	35	0.38	1.04	0.312	0.528	1	1071	tags=17%, list=8%, signal=19%			1186	REACTOME_KINESINS	47	-0.41	-1.05	0.386	0.87	1	1671	tags=23%, list=12%, signal=27%
1187	ZHAN_MULTIPLE_MYELOMA_MF_UP	37	0.39	1.04	0.35	0.528	1	1417	tags=27%, list=10%, signal=30%			1187	SHEPARD_CRASH_AND_BURN_MUTANT_DN	149	-0.36	-1.05	0.368	0.871	1	2408	tags=19%, list=17%, signal=23%
1188	MENSE_HYPOXIA_UP	88	0.37	1.04	0.42	0.528	1	1031	tags=14%, list=7%, signal=15%			1188	BIOCARTA_G2_PATHWAY	23	-0.46	-1.05	0.423	0.872	1	1936	tags=30%, list=14%, signal=35%
1189	MCBRYAN_PUBERTAL_TGFB1_TARGETS_DN	57	0.37	1.04	0.378	0.529	1	482	tags=7%, list=3%, signal=7%			1189	LIANG_HEMATOPOIESIS_STEM_CELL_NUMBER_SMALL_VS_HUGE_UP	35	-0.43	-1.05	0.393	0.872	1	1832	tags=17%, list=13%, signal=20%
1190	WP_MIRNA_TARGETS_IN_ECM_AND_MEMBRANE_RECEPTORS	21	0.43	1.04	0.338	0.529	1	1387	tags=19%, list=10%, signal=21%			1190	WP_CYTOKINES_AND_INFLAMMATORY_RESPONSE	19	-0.47	-1.05	0.424	0.872	1	1346	tags=21%, list=10%, signal=23%
1191	WP_INTRACELLULAR_TRAFFICKING_PROTEINS_INVOLVED_IN_CMT_NEUROPATHY	25	0.41	1.04	0.362	0.529	1	1229	tags=20%, list=9%, signal=22%			1191	SMID_BREAST_CANCER_RELAPSE_IN_PLEURA_DN	19	-0.47	-1.05	0.413	0.873	1	3531	tags=42%, list=25%, signal=56%
1192	LINDVALL_IMMORTALIZED_BY_TERT_UP	57	0.37	1.03	0.377	0.534	1	2604	tags=32%, list=19%, signal=39%			1192	KASLER_HDAC7_TARGETS_1_UP	181	-0.35	-1.05	0.377	0.874	1	3659	tags=34%, list=26%, signal=46%
1193	RAMASWAMY_METASTASIS_DN	47	0.39	1.03	0.38	0.534	1	1362	tags=26%, list=10%, signal=28%			1193	BIOCARTA_LIS1_PATHWAY	17	-0.48	-1.05	0.399	0.875	1	2176	tags=24%, list=16%, signal=28%
1194	DELACROIX_RARG_BOUND_MEF	315	0.29	1.03	0.33	0.533	1	633	tags=7%, list=5%, signal=7%			1194	GUTIERREZ_CHRONIC_LYMPHOCYTIC_LEUKEMIA_DN	45	-0.4	-1.05	0.408	0.874	1	3018	tags=27%, list=22%, signal=34%
1195	NUMATA_CSF3_SIGNALING_VIA_STAT3	20	0.41	1.03	0.364	0.534	1	701	tags=20%, list=5%, signal=21%			1195	REACTOME_GENE_AND_PROTEIN_EXPRESSION_BY_JAK_STAT_SIGNALING_AFTER_INTERLEUKIN_12_STIMULATION	32	-0.43	-1.05	0.421	0.874	1	1258	tags=16%, list=9%, signal=17%
1196	REACTOME_COLLAGEN_DEGRADATION	45	0.39	1.03	0.365	0.534	1	1556	tags=22%, list=11%, signal=25%			1196	YAGI_AML_WITH_INV_16_TRANSLOCATION	328	-0.34	-1.05	0.359	0.874	1	2851	tags=25%, list=21%, signal=30%
1197	GU_PDEF_TARGETS_DN	22	0.41	1.03	0.349	0.534	1	1999	tags=32%, list=14%, signal=37%			1197	REACTOME_G_ALPHA_S_SIGNALLING_EVENTS	80	-0.38	-1.05	0.381	0.876	1	2915	tags=28%, list=21%, signal=35%
1198	WP_STATIN_PATHWAY	22	0.42	1.03	0.333	0.535	1	2266	tags=41%, list=16%, signal=49%			1198	MARTINEZ_TP53_TARGETS_DN	478	-0.33	-1.05	0.361	0.88	1	2707	tags=24%, list=20%, signal=29%
1199	ANDERSEN_CHOLANGIOCARCINOMA_CLASS2	125	0.33	1.03	0.371	0.535	1	1827	tags=23%, list=13%, signal=26%			1199	MELLMAN_TUT1_TARGETS_DN	37	-0.42	-1.05	0.416	0.879	1	3665	tags=46%, list=26%, signal=62%
1200	LEE_LIVER_CANCER_DENA_UP	54	0.37	1.03	0.401	0.535	1	1008	tags=22%, list=7%, signal=24%			1200	BLUM_RESPONSE_TO_SALIRASIB_DN	313	-0.34	-1.05	0.373	0.881	1	2078	tags=32%, list=15%, signal=37%
1201	REACTOME_REGULATION_OF_TP53_EXPRESSION_AND_DEGRADATION	34	0.39	1.03	0.37	0.535	1	58	tags=6%, list=0%, signal=6%			1201	DOANE_RESPONSE_TO_ANDROGEN_UP	144	-0.36	-1.05	0.389	0.881	1	3295	tags=27%, list=24%, signal=35%
1202	HOSHIDA_LIVER_CANCER_LATE_RECURRENCE_UP	54	0.38	1.03	0.396	0.534	1	1637	tags=20%, list=12%, signal=23%			1202	KEGG_GLYCOSPHINGOLIPID_BIOSYNTHESIS_LACTO_AND_NEOLACTO_SERIES	20	-0.46	-1.05	0.424	0.883	1	4317	tags=50%, list=31%, signal=73%
1203	GAUSSMANN_MLL_AF4_FUSION_TARGETS_F_UP	157	0.32	1.03	0.376	0.536	1	1095	tags=11%, list=8%, signal=12%			1203	ROYLANCE_BREAST_CANCER_16Q_COPY_NUMBER_UP	51	-0.4	-1.05	0.408	0.882	1	2723	tags=29%, list=20%, signal=36%
1204	PID_INTEGRIN2_PATHWAY	24	0.4	1.03	0.362	0.536	1	1464	tags=29%, list=11%, signal=33%			1204	OSMAN_BLADDER_CANCER_UP	370	-0.33	-1.05	0.366	0.883	1	2941	tags=31%, list=21%, signal=39%
1205	LUI_THYROID_CANCER_CLUSTER_3	22	0.4	1.03	0.357	0.538	1	999	tags=32%, list=7%, signal=34%			1205	MANNE_COVID19_ICU_VS_HEALTHY_DONOR_PLATELETS_DN	105	-0.37	-1.05	0.417	0.883	1	564	tags=10%, list=4%, signal=11%
1206	HOFFMANN_SMALL_PRE_BII_TO_IMMATURE_B_LYMPHOCYTE_UP	55	0.36	1.03	0.393	0.537	1	175	tags=4%, list=1%, signal=4%			1206	REACTOME_COSTIMULATION_BY_THE_CD28_FAMILY	58	-0.39	-1.05	0.413	0.884	1	3582	tags=28%, list=26%, signal=37%
1207	NELSON_RESPONSE_TO_ANDROGEN_UP	69	0.36	1.03	0.423	0.537	1	1652	tags=28%, list=12%, signal=31%			1207	RAMALHO_STEMNESS_DN	66	-0.39	-1.05	0.417	0.884	1	2879	tags=27%, list=21%, signal=34%
1208	BLUM_RESPONSE_TO_SALIRASIB_UP	219	0.3	1.03	0.309	0.537	1	1066	tags=15%, list=8%, signal=16%			1208	REACTOME_TRANSCRIPTIONAL_ACTIVATION_OF_MITOCHONDRIAL_BIOGENESIS	52	-0.4	-1.05	0.422	0.883	1	1137	tags=17%, list=8%, signal=19%
1209	ZHAN_MULTIPLE_MYELOMA_MS_UP	41	0.37	1.03	0.349	0.538	1	813	tags=22%, list=6%, signal=23%			1209	WANG_RESPONSE_TO_GSK3_INHIBITOR_SB216763_UP	291	-0.34	-1.05	0.382	0.883	1	2382	tags=20%, list=17%, signal=24%
1210	STAMBOLSKY_TARGETS_OF_MUTATED_TP53_DN	38	0.37	1.03	0.313	0.538	1	1789	tags=29%, list=13%, signal=33%			1210	KEGG_ALLOGRAFT_REJECTION	22	-0.46	-1.05	0.431	0.883	1	1258	tags=14%, list=9%, signal=15%
1211	REACTOME_RECOGNITION_OF_DNA_DAMAGE_BY_PCNA_CONTAINING_REPLICATION_COMPLEX	28	0.39	1.02	0.371	0.538	1	58	tags=7%, list=0%, signal=7%			1211	YAGI_AML_WITH_11Q23_REARRANGED	294	-0.34	-1.05	0.385	0.884	1	3219	tags=27%, list=23%, signal=35%
1212	OHGUCHI_LIVER_HNF4A_TARGETS_DN	108	0.34	1.02	0.428	0.538	1	962	tags=12%, list=7%, signal=13%			1212	SATO_SILENCED_EPIGENETICALLY_IN_PANCREATIC_CANCER	30	-0.43	-1.05	0.425	0.884	1	2761	tags=27%, list=20%, signal=33%
1213	AMIT_EGF_RESPONSE_240_HELA	57	0.38	1.02	0.377	0.539	1	1267	tags=23%, list=9%, signal=25%			1213	REACTOME_RAC1_GTPASE_CYCLE	174	-0.35	-1.05	0.378	0.883	1	4128	tags=32%, list=30%, signal=45%
1214	GROSS_HYPOXIA_VIA_HIF1A_UP	69	0.36	1.02	0.433	0.54	1	1692	tags=29%, list=12%, signal=33%			1214	SCHLINGEMANN_SKIN_CARCINOGENESIS_TPA_DN	23	-0.45	-1.05	0.409	0.883	1	2248	tags=30%, list=16%, signal=36%
1215	LENAOUR_DENDRITIC_CELL_MATURATION_UP	101	0.36	1.02	0.451	0.541	1	1013	tags=14%, list=7%, signal=15%			1215	REACTOME_ADP_SIGNALLING_THROUGH_P2Y_PURINOCEPTOR_12	18	-0.47	-1.05	0.427	0.883	1	439	tags=17%, list=3%, signal=17%
1216	GERHOLD_ADIPOGENESIS_DN	56	0.37	1.02	0.396	0.542	1	81	tags=11%, list=1%, signal=11%			1216	BLANCO_MELO_BRONCHIAL_EPITHELIAL_CELLS_INFLUENZA_A_INFECTION_UP	104	-0.37	-1.04	0.398	0.885	1	2732	tags=26%, list=20%, signal=32%
1217	REACTOME_RHO_GTPASES_ACTIVATE_CIT	18	0.41	1.02	0.357	0.542	1	491	tags=17%, list=4%, signal=17%			1217	STEIN_ESRRA_TARGETS	481	-0.32	-1.04	0.389	0.884	1	3621	tags=31%, list=26%, signal=40%
1218	REACTOME_SIGNALING_BY_NOTCH3	45	0.37	1.02	0.369	0.543	1	276	tags=7%, list=2%, signal=7%			1218	BIOCARTA_MPR_PATHWAY	18	-0.46	-1.04	0.436	0.885	1	1936	tags=28%, list=14%, signal=32%
1219	REACTOME_TNFR2_NON_CANONICAL_NF_KB_PATHWAY	94	0.34	1.02	0.444	0.543	1	399	tags=9%, list=3%, signal=9%			1219	NIKOLSKY_BREAST_CANCER_11Q12_Q14_AMPLICON	132	-0.36	-1.04	0.393	0.884	1	2656	tags=14%, list=19%, signal=18%
1220	REACTOME_ANTIGEN_PROCESSING_CROSS_PRESENTATION	88	0.35	1.02	0.432	0.543	1	333	tags=10%, list=2%, signal=10%			1220	KEGG_GLYCOSAMINOGLYCAN_DEGRADATION	17	-0.47	-1.04	0.422	0.885	1	4630	tags=53%, list=33%, signal=79%
1221	REACTOME_INTERLEUKIN_6_FAMILY_SIGNALING	21	0.4	1.02	0.378	0.543	1	222	tags=10%, list=2%, signal=10%			1221	KEGG_PURINE_METABOLISM	133	-0.36	-1.04	0.392	0.888	1	2902	tags=23%, list=21%, signal=29%
1222	ZAMORA_NOS2_TARGETS_DN	70	0.35	1.02	0.399	0.544	1	903	tags=11%, list=7%, signal=12%			1222	LANDIS_ERBB2_BREAST_PRENEOPLASTIC_UP	18	-0.47	-1.04	0.423	0.888	1	2478	tags=33%, list=18%, signal=41%
1223	BROWNE_HCMV_INFECTION_24HR_DN	121	0.33	1.02	0.439	0.544	1	1570	tags=21%, list=11%, signal=23%			1223	PARK_HSC_VS_MULTIPOTENT_PROGENITORS_UP	15	-0.49	-1.04	0.437	0.887	1	2356	tags=33%, list=17%, signal=40%
1224	REACTOME_FANCONI_ANEMIA_PATHWAY	35	0.38	1.02	0.37	0.544	1	58	tags=6%, list=0%, signal=6%			1224	LIANG_HEMATOPOIESIS_STEM_CELL_NUMBER_LARGE_VS_TINY_DN	39	-0.41	-1.04	0.419	0.887	1	4819	tags=49%, list=35%, signal=75%
1225	ZAMORA_NOS2_TARGETS_UP	48	0.38	1.02	0.379	0.544	1	117	tags=8%, list=1%, signal=8%			1225	ROY_WOUND_BLOOD_VESSEL_UP	44	-0.4	-1.04	0.403	0.886	1	3359	tags=34%, list=24%, signal=45%
1226	YAGI_AML_WITH_T_8_21_TRANSLOCATION	317	0.29	1.02	0.402	0.544	1	967	tags=13%, list=7%, signal=13%			1226	REACTOME_OPIOID_SIGNALLING	76	-0.38	-1.04	0.409	0.886	1	3976	tags=37%, list=29%, signal=51%
1227	REACTOME_PLASMA_LIPOPROTEIN_ASSEMBLY	15	0.42	1.02	0.376	0.545	1	299	tags=13%, list=2%, signal=14%			1227	MARTIN_VIRAL_GPCR_SIGNALING_UP	64	-0.39	-1.04	0.423	0.886	1	1860	tags=22%, list=13%, signal=25%
1228	REACTOME_CHOLESTEROL_BIOSYNTHESIS	25	0.4	1.02	0.341	0.545	1	1201	tags=24%, list=9%, signal=26%			1228	BROWNE_HCMV_INFECTION_2HR_DN	41	-0.41	-1.04	0.425	0.886	1	2422	tags=22%, list=17%, signal=27%
1229	RAHMAN_TP53_TARGETS_PHOSPHORYLATED	18	0.42	1.02	0.378	0.545	1	882	tags=22%, list=6%, signal=24%			1229	RODWELL_AGING_KIDNEY_NO_BLOOD_DN	120	-0.36	-1.04	0.392	0.888	1	2150	tags=22%, list=16%, signal=25%
1230	REACTOME_NEUROTRANSMITTER_RELEASE_CYCLE	33	0.39	1.02	0.382	0.545	1	2634	tags=33%, list=19%, signal=41%			1230	GINESTIER_BREAST_CANCER_20Q13_AMPLIFICATION_DN	164	-0.36	-1.04	0.398	0.888	1	2481	tags=22%, list=18%, signal=26%
1231	GAUSSMANN_MLL_AF4_FUSION_TARGETS_E_DN	19	0.39	1.01	0.352	0.545	1	337	tags=11%, list=2%, signal=11%			1231	OUYANG_PROSTATE_CANCER_PROGRESSION_DN	17	-0.47	-1.04	0.446	0.888	1	4572	tags=47%, list=33%, signal=70%
1232	AIGNER_ZEB1_TARGETS	27	0.41	1.01	0.36	0.545	1	1583	tags=30%, list=11%, signal=33%			1232	ACEVEDO_LIVER_CANCER_WITH_H3K27ME3_DN	111	-0.37	-1.04	0.415	0.888	1	2855	tags=26%, list=21%, signal=33%
1233	REACTOME_NOD1_2_SIGNALING_PATHWAY	33	0.39	1.01	0.373	0.546	1	58	tags=6%, list=0%, signal=6%			1233	LU_EZH2_TARGETS_DN	340	-0.33	-1.04	0.393	0.888	1	2452	tags=21%, list=18%, signal=25%
1234	KEGG_COMPLEMENT_AND_COAGULATION_CASCADES	45	0.38	1.01	0.382	0.546	1	2195	tags=33%, list=16%, signal=39%			1234	CREIGHTON_ENDOCRINE_THERAPY_RESISTANCE_2	353	-0.33	-1.04	0.388	0.888	1	3458	tags=25%, list=25%, signal=33%
1235	REACTOME_FORMATION_OF_INCISION_COMPLEX_IN_GG_NER	40	0.36	1.01	0.359	0.547	1	645	tags=10%, list=5%, signal=10%			1235	GAVIN_FOXP3_TARGETS_CLUSTER_P3	151	-0.36	-1.04	0.419	0.888	1	2036	tags=19%, list=15%, signal=22%
1236	REACTOME_CELLULAR_RESPONSE_TO_HYPOXIA	70	0.36	1.01	0.402	0.547	1	538	tags=11%, list=4%, signal=12%			1236	DESERT_PERIVENOUS_HEPATOCELLULAR_CARCINOMA_SUBCLASS_UP	131	-0.36	-1.04	0.417	0.889	1	2858	tags=24%, list=21%, signal=30%
1237	YAO_HOXA10_TARGETS_VIA_PROGESTERONE_DN	18	0.42	1.01	0.389	0.548	1	4659	tags=50%, list=34%, signal=75%			1237	DACOSTA_UV_RESPONSE_VIA_ERCC3_TTD_UP	53	-0.39	-1.04	0.423	0.891	1	978	tags=15%, list=7%, signal=16%
1238	PETRETTO_CARDIAC_HYPERTROPHY	33	0.39	1.01	0.376	0.549	1	1374	tags=12%, list=10%, signal=13%			1238	PARK_HSC_MARKERS	41	-0.41	-1.04	0.425	0.89	1	2226	tags=29%, list=16%, signal=35%
1239	HOFMANN_MYELODYSPLASTIC_SYNDROM_LOW_RISK_UP	17	0.42	1.01	0.398	0.552	1	1048	tags=29%, list=8%, signal=32%			1239	GOLDRATH_IMMUNE_MEMORY	63	-0.39	-1.04	0.411	0.89	1	2854	tags=30%, list=21%, signal=38%
1240	SHETH_LIVER_CANCER_VS_TXNIP_LOSS_PAM1	236	0.29	1.01	0.447	0.553	1	632	tags=9%, list=5%, signal=9%			1240	HAHTOLA_MYCOSIS_FUNGOIDES_SKIN_DN	24	-0.45	-1.04	0.444	0.89	1	2375	tags=29%, list=17%, signal=35%
1241	FISCHER_DIRECT_P53_TARGETS_META_ANALYSIS	265	0.29	1.01	0.38	0.552	1	632	tags=11%, list=5%, signal=11%			1241	REACTOME_RAC2_GTPASE_CYCLE	84	-0.37	-1.04	0.41	0.89	1	3574	tags=30%, list=26%, signal=40%
1242	REACTOME_REGULATION_OF_RUNX2_EXPRESSION_AND_ACTIVITY	67	0.36	1.01	0.414	0.554	1	538	tags=12%, list=4%, signal=12%			1242	LE_NEURONAL_DIFFERENTIATION_DN	17	-0.47	-1.04	0.455	0.89	1	1936	tags=24%, list=14%, signal=27%
1243	MEISSNER_BRAIN_HCP_WITH_H3K27ME3	107	0.34	1.01	0.465	0.555	1	2568	tags=21%, list=19%, signal=26%			1243	WP_METAPATHWAY_BIOTRANSFORMATION_PHASE_I_AND_II	97	-0.36	-1.04	0.418	0.889	1	3183	tags=25%, list=23%, signal=32%
1244	HOLLERN_SQUAMOUS_BREAST_TUMOR	87	0.35	1.01	0.455	0.555	1	2443	tags=36%, list=18%, signal=43%			1244	BASSO_B_LYMPHOCYTE_NETWORK	130	-0.36	-1.04	0.416	0.889	1	3279	tags=29%, list=24%, signal=38%
1245	SABATES_COLORECTAL_ADENOMA_UP	66	0.37	1	0.445	0.556	1	248	tags=6%, list=2%, signal=6%			1245	WESTON_VEGFA_TARGETS	76	-0.38	-1.04	0.435	0.889	1	1690	tags=21%, list=12%, signal=24%
1246	ZHOU_INFLAMMATORY_RESPONSE_LPS_UP	273	0.29	1	0.433	0.56	1	1645	tags=19%, list=12%, signal=21%			1246	JOSEPH_RESPONSE_TO_SODIUM_BUTYRATE_UP	28	-0.43	-1.04	0.432	0.889	1	1815	tags=32%, list=13%, signal=37%
1247	DUTTA_APOPTOSIS_VIA_NFKB	30	0.37	1	0.371	0.561	1	573	tags=17%, list=4%, signal=17%			1247	MONNIER_POSTRADIATION_TUMOR_ESCAPE_UP	373	-0.33	-1.04	0.399	0.889	1	2683	tags=24%, list=19%, signal=29%
1248	WP_PATHOGENIC_ESCHERICHIA_COLI_INFECTION	49	0.36	1	0.389	0.561	1	882	tags=18%, list=6%, signal=20%			1248	ZHANG_RESPONSE_TO_IKK_INHIBITOR_AND_TNF_DN	86	-0.37	-1.04	0.409	0.889	1	3707	tags=40%, list=27%, signal=54%
1249	TARTE_PLASMA_CELL_VS_B_LYMPHOCYTE_UP	75	0.35	1	0.424	0.561	1	733	tags=11%, list=5%, signal=11%			1249	REACTOME_SUMOYLATION_OF_INTRACELLULAR_RECEPTORS	23	-0.45	-1.04	0.438	0.89	1	2202	tags=35%, list=16%, signal=41%
1250	REACTOME_HEDGEHOG_OFF_STATE	101	0.34	1	0.413	0.561	1	363	tags=8%, list=3%, signal=8%			1250	KYNG_DNA_DAMAGE_DN	160	-0.35	-1.04	0.408	0.89	1	1172	tags=18%, list=8%, signal=20%
1251	REACTOME_TRANSLESION_SYNTHESIS_BY_Y_FAMILY_DNA_POLYMERASES_BYPASSES_LESIONS_ON_DNA_TEMPLATE	35	0.39	1	0.372	0.561	1	309	tags=9%, list=2%, signal=9%			1251	GOLUB_ALL_VS_AML_DN	21	-0.45	-1.04	0.439	0.89	1	899	tags=29%, list=6%, signal=31%
1252	BLALOCK_ALZHEIMERS_DISEASE_INCIPIENT_UP	321	0.27	1	0.404	0.562	1	1128	tags=9%, list=8%, signal=9%			1252	TAKAO_RESPONSE_TO_UVB_RADIATION_UP	73	-0.38	-1.03	0.437	0.895	1	1231	tags=29%, list=9%, signal=31%
1253	WARTERS_RESPONSE_TO_IR_SKIN	63	0.36	1	0.419	0.562	1	573	tags=14%, list=4%, signal=15%			1253	REACTOME_CREB1_PHOSPHORYLATION_THROUGH_NMDA_RECEPTOR_MEDIATED_ACTIVATION_OF_RAS_SIGNALING	24	-0.44	-1.03	0.432	0.897	1	1060	tags=17%, list=8%, signal=18%
1254	GRUETZMANN_PANCREATIC_CANCER_UP	324	0.28	1	0.471	0.562	1	1637	tags=16%, list=12%, signal=18%			1254	PID_RAC1_REG_PATHWAY	37	-0.41	-1.03	0.454	0.897	1	4705	tags=46%, list=34%, signal=69%
1255	MOSERLE_IFNA_RESPONSE	22	0.4	1	0.404	0.561	1	1634	tags=27%, list=12%, signal=31%			1255	REACTOME_NUCLEAR_SIGNALING_BY_ERBB4	27	-0.43	-1.03	0.442	0.897	1	267	tags=11%, list=2%, signal=11%
1256	NUNODA_RESPONSE_TO_DASATINIB_IMATINIB_UP	28	0.39	1	0.372	0.561	1	31	tags=7%, list=0%, signal=7%			1256	LI_AMPLIFIED_IN_LUNG_CANCER	142	-0.36	-1.03	0.423	0.898	1	1177	tags=16%, list=8%, signal=18%
1257	PELLICCIOTTA_HDAC_IN_ANTIGEN_PRESENTATION_DN	44	0.36	1	0.362	0.561	1	327	tags=9%, list=2%, signal=9%			1257	MEISSNER_NPC_HCP_WITH_H3K4ME2	370	-0.33	-1.03	0.434	0.898	1	3504	tags=24%, list=25%, signal=31%
1258	RICKMAN_HEAD_AND_NECK_CANCER_D	15	0.42	0.99	0.392	0.567	1	2855	tags=53%, list=21%, signal=67%			1258	REACTOME_VIRAL_MESSENGER_RNA_SYNTHESIS	42	-0.41	-1.03	0.427	0.9	1	4991	tags=45%, list=36%, signal=71%
1259	FERRANDO_T_ALL_WITH_MLL_ENL_FUSION_UP	76	0.36	0.99	0.455	0.567	1	254	tags=8%, list=2%, signal=8%			1259	REACTOME_SYNTHESIS_OF_PIPS_AT_THE_PLASMA_MEMBRANE	50	-0.4	-1.03	0.427	0.899	1	3702	tags=36%, list=27%, signal=49%
1260	TORCHIA_TARGETS_OF_EWSR1_FLI1_FUSION_UP	254	0.28	0.99	0.431	0.567	1	1517	tags=19%, list=11%, signal=21%			1260	YAUCH_HEDGEHOG_SIGNALING_PARACRINE_DN	161	-0.35	-1.03	0.413	0.899	1	2732	tags=19%, list=20%, signal=24%
1261	REACTOME_NEDDYLATION	219	0.29	0.99	0.425	0.568	1	1037	tags=13%, list=7%, signal=14%			1261	HADDAD_B_LYMPHOCYTE_PROGENITOR	232	-0.34	-1.03	0.413	0.899	1	2581	tags=29%, list=19%, signal=35%
1262	DORN_ADENOVIRUS_INFECTION_12HR_DN	28	0.39	0.99	0.386	0.567	1	476	tags=18%, list=3%, signal=18%			1262	REACTOME_PARASITE_INFECTION	56	-0.39	-1.03	0.437	0.898	1	2450	tags=25%, list=18%, signal=30%
1263	REACTOME_INTERLEUKIN_3_INTERLEUKIN_5_AND_GM_CSF_SIGNALING	42	0.36	0.99	0.359	0.568	1	1412	tags=21%, list=10%, signal=24%			1263	PEDERSEN_METASTASIS_BY_ERBB2_ISOFORM_7	342	-0.33	-1.03	0.413	0.898	1	2507	tags=22%, list=18%, signal=26%
1264	AMIT_SERUM_RESPONSE_240_MCF10A	49	0.35	0.99	0.392	0.568	1	408	tags=10%, list=3%, signal=10%			1264	YANG_BREAST_CANCER_ESR1_LASER_DN	46	-0.4	-1.03	0.434	0.898	1	3460	tags=33%, list=25%, signal=43%
1265	WP_THE_HUMAN_IMMUNE_RESPONSE_TO_TUBERCULOSIS	21	0.4	0.99	0.392	0.569	1	1789	tags=38%, list=13%, signal=44%			1265	SHIPP_DLBCL_VS_FOLLICULAR_LYMPHOMA_DN	38	-0.42	-1.03	0.432	0.901	1	1866	tags=18%, list=13%, signal=21%
1266	MASRI_RESISTANCE_TO_TAMOXIFEN_AND_AROMATASE_INHIBITORS_DN	16	0.41	0.99	0.407	0.571	1	2353	tags=25%, list=17%, signal=30%			1266	WP_TCA_CYCLE_AND_DEFICIENCY_OF_PYRUVATE_DEHYDROGENASE_COMPLEX_PDHC	15	-0.47	-1.03	0.469	0.9	1	1371	tags=20%, list=10%, signal=22%
1267	DACOSTA_ERCC3_ALLELE_XPCS_VS_TTD_DN	30	0.37	0.99	0.388	0.571	1	259	tags=10%, list=2%, signal=10%			1267	PASQUALUCCI_LYMPHOMA_BY_GC_STAGE_UP	269	-0.34	-1.03	0.417	0.903	1	2534	tags=26%, list=18%, signal=31%
1268	REACTOME_INSERTION_OF_TAIL_ANCHORED_PROTEINS_INTO_THE_ENDOPLASMIC_RETICULUM_MEMBRANE	20	0.39	0.99	0.396	0.572	1	3313	tags=50%, list=24%, signal=66%			1268	REACTOME_TRANSCRIPTIONAL_REGULATION_BY_SMALL_RNAS	44	-0.4	-1.03	0.458	0.902	1	5110	tags=45%, list=37%, signal=72%
1269	BROWNE_INTERFERON_RESPONSIVE_GENES	53	0.36	0.99	0.389	0.572	1	1886	tags=25%, list=14%, signal=28%			1269	IVANOVA_HEMATOPOIESIS_EARLY_PROGENITOR	403	-0.32	-1.03	0.442	0.902	1	2459	tags=22%, list=18%, signal=25%
1270	GARGALOVIC_RESPONSE_TO_OXIDIZED_PHOSPHOLIPIDS_GREY_UP	15	0.41	0.99	0.427	0.571	1	1093	tags=33%, list=8%, signal=36%			1270	GAURNIER_PSMD4_TARGETS	44	-0.4	-1.03	0.451	0.902	1	1494	tags=18%, list=11%, signal=20%
1271	WU_SILENCED_BY_METHYLATION_IN_BLADDER_CANCER	43	0.36	0.99	0.36	0.572	1	709	tags=9%, list=5%, signal=10%			1271	REACTOME_PROCESSING_OF_CAPPED_INTRON_CONTAINING_PRE_MRNA	226	-0.34	-1.03	0.413	0.902	1	4434	tags=41%, list=32%, signal=59%
1272	HELLEBREKERS_SILENCED_DURING_TUMOR_ANGIOGENESIS	61	0.36	0.99	0.445	0.572	1	1066	tags=18%, list=8%, signal=19%			1272	WP_INTERACTOME_OF_POLYCOMB_REPRESSIVE_COMPLEX_2_PRC2	16	-0.47	-1.03	0.461	0.902	1	4620	tags=44%, list=33%, signal=66%
1273	VIETOR_IFRD1_TARGETS	19	0.41	0.99	0.419	0.572	1	105	tags=11%, list=1%, signal=11%			1273	BOYAULT_LIVER_CANCER_SUBCLASS_G6_UP	54	-0.39	-1.03	0.422	0.904	1	3105	tags=30%, list=22%, signal=38%
1274	REACTOME_NUCLEOTIDE_BINDING_DOMAIN_LEUCINE_RICH_REPEAT_CONTAINING_RECEPTOR_NLR_SIGNALING_PATHWAYS	53	0.36	0.99	0.405	0.571	1	122	tags=8%, list=1%, signal=8%			1274	LU_TUMOR_ENDOTHELIAL_MARKERS_UP	18	-0.47	-1.03	0.458	0.905	1	971	tags=17%, list=7%, signal=18%
1275	KEGG_TYPE_II_DIABETES_MELLITUS	39	0.37	0.99	0.446	0.571	1	2784	tags=36%, list=20%, signal=45%			1275	ZHAN_V1_LATE_DIFFERENTIATION_GENES_UP	31	-0.42	-1.03	0.435	0.904	1	1661	tags=23%, list=12%, signal=26%
1276	BROWNE_HCMV_INFECTION_18HR_DN	151	0.3	0.99	0.469	0.573	1	1085	tags=11%, list=8%, signal=12%			1276	BIOCARTA_PTDINS_PATHWAY	23	-0.44	-1.03	0.449	0.904	1	4096	tags=48%, list=30%, signal=68%
1277	RIGGINS_TAMOXIFEN_RESISTANCE_DN	192	0.3	0.99	0.431	0.573	1	421	tags=6%, list=3%, signal=6%			1277	VALK_AML_CLUSTER_12	21	-0.45	-1.03	0.45	0.903	1	2409	tags=38%, list=17%, signal=46%
1278	TERAMOTO_OPN_TARGETS_CLUSTER_7	16	0.41	0.98	0.415	0.574	1	23	tags=6%, list=0%, signal=6%			1278	DAWSON_METHYLATED_IN_LYMPHOMA_TCL1	35	-0.41	-1.03	0.459	0.904	1	3028	tags=29%, list=22%, signal=36%
1279	LEE_LIVER_CANCER_MYC_UP	48	0.37	0.98	0.403	0.576	1	1464	tags=25%, list=11%, signal=28%			1279	BIOCARTA_HCMV_PATHWAY	16	-0.46	-1.03	0.457	0.903	1	4746	tags=56%, list=34%, signal=85%
1280	EPPERT_LSC_R	36	0.37	0.98	0.353	0.578	1	810	tags=17%, list=6%, signal=18%			1280	REACTOME_SWITCHING_OF_ORIGINS_TO_A_POST_REPLICATIVE_STATE	85	-0.37	-1.03	0.438	0.904	1	1853	tags=25%, list=13%, signal=28%
1281	REACTOME_VEGFR2_MEDIATED_VASCULAR_PERMEABILITY	27	0.37	0.98	0.357	0.58	1	19	tags=4%, list=0%, signal=4%			1281	KORKOLA_YOLK_SAC_TUMOR_UP	17	-0.46	-1.03	0.459	0.906	1	4676	tags=41%, list=34%, signal=62%
1282	TONKS_TARGETS_OF_RUNX1_RUNX1T1_FUSION_SUSTAINED_IN_MONOCYTE_UP	21	0.4	0.98	0.39	0.579	1	459	tags=14%, list=3%, signal=15%			1282	WP_NONSMALL_CELL_LUNG_CANCER	64	-0.38	-1.03	0.469	0.906	1	1872	tags=19%, list=14%, signal=22%
1283	ALONSO_METASTASIS_UP	172	0.31	0.98	0.424	0.58	1	880	tags=11%, list=6%, signal=12%			1283	LEE_LIVER_CANCER_ACOX1_UP	51	-0.39	-1.03	0.444	0.907	1	2063	tags=27%, list=15%, signal=32%
1284	WP_THE_OVERLAP_BETWEEN_SIGNAL_TRANSDUCTION_PATHWAYS_THAT_CONTRIBUTE_TO_A_RANGE_OF_LMNA_LAMINOPATHIES	49	0.35	0.98	0.409	0.58	1	256	tags=4%, list=2%, signal=4%			1284	MARTINEZ_RB1_TARGETS_DN	446	-0.32	-1.02	0.426	0.907	1	2583	tags=22%, list=19%, signal=26%
1285	TONKS_TARGETS_OF_RUNX1_RUNX1T1_FUSION_HSC_DN	177	0.3	0.98	0.486	0.581	1	1276	tags=18%, list=9%, signal=19%			1285	MIKKELSEN_MEF_HCP_WITH_H3_UNMETHYLATED	129	-0.36	-1.02	0.44	0.906	1	2625	tags=17%, list=19%, signal=21%
1286	SCHLOSSER_MYC_AND_SERUM_RESPONSE_SYNERGY	30	0.38	0.98	0.392	0.581	1	1974	tags=30%, list=14%, signal=35%			1286	REACTOME_ACTIVATION_OF_THE_MRNA_UPON_BINDING_OF_THE_CAP_BINDING_COMPLEX_AND_EIFS_AND_SUBSEQUENT_BINDING_TO_43S	48	-0.4	-1.02	0.445	0.906	1	612	tags=15%, list=4%, signal=15%
1287	SCHAEFFER_PROSTATE_DEVELOPMENT_48HR_DN	313	0.27	0.98	0.477	0.581	1	1185	tags=12%, list=9%, signal=13%			1287	DOUGLAS_BMI1_TARGETS_DN	272	-0.33	-1.02	0.434	0.906	1	2499	tags=23%, list=18%, signal=28%
1288	KANNAN_TP53_TARGETS_DN	21	0.39	0.98	0.39	0.581	1	1004	tags=24%, list=7%, signal=26%			1288	HOLLERN_ADENOMYOEPITHELIAL_BREAST_TUMOR	17	-0.47	-1.02	0.479	0.906	1	3968	tags=35%, list=29%, signal=49%
1289	GARGALOVIC_RESPONSE_TO_OXIDIZED_PHOSPHOLIPIDS_GREEN_UP	23	0.41	0.98	0.401	0.582	1	1815	tags=26%, list=13%, signal=30%			1289	LEE_METASTASIS_AND_ALTERNATIVE_SPLICING_DN	37	-0.41	-1.02	0.436	0.907	1	4586	tags=43%, list=33%, signal=64%
1290	BIOCARTA_EIF_PATHWAY	16	0.41	0.98	0.427	0.583	1	547	tags=19%, list=4%, signal=19%			1290	PID_BETA_CATENIN_NUC_PATHWAY	63	-0.38	-1.02	0.445	0.907	1	1049	tags=21%, list=8%, signal=22%
1291	VALK_AML_CLUSTER_2	21	0.39	0.98	0.388	0.583	1	306	tags=10%, list=2%, signal=10%			1291	CAVARD_LIVER_CANCER_MALIGNANT_VS_BENIGN	18	-0.46	-1.02	0.456	0.906	1	2517	tags=22%, list=18%, signal=27%
1292	PID_PTP1B_PATHWAY	43	0.36	0.98	0.426	0.583	1	1830	tags=40%, list=13%, signal=45%			1292	LEIN_MIDBRAIN_MARKERS	62	-0.38	-1.02	0.456	0.908	1	2855	tags=24%, list=21%, signal=30%
1293	REACTOME_RRNA_MODIFICATION_IN_THE_NUCLEUS_AND_CYTOSOL	58	0.36	0.97	0.47	0.584	1	1088	tags=19%, list=8%, signal=20%			1293	KUMAR_AUTOPHAGY_NETWORK	49	-0.39	-1.02	0.44	0.908	1	3655	tags=27%, list=26%, signal=36%
1294	REACTOME_TNF_SIGNALING	41	0.36	0.97	0.416	0.585	1	437	tags=12%, list=3%, signal=13%			1294	MIKKELSEN_MEF_HCP_WITH_H3K27ME3	265	-0.34	-1.02	0.427	0.907	1	2780	tags=17%, list=20%, signal=20%
1295	PID_INTEGRIN1_PATHWAY	53	0.35	0.97	0.407	0.585	1	1409	tags=15%, list=10%, signal=17%			1295	REACTOME_NETRIN_1_SIGNALING	40	-0.4	-1.02	0.44	0.907	1	2600	tags=33%, list=19%, signal=40%
1296	REACTOME_FERTILIZATION	16	0.38	0.97	0.44	0.585	1	2503	tags=44%, list=18%, signal=53%			1296	KEGG_NON_SMALL_CELL_LUNG_CANCER	50	-0.4	-1.02	0.448	0.908	1	1208	tags=14%, list=9%, signal=15%
1297	WP_HEMATOPOIETIC_STEM_CELL_GENE_REGULATION_BY_GABP_ALPHABETA_COMPLEX	19	0.4	0.97	0.421	0.586	1	122	tags=11%, list=1%, signal=11%			1297	MEBARKI_HCC_PROGENITOR_WNT_UP_BLOCKED_BY_FZD8CRD	97	-0.36	-1.02	0.434	0.909	1	4095	tags=27%, list=30%, signal=38%
1298	KEGG_GLUTATHIONE_METABOLISM	40	0.36	0.97	0.418	0.587	1	1916	tags=30%, list=14%, signal=35%			1298	WP_THYROID_HORMONES_PRODUCTION_AND_THEIR_PERIPHERAL_DOWNSTREAM_SIGNALLING_EFFECTS	75	-0.37	-1.02	0.451	0.911	1	2916	tags=24%, list=21%, signal=30%
1299	REACTOME_HEMOSTASIS	488	0.25	0.97	0.575	0.587	1	1234	tags=13%, list=9%, signal=14%			1299	PID_FOXM1_PATHWAY	37	-0.42	-1.02	0.449	0.911	1	1665	tags=41%, list=12%, signal=46%
1300	BILD_MYC_ONCOGENIC_SIGNATURE	175	0.29	0.97	0.524	0.586	1	1845	tags=21%, list=13%, signal=24%			1300	SHIN_B_CELL_LYMPHOMA_CLUSTER_8	35	-0.41	-1.02	0.459	0.91	1	3332	tags=40%, list=24%, signal=53%
1301	REACTOME_SYNTHESIS_OF_PIPS_AT_THE_EARLY_ENDOSOME_MEMBRANE	16	0.4	0.97	0.412	0.588	1	772	tags=25%, list=6%, signal=26%			1301	REACTOME_GABA_B_RECEPTOR_ACTIVATION	30	-0.42	-1.02	0.459	0.911	1	2915	tags=33%, list=21%, signal=42%
1302	REACTOME_DEGRADATION_OF_BETA_CATENIN_BY_THE_DESTRUCTION_COMPLEX	82	0.34	0.97	0.5	0.589	1	538	tags=12%, list=4%, signal=13%			1302	GAZIN_EPIGENETIC_SILENCING_BY_KRAS	23	-0.44	-1.02	0.469	0.911	1	4122	tags=43%, list=30%, signal=62%
1303	ROSS_LEUKEMIA_WITH_MLL_FUSIONS	71	0.36	0.97	0.485	0.589	1	1911	tags=31%, list=14%, signal=36%			1303	BORCZUK_MALIGNANT_MESOTHELIOMA_UP	284	-0.33	-1.02	0.457	0.913	1	2523	tags=29%, list=18%, signal=35%
1304	RODRIGUES_THYROID_CARCINOMA_ANAPLASTIC_DN	464	0.26	0.97	0.571	0.59	1	1558	tags=15%, list=11%, signal=16%			1304	KEGG_PROPANOATE_METABOLISM	30	-0.42	-1.02	0.455	0.913	1	2212	tags=23%, list=16%, signal=28%
1305	REACTOME_SIGNALING_BY_HIPPO	20	0.39	0.97	0.455	0.592	1	1741	tags=30%, list=13%, signal=34%			1305	PID_ER_NONGENOMIC_PATHWAY	37	-0.41	-1.02	0.465	0.913	1	630	tags=11%, list=5%, signal=11%
1306	KIM_RESPONSE_TO_TSA_AND_DECITABINE_UP	90	0.33	0.97	0.505	0.592	1	1894	tags=28%, list=14%, signal=32%			1306	BACOLOD_RESISTANCE_TO_ALKYLATING_AGENTS_UP	18	-0.45	-1.02	0.479	0.913	1	3454	tags=28%, list=25%, signal=37%
1307	BIOCARTA_PAR1_PATHWAY	17	0.39	0.97	0.402	0.592	1	1500	tags=35%, list=11%, signal=40%			1307	MORI_IMMATURE_B_LYMPHOCYTE_UP	47	-0.39	-1.02	0.433	0.916	1	3179	tags=45%, list=23%, signal=58%
1308	REACTOME_BETA_CATENIN_INDEPENDENT_WNT_SIGNALING	133	0.31	0.97	0.516	0.593	1	385	tags=8%, list=3%, signal=8%			1308	MAGRANGEAS_MULTIPLE_MYELOMA_IGG_VS_IGA_UP	17	-0.46	-1.02	0.466	0.915	1	4845	tags=53%, list=35%, signal=81%
1309	BIOCARTA_CCR3_PATHWAY	16	0.38	0.96	0.403	0.594	1	145	tags=13%, list=1%, signal=13%			1309	REACTOME_RNA_POLYMERASE_III_TRANSCRIPTION	39	-0.4	-1.02	0.453	0.916	1	4740	tags=46%, list=34%, signal=70%
1310	HOWLIN_CITED1_TARGETS_1_DN	33	0.36	0.96	0.384	0.594	1	1023	tags=18%, list=7%, signal=20%			1310	EPPERT_PROGENITOR	130	-0.35	-1.02	0.447	0.915	1	3328	tags=35%, list=24%, signal=45%
1311	TAKEDA_TARGETS_OF_NUP98_HOXA9_FUSION_3D_DN	25	0.36	0.96	0.42	0.595	1	1276	tags=28%, list=9%, signal=31%			1311	WP_PRIMARY_FOCAL_SEGMENTAL_GLOMERULOSCLEROSIS_FSGS	62	-0.38	-1.02	0.483	0.915	1	2740	tags=26%, list=20%, signal=32%
1312	REACTOME_ABC_FAMILY_PROTEINS_MEDIATED_TRANSPORT	91	0.33	0.96	0.519	0.595	1	327	tags=7%, list=2%, signal=7%			1312	KIM_TIAL1_TARGETS	25	-0.43	-1.02	0.461	0.914	1	2161	tags=24%, list=16%, signal=28%
1313	BURTON_ADIPOGENESIS_PEAK_AT_8HR	35	0.35	0.96	0.412	0.594	1	142	tags=9%, list=1%, signal=9%			1313	FARMER_BREAST_CANCER_CLUSTER_7	18	-0.46	-1.02	0.477	0.914	1	1830	tags=22%, list=13%, signal=26%
1314	PID_AMB2_NEUTROPHILS_PATHWAY	38	0.39	0.96	0.429	0.599	1	1830	tags=29%, list=13%, signal=33%			1314	SANSOM_APC_TARGETS_DN	298	-0.33	-1.02	0.47	0.914	1	3637	tags=28%, list=26%, signal=37%
1315	KEGG_SNARE_INTERACTIONS_IN_VESICULAR_TRANSPORT	33	0.36	0.96	0.403	0.601	1	2919	tags=36%, list=21%, signal=46%			1315	WP_OSTEOBLAST_DIFFERENTIATION	88	-0.37	-1.02	0.451	0.914	1	1140	tags=13%, list=8%, signal=14%
1316	TONKS_TARGETS_OF_RUNX1_RUNX1T1_FUSION_MONOCYTE_UP	181	0.29	0.96	0.539	0.602	1	1263	tags=15%, list=9%, signal=16%			1316	WP_22Q112_COPY_NUMBER_VARIATION_SYNDROME	93	-0.36	-1.02	0.459	0.915	1	3306	tags=29%, list=24%, signal=38%
1317	WP_REGULATION_OF_APOPTOSIS_BY_PARATHYROID_HORMONERELATED_PROTEIN	20	0.38	0.96	0.425	0.602	1	122	tags=10%, list=1%, signal=10%			1317	WP_PROSTAGLANDIN_SYNTHESIS_AND_REGULATION	40	-0.4	-1.02	0.453	0.915	1	882	tags=8%, list=6%, signal=8%
1318	REACTOME_RECRUITMENT_OF_MITOTIC_CENTROSOME_PROTEINS_AND_COMPLEXES	78	0.34	0.96	0.475	0.603	1	710	tags=10%, list=5%, signal=11%			1318	STEIN_ESRRA_TARGETS_UP	353	-0.33	-1.02	0.468	0.915	1	3618	tags=30%, list=26%, signal=40%
1319	GILDEA_METASTASIS	22	0.37	0.96	0.436	0.605	1	1630	tags=27%, list=12%, signal=31%			1319	WP_ENVELOPE_PROTEINS_AND_THEIR_POTENTIAL_ROLES_IN_EDMD_PHYSIOPATHOLOGY	41	-0.39	-1.02	0.447	0.915	1	4148	tags=39%, list=30%, signal=56%
1320	REACTOME_COLLAGEN_BIOSYNTHESIS_AND_MODIFYING_ENZYMES	48	0.35	0.96	0.433	0.605	1	2819	tags=27%, list=20%, signal=34%			1320	ROESSLER_LIVER_CANCER_METASTASIS_UP	96	-0.36	-1.02	0.478	0.915	1	2357	tags=24%, list=17%, signal=29%
1321	WP_NANOPARTICLE_TRIGGERED_AUTOPHAGIC_CELL_DEATH	22	0.36	0.96	0.452	0.604	1	1910	tags=36%, list=14%, signal=42%			1321	MURATA_VIRULENCE_OF_H_PILORI	16	-0.47	-1.02	0.461	0.914	1	2773	tags=44%, list=20%, signal=55%
1322	CAIRO_HEPATOBLASTOMA_CLASSES_DN	166	0.29	0.95	0.556	0.605	1	903	tags=10%, list=7%, signal=10%			1322	WANG_RECURRENT_LIVER_CANCER_UP	20	-0.44	-1.01	0.464	0.917	1	4715	tags=35%, list=34%, signal=53%
1323	LEE_CALORIE_RESTRICTION_NEOCORTEX_UP	56	0.36	0.95	0.44	0.605	1	1153	tags=21%, list=8%, signal=23%			1323	HOSHIDA_LIVER_CANCER_SURVIVAL_DN	94	-0.36	-1.01	0.469	0.917	1	2903	tags=27%, list=21%, signal=33%
1324	REACTOME_SIGNALING_BY_EGFR	47	0.36	0.95	0.449	0.605	1	866	tags=11%, list=6%, signal=11%			1324	DE_YY1_TARGETS_DN	86	-0.37	-1.01	0.459	0.916	1	2397	tags=23%, list=17%, signal=28%
1325	VERHAAK_AML_WITH_NPM1_MUTATED_UP	151	0.3	0.95	0.545	0.604	1	1407	tags=23%, list=10%, signal=25%			1325	ISSAEVA_MLL2_TARGETS	42	-0.4	-1.01	0.461	0.916	1	1767	tags=14%, list=13%, signal=16%
1326	NIKOLSKY_OVERCONNECTED_IN_BREAST_CANCER	17	0.39	0.95	0.436	0.604	1	782	tags=29%, list=6%, signal=31%			1326	SCIBETTA_KDM5B_TARGETS_DN	71	-0.37	-1.01	0.452	0.916	1	2056	tags=20%, list=15%, signal=23%
1327	REACTOME_SIGNALING_BY_HEDGEHOG	130	0.3	0.95	0.551	0.607	1	538	tags=8%, list=4%, signal=9%			1327	PID_RAS_PATHWAY	30	-0.42	-1.01	0.458	0.919	1	4094	tags=40%, list=30%, signal=57%
1328	NABA_ECM_REGULATORS	156	0.31	0.95	0.599	0.607	1	2898	tags=33%, list=21%, signal=41%			1328	LINDSTEDT_DENDRITIC_CELL_MATURATION_C	58	-0.38	-1.01	0.445	0.919	1	2202	tags=21%, list=16%, signal=24%
1329	GAVIN_FOXP3_TARGETS_CLUSTER_P4	97	0.33	0.95	0.5	0.608	1	184	tags=4%, list=1%, signal=4%			1329	REACTOME_EPH_EPHRIN_SIGNALING	82	-0.37	-1.01	0.482	0.919	1	2427	tags=26%, list=18%, signal=31%
1330	REACTOME_NCAM1_INTERACTIONS	32	0.37	0.95	0.445	0.609	1	1602	tags=22%, list=12%, signal=25%			1330	ZHONG_SECRETOME_OF_LUNG_CANCER_AND_ENDOTHELIUM	55	-0.38	-1.01	0.448	0.92	1	2923	tags=29%, list=21%, signal=37%
1331	REACTOME_PROTEIN_FOLDING	87	0.32	0.95	0.497	0.609	1	1149	tags=20%, list=8%, signal=21%			1331	LEE_LIVER_CANCER_MYC_E2F1_DN	42	-0.4	-1.01	0.449	0.92	1	3618	tags=31%, list=26%, signal=42%
1332	KEGG_NOD_LIKE_RECEPTOR_SIGNALING_PATHWAY	49	0.36	0.95	0.446	0.609	1	1186	tags=18%, list=9%, signal=20%			1332	KORKOLA_EMBRYONAL_CARCINOMA_UP	35	-0.42	-1.01	0.467	0.919	1	1360	tags=17%, list=10%, signal=19%
1333	MASSARWEH_RESPONSE_TO_ESTRADIOL	58	0.34	0.95	0.479	0.61	1	1417	tags=28%, list=10%, signal=31%			1333	PID_HNF3B_PATHWAY	30	-0.42	-1.01	0.452	0.919	1	2102	tags=20%, list=15%, signal=24%
1334	BOQUEST_STEM_CELL_UP	205	0.28	0.95	0.587	0.61	1	2487	tags=25%, list=18%, signal=30%			1334	REACTOME_MRNA_DECAY_BY_5_TO_3_EXORIBONUCLEASE	15	-0.47	-1.01	0.475	0.918	1	1966	tags=33%, list=14%, signal=39%
1335	REACTOME_DUAL_INCISION_IN_GG_NER	39	0.37	0.95	0.458	0.61	1	1258	tags=18%, list=9%, signal=20%			1335	WP_EICOSANOID_SYNTHESIS	20	-0.45	-1.01	0.489	0.918	1	3195	tags=30%, list=23%, signal=39%
1336	DAVICIONI_MOLECULAR_ARMS_VS_ERMS_DN	148	0.29	0.95	0.56	0.611	1	1407	tags=16%, list=10%, signal=17%			1336	CAFFAREL_RESPONSE_TO_THC_DN	28	-0.43	-1.01	0.457	0.918	1	939	tags=39%, list=7%, signal=42%
1337	NAKAYAMA_SOFT_TISSUE_TUMORS_PCA1_UP	61	0.34	0.95	0.461	0.614	1	1564	tags=23%, list=11%, signal=26%			1337	CHOI_ATL_STAGE_PREDICTOR	40	-0.4	-1.01	0.459	0.918	1	1370	tags=20%, list=10%, signal=22%
1338	WP_P53_TRANSCRIPTIONAL_GENE_NETWORK	60	0.34	0.95	0.48	0.613	1	1169	tags=20%, list=8%, signal=22%			1338	ENK_UV_RESPONSE_EPIDERMIS_UP	250	-0.33	-1.01	0.483	0.917	1	2651	tags=21%, list=19%, signal=26%
1339	JOHNSTONE_PARVB_TARGETS_3_UP	381	0.26	0.95	0.632	0.613	1	1073	tags=12%, list=8%, signal=12%			1339	MEISSNER_NPC_ICP_WITH_H3K4ME3	18	-0.45	-1.01	0.473	0.917	1	3458	tags=39%, list=25%, signal=52%
1340	RASHI_NFKB1_TARGETS	16	0.38	0.95	0.468	0.613	1	20	tags=6%, list=0%, signal=6%			1340	MEISSNER_BRAIN_ICP_WITH_H3K4ME3	28	-0.41	-1.01	0.473	0.916	1	3458	tags=32%, list=25%, signal=43%
1341	HOLLEMAN_VINCRISTINE_RESISTANCE_ALL_DN	16	0.39	0.95	0.441	0.613	1	730	tags=19%, list=5%, signal=20%			1341	MULLIGHAN_MLL_SIGNATURE_1_UP	348	-0.32	-1.01	0.451	0.916	1	4027	tags=35%, list=29%, signal=49%
1342	WENG_POR_TARGETS_GLOBAL_UP	15	0.39	0.94	0.439	0.615	1	686	tags=20%, list=5%, signal=21%			1342	BOYAULT_LIVER_CANCER_SUBCLASS_G123_DN	41	-0.39	-1.01	0.475	0.916	1	3758	tags=29%, list=27%, signal=40%
1343	KEGG_PATHOGENIC_ESCHERICHIA_COLI_INFECTION	49	0.36	0.94	0.467	0.615	1	882	tags=18%, list=6%, signal=20%			1343	REACTOME_SENSORY_PERCEPTION	148	-0.35	-1.01	0.454	0.916	1	3509	tags=23%, list=25%, signal=30%
1344	MATZUK_IMPLANTATION_AND_UTERINE	15	0.38	0.94	0.447	0.617	1	1263	tags=33%, list=9%, signal=37%			1344	WANG_SMARCE1_TARGETS_UP	238	-0.33	-1.01	0.463	0.917	1	2741	tags=25%, list=20%, signal=30%
1345	GOBERT_CORE_OLIGODENDROCYTE_DIFFERENTIATION	38	0.33	0.94	0.439	0.616	1	998	tags=18%, list=7%, signal=20%			1345	WP_NEOVASCULARISATION_PROCESSES	35	-0.4	-1.01	0.459	0.916	1	1541	tags=20%, list=11%, signal=22%
1346	MASSARWEH_TAMOXIFEN_RESISTANCE_UP	495	0.25	0.94	0.671	0.617	1	1620	tags=15%, list=12%, signal=16%			1346	WEBER_METHYLATED_HCP_IN_SPERM_DN	19	-0.45	-1.01	0.457	0.916	1	3669	tags=32%, list=26%, signal=43%
1347	FAELT_B_CLL_WITH_VH_REARRANGEMENTS_UP	46	0.36	0.94	0.475	0.617	1	1562	tags=24%, list=11%, signal=27%			1347	WAMUNYOKOLI_OVARIAN_CANCER_LMP_DN	170	-0.34	-1.01	0.474	0.916	1	3805	tags=34%, list=27%, signal=46%
1348	REACTOME_RECRUITMENT_OF_NUMA_TO_MITOTIC_CENTROSOMES	85	0.32	0.94	0.5	0.618	1	710	tags=9%, list=5%, signal=10%			1348	WEI_MIR34A_TARGETS	131	-0.35	-1.01	0.476	0.918	1	3120	tags=32%, list=23%, signal=41%
1349	WP_OVERVIEW_OF_LEUKOCYTEINTRINSIC_HIPPO_PATHWAY_FUNCTIONS	33	0.34	0.94	0.465	0.617	1	433	tags=9%, list=3%, signal=9%			1349	SANSOM_APC_TARGETS	171	-0.34	-1.01	0.469	0.917	1	2447	tags=20%, list=18%, signal=25%
1350	LEIN_MEDULLA_MARKERS	67	0.34	0.94	0.5	0.617	1	1519	tags=21%, list=11%, signal=23%			1350	SMID_BREAST_CANCER_NORMAL_LIKE_UP	385	-0.32	-1.01	0.472	0.917	1	2764	tags=21%, list=20%, signal=26%
1351	PID_NFAT_3PATHWAY	52	0.35	0.94	0.446	0.617	1	943	tags=13%, list=7%, signal=14%			1351	REACTOME_EPH_EPHRIN_MEDIATED_REPULSION_OF_CELLS	45	-0.39	-1.01	0.464	0.919	1	4080	tags=38%, list=29%, signal=53%
1352	STEGER_ADIPOGENESIS_DN	20	0.36	0.94	0.46	0.617	1	2471	tags=35%, list=18%, signal=43%			1352	LEE_LIVER_CANCER_MYC_TGFA_UP	57	-0.38	-1.01	0.478	0.918	1	730	tags=7%, list=5%, signal=7%
1353	SENESE_HDAC1_TARGETS_DN	206	0.28	0.94	0.601	0.616	1	1509	tags=15%, list=11%, signal=16%			1353	PID_TOLL_ENDOGENOUS_PATHWAY	21	-0.44	-1.01	0.49	0.918	1	2923	tags=43%, list=21%, signal=54%
1354	WANG_NEOPLASTIC_TRANSFORMATION_BY_CCND1_MYC	18	0.38	0.94	0.484	0.618	1	2422	tags=39%, list=17%, signal=47%			1354	KEGG_BASE_EXCISION_REPAIR	31	-0.41	-1.01	0.474	0.918	1	2476	tags=29%, list=18%, signal=35%
1355	HELLER_SILENCED_BY_METHYLATION_UP	210	0.28	0.94	0.598	0.617	1	1795	tags=21%, list=13%, signal=24%			1355	SHIPP_DLBCL_CURED_VS_FATAL_DN	37	-0.41	-1.01	0.459	0.918	1	4976	tags=49%, list=36%, signal=76%
1356	BOSCO_EPITHELIAL_DIFFERENTIATION_MODULE	30	0.36	0.94	0.431	0.617	1	1348	tags=20%, list=10%, signal=22%			1356	WHITFIELD_CELL_CYCLE_G2	149	-0.34	-1.01	0.49	0.917	1	1047	tags=18%, list=8%, signal=19%
1357	CONRAD_STEM_CELL	29	0.36	0.94	0.462	0.618	1	658	tags=10%, list=5%, signal=11%			1357	REACTOME_SYNTHESIS_OF_IP3_AND_IP4_IN_THE_CYTOSOL	25	-0.43	-1.01	0.464	0.917	1	1429	tags=12%, list=10%, signal=13%
1358	GARGALOVIC_RESPONSE_TO_OXIDIZED_PHOSPHOLIPIDS_RED_UP	16	0.39	0.94	0.489	0.618	1	1781	tags=31%, list=13%, signal=36%			1358	REACTOME_PEROXISOMAL_LIPID_METABOLISM	27	-0.43	-1.01	0.49	0.917	1	1923	tags=26%, list=14%, signal=30%
1359	REACTOME_DNA_DOUBLE_STRAND_BREAK_RESPONSE	43	0.35	0.94	0.464	0.619	1	604	tags=9%, list=4%, signal=10%			1359	MAGRANGEAS_MULTIPLE_MYELOMA_IGLL_VS_IGLK_UP	35	-0.41	-1.01	0.485	0.918	1	3489	tags=31%, list=25%, signal=42%
1360	WP_PURINE_METABOLISM_AND_RELATED_DISORDERS	19	0.38	0.94	0.415	0.619	1	130	tags=11%, list=1%, signal=11%			1360	WATANABE_ULCERATIVE_COLITIS_WITH_CANCER_UP	15	-0.48	-1.01	0.485	0.918	1	1717	tags=27%, list=12%, signal=30%
1361	TAKEDA_TARGETS_OF_NUP98_HOXA9_FUSION_16D_UP	136	0.3	0.94	0.569	0.619	1	1846	tags=21%, list=13%, signal=24%			1361	MARTINEZ_RESPONSE_TO_TRABECTEDIN	45	-0.39	-1.01	0.476	0.918	1	3778	tags=36%, list=27%, signal=49%
1362	KYNG_ENVIRONMENTAL_STRESS_RESPONSE_NOT_BY_4NQO_IN_WS	33	0.35	0.94	0.394	0.621	1	1261	tags=21%, list=9%, signal=23%			1362	DAVICIONI_PAX_FOXO1_SIGNATURE_IN_ARMS_DN	16	-0.47	-1.01	0.501	0.918	1	1273	tags=19%, list=9%, signal=21%
1363	SWEET_LUNG_CANCER_KRAS_UP	410	0.25	0.94	0.736	0.621	1	790	tags=10%, list=6%, signal=10%			1363	REACTOME_PHASE_0_RAPID_DEPOLARISATION	18	-0.45	-1.01	0.481	0.919	1	1266	tags=17%, list=9%, signal=18%
1364	WP_16P112_DISTAL_DELETION_SYNDROME	22	0.37	0.93	0.468	0.623	1	893	tags=23%, list=6%, signal=24%			1364	REACTOME_ARACHIDONIC_ACID_METABOLISM	46	-0.38	-1.01	0.481	0.919	1	977	tags=11%, list=7%, signal=12%
1365	MISSIAGLIA_REGULATED_BY_METHYLATION_UP	103	0.31	0.93	0.535	0.623	1	1199	tags=16%, list=9%, signal=17%			1365	REACTOME_RAB_GERANYLGERANYLATION	58	-0.38	-1	0.476	0.919	1	3156	tags=28%, list=23%, signal=36%
1366	REACTOME_THE_NLRP3_INFLAMMASOME	16	0.36	0.93	0.493	0.623	1	1123	tags=19%, list=8%, signal=20%			1366	ONDER_CDH1_TARGETS_1_DN	133	-0.35	-1	0.479	0.919	1	3087	tags=33%, list=22%, signal=42%
1367	REACTOME_EXTRACELLULAR_MATRIX_ORGANIZATION	226	0.27	0.93	0.655	0.624	1	1774	tags=18%, list=13%, signal=20%			1367	REACTOME_HIV_ELONGATION_ARREST_AND_RECOVERY	32	-0.41	-1	0.486	0.92	1	4241	tags=38%, list=31%, signal=54%
1368	KEGG_SPLICEOSOME	115	0.31	0.93	0.594	0.627	1	787	tags=10%, list=6%, signal=10%			1368	REACTOME_SIGNALING_BY_CYTOSOLIC_FGFR1_FUSION_MUTANTS	16	-0.46	-1	0.497	0.921	1	560	tags=19%, list=4%, signal=20%
1369	VERRECCHIA_RESPONSE_TO_TGFB1_C1	18	0.39	0.93	0.477	0.627	1	830	tags=17%, list=6%, signal=18%			1369	BYSTRYKH_HEMATOPOIESIS_STEM_CELL_AND_BRAIN_QTL_CIS	61	-0.37	-1	0.504	0.925	1	4121	tags=39%, list=30%, signal=56%
1370	WP_SARSCOV2_INNATE_IMMUNITY_EVASION_AND_CELLSPECIFIC_IMMUNE_RESPONSE	54	0.35	0.93	0.477	0.628	1	950	tags=19%, list=7%, signal=20%			1370	WP_G_PROTEIN_SIGNALING_PATHWAYS	80	-0.36	-1	0.477	0.926	1	3817	tags=34%, list=28%, signal=46%
1371	REACTOME_PEPTIDE_HORMONE_METABOLISM	62	0.33	0.93	0.515	0.631	1	1009	tags=13%, list=7%, signal=14%			1371	WP_INTRAFLAGELLAR_TRANSPORT_PROTEINS_BINDING_TO_DYNEIN	23	-0.43	-1	0.481	0.925	1	4551	tags=57%, list=33%, signal=84%
1372	REACTOME_APC_C_MEDIATED_DEGRADATION_OF_CELL_CYCLE_PROTEINS	82	0.31	0.93	0.52	0.63	1	327	tags=7%, list=2%, signal=7%			1372	MATZUK_MEIOTIC_AND_DNA_REPAIR	35	-0.41	-1	0.491	0.926	1	3051	tags=34%, list=22%, signal=44%
1373	HOLLEMAN_ASPARAGINASE_RESISTANCE_ALL_UP	18	0.38	0.93	0.466	0.631	1	1584	tags=28%, list=11%, signal=31%			1373	LEE_DOUBLE_POLAR_THYMOCYTE	21	-0.44	-1	0.493	0.926	1	2172	tags=19%, list=16%, signal=23%
1374	COULOUARN_TEMPORAL_TGFB1_SIGNATURE_UP	101	0.32	0.93	0.526	0.631	1	919	tags=14%, list=7%, signal=15%			1374	PID_IFNG_PATHWAY	39	-0.4	-1	0.473	0.927	1	3976	tags=41%, list=29%, signal=57%
1375	REACTOME_PROGRAMMED_CELL_DEATH	182	0.28	0.93	0.656	0.631	1	1294	tags=15%, list=9%, signal=17%			1375	IVANOVA_HEMATOPOIESIS_STEM_CELL_LONG_TERM	181	-0.34	-1	0.475	0.926	1	2264	tags=18%, list=16%, signal=21%
1376	REACTOME_PYROPTOSIS	21	0.36	0.93	0.519	0.632	1	1109	tags=19%, list=8%, signal=21%			1376	NADERI_BREAST_CANCER_PROGNOSIS_UP	42	-0.39	-1	0.484	0.927	1	1990	tags=21%, list=14%, signal=25%
1377	EBAUER_TARGETS_OF_PAX3_FOXO1_FUSION_UP	149	0.3	0.93	0.601	0.632	1	660	tags=7%, list=5%, signal=7%			1377	PID_WNT_NONCANONICAL_PATHWAY	29	-0.42	-1	0.49	0.926	1	2098	tags=24%, list=15%, signal=28%
1378	TAKEDA_TARGETS_OF_NUP98_HOXA9_FUSION_8D_UP	120	0.3	0.93	0.596	0.632	1	1634	tags=25%, list=12%, signal=28%			1378	BRUNO_HEMATOPOIESIS	63	-0.37	-1	0.48	0.927	1	1066	tags=14%, list=8%, signal=15%
1379	HOEGERKORP_CD44_TARGETS_DIRECT_UP	23	0.37	0.92	0.463	0.635	1	2556	tags=39%, list=18%, signal=48%			1379	REACTOME_TRANSCRIPTIONAL_REGULATION_OF_WHITE_ADIPOCYTE_DIFFERENTIATION	77	-0.36	-1	0.477	0.926	1	2285	tags=27%, list=16%, signal=32%
1380	RODRIGUES_THYROID_CARCINOMA_UP	16	0.38	0.92	0.504	0.635	1	391	tags=19%, list=3%, signal=19%			1380	WP_HISTONE_MODIFICATIONS	36	-0.4	-1	0.468	0.926	1	4232	tags=36%, list=31%, signal=52%
1381	BECKER_TAMOXIFEN_RESISTANCE_UP	43	0.35	0.92	0.464	0.635	1	1792	tags=28%, list=13%, signal=32%			1381	TRAYNOR_RETT_SYNDROM_UP	30	-0.42	-1	0.486	0.926	1	3430	tags=37%, list=25%, signal=49%
1382	REACTOME_DISORDERS_OF_TRANSMEMBRANE_TRANSPORTERS	144	0.29	0.92	0.641	0.635	1	1018	tags=10%, list=7%, signal=11%			1382	MARTINEZ_RB1_AND_TP53_TARGETS_DN	478	-0.31	-1	0.497	0.926	1	2707	tags=24%, list=20%, signal=28%
1383	BAUS_TFF2_TARGETS_UP	24	0.36	0.92	0.444	0.636	1	2550	tags=29%, list=18%, signal=36%			1383	KYNG_RESPONSE_TO_H2O2	56	-0.37	-1	0.476	0.926	1	1632	tags=23%, list=12%, signal=26%
1384	PID_INTEGRIN_CS_PATHWAY	24	0.36	0.92	0.493	0.636	1	1454	tags=29%, list=10%, signal=33%			1384	GRAESSMANN_RESPONSE_TO_MC_AND_SERUM_DEPRIVATION_DN	73	-0.36	-1	0.477	0.925	1	2451	tags=22%, list=18%, signal=26%
1385	RICKMAN_HEAD_AND_NECK_CANCER_C	52	0.33	0.92	0.527	0.635	1	1433	tags=15%, list=10%, signal=17%			1385	REACTOME_RUNX2_REGULATES_OSTEOBLAST_DIFFERENTIATION	22	-0.43	-1	0.491	0.925	1	2520	tags=32%, list=18%, signal=39%
1386	REACTOME_KERATINIZATION	29	0.36	0.92	0.448	0.636	1	2613	tags=34%, list=19%, signal=42%			1386	DELPUECH_FOXO3_TARGETS_DN	32	-0.41	-1	0.487	0.925	1	2831	tags=28%, list=20%, signal=35%
1387	NIKOLSKY_BREAST_CANCER_7Q21_Q22_AMPLICON	56	0.35	0.92	0.491	0.636	1	1479	tags=23%, list=11%, signal=26%			1387	HOLLEMAN_VINCRISTINE_RESISTANCE_ALL_UP	25	-0.42	-1	0.484	0.925	1	3262	tags=24%, list=24%, signal=31%
1388	STEIN_ESRRA_TARGETS_RESPONSIVE_TO_ESTROGEN_UP	28	0.34	0.92	0.468	0.637	1	1546	tags=29%, list=11%, signal=32%			1388	REACTOME_RNA_POLYMERASE_III_TRANSCRIPTION_TERMINATION	21	-0.44	-1	0.496	0.925	1	4352	tags=52%, list=31%, signal=76%
1389	REACTOME_DNA_DAMAGE_BYPASS	44	0.34	0.92	0.445	0.638	1	538	tags=9%, list=4%, signal=9%			1389	NIKOLSKY_BREAST_CANCER_8Q23_Q24_AMPLICON	119	-0.35	-1	0.506	0.925	1	2405	tags=20%, list=17%, signal=24%
1390	KEGG_ALDOSTERONE_REGULATED_SODIUM_REABSORPTION	35	0.35	0.92	0.487	0.638	1	2866	tags=40%, list=21%, signal=50%			1390	KEGG_PYRUVATE_METABOLISM	36	-0.4	-1	0.49	0.926	1	3688	tags=33%, list=27%, signal=45%
1391	ROSS_AML_WITH_CBFB_MYH11_FUSION	46	0.33	0.92	0.479	0.638	1	678	tags=15%, list=5%, signal=16%			1391	REACTOME_INTERLEUKIN_10_SIGNALING	38	-0.4	-1	0.488	0.926	1	1258	tags=16%, list=9%, signal=17%
1392	WEST_ADRENOCORTICAL_CARCINOMA_VS_ADENOMA_DN	17	0.37	0.92	0.47	0.638	1	1399	tags=29%, list=10%, signal=33%			1392	REACTOME_CYCLIN_D_ASSOCIATED_EVENTS_IN_G1	44	-0.39	-1	0.495	0.927	1	1208	tags=20%, list=9%, signal=22%
1393	REACTOME_RND2_GTPASE_CYCLE	39	0.32	0.92	0.459	0.638	1	708	tags=21%, list=5%, signal=22%			1393	REACTOME_ZBP1_DAI_MEDIATED_INDUCTION_OF_TYPE_I_IFNS	20	-0.44	-1	0.5	0.927	1	1378	tags=25%, list=10%, signal=28%
1394	POMEROY_MEDULLOBLASTOMA_DESMOPLASIC_VS_CLASSIC_UP	51	0.34	0.92	0.521	0.642	1	272	tags=6%, list=2%, signal=6%			1394	PID_LYMPH_ANGIOGENESIS_PATHWAY	25	-0.42	-1	0.497	0.927	1	4600	tags=40%, list=33%, signal=60%
1395	BIOCARTA_GH_PATHWAY	24	0.37	0.92	0.445	0.642	1	1710	tags=25%, list=12%, signal=28%			1395	WP_PATHWAYS_AFFECTED_IN_ADENOID_CYSTIC_CARCINOMA	59	-0.37	-1	0.49	0.927	1	2002	tags=19%, list=14%, signal=22%
1396	REACTOME_COLLAGEN_FORMATION	63	0.33	0.91	0.514	0.645	1	2877	tags=25%, list=21%, signal=32%			1396	ROPERO_HDAC2_TARGETS	80	-0.36	-1	0.49	0.927	1	4192	tags=36%, list=30%, signal=52%
1397	WP_PHOTODYNAMIC_THERAPYINDUCED_HIF1_SURVIVAL_SIGNALING	32	0.35	0.91	0.514	0.644	1	1570	tags=25%, list=11%, signal=28%			1397	PID_RXR_VDR_PATHWAY	24	-0.42	-1	0.477	0.928	1	1867	tags=29%, list=13%, signal=34%
1398	WP_GENOTOXICITY_PATHWAY	49	0.35	0.91	0.537	0.644	1	1048	tags=20%, list=8%, signal=22%			1398	KYNG_ENVIRONMENTAL_STRESS_RESPONSE_NOT_BY_GAMMA_IN_OLD	25	-0.42	-1	0.503	0.928	1	931	tags=20%, list=7%, signal=21%
1399	REACTOME_INTEGRIN_CELL_SURFACE_INTERACTIONS	69	0.32	0.91	0.5	0.645	1	1454	tags=22%, list=10%, signal=24%			1399	LEE_DIFFERENTIATING_T_LYMPHOCYTE	178	-0.34	-1	0.517	0.929	1	2496	tags=25%, list=18%, signal=30%
1400	REACTOME_PROTEIN_LOCALIZATION	147	0.28	0.91	0.622	0.648	1	1023	tags=13%, list=7%, signal=14%			1400	BENPORATH_NOS_TARGETS	139	-0.34	-0.99	0.503	0.929	1	4231	tags=35%, list=31%, signal=50%
1401	PLASARI_TGFB1_SIGNALING_VIA_NFIC_10HR_DN	26	0.35	0.91	0.464	0.648	1	314	tags=12%, list=2%, signal=12%			1401	GRABARCZYK_BCL11B_TARGETS_UP	69	-0.37	-0.99	0.499	0.929	1	2761	tags=25%, list=20%, signal=31%
1402	KIM_WT1_TARGETS_12HR_DN	191	0.27	0.91	0.662	0.649	1	1267	tags=12%, list=9%, signal=13%			1402	FERRARI_RESPONSE_TO_FENRETINIDE_UP	18	-0.45	-0.99	0.496	0.929	1	1435	tags=22%, list=10%, signal=25%
1403	ZHAN_MULTIPLE_MYELOMA_CD1_DN	39	0.35	0.91	0.431	0.651	1	1999	tags=31%, list=14%, signal=36%			1403	DING_LUNG_CANCER_MUTATED_SIGNIFICANTLY	19	-0.44	-0.99	0.497	0.928	1	1356	tags=16%, list=10%, signal=17%
1404	RAGHAVACHARI_PLATELET_SPECIFIC_GENES	62	0.32	0.91	0.535	0.651	1	979	tags=19%, list=7%, signal=21%			1404	BIOCARTA_INFLAM_PATHWAY	19	-0.44	-0.99	0.497	0.928	1	1346	tags=21%, list=10%, signal=23%
1405	REACTOME_UCH_PROTEINASES	82	0.32	0.91	0.551	0.653	1	1018	tags=13%, list=7%, signal=14%			1405	KUNINGER_IGF1_VS_PDGFB_TARGETS_UP	68	-0.37	-0.99	0.502	0.929	1	4503	tags=34%, list=33%, signal=50%
1406	TONKS_TARGETS_OF_RUNX1_RUNX1T1_FUSION_MONOCYTE_DN	45	0.35	0.91	0.512	0.653	1	1172	tags=18%, list=8%, signal=19%			1406	BURTON_ADIPOGENESIS_5	111	-0.35	-0.99	0.519	0.929	1	3064	tags=29%, list=22%, signal=37%
1407	BERENJENO_TRANSFORMED_BY_RHOA_FOREVER_UP	17	0.38	0.91	0.469	0.654	1	1513	tags=24%, list=11%, signal=26%			1407	JOSEPH_RESPONSE_TO_SODIUM_BUTYRATE_DN	49	-0.38	-0.99	0.508	0.929	1	4096	tags=39%, list=30%, signal=55%
1408	BOQUEST_STEM_CELL_DN	170	0.28	0.91	0.607	0.654	1	1859	tags=22%, list=13%, signal=26%			1408	WP_MIRNA_REGULATION_OF_P53_PATHWAY_IN_PROSTATE_CANCER	21	-0.44	-0.99	0.489	0.928	1	2388	tags=33%, list=17%, signal=40%
1409	MIKKELSEN_IPS_ICP_WITH_H3K27ME3	31	0.33	0.91	0.528	0.654	1	1685	tags=23%, list=12%, signal=26%			1409	BROWNE_HCMV_INFECTION_20HR_DN	85	-0.36	-0.99	0.517	0.928	1	4409	tags=35%, list=32%, signal=51%
1410	BLANCO_MELO_COVID19_SARS_COV_2_POS_PATIENT_LUNG_TISSUE_DN	158	0.28	0.91	0.664	0.654	1	871	tags=9%, list=6%, signal=10%			1410	REACTOME_HS_GAG_BIOSYNTHESIS	24	-0.41	-0.99	0.498	0.927	1	2421	tags=25%, list=17%, signal=30%
1411	REACTOME_FCERI_MEDIATED_NF_KB_ACTIVATION	77	0.32	0.9	0.531	0.655	1	327	tags=8%, list=2%, signal=8%			1411	PID_P73PATHWAY	71	-0.37	-0.99	0.504	0.927	1	2302	tags=30%, list=17%, signal=35%
1412	HASLINGER_B_CLL_WITH_13Q14_DELETION	20	0.36	0.9	0.484	0.659	1	30	tags=5%, list=0%, signal=5%			1412	KEGG_GLYCEROPHOSPHOLIPID_METABOLISM	66	-0.37	-0.99	0.502	0.926	1	4634	tags=32%, list=33%, signal=48%
1413	PID_EPO_PATHWAY	31	0.34	0.9	0.483	0.659	1	708	tags=13%, list=5%, signal=14%			1413	REACTOME_TRANSCRIPTIONAL_REGULATION_BY_RUNX1	167	-0.34	-0.99	0.503	0.926	1	2395	tags=25%, list=17%, signal=30%
1414	REACTOME_ANCHORING_OF_THE_BASAL_BODY_TO_THE_PLASMA_MEMBRANE	94	0.31	0.9	0.631	0.658	1	710	tags=11%, list=5%, signal=11%			1414	WP_ONE_CARBON_METABOLISM_AND_RELATED_PATHWAYS	41	-0.39	-0.99	0.509	0.926	1	720	tags=10%, list=5%, signal=10%
1415	KIM_MYC_AMPLIFICATION_TARGETS_UP	168	0.27	0.9	0.709	0.661	1	1269	tags=15%, list=9%, signal=17%			1415	REACTOME_SUMOYLATION_OF_TRANSCRIPTION_FACTORS	15	-0.47	-0.99	0.503	0.926	1	2202	tags=27%, list=16%, signal=32%
1416	JIANG_TIP30_TARGETS_DN	18	0.37	0.9	0.479	0.66	1	570	tags=17%, list=4%, signal=17%			1416	REACTOME_SIGNALLING_TO_ERKS	28	-0.41	-0.99	0.522	0.927	1	4735	tags=50%, list=34%, signal=76%
1417	REACTOME_BBSOME_MEDIATED_CARGO_TARGETING_TO_CILIUM	21	0.36	0.9	0.484	0.661	1	1227	tags=24%, list=9%, signal=26%			1417	MARTIN_NFKB_TARGETS_UP	34	-0.4	-0.99	0.495	0.926	1	1258	tags=24%, list=9%, signal=26%
1418	ZHONG_SECRETOME_OF_LUNG_CANCER_AND_FIBROBLAST	115	0.29	0.9	0.656	0.661	1	1944	tags=25%, list=14%, signal=29%			1418	REACTOME_CLASS_A_1_RHODOPSIN_LIKE_RECEPTORS	174	-0.34	-0.99	0.51	0.926	1	2724	tags=19%, list=20%, signal=23%
1419	KEGG_DRUG_METABOLISM_OTHER_ENZYMES	27	0.35	0.9	0.537	0.663	1	3310	tags=37%, list=24%, signal=49%			1419	SENGUPTA_NASOPHARYNGEAL_CARCINOMA_DN	246	-0.33	-0.99	0.522	0.926	1	2832	tags=20%, list=20%, signal=25%
1420	NEWMAN_ERCC6_TARGETS_DN	20	0.37	0.89	0.516	0.669	1	1389	tags=15%, list=10%, signal=17%			1420	XIE_LT_HSC_S1PR3_OE_UP	25	-0.42	-0.99	0.493	0.925	1	1100	tags=20%, list=8%, signal=22%
1421	REACTOME_NOTCH1_INTRACELLULAR_DOMAIN_REGULATES_TRANSCRIPTION	46	0.34	0.89	0.5	0.669	1	538	tags=9%, list=4%, signal=9%			1421	WANG_RESPONSE_TO_GSK3_INHIBITOR_SB216763_DN	333	-0.32	-0.99	0.522	0.925	1	1926	tags=28%, list=14%, signal=32%
1422	REACTOME_SIGNALING_BY_THE_B_CELL_RECEPTOR_BCR	106	0.3	0.89	0.58	0.669	1	1018	tags=13%, list=7%, signal=14%			1422	REACTOME_RNA_POLYMERASE_III_TRANSCRIPTION_INITIATION_FROM_TYPE_1_PROMOTER	26	-0.42	-0.99	0.492	0.927	1	4352	tags=42%, list=31%, signal=62%
1423	WP_EBOLA_VIRUS_PATHWAY_ON_HOST	108	0.31	0.89	0.649	0.669	1	986	tags=14%, list=7%, signal=15%			1423	NOUZOVA_METHYLATED_IN_APL	43	-0.38	-0.99	0.495	0.927	1	2982	tags=21%, list=22%, signal=27%
1424	REACTOME_TCF_DEPENDENT_SIGNALING_IN_RESPONSE_TO_WNT	151	0.29	0.89	0.679	0.669	1	367	tags=8%, list=3%, signal=8%			1424	WIELAND_UP_BY_HBV_INFECTION	82	-0.36	-0.99	0.513	0.928	1	3637	tags=32%, list=26%, signal=43%
1425	DORSAM_HOXA9_TARGETS_UP	32	0.34	0.89	0.505	0.67	1	880	tags=19%, list=6%, signal=20%			1425	WP_VITAMIN_D_RECEPTOR_PATHWAY	119	-0.35	-0.99	0.518	0.928	1	952	tags=13%, list=7%, signal=13%
1426	REACTOME_VEGFR2_MEDIATED_CELL_PROLIFERATION	19	0.35	0.89	0.53	0.67	1	3465	tags=63%, list=25%, signal=84%			1426	FOSTER_KDM1A_TARGETS_DN	183	-0.33	-0.99	0.506	0.928	1	4759	tags=39%, list=34%, signal=59%
1427	BYSTRYKH_HEMATOPOIESIS_STEM_CELL_QTL_CIS	122	0.3	0.89	0.665	0.67	1	620	tags=10%, list=4%, signal=10%			1427	BONOME_OVARIAN_CANCER_SURVIVAL_OPTIMAL_DEBULKING	201	-0.33	-0.99	0.524	0.928	1	1482	tags=17%, list=11%, signal=19%
1428	REACTOME_CHEMOKINE_RECEPTORS_BIND_CHEMOKINES	36	0.34	0.89	0.481	0.67	1	477	tags=17%, list=3%, signal=17%			1428	RHODES_CANCER_META_SIGNATURE	59	-0.37	-0.99	0.489	0.927	1	3206	tags=32%, list=23%, signal=42%
1429	SERVITJA_ISLET_HNF1A_TARGETS_UP	125	0.29	0.89	0.681	0.669	1	1136	tags=17%, list=8%, signal=18%			1429	ZWANG_DOWN_BY_2ND_EGF_PULSE	165	-0.33	-0.99	0.509	0.927	1	2015	tags=17%, list=15%, signal=20%
1430	REACTOME_SIGNALING_BY_WNT	234	0.26	0.89	0.789	0.67	1	1155	tags=13%, list=8%, signal=14%			1430	WP_SIGNALING_PATHWAYS_IN_GLIOBLASTOMA	76	-0.36	-0.99	0.502	0.927	1	1356	tags=11%, list=10%, signal=12%
1431	NAKAYAMA_SOFT_TISSUE_TUMORS_PCA1_DN	56	0.32	0.89	0.568	0.672	1	1056	tags=13%, list=8%, signal=13%			1431	TIEN_INTESTINE_PROBIOTICS_6HR_DN	158	-0.34	-0.99	0.528	0.928	1	3617	tags=30%, list=26%, signal=40%
1432	WP_SARS_CORONAVIRUS_AND_INNATE_IMMUNITY	16	0.36	0.89	0.556	0.672	1	3120	tags=44%, list=23%, signal=56%			1432	PID_HEDGEHOG_GLI_PATHWAY	42	-0.38	-0.99	0.498	0.928	1	3819	tags=38%, list=28%, signal=52%
1433	RUTELLA_RESPONSE_TO_HGF_VS_CSF2RB_AND_IL4_UP	365	0.25	0.89	0.775	0.672	1	1272	tags=12%, list=9%, signal=13%			1433	MIKKELSEN_IPS_HCP_WITH_H3_UNMETHYLATED	39	-0.4	-0.99	0.501	0.928	1	1048	tags=5%, list=8%, signal=6%
1434	WP_EXTRACELLULAR_VESICLES_IN_THE_CROSSTALK_OF_CARDIAC_CELLS	18	0.38	0.89	0.506	0.673	1	213	tags=17%, list=2%, signal=17%			1434	DEMAGALHAES_AGING_UP	47	-0.38	-0.99	0.506	0.927	1	1398	tags=19%, list=10%, signal=21%
1435	BIOCARTA_TFF_PATHWAY	20	0.34	0.89	0.541	0.674	1	833	tags=25%, list=6%, signal=27%			1435	GRADE_COLON_AND_RECTAL_CANCER_DN	81	-0.36	-0.99	0.5	0.927	1	2557	tags=21%, list=18%, signal=26%
1436	YAGI_AML_WITH_T_9_11_TRANSLOCATION	113	0.29	0.89	0.648	0.676	1	1332	tags=16%, list=10%, signal=17%			1436	REACTOME_CDC42_GTPASE_CYCLE	149	-0.34	-0.99	0.522	0.927	1	5159	tags=48%, list=37%, signal=75%
1437	KEGG_METABOLISM_OF_XENOBIOTICS_BY_CYTOCHROME_P450	29	0.32	0.89	0.5	0.675	1	3021	tags=28%, list=22%, signal=35%			1437	MIKKELSEN_NPC_HCP_WITH_H3K4ME3_AND_H3K27ME3	131	-0.34	-0.99	0.522	0.929	1	3671	tags=23%, list=27%, signal=31%
1438	HUPER_BREAST_BASAL_VS_LUMINAL_DN	41	0.32	0.89	0.518	0.676	1	1857	tags=29%, list=13%, signal=34%			1438	STAMBOLSKY_RESPONSE_TO_VITAMIN_D3_DN	19	-0.43	-0.99	0.497	0.929	1	4412	tags=42%, list=32%, signal=62%
1439	KARLSSON_TGFB1_TARGETS_DN	176	0.28	0.88	0.691	0.68	1	1127	tags=14%, list=8%, signal=15%			1439	REACTOME_NUCLEOTIDE_SALVAGE	21	-0.43	-0.99	0.504	0.929	1	2327	tags=24%, list=17%, signal=29%
1440	WP_STRIATED_MUSCLE_CONTRACTION_PATHWAY	27	0.35	0.88	0.528	0.681	1	2417	tags=37%, list=17%, signal=45%			1440	WAKABAYASHI_ADIPOGENESIS_PPARG_RXRA_BOUND_36HR	134	-0.34	-0.99	0.513	0.929	1	4497	tags=41%, list=32%, signal=60%
1441	REACTOME_DOWNSTREAM_SIGNALING_EVENTS_OF_B_CELL_RECEPTOR_BCR	77	0.31	0.88	0.6	0.681	1	327	tags=8%, list=2%, signal=8%			1441	WP_TP53_NETWORK	15	-0.46	-0.99	0.508	0.929	1	1356	tags=27%, list=10%, signal=30%
1442	PID_MYC_ACTIV_PATHWAY	75	0.31	0.88	0.593	0.681	1	67	tags=4%, list=0%, signal=4%			1442	BRUINS_UVC_RESPONSE_VIA_TP53_GROUP_C	66	-0.36	-0.99	0.508	0.928	1	2984	tags=26%, list=22%, signal=33%
1443	REACTOME_SIGNALING_BY_FGFR2	58	0.33	0.88	0.552	0.682	1	748	tags=9%, list=5%, signal=9%			1443	ACEVEDO_LIVER_CANCER_WITH_H3K9ME3_DN	68	-0.37	-0.99	0.505	0.928	1	2722	tags=24%, list=20%, signal=29%
1444	REACTOME_HOST_INTERACTIONS_OF_HIV_FACTORS	119	0.29	0.88	0.643	0.682	1	538	tags=8%, list=4%, signal=9%			1444	KEGG_INTESTINAL_IMMUNE_NETWORK_FOR_IGA_PRODUCTION	36	-0.4	-0.99	0.524	0.929	1	2465	tags=19%, list=18%, signal=24%
1445	BENPORATH_OCT4_TARGETS	232	0.26	0.88	0.825	0.684	1	1250	tags=12%, list=9%, signal=13%			1445	IKEDA_MIR133_TARGETS_UP	43	-0.39	-0.99	0.499	0.928	1	2334	tags=23%, list=17%, signal=28%
1446	REACTOME_FORMATION_OF_THE_CORNIFIED_ENVELOPE	29	0.36	0.88	0.514	0.684	1	2613	tags=34%, list=19%, signal=42%			1446	PASQUALUCCI_LYMPHOMA_BY_GC_STAGE_DN	155	-0.33	-0.99	0.528	0.929	1	1731	tags=26%, list=12%, signal=29%
1447	PID_LKB1_PATHWAY	46	0.32	0.88	0.542	0.684	1	815	tags=7%, list=6%, signal=7%			1447	AMIT_EGF_RESPONSE_480_HELA	143	-0.34	-0.99	0.527	0.929	1	1999	tags=13%, list=14%, signal=15%
1448	BURTON_ADIPOGENESIS_2	64	0.32	0.88	0.589	0.684	1	1694	tags=16%, list=12%, signal=18%			1448	REACTOME_BILE_ACID_AND_BILE_SALT_METABOLISM	29	-0.41	-0.98	0.51	0.93	1	1923	tags=21%, list=14%, signal=24%
1449	KEGG_ECM_RECEPTOR_INTERACTION	71	0.31	0.88	0.553	0.684	1	1409	tags=21%, list=10%, signal=23%			1449	REACTOME_MITOCHONDRIAL_TRANSLATION	94	-0.35	-0.98	0.518	0.93	1	3808	tags=31%, list=27%, signal=42%
1450	WILCOX_RESPONSE_TO_PROGESTERONE_UP	132	0.29	0.88	0.664	0.684	1	851	tags=11%, list=6%, signal=11%			1450	REACTOME_VXPX_CARGO_TARGETING_TO_CILIUM	19	-0.44	-0.98	0.503	0.93	1	3084	tags=32%, list=22%, signal=41%
1451	WP_ALPHA_6_BETA_4_SIGNALING_PATHWAY	28	0.34	0.88	0.518	0.684	1	740	tags=14%, list=5%, signal=15%			1451	KEGG_INOSITOL_PHOSPHATE_METABOLISM	51	-0.37	-0.98	0.504	0.93	1	3099	tags=25%, list=22%, signal=33%
1452	REACTOME_MATURATION_OF_SARS_COV_2_SPIKE_PROTEIN	28	0.33	0.88	0.487	0.684	1	291	tags=11%, list=2%, signal=11%			1452	WP_SEROTONIN_RECEPTOR_2_AND_ELKSRFGATA4_SIGNALING	16	-0.45	-0.98	0.504	0.93	1	4572	tags=44%, list=33%, signal=65%
1453	BHAT_ESR1_TARGETS_NOT_VIA_AKT1_DN	77	0.3	0.88	0.588	0.684	1	1136	tags=14%, list=8%, signal=15%			1453	ZHANG_BREAST_CANCER_PROGENITORS_DN	117	-0.34	-0.98	0.522	0.929	1	2308	tags=24%, list=17%, signal=28%
1454	REACTOME_SIGNALING_BY_NOTCH1_PEST_DOMAIN_MUTANTS_IN_CANCER	55	0.32	0.88	0.587	0.683	1	538	tags=9%, list=4%, signal=9%			1454	KEGG_VASOPRESSIN_REGULATED_WATER_REABSORPTION	38	-0.39	-0.98	0.499	0.93	1	3495	tags=34%, list=25%, signal=46%
1455	AMIT_EGF_RESPONSE_120_MCF10A	38	0.34	0.88	0.488	0.683	1	1411	tags=24%, list=10%, signal=26%			1455	KEGG_LYSINE_DEGRADATION	38	-0.39	-0.98	0.509	0.93	1	4926	tags=45%, list=36%, signal=69%
1456	REACTOME_SIGNALING_BY_MET	69	0.31	0.88	0.512	0.685	1	866	tags=12%, list=6%, signal=12%			1456	BRUINS_UVC_RESPONSE_EARLY_LATE	277	-0.32	-0.98	0.537	0.931	1	4188	tags=34%, list=30%, signal=47%
1457	BROWN_MYELOID_CELL_DEVELOPMENT_DN	114	0.28	0.88	0.644	0.686	1	351	tags=8%, list=3%, signal=8%			1457	REACTOME_PRE_NOTCH_PROCESSING_IN_GOLGI	17	-0.44	-0.98	0.519	0.93	1	4138	tags=59%, list=30%, signal=84%
1458	REACTOME_PROTEIN_UBIQUITINATION	59	0.32	0.88	0.528	0.686	1	533	tags=10%, list=4%, signal=11%			1458	WP_INTEGRATED_BREAST_CANCER_PATHWAY	142	-0.34	-0.98	0.535	0.93	1	1391	tags=20%, list=10%, signal=22%
1459	NAKAJIMA_MAST_CELL	38	0.33	0.88	0.548	0.687	1	1065	tags=18%, list=8%, signal=20%			1459	BROWNE_HCMV_INFECTION_48HR_UP	154	-0.33	-0.98	0.537	0.931	1	3850	tags=32%, list=28%, signal=44%
1460	CHANGOLKAR_H2AFY_TARGETS_UP	43	0.34	0.87	0.534	0.689	1	1086	tags=16%, list=8%, signal=18%			1460	REACTOME_GPCR_LIGAND_BINDING	232	-0.32	-0.98	0.531	0.93	1	2872	tags=20%, list=21%, signal=25%
1461	REACTOME_SIGNALING_BY_FGFR	68	0.31	0.87	0.571	0.689	1	748	tags=9%, list=5%, signal=9%			1461	ACEVEDO_LIVER_CANCER_WITH_H3K27ME3_UP	184	-0.33	-0.98	0.546	0.931	1	2785	tags=22%, list=20%, signal=27%
1462	VALK_AML_WITH_11Q23_REARRANGED	17	0.36	0.87	0.536	0.691	1	452	tags=12%, list=3%, signal=12%			1462	KEGG_TGF_BETA_SIGNALING_PATHWAY	69	-0.36	-0.98	0.533	0.931	1	2778	tags=28%, list=20%, signal=34%
1463	ZHOU_INFLAMMATORY_RESPONSE_LIVE_DN	314	0.24	0.87	0.84	0.692	1	1704	tags=15%, list=12%, signal=17%			1463	REACTOME_NERVOUS_SYSTEM_DEVELOPMENT	468	-0.31	-0.98	0.542	0.931	1	2061	tags=18%, list=15%, signal=20%
1464	SEMENZA_HIF1_TARGETS	29	0.33	0.87	0.58	0.691	1	1439	tags=21%, list=10%, signal=23%			1464	HOWLIN_CITED1_TARGETS_1_UP	29	-0.4	-0.98	0.506	0.931	1	2441	tags=28%, list=18%, signal=33%
1465	REACTOME_INTERLEUKIN_1_SIGNALING	96	0.3	0.87	0.672	0.694	1	327	tags=6%, list=2%, signal=6%			1465	WP_COMMON_PATHWAYS_UNDERLYING_DRUG_ADDICTION	28	-0.41	-0.98	0.506	0.931	1	1087	tags=18%, list=8%, signal=19%
1466	REACTOME_RHO_GTPASES_ACTIVATE_PKNS	31	0.33	0.87	0.558	0.694	1	145	tags=6%, list=1%, signal=7%			1466	PID_AJDISS_2PATHWAY	42	-0.39	-0.98	0.508	0.93	1	4792	tags=40%, list=35%, signal=62%
1467	MARCHINI_TRABECTEDIN_RESISTANCE_UP	16	0.35	0.87	0.561	0.695	1	1242	tags=19%, list=9%, signal=21%			1467	NAKAMURA_CANCER_MICROENVIRONMENT_DN	40	-0.39	-0.98	0.528	0.93	1	987	tags=18%, list=7%, signal=19%
1468	WOTTON_RUNX_TARGETS_UP	18	0.35	0.87	0.529	0.695	1	2206	tags=50%, list=16%, signal=59%			1468	REACTOME_RHOBTB1_GTPASE_CYCLE	22	-0.43	-0.98	0.515	0.93	1	2334	tags=27%, list=17%, signal=33%
1469	MARIADASON_RESPONSE_TO_CURCUMIN_SULINDAC_5	20	0.35	0.87	0.568	0.696	1	200	tags=15%, list=1%, signal=15%			1469	WP_VITAMIN_DSENSITIVE_CALCIUM_SIGNALING_IN_DEPRESSION	26	-0.42	-0.98	0.506	0.93	1	2588	tags=19%, list=19%, signal=24%
1470	REACTOME_G_PROTEIN_ACTIVATION	19	0.35	0.87	0.516	0.696	1	1458	tags=21%, list=11%, signal=23%			1470	ONDER_CDH1_TARGETS_3_DN	32	-0.4	-0.98	0.5	0.93	1	2711	tags=25%, list=20%, signal=31%
1471	TERAMOTO_OPN_TARGETS_CLUSTER_6	22	0.34	0.87	0.524	0.695	1	1294	tags=18%, list=9%, signal=20%			1471	CERIBELLI_GENES_INACTIVE_AND_BOUND_BY_NFY	24	-0.42	-0.98	0.519	0.93	1	1187	tags=8%, list=9%, signal=9%
1472	SU_PLACENTA	17	0.36	0.87	0.522	0.695	1	2495	tags=41%, list=18%, signal=50%			1472	MIKKELSEN_MEF_LCP_WITH_H3K4ME3	110	-0.35	-0.98	0.547	0.93	1	3078	tags=23%, list=22%, signal=29%
1473	REACTOME_DEFECTS_OF_CONTACT_ACTIVATION_SYSTEM_CAS_AND_KALLIKREIN_KININ_SYSTEM_KKS	15	0.35	0.87	0.575	0.696	1	1332	tags=27%, list=10%, signal=29%			1473	CHICAS_RB1_TARGETS_CONFLUENT	468	-0.31	-0.98	0.558	0.93	1	2927	tags=23%, list=21%, signal=28%
1474	LEE_CALORIE_RESTRICTION_MUSCLE_UP	32	0.33	0.87	0.594	0.696	1	1719	tags=22%, list=12%, signal=25%			1474	REACTOME_NEUREXINS_AND_NEUROLIGINS	35	-0.39	-0.98	0.514	0.929	1	2020	tags=23%, list=15%, signal=27%
1475	HAN_SATB1_TARGETS_DN	319	0.24	0.86	0.875	0.699	1	1169	tags=12%, list=8%, signal=12%			1475	BLANCO_MELO_BETA_INTERFERON_TREATED_BRONCHIAL_EPITHELIAL_CELLS_DN	135	-0.34	-0.98	0.535	0.931	1	3427	tags=24%, list=25%, signal=31%
1476	REACTOME_ECM_PROTEOGLYCANS	56	0.32	0.86	0.594	0.699	1	1630	tags=21%, list=12%, signal=24%			1476	WP_MICROGLIA_PATHOGEN_PHAGOCYTOSIS_PATHWAY	38	-0.38	-0.98	0.505	0.931	1	1351	tags=18%, list=10%, signal=20%
1477	URS_ADIPOCYTE_DIFFERENTIATION_UP	55	0.32	0.86	0.542	0.699	1	2515	tags=33%, list=18%, signal=40%			1477	REACTOME_NONHOMOLOGOUS_END_JOINING_NHEJ	35	-0.39	-0.98	0.531	0.931	1	4473	tags=49%, list=32%, signal=72%
1478	DITTMER_PTHLH_TARGETS_DN	61	0.31	0.86	0.614	0.699	1	1721	tags=16%, list=12%, signal=19%			1478	FISCHER_G1_S_CELL_CYCLE	169	-0.33	-0.98	0.534	0.931	1	2503	tags=38%, list=18%, signal=46%
1479	KEGG_SYSTEMIC_LUPUS_ERYTHEMATOSUS	40	0.31	0.86	0.513	0.699	1	2296	tags=30%, list=17%, signal=36%			1479	WP_LTF_DANGER_SIGNAL_RESPONSE_PATHWAY	16	-0.45	-0.98	0.524	0.931	1	4518	tags=44%, list=33%, signal=65%
1480	REACTOME_TRANSFERRIN_ENDOCYTOSIS_AND_RECYCLING	26	0.34	0.86	0.528	0.699	1	1953	tags=31%, list=14%, signal=36%			1480	FOSTER_KDM1A_TARGETS_UP	174	-0.33	-0.98	0.545	0.931	1	3995	tags=28%, list=29%, signal=39%
1481	WALLACE_PROSTATE_CANCER_UP	17	0.37	0.86	0.543	0.701	1	1258	tags=24%, list=9%, signal=26%			1481	BERTUCCI_INVASIVE_CARCINOMA_DUCTAL_VS_LOBULAR_UP	17	-0.44	-0.98	0.518	0.93	1	4754	tags=65%, list=34%, signal=98%
1482	LENAOUR_DENDRITIC_CELL_MATURATION_DN	116	0.28	0.86	0.688	0.701	1	1564	tags=20%, list=11%, signal=22%			1482	REACTOME_CIRCADIAN_CLOCK	65	-0.36	-0.98	0.519	0.933	1	1315	tags=20%, list=9%, signal=22%
1483	HOQUE_METHYLATED_IN_CANCER	43	0.32	0.86	0.541	0.702	1	1132	tags=19%, list=8%, signal=20%			1483	KOYAMA_SEMA3B_TARGETS_DN	306	-0.31	-0.98	0.56	0.933	1	2488	tags=24%, list=18%, signal=28%
1484	TCGA_GLIOBLASTOMA_COPY_NUMBER_UP	59	0.32	0.86	0.601	0.705	1	1253	tags=17%, list=9%, signal=19%			1484	KEGG_INSULIN_SIGNALING_PATHWAY	118	-0.34	-0.98	0.528	0.935	1	4452	tags=42%, list=32%, signal=61%
1485	WP_LUNG_FIBROSIS	51	0.31	0.86	0.531	0.706	1	601	tags=14%, list=4%, signal=14%			1485	VILLANUEVA_LIVER_CANCER_KRT19_DN	47	-0.38	-0.98	0.522	0.936	1	1859	tags=15%, list=13%, signal=17%
1486	CASTELLANO_NRAS_TARGETS_UP	59	0.3	0.86	0.583	0.706	1	2272	tags=22%, list=16%, signal=26%			1486	WP_BASE_EXCISION_REPAIR	29	-0.4	-0.97	0.537	0.935	1	2476	tags=31%, list=18%, signal=38%
1487	REACTOME_MUSCLE_CONTRACTION	127	0.27	0.86	0.721	0.706	1	2333	tags=28%, list=17%, signal=34%			1487	MEBARKI_HCC_PROGENITOR_WNT_DN_CTNNB1_DEPENDENT	19	-0.44	-0.97	0.515	0.935	1	3208	tags=26%, list=23%, signal=34%
1488	REACTOME_CELL_DEATH_SIGNALLING_VIA_NRAGE_NRIF_AND_NADE	68	0.3	0.86	0.594	0.706	1	1128	tags=10%, list=8%, signal=11%			1488	FIGUEROA_AML_METHYLATION_CLUSTER_6_UP	116	-0.34	-0.97	0.546	0.935	1	4664	tags=42%, list=34%, signal=63%
1489	GUILLAUMOND_KLF10_TARGETS_DN	26	0.34	0.86	0.562	0.706	1	36	tags=4%, list=0%, signal=4%			1489	WP_OVERVIEW_OF_INTERFERONSMEDIATED_SIGNALING_PATHWAY	16	-0.45	-0.97	0.501	0.935	1	1031	tags=19%, list=7%, signal=20%
1490	CHNG_MULTIPLE_MYELOMA_HYPERPLOID_DN	29	0.35	0.86	0.54	0.706	1	1296	tags=31%, list=9%, signal=34%			1490	TANG_SENESCENCE_TP53_TARGETS_UP	26	-0.41	-0.97	0.527	0.935	1	2579	tags=27%, list=19%, signal=33%
1491	REACTOME_ASPARAGINE_N_LINKED_GLYCOSYLATION	266	0.24	0.86	0.862	0.708	1	1247	tags=13%, list=9%, signal=14%			1491	FIRESTEIN_PROLIFERATION	145	-0.34	-0.97	0.559	0.934	1	3840	tags=33%, list=28%, signal=45%
1492	REACTOME_TRANSPORT_OF_BILE_SALTS_AND_ORGANIC_ACIDS_METAL_IONS_AND_AMINE_COMPOUNDS	63	0.31	0.86	0.596	0.709	1	2309	tags=27%, list=17%, signal=32%			1492	WP_DISRUPTION_OF_POSTSYNAPTIC_SIGNALLING_BY_CNV	24	-0.42	-0.97	0.512	0.934	1	4292	tags=38%, list=31%, signal=54%
1493	REACTOME_DEADENYLATION_OF_MRNA	23	0.33	0.85	0.582	0.711	1	601	tags=13%, list=4%, signal=14%			1493	DACOSTA_UV_RESPONSE_VIA_ERCC3_COMMON_DN	434	-0.31	-0.97	0.571	0.934	1	2270	tags=25%, list=16%, signal=29%
1494	MARKEY_RB1_ACUTE_LOF_DN	204	0.26	0.85	0.799	0.712	1	1300	tags=17%, list=9%, signal=18%			1494	WP_NAD_METABOLISM_IN_ONCOGENEINDUCED_SENESCENCE_AND_MITOCHONDRIAL_DYSFUNCTIONASSOCIATED_SENESCENCE	24	-0.42	-0.97	0.529	0.934	1	3618	tags=38%, list=26%, signal=51%
1495	LIN_SILENCED_BY_TUMOR_MICROENVIRONMENT	68	0.31	0.85	0.609	0.712	1	1768	tags=29%, list=13%, signal=34%			1495	LEE_AGING_MUSCLE_DN	36	-0.39	-0.97	0.521	0.933	1	802	tags=17%, list=6%, signal=18%
1496	KLEIN_PRIMARY_EFFUSION_LYMPHOMA_DN	53	0.31	0.85	0.582	0.714	1	147	tags=6%, list=1%, signal=6%			1496	WP_PATHWAYS_REGULATING_HIPPO_SIGNALING	79	-0.36	-0.97	0.531	0.933	1	2915	tags=23%, list=21%, signal=29%
1497	REACTOME_GPVI_MEDIATED_ACTIVATION_CASCADE	33	0.31	0.85	0.545	0.713	1	1412	tags=21%, list=10%, signal=24%			1497	LEIN_LOCALIZED_TO_PROXIMAL_DENDRITES	31	-0.4	-0.97	0.52	0.935	1	2170	tags=26%, list=16%, signal=31%
1498	REACTOME_C_TYPE_LECTIN_RECEPTORS_CLRS	124	0.28	0.85	0.71	0.714	1	327	tags=7%, list=2%, signal=7%			1498	PID_EPHA2_FWD_PATHWAY	17	-0.45	-0.97	0.535	0.937	1	1351	tags=29%, list=10%, signal=33%
1499	DACOSTA_UV_RESPONSE_VIA_ERCC3_COMMON_UP	63	0.31	0.85	0.6	0.714	1	1231	tags=19%, list=9%, signal=21%			1499	BIOCARTA_ARF_PATHWAY	16	-0.44	-0.97	0.532	0.936	1	2637	tags=38%, list=19%, signal=46%
1500	VERRECCHIA_RESPONSE_TO_TGFB1_C2	19	0.34	0.85	0.593	0.715	1	3272	tags=42%, list=24%, signal=55%			1500	TURASHVILI_BREAST_LOBULAR_CARCINOMA_VS_LOBULAR_NORMAL_DN	60	-0.36	-0.97	0.536	0.936	1	1763	tags=15%, list=13%, signal=17%
1501	YAGI_AML_RELAPSE_PROGNOSIS	31	0.33	0.85	0.547	0.715	1	450	tags=10%, list=3%, signal=10%			1501	WP_CYTOSOLIC_DNASENSING_PATHWAY	53	-0.37	-0.97	0.53	0.936	1	1378	tags=19%, list=10%, signal=21%
1502	TAVAZOIE_METASTASIS	68	0.32	0.85	0.673	0.715	1	1743	tags=29%, list=13%, signal=33%			1502	DAVICIONI_TARGETS_OF_PAX_FOXO1_FUSIONS_DN	53	-0.37	-0.97	0.542	0.937	1	1528	tags=17%, list=11%, signal=19%
1503	DUNNE_TARGETS_OF_AML1_MTG8_FUSION_UP	43	0.32	0.85	0.586	0.716	1	468	tags=16%, list=3%, signal=17%			1503	SAGIV_CD24_TARGETS_UP	21	-0.43	-0.97	0.516	0.937	1	3518	tags=33%, list=25%, signal=45%
1504	RYAN_MANTLE_CELL_LYMPHOMA_NOTCH_DIRECT_UP	138	0.27	0.85	0.706	0.718	1	234	tags=4%, list=2%, signal=4%			1504	SHIPP_DLBCL_CURED_VS_FATAL_UP	28	-0.4	-0.97	0.517	0.936	1	1273	tags=18%, list=9%, signal=20%
1505	GRAESSMANN_RESPONSE_TO_MC_AND_SERUM_DEPRIVATION_UP	181	0.26	0.85	0.808	0.717	1	1634	tags=23%, list=12%, signal=25%			1505	KANG_GLIS3_TARGETS	19	-0.44	-0.97	0.533	0.936	1	227	tags=5%, list=2%, signal=5%
1506	IVANOVA_HEMATOPOIESIS_INTERMEDIATE_PROGENITOR	123	0.28	0.85	0.756	0.717	1	1921	tags=21%, list=14%, signal=24%			1506	REACTOME_SYNTHESIS_OF_BILE_ACIDS_AND_BILE_SALTS	25	-0.41	-0.97	0.53	0.936	1	1923	tags=20%, list=14%, signal=23%
1507	BRUECKNER_TARGETS_OF_MIRLET7A3_DN	65	0.31	0.85	0.613	0.718	1	1630	tags=18%, list=12%, signal=21%			1507	REACTOME_RHOA_GTPASE_CYCLE	141	-0.34	-0.97	0.532	0.936	1	3124	tags=27%, list=23%, signal=34%
1508	MCCLUNG_COCAINE_REWARD_5D	60	0.31	0.85	0.582	0.717	1	640	tags=8%, list=5%, signal=9%			1508	CHEN_NEUROBLASTOMA_COPY_NUMBER_GAINS	39	-0.38	-0.97	0.546	0.936	1	4616	tags=44%, list=33%, signal=65%
1509	REACTOME_NON_INTEGRIN_MEMBRANE_ECM_INTERACTIONS	48	0.3	0.85	0.578	0.717	1	1409	tags=21%, list=10%, signal=23%			1509	BRUECKNER_TARGETS_OF_MIRLET7A3_UP	93	-0.35	-0.97	0.541	0.936	1	2028	tags=23%, list=15%, signal=26%
1510	REACTOME_SYNDECAN_INTERACTIONS	26	0.34	0.84	0.585	0.719	1	1409	tags=23%, list=10%, signal=26%			1510	REACTOME_LONG_TERM_POTENTIATION	15	-0.45	-0.97	0.526	0.935	1	1039	tags=20%, list=8%, signal=22%
1511	REACTOME_G_BETA_GAMMA_SIGNALLING_THROUGH_PI3KGAMMA	22	0.35	0.84	0.55	0.72	1	145	tags=9%, list=1%, signal=9%			1511	IKEDA_MIR30_TARGETS_DN	19	-0.43	-0.97	0.534	0.936	1	1336	tags=16%, list=10%, signal=17%
1512	SHAFFER_IRF4_MULTIPLE_MYELOMA_PROGRAM	34	0.31	0.84	0.542	0.721	1	1293	tags=18%, list=9%, signal=19%			1512	REACTOME_ACTIVATION_OF_BAD_AND_TRANSLOCATION_TO_MITOCHONDRIA	15	-0.46	-0.97	0.525	0.936	1	4369	tags=53%, list=32%, signal=78%
1513	REACTOME_METABOLISM_OF_VITAMINS_AND_COFACTORS	162	0.26	0.84	0.801	0.722	1	1843	tags=20%, list=13%, signal=23%			1513	HOSHIDA_LIVER_CANCER_SURVIVAL_UP	60	-0.36	-0.97	0.546	0.936	1	1641	tags=22%, list=12%, signal=24%
1514	VALK_AML_CLUSTER_13	25	0.34	0.84	0.608	0.722	1	608	tags=8%, list=4%, signal=8%			1514	BANDRES_RESPONSE_TO_CARMUSTIN_WITHOUT_MGMT_48HR_UP	15	-0.46	-0.97	0.54	0.935	1	603	tags=13%, list=4%, signal=14%
1515	REACTOME_LAMININ_INTERACTIONS	22	0.35	0.84	0.586	0.723	1	926	tags=14%, list=7%, signal=15%			1515	GUILLAUMOND_KLF10_TARGETS_UP	37	-0.39	-0.97	0.518	0.935	1	1076	tags=16%, list=8%, signal=18%
1516	ZHAN_MULTIPLE_MYELOMA_MF_DN	34	0.32	0.84	0.597	0.725	1	1506	tags=26%, list=11%, signal=30%			1516	KEGG_PROSTATE_CANCER	82	-0.36	-0.97	0.559	0.934	1	1378	tags=18%, list=10%, signal=20%
1517	ALONSO_METASTASIS_NEURAL_UP	15	0.36	0.84	0.624	0.727	1	796	tags=20%, list=6%, signal=21%			1517	IVANOVA_HEMATOPOIESIS_LATE_PROGENITOR	478	-0.3	-0.97	0.576	0.935	1	3844	tags=30%, list=28%, signal=40%
1518	BROWNE_HCMV_INFECTION_8HR_DN	36	0.31	0.84	0.595	0.729	1	632	tags=8%, list=5%, signal=9%			1518	REACTOME_PHOSPHOLIPID_METABOLISM	183	-0.33	-0.97	0.567	0.935	1	4319	tags=33%, list=31%, signal=47%
1519	REACTOME_SIGNALING_BY_NOTCH1	70	0.29	0.84	0.648	0.729	1	538	tags=9%, list=4%, signal=9%			1519	VANDESLUIS_NORMAL_EMBRYOS_DN	17	-0.45	-0.97	0.534	0.934	1	3086	tags=47%, list=22%, signal=60%
1520	CERVERA_SDHB_TARGETS_1_DN	21	0.32	0.84	0.62	0.729	1	3535	tags=43%, list=26%, signal=57%			1520	TURASHVILI_BREAST_LOBULAR_CARCINOMA_VS_DUCTAL_NORMAL_DN	68	-0.36	-0.97	0.55	0.934	1	3752	tags=22%, list=27%, signal=30%
1521	MCBRYAN_PUBERTAL_BREAST_3_4WK_UP	176	0.26	0.84	0.829	0.73	1	1333	tags=14%, list=10%, signal=15%			1521	MASSARWEH_TAMOXIFEN_RESISTANCE_DN	205	-0.32	-0.97	0.563	0.935	1	2984	tags=22%, list=22%, signal=28%
1522	NAKAMURA_METASTASIS_MODEL_DN	36	0.3	0.84	0.599	0.731	1	1857	tags=28%, list=13%, signal=32%			1522	WP_RAC1PAK1P38MMP2_PATHWAY	64	-0.36	-0.97	0.554	0.935	1	1378	tags=16%, list=10%, signal=17%
1523	WP_GPCRS_OTHER	45	0.32	0.84	0.544	0.731	1	2055	tags=24%, list=15%, signal=29%			1523	LEE_LIVER_CANCER_DENA_DN	45	-0.38	-0.97	0.538	0.935	1	3286	tags=27%, list=24%, signal=35%
1524	REACTOME_SYNTHESIS_OF_VERY_LONG_CHAIN_FATTY_ACYL_COAS	22	0.33	0.83	0.595	0.735	1	3311	tags=45%, list=24%, signal=60%			1524	ZHONG_SECRETOME_OF_LUNG_CANCER_AND_MACROPHAGE	66	-0.36	-0.97	0.551	0.934	1	2063	tags=23%, list=15%, signal=27%
1525	RODWELL_AGING_KIDNEY_NO_BLOOD_UP	174	0.26	0.83	0.783	0.738	1	1092	tags=13%, list=8%, signal=14%			1525	DELYS_THYROID_CANCER_UP	378	-0.31	-0.97	0.576	0.934	1	2718	tags=19%, list=20%, signal=23%
1526	PID_TCPTP_PATHWAY	39	0.31	0.83	0.565	0.738	1	2015	tags=31%, list=15%, signal=36%			1526	NUTT_GBM_VS_AO_GLIOMA_DN	38	-0.38	-0.97	0.528	0.934	1	556	tags=11%, list=4%, signal=11%
1527	REACTOME_DISEASES_OF_METABOLISM	193	0.25	0.83	0.89	0.739	1	1782	tags=17%, list=13%, signal=19%			1527	REACTOME_REGULATION_OF_CHOLESTEROL_BIOSYNTHESIS_BY_SREBP_SREBF	52	-0.37	-0.97	0.568	0.934	1	3306	tags=29%, list=24%, signal=38%
1528	CEBALLOS_TARGETS_OF_TP53_AND_MYC_DN	28	0.32	0.83	0.604	0.739	1	1918	tags=25%, list=14%, signal=29%			1528	FRASOR_RESPONSE_TO_SERM_OR_FULVESTRANT_UP	18	-0.43	-0.97	0.547	0.933	1	1021	tags=17%, list=7%, signal=18%
1529	HUANG_DASATINIB_SENSITIVITY_UP	68	0.31	0.83	0.619	0.739	1	1786	tags=25%, list=13%, signal=29%			1529	LIN_NPAS4_TARGETS_UP	149	-0.33	-0.97	0.576	0.933	1	4316	tags=33%, list=31%, signal=47%
1530	RICKMAN_HEAD_AND_NECK_CANCER_F	31	0.29	0.83	0.658	0.739	1	2986	tags=32%, list=22%, signal=41%			1530	REACTOME_SIGNALING_BY_GPCR	433	-0.3	-0.97	0.6	0.933	1	2916	tags=21%, list=21%, signal=26%
1531	YAO_TEMPORAL_RESPONSE_TO_PROGESTERONE_CLUSTER_16	70	0.3	0.83	0.667	0.74	1	1774	tags=24%, list=13%, signal=28%			1531	MANN_RESPONSE_TO_AMIFOSTINE_UP	18	-0.43	-0.97	0.55	0.933	1	2082	tags=39%, list=15%, signal=46%
1532	REACTOME_FCGAMMA_RECEPTOR_FCGR_DEPENDENT_PHAGOCYTOSIS	81	0.29	0.83	0.68	0.742	1	273	tags=5%, list=2%, signal=5%			1532	REACTOME_SUMOYLATION_OF_SUMOYLATION_PROTEINS	32	-0.39	-0.97	0.529	0.934	1	4991	tags=44%, list=36%, signal=68%
1533	REACTOME_RHOB_GTPASE_CYCLE	67	0.3	0.83	0.643	0.742	1	708	tags=16%, list=5%, signal=17%			1533	YAGI_AML_SURVIVAL	110	-0.34	-0.97	0.555	0.934	1	2239	tags=22%, list=16%, signal=26%
1534	RHEIN_ALL_GLUCOCORTICOID_THERAPY_UP	64	0.29	0.83	0.696	0.741	1	2169	tags=30%, list=16%, signal=35%			1534	REACTOME_MRNA_SPLICING	176	-0.33	-0.96	0.555	0.936	1	4087	tags=38%, list=30%, signal=53%
1535	ACEVEDO_LIVER_CANCER_WITH_H3K9ME3_UP	79	0.29	0.83	0.675	0.742	1	910	tags=15%, list=7%, signal=16%			1535	KIM_WT1_TARGETS_DN	423	-0.3	-0.96	0.584	0.935	1	2952	tags=26%, list=21%, signal=32%
1536	MEISSNER_NPC_HCP_WITH_H3K27ME3	26	0.33	0.83	0.651	0.743	1	2568	tags=19%, list=19%, signal=24%			1536	HAHTOLA_MYCOSIS_FUNGOIDES_SKIN_UP	164	-0.33	-0.96	0.574	0.935	1	1584	tags=21%, list=11%, signal=23%
1537	REACTOME_ADP_SIGNALLING_THROUGH_P2Y_PURINOCEPTOR_1	21	0.32	0.82	0.647	0.745	1	2069	tags=29%, list=15%, signal=34%			1537	PID_CXCR3_PATHWAY	37	-0.38	-0.96	0.53	0.937	1	3976	tags=30%, list=29%, signal=42%
1538	ELVIDGE_HYPOXIA_DN	140	0.27	0.82	0.77	0.746	1	1273	tags=15%, list=9%, signal=16%			1538	CHANDRAN_METASTASIS_UP	167	-0.32	-0.96	0.575	0.938	1	4237	tags=41%, list=31%, signal=58%
1539	REACTOME_PRESYNAPTIC_FUNCTION_OF_KAINATE_RECEPTORS	17	0.34	0.82	0.65	0.746	1	1500	tags=24%, list=11%, signal=26%			1539	HEIDENBLAD_AMPLIFIED_IN_PANCREATIC_CANCER	52	-0.37	-0.96	0.548	0.938	1	1678	tags=13%, list=12%, signal=15%
1540	HEIDENBLAD_AMPLICON_8Q24_DN	36	0.32	0.82	0.595	0.748	1	644	tags=17%, list=5%, signal=17%			1540	REACTOME_PI_METABOLISM	78	-0.35	-0.96	0.557	0.938	1	3702	tags=33%, list=27%, signal=45%
1541	CHIANG_LIVER_CANCER_SUBCLASS_PROLIFERATION_DN	115	0.28	0.82	0.777	0.749	1	1745	tags=17%, list=13%, signal=19%			1541	REACTOME_HDMS_DEMETHYLATE_HISTONES	23	-0.42	-0.96	0.546	0.937	1	2446	tags=26%, list=18%, signal=32%
1542	JACKSON_DNMT1_TARGETS_DN	17	0.34	0.82	0.598	0.748	1	95	tags=6%, list=1%, signal=6%			1542	PID_CD8_TCR_PATHWAY	50	-0.37	-0.96	0.574	0.938	1	3595	tags=36%, list=26%, signal=48%
1543	REACTOME_PLASMA_LIPOPROTEIN_ASSEMBLY_REMODELING_AND_CLEARANCE	58	0.31	0.82	0.616	0.749	1	444	tags=9%, list=3%, signal=9%			1543	REACTOME_BIOSYNTHESIS_OF_SPECIALIZED_PRORESOLVING_MEDIATORS_SPMS	16	-0.45	-0.96	0.511	0.939	1	899	tags=13%, list=6%, signal=13%
1544	MIKKELSEN_MCV6_ICP_WITH_H3K27ME3	42	0.3	0.82	0.615	0.749	1	1117	tags=10%, list=8%, signal=10%			1544	JAZAG_TGFB1_SIGNALING_UP	93	-0.34	-0.96	0.56	0.94	1	3263	tags=28%, list=24%, signal=36%
1545	WP_CHOLESTEROL_METABOLISM_INCLUDES_BOTH_BLOCH_AND_KANDUTSCHRUSSELL_PATHWAYS	46	0.32	0.82	0.587	0.748	1	1201	tags=17%, list=9%, signal=19%			1545	MEISSNER_BRAIN_HCP_WITH_H3K4ME2	16	-0.44	-0.96	0.558	0.939	1	2945	tags=25%, list=21%, signal=32%
1546	BHAT_ESR1_TARGETS_VIA_AKT1_DN	69	0.29	0.82	0.639	0.748	1	1279	tags=14%, list=9%, signal=16%			1546	LU_AGING_BRAIN_UP	228	-0.32	-0.96	0.583	0.94	1	1826	tags=16%, list=13%, signal=18%
1547	MIKKELSEN_MCV6_LCP_WITH_H3K4ME3	128	0.27	0.82	0.771	0.748	1	2120	tags=24%, list=15%, signal=28%			1547	KEGG_HEMATOPOIETIC_CELL_LINEAGE	70	-0.35	-0.96	0.558	0.941	1	2582	tags=16%, list=19%, signal=19%
1548	SENESE_HDAC1_AND_HDAC2_TARGETS_UP	187	0.24	0.82	0.918	0.749	1	1742	tags=18%, list=13%, signal=20%			1548	KEGG_LONG_TERM_POTENTIATION	54	-0.36	-0.96	0.55	0.941	1	3976	tags=41%, list=29%, signal=57%
1549	HOWLIN_PUBERTAL_MAMMARY_GLAND	55	0.31	0.82	0.628	0.753	1	947	tags=13%, list=7%, signal=14%			1549	NABA_SECRETED_FACTORS	184	-0.32	-0.96	0.573	0.94	1	3214	tags=21%, list=23%, signal=27%
1550	DER_IFN_BETA_RESPONSE_UP	87	0.27	0.82	0.71	0.753	1	1095	tags=15%, list=8%, signal=16%			1550	WP_ENDOCHONDRAL_OSSIFICATION	52	-0.36	-0.96	0.539	0.94	1	1346	tags=15%, list=10%, signal=17%
1551	REACTOME_CARBOXYTERMINAL_POST_TRANSLATIONAL_MODIFICATIONS_OF_TUBULIN	33	0.3	0.82	0.624	0.753	1	764	tags=12%, list=6%, signal=13%			1551	REACTOME_COPI_DEPENDENT_GOLGI_TO_ER_RETROGRADE_TRAFFIC	86	-0.35	-0.96	0.568	0.94	1	1993	tags=20%, list=14%, signal=23%
1552	WP_REGULATORY_CIRCUITS_OF_THE_STAT3_SIGNALING_PATHWAY	72	0.29	0.81	0.654	0.754	1	647	tags=11%, list=5%, signal=12%			1552	DING_LUNG_CANCER_BY_MUTATION_RATE	16	-0.44	-0.96	0.541	0.939	1	2535	tags=25%, list=18%, signal=31%
1553	REACTOME_FOXO_MEDIATED_TRANSCRIPTION	56	0.28	0.81	0.624	0.755	1	1048	tags=13%, list=8%, signal=13%			1553	YANAGIHARA_ESX1_TARGETS	25	-0.41	-0.96	0.532	0.941	1	3322	tags=32%, list=24%, signal=42%
1554	MARSON_FOXP3_TARGETS_UP	61	0.29	0.81	0.628	0.757	1	822	tags=15%, list=6%, signal=16%			1554	REACTOME_EFFECTS_OF_PIP2_HYDROLYSIS	23	-0.41	-0.96	0.535	0.941	1	4396	tags=35%, list=32%, signal=51%
1555	PID_CXCR4_PATHWAY	94	0.28	0.81	0.738	0.759	1	1500	tags=22%, list=11%, signal=25%			1555	WESTON_VEGFA_TARGETS_3HR	52	-0.37	-0.96	0.574	0.942	1	1690	tags=21%, list=12%, signal=24%
1556	WP_COMPLEMENT_AND_COAGULATION_CASCADES	44	0.29	0.81	0.631	0.758	1	2195	tags=30%, list=16%, signal=35%			1556	WANG_MLL_TARGETS	226	-0.32	-0.96	0.603	0.942	1	3435	tags=24%, list=25%, signal=32%
1557	TAKEDA_TARGETS_OF_NUP98_HOXA9_FUSION_3D_UP	145	0.26	0.81	0.854	0.759	1	1672	tags=21%, list=12%, signal=23%			1557	MEISSNER_NPC_HCP_WITH_H3_UNMETHYLATED	362	-0.3	-0.96	0.597	0.942	1	2799	tags=17%, list=20%, signal=21%
1558	PID_REELIN_PATHWAY	25	0.31	0.81	0.62	0.759	1	708	tags=16%, list=5%, signal=17%			1558	GARGALOVIC_RESPONSE_TO_OXIDIZED_PHOSPHOLIPIDS_GREY_DN	63	-0.35	-0.96	0.555	0.941	1	1450	tags=16%, list=10%, signal=18%
1559	PLASARI_TGFB1_SIGNALING_VIA_NFIC_10HR_UP	43	0.3	0.81	0.631	0.759	1	1355	tags=16%, list=10%, signal=18%			1559	WP_ATM_SIGNALING_NETWORK_IN_DEVELOPMENT_AND_DISEASE	44	-0.37	-0.96	0.555	0.944	1	3953	tags=39%, list=29%, signal=54%
1560	WP_RAS_AND_BRADYKININ_PATHWAYS_IN_COVID19	22	0.31	0.81	0.621	0.76	1	1361	tags=14%, list=10%, signal=15%			1560	SALVADOR_MARTIN_PEDIATRIC_TBD_ANTI_TNF_THERAPY_NONRESPONDER_POST_TREATMENT_UP	18	-0.42	-0.96	0.546	0.943	1	2627	tags=28%, list=19%, signal=34%
1561	REACTOME_TP53_REGULATES_TRANSCRIPTION_OF_CELL_CYCLE_GENES	46	0.3	0.81	0.62	0.76	1	1399	tags=20%, list=10%, signal=22%			1561	REACTOME_TRANSCRIPTIONAL_REGULATION_BY_RUNX3	92	-0.34	-0.96	0.559	0.943	1	1392	tags=15%, list=10%, signal=17%
1562	VANDESLUIS_COMMD1_TARGETS_GROUP_3_DN	20	0.32	0.81	0.662	0.76	1	215	tags=10%, list=2%, signal=10%			1562	VALK_AML_WITH_CEBPA	32	-0.38	-0.96	0.539	0.943	1	1955	tags=25%, list=14%, signal=29%
1563	LANDIS_ERBB2_BREAST_TUMORS_65_DN	35	0.3	0.81	0.639	0.763	1	1374	tags=14%, list=10%, signal=16%			1563	WP_NAD_METABOLISM	15	-0.45	-0.96	0.555	0.943	1	3515	tags=40%, list=25%, signal=54%
1564	MALTA_CURATED_STEMNESS_MARKERS	17	0.34	0.81	0.635	0.764	1	310	tags=12%, list=2%, signal=12%			1564	LIM_MAMMARY_LUMINAL_MATURE_UP	92	-0.34	-0.96	0.578	0.943	1	3894	tags=30%, list=28%, signal=42%
1565	WP_SYNAPTIC_VESICLE_PATHWAY	42	0.29	0.81	0.669	0.764	1	1229	tags=17%, list=9%, signal=18%			1565	PID_INTEGRIN_A4B1_PATHWAY	30	-0.39	-0.96	0.54	0.943	1	4419	tags=43%, list=32%, signal=63%
1566	KIM_PTEN_TARGETS_UP	17	0.33	0.81	0.657	0.764	1	1095	tags=24%, list=8%, signal=26%			1566	KIM_ALL_DISORDERS_CALB1_CORR_UP	479	-0.3	-0.96	0.633	0.943	1	2951	tags=24%, list=21%, signal=30%
1567	REACTOME_DUAL_INCISION_IN_TC_NER	63	0.3	0.8	0.671	0.767	1	748	tags=10%, list=5%, signal=10%			1567	WOO_LIVER_CANCER_RECURRENCE_UP	92	-0.34	-0.96	0.58	0.943	1	1346	tags=15%, list=10%, signal=17%
1568	REACTOME_CLEC7A_DECTIN_1_SIGNALING	95	0.27	0.8	0.753	0.768	1	327	tags=6%, list=2%, signal=6%			1568	FIGUEROA_AML_METHYLATION_CLUSTER_3_UP	128	-0.33	-0.95	0.577	0.944	1	3379	tags=28%, list=24%, signal=37%
1569	REACTOME_TRANSCRIPTION_COUPLED_NUCLEOTIDE_EXCISION_REPAIR_TC_NER	76	0.28	0.8	0.716	0.768	1	1275	tags=14%, list=9%, signal=16%			1569	REACTOME_NEF_MEDIATES_DOWN_MODULATION_OF_CELL_SURFACE_RECEPTORS_BY_RECRUITING_THEM_TO_CLATHRIN_ADAPTERS	19	-0.43	-0.95	0.557	0.943	1	1729	tags=21%, list=12%, signal=24%
1570	REACTOME_STRIATED_MUSCLE_CONTRACTION	25	0.31	0.8	0.696	0.77	1	2417	tags=32%, list=17%, signal=39%			1570	BOYAULT_LIVER_CANCER_SUBCLASS_G123_UP	42	-0.38	-0.95	0.557	0.944	1	1633	tags=21%, list=12%, signal=24%
1571	NIKOLSKY_BREAST_CANCER_17Q21_Q25_AMPLICON	268	0.23	0.8	0.942	0.769	1	1134	tags=10%, list=8%, signal=10%			1571	WP_NUCLEAR_RECEPTORS	27	-0.4	-0.95	0.565	0.944	1	1300	tags=22%, list=9%, signal=24%
1572	CADWELL_ATG16L1_TARGETS_UP	79	0.28	0.8	0.723	0.769	1	1400	tags=18%, list=10%, signal=20%			1572	PID_RETINOIC_ACID_PATHWAY	30	-0.4	-0.95	0.548	0.944	1	4133	tags=40%, list=30%, signal=57%
1573	LE_EGR2_TARGETS_DN	89	0.27	0.8	0.783	0.771	1	1048	tags=17%, list=8%, signal=18%			1573	GREENBAUM_E2A_TARGETS_DN	18	-0.43	-0.95	0.526	0.945	1	5156	tags=56%, list=37%, signal=88%
1574	REACTOME_PEPTIDE_LIGAND_BINDING_RECEPTORS	103	0.27	0.8	0.827	0.771	1	1631	tags=17%, list=12%, signal=19%			1574	REACTOME_GABA_RECEPTOR_ACTIVATION	36	-0.38	-0.95	0.573	0.944	1	2915	tags=28%, list=21%, signal=35%
1575	WP_FATTY_ACID_BETA_OXIDATION	32	0.3	0.8	0.643	0.771	1	3311	tags=38%, list=24%, signal=49%			1575	REACTOME_HEPARAN_SULFATE_HEPARIN_HS_GAG_METABOLISM	44	-0.37	-0.95	0.563	0.947	1	4630	tags=39%, list=33%, signal=58%
1576	WILSON_PROTEASES_AT_TUMOR_BONE_INTERFACE_UP	19	0.33	0.8	0.69	0.771	1	903	tags=21%, list=7%, signal=22%			1576	WP_ENDOCHONDRAL_OSSIFICATION_WITH_SKELETAL_DYSPLASIAS	52	-0.36	-0.95	0.574	0.947	1	1346	tags=15%, list=10%, signal=17%
1577	SENESE_HDAC2_TARGETS_UP	100	0.27	0.8	0.803	0.773	1	1249	tags=17%, list=9%, signal=19%			1577	REACTOME_TRANSCRIPTIONAL_REGULATION_BY_TP53	345	-0.3	-0.95	0.606	0.947	1	1991	tags=21%, list=14%, signal=23%
1578	REACTOME_PLATELET_AGGREGATION_PLUG_FORMATION	32	0.31	0.8	0.67	0.776	1	684	tags=19%, list=5%, signal=20%			1578	WP_KYNURENINE_PATHWAY_AND_LINKS_TO_CELLULAR_SENESCENCE	19	-0.42	-0.95	0.544	0.946	1	4658	tags=53%, list=34%, signal=79%
1579	SEITZ_NEOPLASTIC_TRANSFORMATION_BY_8P_DELETION_UP	53	0.3	0.79	0.638	0.777	1	1652	tags=23%, list=12%, signal=26%			1579	KOHOUTEK_CCNT1_TARGETS	42	-0.37	-0.95	0.556	0.946	1	5019	tags=43%, list=36%, signal=67%
1580	REACTOME_COOPERATION_OF_PDCL_PHLP1_AND_TRIC_CCT_IN_G_PROTEIN_BETA_FOLDING	33	0.3	0.79	0.663	0.776	1	1458	tags=18%, list=11%, signal=20%			1580	WP_INHIBITION_OF_EXOSOME_BIOGENESIS_AND_SECRETION_BY_MANUMYCIN_A_IN_CRPC_CELLS	16	-0.45	-0.95	0.544	0.947	1	4618	tags=50%, list=33%, signal=75%
1581	LIU_VAV3_PROSTATE_CARCINOGENESIS_UP	71	0.29	0.79	0.675	0.776	1	1453	tags=15%, list=10%, signal=17%			1581	WIERENGA_STAT5A_TARGETS_DN	177	-0.32	-0.95	0.618	0.947	1	1794	tags=16%, list=13%, signal=19%
1582	SMIRNOV_RESPONSE_TO_IR_6HR_UP	144	0.26	0.79	0.838	0.776	1	1267	tags=16%, list=9%, signal=17%			1582	WP_AMPACTIVATED_PROTEIN_KINASE_AMPK_SIGNALING	59	-0.36	-0.95	0.572	0.947	1	3654	tags=31%, list=26%, signal=41%
1583	KEGG_REGULATION_OF_AUTOPHAGY	21	0.31	0.79	0.689	0.776	1	1993	tags=29%, list=14%, signal=33%			1583	BURTON_ADIPOGENESIS_8	73	-0.35	-0.95	0.578	0.947	1	2361	tags=23%, list=17%, signal=28%
1584	ZHENG_IL22_SIGNALING_UP	47	0.3	0.79	0.682	0.779	1	1339	tags=19%, list=10%, signal=21%			1584	HOLLEMAN_ASPARAGINASE_RESISTANCE_B_ALL_UP	21	-0.42	-0.95	0.56	0.947	1	1607	tags=29%, list=12%, signal=32%
1585	SAFFORD_T_LYMPHOCYTE_ANERGY	78	0.28	0.79	0.731	0.78	1	410	tags=10%, list=3%, signal=11%			1585	YANG_BCL3_TARGETS_UP	288	-0.31	-0.95	0.634	0.946	1	2578	tags=21%, list=19%, signal=25%
1586	DER_IFN_GAMMA_RESPONSE_UP	60	0.28	0.79	0.633	0.782	1	1071	tags=15%, list=8%, signal=16%			1586	LIEN_BREAST_CARCINOMA_METAPLASTIC_VS_DUCTAL_DN	77	-0.35	-0.95	0.59	0.947	1	2901	tags=23%, list=21%, signal=29%
1587	REACTOME_CARDIAC_CONDUCTION	78	0.28	0.79	0.758	0.788	1	2333	tags=32%, list=17%, signal=38%			1587	WP_STEROL_REGULATORY_ELEMENTBINDING_PROTEINS_SREBP_SIGNALLING	66	-0.35	-0.95	0.571	0.947	1	2849	tags=26%, list=21%, signal=32%
1588	MIKKELSEN_IPS_WITH_HCP_H3K27ME3	48	0.28	0.79	0.77	0.788	1	2459	tags=21%, list=18%, signal=25%			1588	BIOCARTA_TOB1_PATHWAY	19	-0.43	-0.95	0.55	0.947	1	1346	tags=16%, list=10%, signal=17%
1589	ELVIDGE_HIF1A_AND_HIF2A_TARGETS_UP	41	0.29	0.79	0.648	0.789	1	1791	tags=27%, list=13%, signal=31%			1589	PID_NCADHERIN_PATHWAY	32	-0.39	-0.95	0.545	0.948	1	1432	tags=16%, list=10%, signal=17%
1590	REACTOME_COMPLEMENT_CASCADE	33	0.31	0.78	0.68	0.789	1	2191	tags=30%, list=16%, signal=36%			1590	CROONQUIST_NRAS_VS_STROMAL_STIMULATION_UP	37	-0.38	-0.95	0.561	0.949	1	1720	tags=19%, list=12%, signal=22%
1591	LAU_APOPTOSIS_CDKN2A_UP	52	0.29	0.78	0.697	0.79	1	1141	tags=21%, list=8%, signal=23%			1591	REACTOME_GOLGI_TO_ER_RETROGRADE_TRANSPORT	117	-0.33	-0.95	0.6	0.949	1	3736	tags=33%, list=27%, signal=45%
1592	TOOKER_GEMCITABINE_RESISTANCE_DN	114	0.26	0.78	0.831	0.793	1	1249	tags=20%, list=9%, signal=22%			1592	SHEN_SMARCA2_TARGETS_DN	174	-0.32	-0.95	0.608	0.949	1	3495	tags=25%, list=25%, signal=33%
1593	REACTOME_CLASS_I_PEROXISOMAL_MEMBRANE_PROTEIN_IMPORT	20	0.31	0.78	0.701	0.793	1	1778	tags=30%, list=13%, signal=34%			1593	REACTOME_BASE_EXCISION_REPAIR_AP_SITE_FORMATION	16	-0.44	-0.95	0.572	0.948	1	2905	tags=38%, list=21%, signal=47%
1594	REACTOME_ION_CHANNEL_TRANSPORT	130	0.25	0.78	0.897	0.793	1	927	tags=10%, list=7%, signal=11%			1594	RAY_TUMORIGENESIS_BY_ERBB2_CDC25A_DN	242	-0.31	-0.95	0.626	0.948	1	1394	tags=11%, list=10%, signal=12%
1595	WP_NEURODEGENERATION_WITH_BRAIN_IRON_ACCUMULATION_NBIA_SUBTYPES_PATHWAY	42	0.29	0.78	0.653	0.793	1	1199	tags=21%, list=9%, signal=23%			1595	RUTELLA_RESPONSE_TO_HGF_VS_CSF2RB_AND_IL4_DN	226	-0.32	-0.95	0.623	0.949	1	2278	tags=25%, list=16%, signal=30%
1596	REACTOME_COPI_INDEPENDENT_GOLGI_TO_ER_RETROGRADE_TRAFFIC	42	0.29	0.78	0.673	0.795	1	710	tags=14%, list=5%, signal=15%			1596	WP_MTHFR_DEFICIENCY	20	-0.42	-0.95	0.557	0.949	1	20	tags=5%, list=0%, signal=5%
1597	REACTOME_DEGRADATION_OF_THE_EXTRACELLULAR_MATRIX	97	0.28	0.78	0.804	0.795	1	2356	tags=24%, list=17%, signal=28%			1597	WP_REGULATION_OF_ACTIN_CYTOSKELETON	122	-0.33	-0.95	0.582	0.95	1	4128	tags=34%, list=30%, signal=47%
1598	PID_INTEGRIN_A9B1_PATHWAY	21	0.31	0.78	0.662	0.795	1	1830	tags=33%, list=13%, signal=38%			1598	KEGG_RETINOL_METABOLISM	24	-0.4	-0.95	0.577	0.949	1	4025	tags=42%, list=29%, signal=59%
1599	WP_OSTEOCLAST_SIGNALING	15	0.32	0.78	0.651	0.795	1	1102	tags=27%, list=8%, signal=29%			1599	MCBRYAN_PUBERTAL_TGFB1_TARGETS_UP	156	-0.32	-0.95	0.599	0.949	1	1591	tags=16%, list=11%, signal=18%
1600	REACTOME_CROSS_PRESENTATION_OF_SOLUBLE_EXOGENOUS_ANTIGENS_ENDOSOMES	45	0.29	0.78	0.688	0.796	1	327	tags=9%, list=2%, signal=9%			1600	VANOEVELEN_MYOGENESIS_SIN3A_TARGETS	208	-0.31	-0.95	0.608	0.95	1	2252	tags=20%, list=16%, signal=23%
1601	REACTOME_P75_NTR_RECEPTOR_MEDIATED_SIGNALLING	88	0.28	0.78	0.774	0.796	1	1128	tags=11%, list=8%, signal=12%			1601	REACTOME_MITOCHONDRIAL_CALCIUM_ION_TRANSPORT	22	-0.41	-0.95	0.568	0.949	1	2739	tags=32%, list=20%, signal=40%
1602	REACTOME_KSRP_KHSRP_BINDS_AND_DESTABILIZES_MRNA	16	0.33	0.78	0.693	0.796	1	3974	tags=50%, list=29%, signal=70%			1602	YAMASHITA_LIVER_CANCER_WITH_EPCAM_UP	39	-0.37	-0.95	0.568	0.95	1	2128	tags=21%, list=15%, signal=24%
1603	WP_COMPLEMENT_ACTIVATION	15	0.31	0.78	0.707	0.795	1	2191	tags=40%, list=16%, signal=47%			1603	BIOCARTA_SPRY_PATHWAY	15	-0.45	-0.95	0.568	0.95	1	5421	tags=60%, list=39%, signal=98%
1604	MANALO_HYPOXIA_UP	180	0.24	0.78	0.86	0.797	1	1103	tags=11%, list=8%, signal=12%			1604	LIU_SOX4_TARGETS_UP	124	-0.33	-0.95	0.616	0.95	1	2808	tags=30%, list=20%, signal=37%
1605	XU_HGF_TARGETS_INDUCED_BY_AKT1_48HR_DN	18	0.32	0.78	0.687	0.797	1	1260	tags=28%, list=9%, signal=31%			1605	REACTOME_DEUBIQUITINATION	229	-0.31	-0.94	0.613	0.95	1	2078	tags=18%, list=15%, signal=21%
1606	REACTOME_RET_SIGNALING	33	0.3	0.78	0.672	0.797	1	2052	tags=30%, list=15%, signal=35%			1606	OSWALD_HEMATOPOIETIC_STEM_CELL_IN_COLLAGEN_GEL_DN	226	-0.31	-0.94	0.603	0.95	1	2245	tags=18%, list=16%, signal=21%
1607	BRUINS_UVC_RESPONSE_MIDDLE	87	0.26	0.78	0.821	0.798	1	375	tags=7%, list=3%, signal=7%			1607	KIM_LIVER_CANCER_POOR_SURVIVAL_DN	29	-0.39	-0.94	0.581	0.95	1	204	tags=7%, list=1%, signal=7%
1608	REACTOME_RND3_GTPASE_CYCLE	38	0.3	0.77	0.667	0.799	1	1021	tags=24%, list=7%, signal=25%			1608	BOYLAN_MULTIPLE_MYELOMA_C_D_UP	125	-0.33	-0.94	0.612	0.95	1	3230	tags=29%, list=23%, signal=37%
1609	HEDENFALK_BREAST_CANCER_BRACX_DN	18	0.33	0.77	0.692	0.799	1	1160	tags=28%, list=8%, signal=30%			1609	KOYAMA_SEMA3B_TARGETS_UP	202	-0.32	-0.94	0.61	0.949	1	2760	tags=24%, list=20%, signal=29%
1610	SAMOLS_TARGETS_OF_KHSV_MIRNAS_DN	47	0.28	0.77	0.741	0.799	1	2032	tags=26%, list=15%, signal=30%			1610	KEGG_LYSOSOME	113	-0.33	-0.94	0.606	0.949	1	5029	tags=49%, list=36%, signal=76%
1611	HOLLERN_SOLID_NODULAR_BREAST_TUMOR_DN	29	0.3	0.77	0.695	0.8	1	2230	tags=24%, list=16%, signal=29%			1611	KENNY_CTNNB1_TARGETS_UP	49	-0.36	-0.94	0.591	0.95	1	932	tags=12%, list=7%, signal=13%
1612	REACTOME_COPI_MEDIATED_ANTEROGRADE_TRANSPORT	87	0.26	0.77	0.786	0.8	1	1226	tags=17%, list=9%, signal=19%			1612	KEGG_PHOSPHATIDYLINOSITOL_SIGNALING_SYSTEM	70	-0.35	-0.94	0.586	0.95	1	3778	tags=29%, list=27%, signal=39%
1613	REACTOME_NICOTINAMIDE_SALVAGING	18	0.31	0.77	0.71	0.803	1	4349	tags=50%, list=31%, signal=73%			1613	ROESSLER_LIVER_CANCER_METASTASIS_DN	44	-0.37	-0.94	0.601	0.951	1	2214	tags=20%, list=16%, signal=24%
1614	MIKKELSEN_IPS_LCP_WITH_H3K4ME3	132	0.25	0.77	0.87	0.804	1	1996	tags=23%, list=14%, signal=27%			1614	NICK_RESPONSE_TO_PROC_TREATMENT_DN	24	-0.4	-0.94	0.569	0.951	1	1846	tags=21%, list=13%, signal=24%
1615	REACTOME_TRAFFICKING_OF_AMPA_RECEPTORS	24	0.3	0.77	0.728	0.803	1	832	tags=17%, list=6%, signal=18%			1615	QI_PLASMACYTOMA_DN	86	-0.34	-0.94	0.577	0.951	1	1367	tags=15%, list=10%, signal=17%
1616	HUANG_FOXA2_TARGETS_DN	30	0.29	0.77	0.761	0.806	1	1110	tags=20%, list=8%, signal=22%			1616	REACTOME_GLUCOSE_METABOLISM	81	-0.34	-0.94	0.603	0.951	1	3082	tags=25%, list=22%, signal=32%
1617	REACTOME_IMMUNOREGULATORY_INTERACTIONS_BETWEEN_A_LYMPHOID_AND_A_NON_LYMPHOID_CELL	82	0.27	0.77	0.778	0.805	1	2397	tags=24%, list=17%, signal=29%			1617	REACTOME_G_ALPHA_Z_SIGNALLING_EVENTS	37	-0.38	-0.94	0.571	0.952	1	1140	tags=14%, list=8%, signal=15%
1618	KEGG_PROTEASOME	42	0.29	0.77	0.689	0.809	1	327	tags=10%, list=2%, signal=10%			1618	HASLINGER_B_CLL_WITH_11Q23_DELETION	20	-0.41	-0.94	0.555	0.952	1	2008	tags=30%, list=14%, signal=35%
1619	SCHUHMACHER_MYC_TARGETS_UP	75	0.28	0.76	0.766	0.81	1	2081	tags=32%, list=15%, signal=37%			1619	CHYLA_CBFA2T3_TARGETS_UP	360	-0.3	-0.94	0.638	0.951	1	1541	tags=16%, list=11%, signal=17%
1620	CHOW_RASSF1_TARGETS_DN	29	0.3	0.76	0.714	0.811	1	1727	tags=28%, list=12%, signal=31%			1620	KEGG_FC_GAMMA_R_MEDIATED_PHAGOCYTOSIS	88	-0.33	-0.94	0.6	0.951	1	4072	tags=35%, list=29%, signal=50%
1621	QUINTENS_EMBRYONIC_BRAIN_RESPONSE_TO_IR	71	0.27	0.76	0.765	0.811	1	1441	tags=18%, list=10%, signal=20%			1621	KEGG_CITRATE_CYCLE_TCA_CYCLE	27	-0.39	-0.94	0.594	0.951	1	1998	tags=22%, list=14%, signal=26%
1622	MORI_PLASMA_CELL_UP	50	0.27	0.76	0.771	0.81	1	2048	tags=24%, list=15%, signal=28%			1622	FINETTI_BREAST_CANCERS_KINOME_BLUE	17	-0.43	-0.94	0.568	0.951	1	3334	tags=35%, list=24%, signal=46%
1623	REACTOME_CONSTITUTIVE_SIGNALING_BY_AKT1_E17K_IN_CANCER	25	0.31	0.76	0.675	0.811	1	1048	tags=16%, list=8%, signal=17%			1623	SA_CASPASE_CASCADE	17	-0.43	-0.94	0.584	0.951	1	2225	tags=24%, list=16%, signal=28%
1624	PID_ARF6_DOWNSTREAM_PATHWAY	15	0.3	0.76	0.716	0.815	1	869	tags=13%, list=6%, signal=14%			1624	HORIUCHI_WTAP_TARGETS_UP	245	-0.31	-0.94	0.649	0.951	1	2530	tags=22%, list=18%, signal=27%
1625	PID_RHODOPSIN_PATHWAY	15	0.31	0.76	0.752	0.818	1	2278	tags=27%, list=16%, signal=32%			1625	REACTOME_GLYCOSPHINGOLIPID_METABOLISM	35	-0.38	-0.94	0.583	0.95	1	1004	tags=14%, list=7%, signal=15%
1626	REACTOME_ANTIGEN_ACTIVATES_B_CELL_RECEPTOR_BCR_LEADING_TO_GENERATION_OF_SECOND_MESSENGERS	30	0.29	0.76	0.708	0.819	1	1713	tags=27%, list=12%, signal=30%			1626	SANA_TNF_SIGNALING_DN	77	-0.35	-0.94	0.598	0.951	1	2923	tags=27%, list=21%, signal=34%
1627	JIANG_AGING_CEREBRAL_CORTEX_UP	28	0.29	0.76	0.748	0.82	1	1944	tags=29%, list=14%, signal=33%			1627	REACTOME_HCMV_LATE_EVENTS	49	-0.36	-0.94	0.587	0.95	1	4827	tags=39%, list=35%, signal=59%
1628	HOFFMANN_IMMATURE_TO_MATURE_B_LYMPHOCYTE_UP	34	0.29	0.76	0.713	0.821	1	1263	tags=21%, list=9%, signal=23%			1628	WP_TRANSCRIPTION_COFACTORS_SKI_AND_SKIL_PROTEIN_PARTNERS	18	-0.43	-0.94	0.577	0.95	1	4124	tags=50%, list=30%, signal=71%
1629	NAGASHIMA_NRG1_SIGNALING_DN	41	0.28	0.76	0.703	0.82	1	1946	tags=27%, list=14%, signal=31%			1629	PID_AURORA_B_PATHWAY	34	-0.38	-0.94	0.589	0.95	1	1863	tags=26%, list=13%, signal=31%
1630	WP_RENIN_ANGIOTENSIN_ALDOSTERONE_SYSTEM_RAAS	35	0.29	0.75	0.719	0.821	1	1540	tags=17%, list=11%, signal=19%			1630	RIGGINS_TAMOXIFEN_RESISTANCE_UP	51	-0.35	-0.94	0.595	0.952	1	784	tags=10%, list=6%, signal=10%
1631	BERENJENO_TRANSFORMED_BY_RHOA_REVERSIBLY_DN	29	0.3	0.75	0.673	0.822	1	1464	tags=17%, list=11%, signal=19%			1631	SERVITJA_LIVER_HNF1A_TARGETS_DN	101	-0.34	-0.94	0.606	0.951	1	1509	tags=19%, list=11%, signal=21%
1632	KORKOLA_CORRELATED_WITH_POU5F1	20	0.3	0.75	0.731	0.822	1	1099	tags=15%, list=8%, signal=16%			1632	REACTOME_RHOD_GTPASE_CYCLE	47	-0.36	-0.94	0.596	0.953	1	3201	tags=26%, list=23%, signal=33%
1633	VANDESLUIS_COMMD1_TARGETS_GROUP_3_UP	67	0.26	0.75	0.808	0.822	1	1009	tags=10%, list=7%, signal=11%			1633	KLEIN_PRIMARY_EFFUSION_LYMPHOMA_UP	43	-0.37	-0.94	0.591	0.955	1	2771	tags=28%, list=20%, signal=35%
1634	PID_SYNDECAN_2_PATHWAY	30	0.29	0.75	0.689	0.824	1	266	tags=10%, list=2%, signal=10%			1634	ZHAN_MULTIPLE_MYELOMA_HP_DN	43	-0.37	-0.94	0.563	0.955	1	1387	tags=21%, list=10%, signal=23%
1635	AMIT_EGF_RESPONSE_240_MCF10A	19	0.29	0.75	0.775	0.826	1	1007	tags=16%, list=7%, signal=17%			1635	TSENG_ADIPOGENIC_POTENTIAL_UP	23	-0.4	-0.94	0.572	0.955	1	2031	tags=22%, list=15%, signal=25%
1636	REACTOME_KERATAN_SULFATE_KERATIN_METABOLISM	29	0.28	0.75	0.799	0.827	1	2288	tags=31%, list=17%, signal=37%			1636	LINDGREN_BLADDER_CANCER_CLUSTER_2A_DN	121	-0.33	-0.94	0.609	0.954	1	1151	tags=14%, list=8%, signal=15%
1637	OSADA_ASCL1_TARGETS_UP	33	0.29	0.75	0.772	0.829	1	1554	tags=15%, list=11%, signal=17%			1637	DITTMER_PTHLH_TARGETS_UP	102	-0.33	-0.94	0.635	0.954	1	3131	tags=29%, list=23%, signal=38%
1638	PID_PI3KCI_PATHWAY	47	0.27	0.75	0.727	0.831	1	1830	tags=23%, list=13%, signal=27%			1638	KEGG_BETA_ALANINE_METABOLISM	19	-0.41	-0.94	0.566	0.954	1	2212	tags=21%, list=16%, signal=25%
1639	REACTOME_ACYL_CHAIN_REMODELLING_OF_PC	19	0.3	0.75	0.74	0.83	1	106	tags=5%, list=1%, signal=5%			1639	LU_EZH2_TARGETS_UP	240	-0.31	-0.94	0.632	0.955	1	3048	tags=26%, list=22%, signal=33%
1640	IIZUKA_LIVER_CANCER_PROGRESSION_G2_G3_UP	24	0.29	0.74	0.771	0.833	1	271	tags=13%, list=2%, signal=13%			1640	OHGUCHI_LIVER_HNF4A_TARGETS_UP	35	-0.38	-0.94	0.583	0.956	1	3132	tags=40%, list=23%, signal=52%
1641	CUI_GLUCOSE_DEPRIVATION	54	0.27	0.74	0.8	0.837	1	1203	tags=17%, list=9%, signal=18%			1641	SHETH_LIVER_CANCER_VS_TXNIP_LOSS_PAM4	228	-0.31	-0.93	0.632	0.956	1	3770	tags=27%, list=27%, signal=37%
1642	REACTOME_G_ALPHA_Q_SIGNALLING_EVENTS	143	0.25	0.74	0.919	0.837	1	1676	tags=18%, list=12%, signal=20%			1642	TERAO_AOX4_TARGETS_HG_UP	26	-0.39	-0.93	0.568	0.956	1	4170	tags=38%, list=30%, signal=55%
1643	PETROVA_PROX1_TARGETS_DN	50	0.28	0.74	0.737	0.839	1	2218	tags=24%, list=16%, signal=28%			1643	BIOCARTA_PML_PATHWAY	15	-0.44	-0.93	0.571	0.956	1	1208	tags=27%, list=9%, signal=29%
1644	COLLER_MYC_TARGETS_UP	20	0.3	0.74	0.757	0.839	1	318	tags=10%, list=2%, signal=10%			1644	BHATI_G2M_ARREST_BY_2METHOXYESTRADIOL_DN	94	-0.33	-0.93	0.615	0.956	1	2389	tags=17%, list=17%, signal=20%
1645	WP_GLUTATHIONE_METABOLISM	17	0.32	0.74	0.76	0.839	1	2893	tags=47%, list=21%, signal=59%			1645	REACTOME_RHO_GTPASES_ACTIVATE_ROCKS	18	-0.42	-0.93	0.587	0.957	1	2348	tags=56%, list=17%, signal=67%
1646	WORSCHECH_TUMOR_EVASION_AND_TOLEROGENICITY_UP	29	0.29	0.74	0.742	0.841	1	950	tags=14%, list=7%, signal=15%			1646	TORCHIA_TARGETS_OF_EWSR1_FLI1_FUSION_TOP20_DN	18	-0.42	-0.93	0.598	0.958	1	587	tags=17%, list=4%, signal=17%
1647	ZHAN_MULTIPLE_MYELOMA_CD1_AND_CD2_DN	48	0.27	0.74	0.754	0.84	1	1090	tags=15%, list=8%, signal=16%			1647	REACTOME_INTERACTION_BETWEEN_L1_AND_ANKYRINS	21	-0.4	-0.93	0.579	0.957	1	2526	tags=19%, list=18%, signal=23%
1648	WP_TRANSLATION_FACTORS	45	0.28	0.74	0.73	0.842	1	2072	tags=27%, list=15%, signal=31%			1648	REACTOME_RHO_GTPASES_ACTIVATE_IQGAPS	24	-0.4	-0.93	0.571	0.958	1	1671	tags=25%, list=12%, signal=28%
1649	LEE_LIVER_CANCER_SURVIVAL_UP	130	0.24	0.74	0.912	0.842	1	1975	tags=22%, list=14%, signal=26%			1649	LU_TUMOR_VASCULATURE_UP	24	-0.4	-0.93	0.586	0.958	1	971	tags=17%, list=7%, signal=18%
1650	VERNOCHET_ADIPOGENESIS	16	0.3	0.73	0.755	0.846	1	1087	tags=13%, list=8%, signal=14%			1650	MARTORIATI_MDM4_TARGETS_FETAL_LIVER_UP	205	-0.31	-0.93	0.662	0.959	1	2829	tags=25%, list=20%, signal=31%
1651	APPIERTO_RESPONSE_TO_FENRETINIDE_UP	33	0.28	0.73	0.783	0.846	1	1738	tags=30%, list=13%, signal=35%			1651	REACTOME_RNA_POLYMERASE_III_CHAIN_ELONGATION	16	-0.43	-0.93	0.586	0.959	1	4740	tags=56%, list=34%, signal=85%
1652	ZHANG_GATA6_TARGETS_DN	54	0.27	0.73	0.807	0.846	1	857	tags=15%, list=6%, signal=16%			1652	BROWNE_HCMV_INFECTION_1HR_DN	170	-0.31	-0.93	0.646	0.958	1	2863	tags=22%, list=21%, signal=27%
1653	STAMBOLSKY_RESPONSE_TO_VITAMIN_D3_UP	64	0.26	0.73	0.803	0.846	1	2893	tags=33%, list=21%, signal=41%			1653	CHANGOLKAR_H2AFY_TARGETS_DN	36	-0.37	-0.93	0.59	0.959	1	3685	tags=31%, list=27%, signal=42%
1654	NABA_PROTEOGLYCANS	25	0.29	0.73	0.793	0.847	1	2288	tags=28%, list=17%, signal=33%			1654	SCHAEFFER_PROSTATE_DEVELOPMENT_12HR_DN	39	-0.37	-0.93	0.609	0.958	1	2693	tags=21%, list=19%, signal=25%
1655	BHATTACHARYA_EMBRYONIC_STEM_CELL	67	0.27	0.73	0.79	0.849	1	1244	tags=19%, list=9%, signal=21%			1655	BANDRES_RESPONSE_TO_CARMUSTIN_MGMT_24HR_DN	25	-0.4	-0.93	0.591	0.958	1	3747	tags=40%, list=27%, signal=55%
1656	WP_FATTY_ACID_BIOSYNTHESIS	22	0.28	0.73	0.816	0.851	1	3311	tags=45%, list=24%, signal=60%			1656	REACTOME_TRANSCRIPTIONAL_REGULATION_BY_THE_AP_2_TFAP2_FAMILY_OF_TRANSCRIPTION_FACTORS	25	-0.4	-0.93	0.6	0.958	1	782	tags=12%, list=6%, signal=13%
1657	NAKAMURA_METASTASIS_MODEL_UP	35	0.27	0.73	0.76	0.851	1	1510	tags=23%, list=11%, signal=26%			1657	BENPORATH_ES_CORE_NINE_CORRELATED	88	-0.34	-0.93	0.631	0.958	1	2446	tags=26%, list=18%, signal=32%
1658	WP_INTERFERON_TYPE_I_SIGNALING_PATHWAYS	53	0.28	0.73	0.765	0.851	1	740	tags=13%, list=5%, signal=14%			1658	LIM_MAMMARY_STEM_CELL_UP	401	-0.29	-0.93	0.687	0.958	1	2409	tags=15%, list=17%, signal=18%
1659	FOURNIER_ACINAR_DEVELOPMENT_LATE_DN	20	0.29	0.73	0.784	0.855	1	1650	tags=30%, list=12%, signal=34%			1659	BHAT_ESR1_TARGETS_NOT_VIA_AKT1_UP	186	-0.31	-0.93	0.657	0.958	1	1007	tags=9%, list=7%, signal=10%
1660	WP_ANGIOGENESIS	24	0.28	0.72	0.763	0.855	1	2015	tags=33%, list=15%, signal=39%			1660	GHANDHI_DIRECT_IRRADIATION_UP	77	-0.34	-0.93	0.612	0.958	1	1285	tags=14%, list=9%, signal=16%
1661	POOLA_INVASIVE_BREAST_CANCER_DN	103	0.25	0.72	0.885	0.856	1	1621	tags=17%, list=12%, signal=20%			1661	BROWNE_HCMV_INFECTION_16HR_UP	203	-0.31	-0.93	0.659	0.958	1	4734	tags=42%, list=34%, signal=63%
1662	PID_ANTHRAX_PATHWAY	16	0.3	0.72	0.766	0.856	1	2851	tags=31%, list=21%, signal=39%			1662	REACTOME_ACYL_CHAIN_REMODELLING_OF_PE	17	-0.42	-0.93	0.574	0.957	1	5329	tags=35%, list=38%, signal=57%
1663	WENG_POR_DOSAGE	15	0.3	0.72	0.802	0.856	1	2185	tags=40%, list=16%, signal=47%			1663	PILON_KLF1_TARGETS_UP	426	-0.29	-0.93	0.685	0.958	1	4316	tags=33%, list=31%, signal=47%
1664	KEGG_GALACTOSE_METABOLISM	23	0.28	0.72	0.834	0.857	1	1783	tags=26%, list=13%, signal=30%			1664	LIM_MAMMARY_STEM_CELL_DN	376	-0.29	-0.93	0.687	0.959	1	2104	tags=18%, list=15%, signal=21%
1665	CLASPER_LYMPHATIC_VESSELS_DURING_METASTASIS_DN	32	0.28	0.72	0.761	0.857	1	2507	tags=22%, list=18%, signal=27%			1665	GAUSSMANN_MLL_AF4_FUSION_TARGETS_D_UP	25	-0.4	-0.93	0.585	0.958	1	2224	tags=20%, list=16%, signal=24%
1666	REACTOME_INTERFERON_GAMMA_SIGNALING	63	0.26	0.72	0.773	0.858	1	756	tags=14%, list=5%, signal=15%			1666	YORDY_RECIPROCAL_REGULATION_BY_ETS1_AND_SP100_UP	21	-0.41	-0.93	0.587	0.958	1	2901	tags=38%, list=21%, signal=48%
1667	HALMOS_CEBPA_TARGETS_UP	37	0.27	0.72	0.821	0.858	1	954	tags=16%, list=7%, signal=17%			1667	PID_RHOA_REG_PATHWAY	45	-0.36	-0.93	0.589	0.958	1	3741	tags=38%, list=27%, signal=52%
1668	LI_ADIPOGENESIS_BY_ACTIVATED_PPARG	16	0.29	0.72	0.806	0.857	1	1113	tags=19%, list=8%, signal=20%			1668	SHEDDEN_LUNG_CANCER_GOOD_SURVIVAL_A4	163	-0.31	-0.93	0.63	0.959	1	2364	tags=21%, list=17%, signal=26%
1669	WP_EUKARYOTIC_TRANSCRIPTION_INITIATION	41	0.26	0.72	0.804	0.858	1	1855	tags=24%, list=13%, signal=28%			1669	IWANAGA_CARCINOGENESIS_BY_KRAS_UP	142	-0.32	-0.93	0.644	0.96	1	3669	tags=29%, list=26%, signal=39%
1670	PID_S1P_S1P3_PATHWAY	28	0.28	0.72	0.738	0.859	1	1002	tags=18%, list=7%, signal=19%			1670	WORSCHECH_TUMOR_REJECTION_UP	46	-0.36	-0.93	0.6	0.961	1	1178	tags=17%, list=9%, signal=19%
1671	STEARMAN_LUNG_CANCER_EARLY_VS_LATE_UP	121	0.23	0.72	0.914	0.863	1	1742	tags=20%, list=13%, signal=22%			1671	XIE_ST_HSC_S1PR3_OE_DN	15	-0.43	-0.93	0.619	0.961	1	3645	tags=40%, list=26%, signal=54%
1672	REACTOME_INSULIN_RECEPTOR_RECYCLING	21	0.29	0.72	0.82	0.863	1	1953	tags=29%, list=14%, signal=33%			1672	MEBARKI_HCC_PROGENITOR_WNT_DN	53	-0.35	-0.93	0.617	0.962	1	3208	tags=21%, list=23%, signal=27%
1673	WP_PKCGAMMA_CALCIUM_SIGNALING_PATHWAY_IN_ATAXIA	18	0.28	0.71	0.789	0.864	1	2250	tags=28%, list=16%, signal=33%			1673	REACTOME_SEMA4D_IN_SEMAPHORIN_SIGNALING	22	-0.4	-0.93	0.613	0.961	1	2348	tags=50%, list=17%, signal=60%
1674	REACTOME_GASTRIN_CREB_SIGNALLING_PATHWAY_VIA_PKC_AND_MAPK	15	0.3	0.71	0.797	0.865	1	1061	tags=13%, list=8%, signal=14%			1674	RICKMAN_TUMOR_DIFFERENTIATED_WELL_VS_MODERATELY_DN	76	-0.34	-0.93	0.638	0.961	1	1945	tags=14%, list=14%, signal=17%
1675	SANA_RESPONSE_TO_IFNG_DN	73	0.25	0.71	0.83	0.866	1	718	tags=11%, list=5%, signal=11%			1675	REACTOME_CHONDROITIN_SULFATE_DERMATAN_SULFATE_METABOLISM	45	-0.36	-0.93	0.602	0.96	1	4143	tags=40%, list=30%, signal=57%
1676	FIGUEROA_AML_METHYLATION_CLUSTER_1_UP	92	0.25	0.71	0.87	0.867	1	661	tags=11%, list=5%, signal=11%			1676	REACTOME_GLYCOLYSIS	66	-0.34	-0.93	0.616	0.96	1	3082	tags=27%, list=22%, signal=35%
1677	WP_FACTORS_AND_PATHWAYS_AFFECTING_INSULINLIKE_GROWTH_FACTOR_IGF1AKT_SIGNALING	35	0.27	0.71	0.809	0.874	1	817	tags=11%, list=6%, signal=12%			1677	CHARAFE_BREAST_CANCER_LUMINAL_VS_MESENCHYMAL_DN	414	-0.29	-0.93	0.686	0.96	1	3012	tags=24%, list=22%, signal=30%
1678	SCHAEFFER_PROSTATE_DEVELOPMENT_12HR_UP	86	0.25	0.71	0.869	0.873	1	1673	tags=16%, list=12%, signal=18%			1678	ZHAN_MULTIPLE_MYELOMA_CD2_DN	42	-0.37	-0.93	0.603	0.959	1	2995	tags=33%, list=22%, signal=42%
1679	MULLIGAN_NTF3_SIGNALING_VIA_INSR_AND_IGF1R_UP	20	0.28	0.7	0.856	0.876	1	981	tags=15%, list=7%, signal=16%			1679	KEGG_GLYCOSAMINOGLYCAN_BIOSYNTHESIS_CHONDROITIN_SULFATE	21	-0.4	-0.92	0.606	0.96	1	4143	tags=43%, list=30%, signal=61%
1680	SHETH_LIVER_CANCER_VS_TXNIP_LOSS_PAM6	44	0.26	0.7	0.796	0.877	1	1663	tags=20%, list=12%, signal=23%			1680	LEIN_CEREBELLUM_MARKERS	63	-0.34	-0.92	0.607	0.96	1	3419	tags=30%, list=25%, signal=40%
1681	REACTOME_MET_ACTIVATES_PTK2_SIGNALING	23	0.27	0.7	0.818	0.877	1	2042	tags=22%, list=15%, signal=25%			1681	PID_IL2_STAT5_PATHWAY	28	-0.39	-0.92	0.596	0.961	1	954	tags=21%, list=7%, signal=23%
1682	REACTOME_CYTOSOLIC_SULFONATION_OF_SMALL_MOLECULES	15	0.29	0.7	0.831	0.878	1	9776	tags=100%, list=71%, signal=340%			1682	REACTOME_HYALURONAN_METABOLISM	15	-0.44	-0.92	0.571	0.961	1	3310	tags=33%, list=24%, signal=44%
1683	MCCABE_HOXC6_TARGETS_DN	18	0.27	0.7	0.893	0.881	1	1739	tags=22%, list=13%, signal=25%			1683	REACTOME_PYRUVATE_METABOLISM	27	-0.38	-0.92	0.584	0.961	1	3295	tags=33%, list=24%, signal=44%
1684	ZHAN_MULTIPLE_MYELOMA_PR_DN	43	0.25	0.7	0.828	0.883	1	1394	tags=19%, list=10%, signal=21%			1684	REACTOME_PROTEIN_PROTEIN_INTERACTIONS_AT_SYNAPSES	55	-0.35	-0.92	0.618	0.96	1	2020	tags=18%, list=15%, signal=21%
1685	PIONTEK_PKD1_TARGETS_UP	29	0.26	0.69	0.848	0.89	1	1652	tags=21%, list=12%, signal=23%			1685	WP_HYPOTHESIZED_PATHWAYS_IN_PATHOGENESIS_OF_CARDIOVASCULAR_DISEASE	23	-0.4	-0.92	0.575	0.96	1	4148	tags=35%, list=30%, signal=50%
1686	REACTOME_GENE_SILENCING_BY_RNA	68	0.24	0.69	0.852	0.89	1	19	tags=1%, list=0%, signal=1%			1686	CHIARADONNA_NEOPLASTIC_TRANSFORMATION_CDC25_UP	109	-0.32	-0.92	0.633	0.96	1	2173	tags=18%, list=16%, signal=22%
1687	PID_IL8_CXCR2_PATHWAY	33	0.27	0.69	0.847	0.891	1	1713	tags=24%, list=12%, signal=28%			1687	BROWNE_HCMV_INFECTION_16HR_DN	67	-0.34	-0.92	0.621	0.959	1	2537	tags=19%, list=18%, signal=24%
1688	KEGG_NICOTINATE_AND_NICOTINAMIDE_METABOLISM	22	0.27	0.69	0.858	0.891	1	2605	tags=32%, list=19%, signal=39%			1688	REACTOME_GLYCEROPHOSPHOLIPID_BIOSYNTHESIS	106	-0.33	-0.92	0.621	0.96	1	4319	tags=31%, list=31%, signal=45%
1689	KEGG_CYSTEINE_AND_METHIONINE_METABOLISM	28	0.27	0.69	0.808	0.893	1	1231	tags=14%, list=9%, signal=16%			1689	NIKOLSKY_BREAST_CANCER_12Q24_AMPLICON	15	-0.43	-0.92	0.598	0.959	1	1569	tags=20%, list=11%, signal=23%
1690	REACTOME_POTASSIUM_CHANNELS	56	0.24	0.69	0.905	0.893	1	3141	tags=32%, list=23%, signal=41%			1690	REACTOME_FGFR1_MUTANT_RECEPTOR_ACTIVATION	22	-0.41	-0.92	0.599	0.96	1	560	tags=14%, list=4%, signal=14%
1691	PLASARI_NFIC_TARGETS_BASAL_UP	20	0.28	0.69	0.823	0.894	1	1127	tags=20%, list=8%, signal=22%			1691	TSENG_IRS1_TARGETS_UP	92	-0.33	-0.92	0.624	0.959	1	1504	tags=14%, list=11%, signal=16%
1692	PID_GLYPICAN_1PATHWAY	24	0.28	0.69	0.817	0.893	1	1830	tags=42%, list=13%, signal=48%			1692	PID_HIF2PATHWAY	33	-0.38	-0.92	0.617	0.96	1	2922	tags=27%, list=21%, signal=34%
1693	REACTOME_VOLTAGE_GATED_POTASSIUM_CHANNELS	23	0.27	0.68	0.852	0.897	1	3843	tags=43%, list=28%, signal=60%			1693	REACTOME_LYSOSOME_VESICLE_BIOGENESIS	32	-0.38	-0.92	0.61	0.961	1	2170	tags=22%, list=16%, signal=26%
1694	REACTOME_KERATAN_SULFATE_BIOSYNTHESIS	23	0.27	0.68	0.854	0.897	1	2288	tags=30%, list=17%, signal=36%			1694	WP_NEURAL_CREST_DIFFERENTIATION	72	-0.34	-0.92	0.613	0.961	1	2780	tags=21%, list=20%, signal=26%
1695	CORRE_MULTIPLE_MYELOMA_UP	54	0.25	0.68	0.86	0.897	1	1012	tags=15%, list=7%, signal=16%			1695	REACTOME_ACTIVATION_OF_NMDA_RECEPTORS_AND_POSTSYNAPTIC_EVENTS	73	-0.34	-0.92	0.649	0.961	1	1861	tags=21%, list=13%, signal=24%
1696	WP_FOLLICLE_STIMULATING_HORMONE_FSH_SIGNALING_PATHWAY	21	0.27	0.68	0.837	0.898	1	1830	tags=24%, list=13%, signal=27%			1696	WP_ARRHYTHMOGENIC_RIGHT_VENTRICULAR_CARDIOMYOPATHY	59	-0.34	-0.92	0.627	0.962	1	1658	tags=12%, list=12%, signal=13%
1697	REACTOME_G_PROTEIN_BETA_GAMMA_SIGNALLING	29	0.27	0.68	0.803	0.899	1	145	tags=7%, list=1%, signal=7%			1697	REACTOME_SIGNALING_BY_PDGFR_IN_DISEASE	17	-0.42	-0.92	0.603	0.961	1	3589	tags=41%, list=26%, signal=56%
1698	KEGG_GAP_JUNCTION	70	0.24	0.68	0.883	0.903	1	363	tags=6%, list=3%, signal=6%			1698	ZWANG_EGF_PERSISTENTLY_UP	30	-0.38	-0.92	0.603	0.961	1	1727	tags=23%, list=12%, signal=27%
1699	DOANE_BREAST_CANCER_CLASSES_UP	51	0.25	0.67	0.85	0.907	1	341	tags=4%, list=2%, signal=4%			1699	HOELZEL_NF1_TARGETS_DN	81	-0.33	-0.92	0.625	0.96	1	2923	tags=19%, list=21%, signal=23%
1700	ELVIDGE_HYPOXIA_BY_DMOG_DN	55	0.24	0.67	0.871	0.91	1	1598	tags=24%, list=12%, signal=27%			1700	REACTOME_ONCOGENIC_MAPK_SIGNALING	74	-0.34	-0.92	0.63	0.96	1	4221	tags=41%, list=30%, signal=58%
1701	REACTOME_GLUTAMATE_NEUROTRANSMITTER_RELEASE_CYCLE	16	0.28	0.67	0.882	0.91	1	2564	tags=38%, list=19%, signal=46%			1701	REACTOME_CONSTITUTIVE_SIGNALING_BY_ABERRANT_PI3K_IN_CANCER	60	-0.34	-0.92	0.621	0.961	1	3582	tags=25%, list=26%, signal=34%
1702	REACTOME_TRANSPORT_OF_VITAMINS_NUCLEOSIDES_AND_RELATED_MOLECULES	33	0.25	0.67	0.909	0.91	1	1190	tags=21%, list=9%, signal=23%			1702	REACTOME_PLATELET_CALCIUM_HOMEOSTASIS	22	-0.4	-0.92	0.61	0.96	1	1273	tags=14%, list=9%, signal=15%
1703	KEGG_FATTY_ACID_METABOLISM	34	0.25	0.67	0.866	0.91	1	1717	tags=24%, list=12%, signal=27%			1703	REACTOME_SIGNALING_BY_PTK6	48	-0.35	-0.92	0.607	0.96	1	1665	tags=21%, list=12%, signal=24%
1704	REACTOME_BASIGIN_INTERACTIONS	20	0.27	0.67	0.873	0.912	1	1209	tags=20%, list=9%, signal=22%			1704	REACTOME_CYCLIN_A_CDK2_ASSOCIATED_EVENTS_AT_S_PHASE_ENTRY	81	-0.33	-0.92	0.651	0.961	1	2211	tags=21%, list=16%, signal=25%
1705	MOOTHA_FFA_OXYDATION	23	0.26	0.67	0.898	0.912	1	1577	tags=22%, list=11%, signal=24%			1705	TAVOR_CEBPA_TARGETS_DN	28	-0.38	-0.92	0.61	0.961	1	2723	tags=21%, list=20%, signal=27%
1706	REACTOME_SIGNAL_TRANSDUCTION_BY_L1	20	0.27	0.67	0.876	0.913	1	1485	tags=20%, list=11%, signal=22%			1706	KATSANOU_ELAVL1_TARGETS_DN	123	-0.32	-0.92	0.65	0.963	1	3142	tags=25%, list=23%, signal=32%
1707	SMID_BREAST_CANCER_ERBB2_UP	101	0.23	0.66	0.946	0.915	1	1894	tags=20%, list=14%, signal=23%			1707	WP_SIGNAL_TRANSDUCTION_OF_S1P_RECEPTOR	25	-0.4	-0.92	0.61	0.962	1	2031	tags=16%, list=15%, signal=19%
1708	KEGG_PEROXISOME	73	0.24	0.66	0.929	0.915	1	1964	tags=26%, list=14%, signal=30%			1708	JAIN_NFKB_SIGNALING	69	-0.34	-0.92	0.634	0.962	1	4184	tags=36%, list=30%, signal=52%
1709	SAKAI_TUMOR_INFILTRATING_MONOCYTES_UP	22	0.25	0.66	0.883	0.917	1	1259	tags=18%, list=9%, signal=20%			1709	CHIANG_LIVER_CANCER_SUBCLASS_POLYSOMY7_DN	23	-0.39	-0.92	0.598	0.962	1	3132	tags=35%, list=23%, signal=45%
1710	MCCABE_HOXC6_TARGETS_CANCER_UP	23	0.27	0.66	0.866	0.917	1	2553	tags=30%, list=18%, signal=37%			1710	BOHN_PRIMARY_IMMUNODEFICIENCY_SYNDROM_UP	40	-0.36	-0.92	0.605	0.962	1	1730	tags=20%, list=12%, signal=23%
1711	MISHRA_CARCINOMA_ASSOCIATED_FIBROBLAST_DN	17	0.27	0.66	0.87	0.917	1	552	tags=12%, list=4%, signal=12%			1711	REACTOME_NUCLEAR_RECEPTOR_TRANSCRIPTION_PATHWAY	40	-0.36	-0.92	0.613	0.962	1	1300	tags=18%, list=9%, signal=19%
1712	GAZDA_DIAMOND_BLACKFAN_ANEMIA_MYELOID_DN	31	0.26	0.66	0.862	0.922	1	1041	tags=16%, list=8%, signal=17%			1712	LANDIS_BREAST_CANCER_PROGRESSION_UP	41	-0.36	-0.92	0.633	0.961	1	2501	tags=32%, list=18%, signal=39%
1713	REACTOME_PLASMA_LIPOPROTEIN_REMODELING	22	0.26	0.65	0.877	0.922	1	76	tags=5%, list=1%, signal=5%			1713	SATO_SILENCED_BY_METHYLATION_IN_PANCREATIC_CANCER_2	35	-0.37	-0.92	0.616	0.961	1	2761	tags=26%, list=20%, signal=32%
1714	PID_MTOR_4PATHWAY	66	0.24	0.65	0.879	0.922	1	815	tags=12%, list=6%, signal=13%			1714	REACTOME_RNA_POLYMERASE_III_TRANSCRIPTION_INITIATION_FROM_TYPE_3_PROMOTER	26	-0.39	-0.92	0.607	0.961	1	4740	tags=46%, list=34%, signal=70%
1715	BOGNI_TREATMENT_RELATED_MYELOID_LEUKEMIA_UP	26	0.27	0.65	0.83	0.924	1	1540	tags=15%, list=11%, signal=17%			1715	REACTOME_SMOOTH_MUSCLE_CONTRACTION	29	-0.38	-0.92	0.622	0.961	1	2063	tags=31%, list=15%, signal=36%
1716	ZIRN_TRETINOIN_RESPONSE_WT1_UP	21	0.27	0.65	0.887	0.923	1	1722	tags=19%, list=12%, signal=22%			1716	XU_CREBBP_TARGETS_DN	36	-0.36	-0.92	0.632	0.961	1	2113	tags=22%, list=15%, signal=26%
1717	KONDO_PROSTATE_CANCER_HCP_WITH_H3K27ME3	60	0.25	0.65	0.906	0.924	1	1098	tags=13%, list=8%, signal=14%			1717	BIOCARTA_RAC1_PATHWAY	21	-0.41	-0.92	0.619	0.962	1	4746	tags=43%, list=34%, signal=65%
1718	ONGUSAHA_TP53_TARGETS	32	0.26	0.65	0.881	0.924	1	1493	tags=25%, list=11%, signal=28%			1718	KEGG_TRYPTOPHAN_METABOLISM	31	-0.38	-0.92	0.628	0.962	1	4012	tags=29%, list=29%, signal=41%
1719	WENG_POR_TARGETS_LIVER_UP	34	0.25	0.65	0.852	0.925	1	686	tags=15%, list=5%, signal=15%			1719	REACTOME_RHO_GTPASE_CYCLE	417	-0.29	-0.92	0.714	0.962	1	3921	tags=32%, list=28%, signal=43%
1720	WP_MITOCHONDRIAL_LCFATTY_ACID_BETAOXIDATION	17	0.27	0.64	0.904	0.936	1	1577	tags=18%, list=11%, signal=20%			1720	PEDERSEN_METASTASIS_BY_ERBB2_ISOFORM_4	88	-0.33	-0.91	0.647	0.962	1	3531	tags=25%, list=25%, signal=33%
1721	REACTOME_CASPASE_ACTIVATION_VIA_EXTRINSIC_APOPTOTIC_SIGNALLING_PATHWAY	23	0.25	0.63	0.878	0.939	1	1396	tags=22%, list=10%, signal=24%			1721	WP_TUMOR_SUPPRESSOR_ACTIVITY_OF_SMARCB1	25	-0.39	-0.91	0.611	0.962	1	2933	tags=44%, list=21%, signal=56%
1722	LEE_LIVER_CANCER_MYC_E2F1_UP	48	0.24	0.63	0.897	0.939	1	404	tags=10%, list=3%, signal=11%			1722	WP_NOCGMPPKG_MEDIATED_NEUROPROTECTION	32	-0.37	-0.91	0.603	0.962	1	1196	tags=19%, list=9%, signal=20%
1723	KEGG_CELL_ADHESION_MOLECULES_CAMS	94	0.22	0.63	0.98	0.94	1	1485	tags=12%, list=11%, signal=13%			1723	BIOCARTA_BAD_PATHWAY	21	-0.39	-0.91	0.596	0.962	1	4252	tags=38%, list=31%, signal=55%
1724	WANG_CLASSIC_ADIPOGENIC_TARGETS_OF_PPARG	24	0.25	0.63	0.904	0.94	1	545	tags=8%, list=4%, signal=9%			1724	WAMUNYOKOLI_OVARIAN_CANCER_LMP_UP	239	-0.3	-0.91	0.697	0.961	1	2096	tags=15%, list=15%, signal=18%
1725	REACTOME_PLATELET_ADHESION_TO_EXPOSED_COLLAGEN	15	0.27	0.63	0.888	0.944	1	2042	tags=33%, list=15%, signal=39%			1725	LASTOWSKA_COAMPLIFIED_WITH_MYCN	30	-0.37	-0.91	0.613	0.961	1	4685	tags=33%, list=34%, signal=50%
1726	VALK_AML_CLUSTER_7	25	0.25	0.63	0.917	0.943	1	1176	tags=24%, list=8%, signal=26%			1726	YAO_TEMPORAL_RESPONSE_TO_PROGESTERONE_CLUSTER_14	134	-0.32	-0.91	0.672	0.961	1	2406	tags=22%, list=17%, signal=26%
1727	REACTOME_VITAMIN_B5_PANTOTHENATE_METABOLISM	16	0.26	0.63	0.886	0.943	1	1057	tags=19%, list=8%, signal=20%			1727	LEE_NEURAL_CREST_STEM_CELL_UP	103	-0.32	-0.91	0.663	0.96	1	776	tags=11%, list=6%, signal=11%
1728	KEGG_SELENOAMINO_ACID_METABOLISM	22	0.25	0.62	0.91	0.946	1	1158	tags=14%, list=8%, signal=15%			1728	REACTOME_B_WICH_COMPLEX_POSITIVELY_REGULATES_RRNA_EXPRESSION	28	-0.38	-0.91	0.604	0.96	1	3067	tags=29%, list=22%, signal=37%
1729	WP_NEPHROTIC_SYNDROME	36	0.23	0.62	0.907	0.948	1	2700	tags=33%, list=19%, signal=41%			1729	KEGG_GLYCOLYSIS_GLUCONEOGENESIS	47	-0.35	-0.91	0.629	0.961	1	2212	tags=19%, list=16%, signal=23%
1730	WP_GLYCEROLIPIDS_AND_GLYCEROPHOSPHOLIPIDS	21	0.25	0.62	0.915	0.951	1	1505	tags=19%, list=11%, signal=21%			1730	DAIRKEE_CANCER_PRONE_RESPONSE_BPA_E2	106	-0.32	-0.91	0.664	0.961	1	3181	tags=25%, list=23%, signal=33%
1731	REACTOME_MITOCHONDRIAL_FATTY_ACID_BETA_OXIDATION	34	0.24	0.61	0.935	0.951	1	1587	tags=18%, list=11%, signal=20%			1731	REACTOME_G_ALPHA_12_13_SIGNALLING_EVENTS	69	-0.34	-0.91	0.648	0.961	1	2916	tags=29%, list=21%, signal=37%
1732	LEE_NAIVE_T_LYMPHOCYTE	17	0.25	0.61	0.932	0.952	1	3047	tags=29%, list=22%, signal=38%			1732	WP_GENES_CONTROLLING_NEPHROGENESIS	29	-0.37	-0.91	0.62	0.962	1	2209	tags=21%, list=16%, signal=25%
1733	ROVERSI_GLIOMA_COPY_NUMBER_DN	36	0.23	0.61	0.943	0.955	1	1072	tags=14%, list=8%, signal=15%			1733	SCHLOSSER_MYC_TARGETS_REPRESSED_BY_SERUM	137	-0.31	-0.91	0.67	0.961	1	3158	tags=25%, list=23%, signal=32%
1734	REACTOME_NICOTINATE_METABOLISM	30	0.23	0.59	0.958	0.97	1	2872	tags=27%, list=21%, signal=34%			1734	REACTOME_NUCLEOTIDE_EXCISION_REPAIR	106	-0.32	-0.91	0.668	0.961	1	2476	tags=29%, list=18%, signal=35%
1735	REACTOME_SIGNALING_BY_NTRK3_TRKC	16	0.24	0.58	0.938	0.974	1	2803	tags=31%, list=20%, signal=39%			1735	REACTOME_G_ALPHA_I_SIGNALLING_EVENTS	190	-0.31	-0.91	0.682	0.961	1	3017	tags=21%, list=22%, signal=27%
1736	REACTOME_LDL_CLEARANCE	18	0.23	0.57	0.959	0.975	1	444	tags=11%, list=3%, signal=11%			1736	WP_RAS_SIGNALING	153	-0.31	-0.91	0.662	0.962	1	1591	tags=16%, list=11%, signal=18%
1737	REACTOME_NUCLEOBASE_CATABOLISM	28	0.22	0.57	0.958	0.975	1	1214	tags=14%, list=9%, signal=16%			1737	SHETH_LIVER_CANCER_VS_TXNIP_LOSS_PAM2	154	-0.31	-0.91	0.688	0.962	1	3191	tags=26%, list=23%, signal=33%
1738	VALK_AML_CLUSTER_9	31	0.23	0.57	0.973	0.975	1	215	tags=6%, list=2%, signal=7%			1738	DURAND_STROMA_NS_UP	144	-0.31	-0.91	0.662	0.962	1	2191	tags=19%, list=16%, signal=23%
1739	LA_MEN1_TARGETS	21	0.22	0.57	0.988	0.977	1	3763	tags=33%, list=27%, signal=46%			1739	PID_TCR_PATHWAY	62	-0.34	-0.91	0.647	0.961	1	3595	tags=32%, list=26%, signal=43%
1740	SABATES_COLORECTAL_ADENOMA_SIZE_UP	17	0.23	0.55	0.965	0.983	1	2919	tags=41%, list=21%, signal=52%			1740	KUMAR_PATHOGEN_LOAD_BY_MACROPHAGES	187	-0.31	-0.91	0.689	0.961	1	3891	tags=32%, list=28%, signal=43%
1741	REACTOME_FOXO_MEDIATED_TRANSCRIPTION_OF_CELL_DEATH_GENES	15	0.21	0.49	0.992	0.996	1	10929	tags=100%, list=79%, signal=474%			1741	REACTOME_CELL_CELL_COMMUNICATION	95	-0.33	-0.91	0.667	0.961	1	3921	tags=27%, list=28%, signal=38%
1742	HOLLEMAN_PREDNISOLONE_RESISTANCE_B_ALL_UP	20	0.18	0.47	1	0.997	1	3606	tags=50%, list=26%, signal=68%			1742	GAUSSMANN_MLL_AF4_FUSION_TARGETS_B_UP	22	-0.4	-0.91	0.619	0.96	1	2020	tags=23%, list=15%, signal=27%
												1743	HARRIS_BRAIN_CANCER_PROGENITORS	30	-0.38	-0.91	0.588	0.961	1	3016	tags=17%, list=22%, signal=21%
												1744	WP_NSP1_FROM_SARSCOV2_INHIBITS_TRANSLATION_INITIATION_IN_THE_HOST_CELL	16	-0.42	-0.91	0.609	0.961	1	2299	tags=25%, list=17%, signal=30%
												1745	LINDSTEDT_DENDRITIC_CELL_MATURATION_B	46	-0.35	-0.91	0.615	0.961	1	2756	tags=28%, list=20%, signal=35%
												1746	WANG_TUMOR_INVASIVENESS_DN	199	-0.3	-0.91	0.705	0.961	1	1283	tags=15%, list=9%, signal=16%
												1747	BOCHKIS_FOXA2_TARGETS	361	-0.29	-0.91	0.729	0.961	1	2280	tags=20%, list=16%, signal=24%
												1748	REACTOME_THE_ROLE_OF_NEF_IN_HIV_1_REPLICATION_AND_DISEASE_PATHOGENESIS	26	-0.38	-0.91	0.63	0.961	1	1729	tags=19%, list=12%, signal=22%
												1749	LIEN_BREAST_CARCINOMA_METAPLASTIC	26	-0.38	-0.91	0.601	0.961	1	3384	tags=38%, list=24%, signal=51%
												1750	GAUSSMANN_MLL_AF4_FUSION_TARGETS_A_UP	175	-0.31	-0.91	0.698	0.961	1	3228	tags=31%, list=23%, signal=40%
												1751	REACTOME_SCF_SKP2_MEDIATED_DEGRADATION_OF_P27_P21	56	-0.35	-0.91	0.642	0.96	1	2211	tags=23%, list=16%, signal=28%
												1752	GAZDA_DIAMOND_BLACKFAN_ANEMIA_ERYTHROID_UP	24	-0.39	-0.91	0.607	0.961	1	3237	tags=33%, list=23%, signal=43%
												1753	SEIDEN_ONCOGENESIS_BY_MET	80	-0.33	-0.91	0.683	0.961	1	3001	tags=33%, list=22%, signal=41%
												1754	REACTOME_TRANSPORT_OF_MATURE_TRANSCRIPT_TO_CYTOPLASM	78	-0.33	-0.91	0.642	0.961	1	5020	tags=50%, list=36%, signal=78%
												1755	RORIE_TARGETS_OF_EWSR1_FLI1_FUSION_UP	22	-0.39	-0.91	0.634	0.961	1	3389	tags=23%, list=24%, signal=30%
												1756	MOROSETTI_FACIOSCAPULOHUMERAL_MUSCULAR_DISTROPHY_UP	16	-0.41	-0.91	0.618	0.961	1	2523	tags=19%, list=18%, signal=23%
												1757	RASHI_RESPONSE_TO_IONIZING_RADIATION_6	67	-0.34	-0.91	0.632	0.961	1	2289	tags=24%, list=17%, signal=28%
												1758	WP_PATHOGENESIS_OF_SARSCOV2_MEDIATED_BY_NSP9NSP10_COMPLEX	15	-0.42	-0.91	0.607	0.961	1	74	tags=7%, list=1%, signal=7%
												1759	TIAN_BHLHA15_TARGETS	15	-0.42	-0.91	0.595	0.961	1	5142	tags=53%, list=37%, signal=85%
												1760	SCIBETTA_KDM5B_TARGETS_UP	18	-0.41	-0.91	0.637	0.961	1	1399	tags=11%, list=10%, signal=12%
												1761	SMID_BREAST_CANCER_LUMINAL_B_DN	424	-0.28	-0.91	0.712	0.961	1	1768	tags=14%, list=13%, signal=16%
												1762	STOSSI_RESPONSE_TO_ESTRADIOL	30	-0.38	-0.91	0.635	0.961	1	88	tags=7%, list=1%, signal=7%
												1763	LIEN_BREAST_CARCINOMA_METAPLASTIC_VS_DUCTAL_UP	64	-0.34	-0.91	0.652	0.96	1	2574	tags=17%, list=19%, signal=21%
												1764	YANG_BREAST_CANCER_ESR1_BULK_DN	20	-0.4	-0.91	0.632	0.96	1	2876	tags=30%, list=21%, signal=38%
												1765	YAGI_AML_FAB_MARKERS	175	-0.31	-0.91	0.69	0.961	1	2248	tags=20%, list=16%, signal=24%
												1766	REACTOME_CD28_DEPENDENT_PI3K_AKT_SIGNALING	21	-0.4	-0.9	0.62	0.962	1	5039	tags=52%, list=36%, signal=82%
												1767	WP_4HYDROXYTAMOXIFEN_DEXAMETHASONE_AND_RETINOIC_ACIDS_REGULATION_OF_P27_EXPRESSION	17	-0.42	-0.9	0.63	0.962	1	4152	tags=53%, list=30%, signal=76%
												1768	LIU_CMYB_TARGETS_UP	144	-0.31	-0.9	0.695	0.962	1	3499	tags=31%, list=25%, signal=41%
												1769	PID_TAP63_PATHWAY	44	-0.35	-0.9	0.65	0.961	1	1463	tags=18%, list=11%, signal=20%
												1770	HENDRICKS_SMARCA4_TARGETS_DN	38	-0.36	-0.9	0.621	0.962	1	3435	tags=29%, list=25%, signal=38%
												1771	REACTOME_GLYOXYLATE_METABOLISM_AND_GLYCINE_DEGRADATION	25	-0.38	-0.9	0.626	0.962	1	3325	tags=28%, list=24%, signal=37%
												1772	LANDIS_ERBB2_BREAST_PRENEOPLASTIC_DN	54	-0.34	-0.9	0.634	0.961	1	3161	tags=28%, list=23%, signal=36%
												1773	WILLIAMS_ESR1_TARGETS_UP	24	-0.39	-0.9	0.627	0.962	1	1506	tags=21%, list=11%, signal=23%
												1774	REACTOME_SUMOYLATION_OF_DNA_METHYLATION_PROTEINS	16	-0.41	-0.9	0.613	0.962	1	3964	tags=56%, list=29%, signal=79%
												1775	NAKAMURA_TUMOR_ZONE_PERIPHERAL_VS_CENTRAL_UP	244	-0.3	-0.9	0.716	0.963	1	2546	tags=23%, list=18%, signal=28%
												1776	MANNE_COVID19_COMBINED_COHORT_VS_HEALTHY_DONOR_PLATELETS_DN	150	-0.31	-0.9	0.704	0.963	1	2722	tags=19%, list=20%, signal=24%
												1777	KEGG_REGULATION_OF_ACTIN_CYTOSKELETON	180	-0.3	-0.9	0.727	0.963	1	3383	tags=28%, list=24%, signal=37%
												1778	REACTOME_SURFACTANT_METABOLISM	17	-0.41	-0.9	0.627	0.963	1	2629	tags=29%, list=19%, signal=36%
												1779	KEGG_ARRHYTHMOGENIC_RIGHT_VENTRICULAR_CARDIOMYOPATHY_ARVC	59	-0.34	-0.9	0.657	0.963	1	1658	tags=12%, list=12%, signal=13%
												1780	REACTOME_GLYCOSAMINOGLYCAN_METABOLISM	105	-0.32	-0.9	0.683	0.963	1	4143	tags=30%, list=30%, signal=43%
												1781	BIOCARTA_NFAT_PATHWAY	44	-0.35	-0.9	0.653	0.963	1	643	tags=11%, list=5%, signal=12%
												1782	KEGG_ADIPOCYTOKINE_SIGNALING_PATHWAY	60	-0.34	-0.9	0.679	0.963	1	3589	tags=33%, list=26%, signal=45%
												1783	KOHOUTEK_CCNT2_TARGETS	44	-0.35	-0.9	0.635	0.963	1	3758	tags=27%, list=27%, signal=37%
												1784	WATANABE_RECTAL_CANCER_RADIOTHERAPY_RESPONSIVE_DN	79	-0.33	-0.9	0.667	0.963	1	3838	tags=29%, list=28%, signal=40%
												1785	CHANDRAN_METASTASIS_TOP50_UP	30	-0.37	-0.9	0.627	0.963	1	2344	tags=40%, list=17%, signal=48%
												1786	REACTOME_DISEASES_ASSOCIATED_WITH_N_GLYCOSYLATION_OF_PROTEINS	16	-0.42	-0.9	0.636	0.963	1	4016	tags=44%, list=29%, signal=62%
												1787	SU_LIVER	26	-0.38	-0.9	0.644	0.965	1	2646	tags=23%, list=19%, signal=28%
												1788	SMID_BREAST_CANCER_RELAPSE_IN_BONE_DN	215	-0.3	-0.9	0.736	0.965	1	2000	tags=19%, list=14%, signal=21%
												1789	IZADPANAH_STEM_CELL_ADIPOSE_VS_BONE_UP	109	-0.31	-0.9	0.674	0.965	1	2044	tags=17%, list=15%, signal=20%
												1790	BLANCO_MELO_HUMAN_PARAINFLUENZA_VIRUS_3_INFECTION_A594_CELLS_DN	79	-0.32	-0.9	0.673	0.965	1	3459	tags=20%, list=25%, signal=27%
												1791	REACTOME_INTERLEUKIN_RECEPTOR_SHC_SIGNALING	23	-0.39	-0.9	0.626	0.964	1	954	tags=17%, list=7%, signal=19%
												1792	REACTOME_GLOBAL_GENOME_NUCLEOTIDE_EXCISION_REPAIR_GG_NER	80	-0.33	-0.9	0.678	0.965	1	2476	tags=31%, list=18%, signal=38%
												1793	REACTOME_PHASE_I_FUNCTIONALIZATION_OF_COMPOUNDS	62	-0.34	-0.9	0.667	0.965	1	2588	tags=18%, list=19%, signal=22%
												1794	YOSHIMURA_MAPK8_TARGETS_DN	322	-0.29	-0.9	0.731	0.965	1	3219	tags=26%, list=23%, signal=34%
												1795	KYNG_DNA_DAMAGE_BY_UV	52	-0.34	-0.9	0.656	0.965	1	3993	tags=38%, list=29%, signal=54%
												1796	WP_GLYCOSAMINOGLYCAN_DEGRADATION	15	-0.41	-0.9	0.614	0.965	1	4630	tags=47%, list=33%, signal=70%
												1797	STEIN_ESRRA_TARGETS_DN	93	-0.32	-0.9	0.675	0.965	1	4260	tags=37%, list=31%, signal=52%
												1798	WP_GENES_RELATED_TO_PRIMARY_CILIUM_DEVELOPMENT_BASED_ON_CRISPR	93	-0.32	-0.9	0.69	0.965	1	5292	tags=49%, list=38%, signal=80%
												1799	BIOCARTA_IGF1R_PATHWAY	21	-0.4	-0.9	0.617	0.965	1	4252	tags=43%, list=31%, signal=62%
												1800	CHEN_LIVER_METABOLISM_QTL_CIS	77	-0.33	-0.9	0.699	0.965	1	4555	tags=40%, list=33%, signal=60%
												1801	HUMMERICH_MALIGNANT_SKIN_TUMOR_DN	16	-0.41	-0.9	0.634	0.965	1	3115	tags=31%, list=22%, signal=40%
												1802	WANG_RESPONSE_TO_BEXAROTENE_UP	26	-0.38	-0.9	0.645	0.964	1	2761	tags=31%, list=20%, signal=38%
												1803	REACTOME_DEADENYLATION_DEPENDENT_MRNA_DECAY	53	-0.34	-0.9	0.647	0.964	1	1966	tags=23%, list=14%, signal=26%
												1804	VISALA_AGING_LYMPHOCYTE_DN	18	-0.4	-0.89	0.621	0.964	1	1401	tags=22%, list=10%, signal=25%
												1805	CREIGHTON_ENDOCRINE_THERAPY_RESISTANCE_5	422	-0.28	-0.89	0.765	0.964	1	2855	tags=27%, list=21%, signal=33%
												1806	REACTOME_REGULATION_OF_TP53_ACTIVITY_THROUGH_PHOSPHORYLATION	89	-0.32	-0.89	0.689	0.964	1	3326	tags=37%, list=24%, signal=48%
												1807	REACTOME_FATTY_ACID_METABOLISM	153	-0.31	-0.89	0.729	0.964	1	2321	tags=18%, list=17%, signal=22%
												1808	MCBRYAN_PUBERTAL_BREAST_6_7WK_DN	68	-0.34	-0.89	0.692	0.964	1	971	tags=10%, list=7%, signal=11%
												1809	VERHAAK_AML_WITH_NPM1_MUTATED_DN	215	-0.3	-0.89	0.745	0.965	1	1770	tags=18%, list=13%, signal=20%
												1810	BIOCARTA_TALL1_PATHWAY	15	-0.42	-0.89	0.619	0.966	1	4600	tags=53%, list=33%, signal=80%
												1811	REACTOME_TNF_RECEPTOR_SUPERFAMILY_TNFSF_MEMBERS_MEDIATING_NON_CANONICAL_NF_KB_PATHWAY	16	-0.41	-0.89	0.632	0.967	1	2606	tags=31%, list=19%, signal=38%
												1812	RUIZ_TNC_TARGETS_UP	140	-0.31	-0.89	0.693	0.967	1	1585	tags=15%, list=11%, signal=17%
												1813	LANDIS_ERBB2_BREAST_TUMORS_324_DN	137	-0.3	-0.89	0.705	0.968	1	3575	tags=30%, list=26%, signal=40%
												1814	WANG_CISPLATIN_RESPONSE_AND_XPC_UP	138	-0.31	-0.89	0.716	0.967	1	2556	tags=25%, list=18%, signal=31%
												1815	REACTOME_TRNA_PROCESSING	101	-0.32	-0.89	0.707	0.967	1	2167	tags=20%, list=16%, signal=23%
												1816	JI_RESPONSE_TO_FSH_UP	59	-0.33	-0.89	0.664	0.967	1	2259	tags=22%, list=16%, signal=26%
												1817	PICCALUGA_ANGIOIMMUNOBLASTIC_LYMPHOMA_UP	178	-0.3	-0.89	0.743	0.967	1	2748	tags=22%, list=20%, signal=28%
												1818	MIKKELSEN_NPC_HCP_WITH_H3K27ME3	170	-0.3	-0.89	0.694	0.967	1	3418	tags=18%, list=25%, signal=23%
												1819	KRIEG_KDM3A_TARGETS_NOT_HYPOXIA	167	-0.3	-0.89	0.715	0.967	1	2355	tags=21%, list=17%, signal=25%
												1820	PID_WNT_SIGNALING_PATHWAY	19	-0.4	-0.89	0.646	0.967	1	2060	tags=26%, list=15%, signal=31%
												1821	MULLIGHAN_NPM1_MUTATED_SIGNATURE_1_DN	106	-0.32	-0.89	0.707	0.967	1	2499	tags=24%, list=18%, signal=29%
												1822	YANG_BREAST_CANCER_ESR1_LASER_UP	28	-0.37	-0.89	0.628	0.968	1	4496	tags=39%, list=32%, signal=58%
												1823	REACTOME_SEMA4D_INDUCED_CELL_MIGRATION_AND_GROWTH_CONE_COLLAPSE	18	-0.4	-0.89	0.655	0.969	1	2348	tags=56%, list=17%, signal=67%
												1824	LEIN_PONS_MARKERS	71	-0.33	-0.89	0.665	0.97	1	2675	tags=23%, list=19%, signal=28%
												1825	BROWNE_HCMV_INFECTION_14HR_UP	132	-0.31	-0.89	0.713	0.97	1	2133	tags=23%, list=15%, signal=27%
												1826	TURASHVILI_BREAST_LOBULAR_CARCINOMA_VS_LOBULAR_NORMAL_UP	81	-0.32	-0.89	0.681	0.97	1	1739	tags=12%, list=13%, signal=14%
												1827	WP_APOPTOSIS_MODULATION_BY_HSP70	16	-0.41	-0.89	0.644	0.971	1	4173	tags=44%, list=30%, signal=63%
												1828	REACTOME_DOWNSTREAM_SIGNAL_TRANSDUCTION	26	-0.38	-0.89	0.655	0.97	1	3589	tags=38%, list=26%, signal=52%
												1829	CHEMNITZ_RESPONSE_TO_PROSTAGLANDIN_E2_DN	303	-0.29	-0.89	0.76	0.971	1	3232	tags=21%, list=23%, signal=27%
												1830	WP_PROTEOGLYCAN_BIOSYNTHESIS	17	-0.4	-0.89	0.655	0.971	1	1277	tags=18%, list=9%, signal=19%
												1831	WU_CELL_MIGRATION	147	-0.3	-0.89	0.73	0.971	1	1977	tags=19%, list=14%, signal=22%
												1832	PID_ARF6_TRAFFICKING_PATHWAY	47	-0.34	-0.89	0.66	0.97	1	3787	tags=23%, list=27%, signal=32%
												1833	DUTERTRE_ESTRADIOL_RESPONSE_6HR_DN	80	-0.32	-0.89	0.687	0.97	1	2506	tags=20%, list=18%, signal=24%
												1834	REACTOME_MITOCHONDRIAL_PROTEIN_IMPORT	58	-0.33	-0.89	0.682	0.971	1	2967	tags=29%, list=21%, signal=37%
												1835	HEIDENBLAD_AMPLICON_8Q24_UP	35	-0.36	-0.88	0.672	0.971	1	3197	tags=29%, list=23%, signal=37%
												1836	CHARAFE_BREAST_CANCER_LUMINAL_VS_BASAL_UP	342	-0.28	-0.88	0.762	0.971	1	2516	tags=21%, list=18%, signal=25%
												1837	REACTOME_SYNTHESIS_OF_BILE_ACIDS_AND_BILE_SALTS_VIA_7ALPHA_HYDROXYCHOLESTEROL	16	-0.4	-0.88	0.643	0.971	1	1923	tags=19%, list=14%, signal=22%
												1838	REACTOME_CLATHRIN_MEDIATED_ENDOCYTOSIS	130	-0.31	-0.88	0.732	0.97	1	2827	tags=29%, list=20%, signal=36%
												1839	FUJII_YBX1_TARGETS_UP	27	-0.37	-0.88	0.636	0.97	1	1640	tags=19%, list=12%, signal=21%
												1840	SCHUETZ_BREAST_CANCER_DUCTAL_INVASIVE_UP	300	-0.29	-0.88	0.762	0.97	1	2725	tags=20%, list=20%, signal=24%
												1841	SANSOM_APC_TARGETS_UP	114	-0.31	-0.88	0.713	0.97	1	2366	tags=25%, list=17%, signal=30%
												1842	REACTOME_TRANS_GOLGI_NETWORK_VESICLE_BUDDING	68	-0.33	-0.88	0.688	0.97	1	1666	tags=18%, list=12%, signal=20%
												1843	DARWICHE_PAPILLOMA_RISK_HIGH_UP	121	-0.31	-0.88	0.7	0.969	1	4293	tags=36%, list=31%, signal=52%
												1844	ZHAN_MULTIPLE_MYELOMA_MS_DN	35	-0.36	-0.88	0.683	0.969	1	4278	tags=40%, list=31%, signal=58%
												1845	CHEOK_RESPONSE_TO_MERCAPTOPURINE_DN	18	-0.4	-0.88	0.63	0.969	1	3849	tags=44%, list=28%, signal=61%
												1846	YAUCH_HEDGEHOG_SIGNALING_PARACRINE_UP	101	-0.32	-0.88	0.705	0.97	1	2263	tags=23%, list=16%, signal=27%
												1847	WP_SYNAPTIC_SIGNALING_PATHWAYS_ASSOCIATED_WITH_AUTISM_SPECTRUM_DISORDER	43	-0.34	-0.88	0.671	0.97	1	4152	tags=35%, list=30%, signal=50%
												1848	HOFFMANN_SMALL_PRE_BII_TO_IMMATURE_B_LYMPHOCYTE_DN	33	-0.36	-0.88	0.672	0.97	1	3653	tags=30%, list=26%, signal=41%
												1849	ODONNELL_METASTASIS_UP	49	-0.34	-0.88	0.682	0.971	1	3026	tags=33%, list=22%, signal=42%
												1850	CERVERA_SDHB_TARGETS_1_UP	92	-0.31	-0.88	0.714	0.971	1	2800	tags=21%, list=20%, signal=26%
												1851	REACTOME_SYNTHESIS_OF_PIPS_AT_THE_GOLGI_MEMBRANE	15	-0.41	-0.88	0.652	0.97	1	1721	tags=27%, list=12%, signal=30%
												1852	REACTOME_ACTIVATION_OF_GENE_EXPRESSION_BY_SREBF_SREBP	41	-0.35	-0.88	0.675	0.97	1	1875	tags=20%, list=14%, signal=23%
												1853	SWEET_KRAS_ONCOGENIC_SIGNATURE	79	-0.32	-0.88	0.72	0.97	1	3207	tags=27%, list=23%, signal=34%
												1854	RIZ_ERYTHROID_DIFFERENTIATION_6HR	25	-0.37	-0.88	0.672	0.971	1	1177	tags=16%, list=8%, signal=17%
												1855	MULLIGHAN_MLL_SIGNATURE_2_DN	234	-0.29	-0.88	0.761	0.97	1	1822	tags=17%, list=13%, signal=19%
												1856	LANDEMAINE_LUNG_METASTASIS	15	-0.41	-0.88	0.656	0.971	1	1276	tags=13%, list=9%, signal=15%
												1857	KIM_BIPOLAR_DISORDER_OLIGODENDROCYTE_DENSITY_CORR_DN	47	-0.34	-0.88	0.696	0.971	1	3018	tags=26%, list=22%, signal=33%
												1858	GUENTHER_GROWTH_SPHERICAL_VS_ADHERENT_UP	15	-0.41	-0.88	0.645	0.97	1	3205	tags=27%, list=23%, signal=35%
												1859	REACTOME_TNFS_BIND_THEIR_PHYSIOLOGICAL_RECEPTORS	26	-0.37	-0.88	0.667	0.972	1	3417	tags=31%, list=25%, signal=41%
												1860	REACTOME_CYTOSOLIC_SENSORS_OF_PATHOGEN_ASSOCIATED_DNA	56	-0.33	-0.88	0.705	0.972	1	1495	tags=25%, list=11%, signal=28%
												1861	BIOCARTA_MTA3_PATHWAY	16	-0.4	-0.88	0.654	0.972	1	69	tags=13%, list=0%, signal=13%
												1862	REACTOME_RHOC_GTPASE_CYCLE	72	-0.32	-0.88	0.713	0.972	1	3093	tags=26%, list=22%, signal=34%
												1863	FIGUEROA_AML_METHYLATION_CLUSTER_1_DN	36	-0.35	-0.88	0.653	0.971	1	4152	tags=31%, list=30%, signal=44%
												1864	RICKMAN_METASTASIS_UP	298	-0.28	-0.88	0.77	0.972	1	2027	tags=14%, list=15%, signal=17%
												1865	GUO_HEX_TARGETS_DN	59	-0.32	-0.88	0.684	0.972	1	4549	tags=39%, list=33%, signal=58%
												1866	HOOI_ST7_TARGETS_DN	92	-0.31	-0.88	0.712	0.972	1	2260	tags=17%, list=16%, signal=21%
												1867	KEGG_LEUKOCYTE_TRANSENDOTHELIAL_MIGRATION	97	-0.32	-0.88	0.724	0.972	1	3018	tags=28%, list=22%, signal=35%
												1868	REACTOME_FORMATION_OF_RNA_POL_II_ELONGATION_COMPLEX	57	-0.33	-0.88	0.695	0.971	1	4366	tags=32%, list=32%, signal=46%
												1869	VANTVEER_BREAST_CANCER_BRCA1_UP	33	-0.35	-0.88	0.677	0.971	1	2522	tags=24%, list=18%, signal=30%
												1870	FIRESTEIN_CTNNB1_PATHWAY	31	-0.36	-0.88	0.656	0.972	1	2759	tags=26%, list=20%, signal=32%
												1871	SHAFFER_IRF4_TARGETS_IN_ACTIVATED_B_LYMPHOCYTE	74	-0.32	-0.88	0.691	0.973	1	2299	tags=22%, list=17%, signal=26%
												1872	PID_INSULIN_PATHWAY	43	-0.34	-0.88	0.689	0.973	1	4406	tags=40%, list=32%, signal=58%
												1873	VECCHI_GASTRIC_CANCER_EARLY_DN	243	-0.29	-0.87	0.766	0.974	1	1486	tags=11%, list=11%, signal=12%
												1874	KAAB_FAILED_HEART_ATRIUM_DN	136	-0.3	-0.87	0.733	0.974	1	1183	tags=13%, list=9%, signal=14%
												1875	JAEGER_METASTASIS_DN	168	-0.3	-0.87	0.752	0.973	1	1575	tags=14%, list=11%, signal=15%
												1876	LEIN_CHOROID_PLEXUS_MARKERS	78	-0.31	-0.87	0.726	0.973	1	2191	tags=15%, list=16%, signal=18%
												1877	PID_SHP2_PATHWAY	51	-0.34	-0.87	0.696	0.973	1	3847	tags=39%, list=28%, signal=54%
												1878	SHAFFER_IRF4_TARGETS_IN_ACTIVATED_DENDRITIC_CELL	61	-0.32	-0.87	0.697	0.974	1	1876	tags=20%, list=14%, signal=23%
												1879	REACTOME_RNA_POLYMERASE_II_TRANSCRIBES_SNRNA_GENES	74	-0.32	-0.87	0.711	0.973	1	5016	tags=42%, list=36%, signal=65%
												1880	WEST_ADRENOCORTICAL_TUMOR_MARKERS_UP	18	-0.39	-0.87	0.671	0.973	1	2907	tags=39%, list=21%, signal=49%
												1881	WP_ECTODERM_DIFFERENTIATION	109	-0.31	-0.87	0.722	0.974	1	2471	tags=21%, list=18%, signal=25%
												1882	PURBEY_TARGETS_OF_CTBP1_NOT_SATB1_UP	235	-0.29	-0.87	0.783	0.974	1	2056	tags=18%, list=15%, signal=21%
												1883	WP_NAD_BIOSYNTHETIC_PATHWAYS	21	-0.38	-0.87	0.671	0.974	1	2620	tags=29%, list=19%, signal=35%
												1884	REACTOME_TRANSCRIPTION_OF_THE_HIV_GENOME	68	-0.32	-0.87	0.708	0.974	1	4241	tags=35%, list=31%, signal=51%
												1885	PID_ARF_3PATHWAY	18	-0.39	-0.87	0.668	0.973	1	4063	tags=50%, list=29%, signal=71%
												1886	REACTOME_MHC_CLASS_II_ANTIGEN_PRESENTATION	97	-0.31	-0.87	0.724	0.973	1	4080	tags=36%, list=29%, signal=51%
												1887	GRAHAM_CML_QUIESCENT_VS_NORMAL_QUIESCENT_DN	32	-0.35	-0.87	0.666	0.973	1	3195	tags=28%, list=23%, signal=36%
												1888	BROWNE_HCMV_INFECTION_6HR_UP	46	-0.34	-0.87	0.69	0.973	1	520	tags=7%, list=4%, signal=7%
												1889	CREIGHTON_AKT1_SIGNALING_VIA_MTOR_UP	32	-0.35	-0.87	0.665	0.973	1	3681	tags=28%, list=27%, signal=38%
												1890	MALONEY_RESPONSE_TO_17AAG_DN	66	-0.32	-0.87	0.709	0.973	1	2334	tags=20%, list=17%, signal=24%
												1891	REACTOME_ACTIVATION_OF_SMO	15	-0.41	-0.87	0.665	0.973	1	3380	tags=40%, list=24%, signal=53%
												1892	NIKOLSKY_BREAST_CANCER_17Q11_Q21_AMPLICON	95	-0.31	-0.87	0.742	0.973	1	2023	tags=19%, list=15%, signal=22%
												1893	MARTENS_TRETINOIN_RESPONSE_UP	460	-0.27	-0.87	0.828	0.973	1	3455	tags=20%, list=25%, signal=26%
												1894	LOPES_METHYLATED_IN_COLON_CANCER_UP	18	-0.39	-0.87	0.67	0.973	1	32	tags=6%, list=0%, signal=6%
												1895	NIKOLSKY_BREAST_CANCER_8P12_P11_AMPLICON	45	-0.34	-0.87	0.691	0.973	1	3379	tags=24%, list=24%, signal=32%
												1896	WP_OXIDATIVE_DAMAGE	37	-0.35	-0.87	0.695	0.973	1	4171	tags=41%, list=30%, signal=58%
												1897	REACTOME_CD28_CO_STIMULATION	32	-0.36	-0.87	0.668	0.972	1	5039	tags=47%, list=36%, signal=74%
												1898	ACOSTA_PROLIFERATION_INDEPENDENT_MYC_TARGETS_UP	80	-0.32	-0.87	0.696	0.973	1	4784	tags=44%, list=35%, signal=66%
												1899	REACTOME_G_BETA_GAMMA_SIGNALLING_THROUGH_CDC42	17	-0.4	-0.87	0.672	0.972	1	744	tags=18%, list=5%, signal=19%
												1900	ZHENG_FOXP3_TARGETS_IN_THYMUS_UP	189	-0.29	-0.87	0.771	0.972	1	2922	tags=31%, list=21%, signal=38%
												1901	MIKKELSEN_ES_ICP_WITH_H3K4ME3_AND_H3K27ME3	87	-0.31	-0.87	0.735	0.972	1	3018	tags=17%, list=22%, signal=22%
												1902	BOYLAN_MULTIPLE_MYELOMA_D_UP	85	-0.31	-0.87	0.728	0.972	1	889	tags=6%, list=6%, signal=6%
												1903	BURTON_ADIPOGENESIS_4	41	-0.35	-0.87	0.687	0.972	1	4138	tags=37%, list=30%, signal=52%
												1904	WANG_CLIM2_TARGETS_UP	201	-0.29	-0.87	0.759	0.971	1	3752	tags=30%, list=27%, signal=40%
												1905	REACTOME_O_GLYCOSYLATION_OF_TSR_DOMAIN_CONTAINING_PROTEINS	30	-0.35	-0.87	0.698	0.972	1	3430	tags=30%, list=25%, signal=40%
												1906	SANSOM_WNT_PATHWAY_REQUIRE_MYC	55	-0.33	-0.87	0.71	0.971	1	2844	tags=25%, list=21%, signal=32%
												1907	MCBRYAN_PUBERTAL_BREAST_5_6WK_UP	102	-0.31	-0.87	0.737	0.971	1	2017	tags=24%, list=15%, signal=27%
												1908	YAO_TEMPORAL_RESPONSE_TO_PROGESTERONE_CLUSTER_12	75	-0.32	-0.87	0.72	0.97	1	3620	tags=36%, list=26%, signal=48%
												1909	ROZANOV_MMP14_TARGETS_DN	25	-0.37	-0.87	0.68	0.97	1	3079	tags=36%, list=22%, signal=46%
												1910	RICKMAN_TUMOR_DIFFERENTIATED_MODERATELY_VS_POORLY_UP	112	-0.3	-0.87	0.727	0.971	1	3087	tags=26%, list=22%, signal=33%
												1911	XU_GH1_EXOGENOUS_TARGETS_DN	81	-0.31	-0.87	0.721	0.97	1	3326	tags=22%, list=24%, signal=29%
												1912	WOO_LIVER_CANCER_RECURRENCE_DN	56	-0.33	-0.87	0.705	0.97	1	3328	tags=25%, list=24%, signal=33%
												1913	LEE_LIVER_CANCER_ACOX1_DN	43	-0.34	-0.87	0.697	0.97	1	3618	tags=30%, list=26%, signal=41%
												1914	WELCH_GATA1_TARGETS	22	-0.37	-0.87	0.671	0.97	1	4409	tags=45%, list=32%, signal=67%
												1915	CHIANG_LIVER_CANCER_SUBCLASS_UNANNOTATED_DN	177	-0.29	-0.87	0.787	0.97	1	2476	tags=23%, list=18%, signal=28%
												1916	PID_IL2_PI3K_PATHWAY	34	-0.35	-0.87	0.696	0.97	1	1351	tags=26%, list=10%, signal=29%
												1917	PID_NETRIN_PATHWAY	29	-0.36	-0.87	0.671	0.97	1	4106	tags=41%, list=30%, signal=59%
												1918	BOSCO_ALLERGEN_INDUCED_TH2_ASSOCIATED_MODULE	124	-0.3	-0.87	0.747	0.97	1	3800	tags=34%, list=27%, signal=46%
												1919	PID_ERBB1_INTERNALIZATION_PATHWAY	38	-0.35	-0.87	0.701	0.97	1	4792	tags=42%, list=35%, signal=64%
												1920	WP_UREA_CYCLE_AND_METABOLISM_OF_AMINO_GROUPS	18	-0.39	-0.86	0.661	0.97	1	5009	tags=50%, list=36%, signal=78%
												1921	WP_WNT_SIGNALING_IN_KIDNEY_DISEASE	24	-0.37	-0.86	0.698	0.97	1	774	tags=13%, list=6%, signal=13%
												1922	AKL_HTLV1_INFECTION_UP	27	-0.37	-0.86	0.669	0.97	1	435	tags=15%, list=3%, signal=15%
												1923	MACLACHLAN_BRCA1_TARGETS_UP	19	-0.38	-0.86	0.671	0.969	1	2689	tags=32%, list=19%, signal=39%
												1924	REACTOME_METABOLISM_OF_STEROID_HORMONES	22	-0.37	-0.86	0.662	0.969	1	1700	tags=18%, list=12%, signal=21%
												1925	KORKOLA_YOLK_SAC_TUMOR	44	-0.34	-0.86	0.709	0.97	1	2725	tags=16%, list=20%, signal=20%
												1926	LANDIS_ERBB2_BREAST_TUMORS_65_UP	21	-0.38	-0.86	0.671	0.97	1	2469	tags=29%, list=18%, signal=35%
												1927	DARWICHE_PAPILLOMA_PROGRESSION_RISK	64	-0.32	-0.86	0.734	0.97	1	2872	tags=22%, list=21%, signal=27%
												1928	REACTOME_EPHB_MEDIATED_FORWARD_SIGNALING	40	-0.34	-0.86	0.684	0.97	1	2427	tags=25%, list=18%, signal=30%
												1929	WP_INTERACTIONS_BETWEEN_IMMUNE_CELLS_AND_MICRORNAS_IN_TUMOR_MICROENVIRONMENT	28	-0.36	-0.86	0.672	0.97	1	3953	tags=43%, list=29%, signal=60%
												1930	HOLLERN_EMT_BREAST_TUMOR_UP	123	-0.3	-0.86	0.767	0.971	1	1367	tags=15%, list=10%, signal=16%
												1931	HAHTOLA_SEZARY_SYNDROM_UP	85	-0.31	-0.86	0.733	0.971	1	2851	tags=26%, list=21%, signal=32%
												1932	COLIN_PILOCYTIC_ASTROCYTOMA_VS_GLIOBLASTOMA_DN	24	-0.37	-0.86	0.69	0.971	1	3161	tags=29%, list=23%, signal=38%
												1933	PID_TXA2PATHWAY	53	-0.33	-0.86	0.708	0.972	1	1351	tags=11%, list=10%, signal=12%
												1934	SENESE_HDAC1_TARGETS_UP	382	-0.27	-0.86	0.857	0.972	1	3418	tags=25%, list=25%, signal=32%
												1935	LINDGREN_BLADDER_CANCER_HIGH_RECURRENCE	41	-0.34	-0.86	0.692	0.971	1	1761	tags=20%, list=13%, signal=22%
												1936	REACTOME_ROLE_OF_LAT2_NTAL_LAB_ON_CALCIUM_MOBILIZATION	15	-0.4	-0.86	0.676	0.971	1	3582	tags=47%, list=26%, signal=63%
												1937	PANGAS_TUMOR_SUPPRESSION_BY_SMAD1_AND_SMAD5_UP	114	-0.3	-0.86	0.762	0.971	1	1459	tags=11%, list=11%, signal=12%
												1938	CHARAFE_BREAST_CANCER_LUMINAL_VS_BASAL_DN	370	-0.27	-0.86	0.82	0.973	1	3856	tags=29%, list=28%, signal=39%
												1939	YEGNASUBRAMANIAN_PROSTATE_CANCER	79	-0.31	-0.86	0.749	0.973	1	3260	tags=24%, list=24%, signal=31%
												1940	REACTOME_TBC_RABGAPS	42	-0.34	-0.86	0.728	0.972	1	4225	tags=36%, list=31%, signal=51%
												1941	REACTOME_COPII_MEDIATED_VESICLE_TRANSPORT	60	-0.32	-0.86	0.721	0.972	1	2625	tags=22%, list=19%, signal=27%
												1942	PID_EPHRINB_REV_PATHWAY	27	-0.36	-0.86	0.682	0.972	1	1772	tags=19%, list=13%, signal=21%
												1943	MIYAGAWA_TARGETS_OF_EWSR1_ETS_FUSIONS_DN	186	-0.29	-0.86	0.786	0.972	1	3268	tags=19%, list=24%, signal=24%
												1944	HOFMANN_CELL_LYMPHOMA_DN	34	-0.35	-0.86	0.69	0.972	1	1814	tags=18%, list=13%, signal=20%
												1945	REACTOME_METABOLISM_OF_STEROIDS	117	-0.3	-0.86	0.753	0.971	1	1923	tags=16%, list=14%, signal=19%
												1946	LEE_METASTASIS_AND_RNA_PROCESSING_UP	15	-0.4	-0.86	0.685	0.971	1	2184	tags=27%, list=16%, signal=32%
												1947	REACTOME_NEGATIVE_REGULATION_OF_THE_PI3K_AKT_NETWORK	94	-0.3	-0.86	0.734	0.971	1	3582	tags=28%, list=26%, signal=37%
												1948	FONTAINE_THYROID_TUMOR_UNCERTAIN_MALIGNANCY_UP	30	-0.35	-0.86	0.686	0.971	1	2366	tags=23%, list=17%, signal=28%
												1949	REACTOME_GLUCAGON_LIKE_PEPTIDE_1_GLP1_REGULATES_INSULIN_SECRETION	33	-0.35	-0.86	0.687	0.971	1	4379	tags=42%, list=32%, signal=62%
												1950	WP_PARKINSONS_DISEASE_PATHWAY	32	-0.35	-0.86	0.711	0.972	1	189	tags=9%, list=1%, signal=9%
												1951	BLANCO_MELO_COVID19_BRONCHIAL_EPITHELIAL_CELLS_SARS_COV_2_INFECTION_DN	44	-0.33	-0.86	0.72	0.972	1	3427	tags=27%, list=25%, signal=36%
												1952	REACTOME_MAP2K_AND_MAPK_ACTIVATION	34	-0.34	-0.86	0.703	0.972	1	3976	tags=41%, list=29%, signal=58%
												1953	MOHANKUMAR_HOXA1_TARGETS_UP	372	-0.27	-0.86	0.829	0.971	1	2168	tags=20%, list=16%, signal=24%
												1954	REACTOME_THROMBIN_SIGNALLING_THROUGH_PROTEINASE_ACTIVATED_RECEPTORS_PARS	28	-0.36	-0.86	0.673	0.972	1	771	tags=14%, list=6%, signal=15%
												1955	REACTOME_ACTIVATION_OF_KAINATE_RECEPTORS_UPON_GLUTAMATE_BINDING	23	-0.37	-0.86	0.689	0.972	1	439	tags=13%, list=3%, signal=13%
												1956	WONG_PROTEASOME_GENE_MODULE	47	-0.33	-0.86	0.73	0.972	1	2061	tags=26%, list=15%, signal=30%
												1957	BIOCARTA_RHO_PATHWAY	21	-0.37	-0.86	0.663	0.972	1	2939	tags=43%, list=21%, signal=54%
												1958	BUCKANOVICH_T_LYMPHOCYTE_HOMING_ON_TUMOR_UP	15	-0.4	-0.85	0.671	0.972	1	32	tags=7%, list=0%, signal=7%
												1959	GARGALOVIC_RESPONSE_TO_OXIDIZED_PHOSPHOLIPIDS_PINK_DN	30	-0.35	-0.85	0.692	0.971	1	1044	tags=13%, list=8%, signal=14%
												1960	SATO_SILENCED_BY_METHYLATION_IN_PANCREATIC_CANCER_1	303	-0.28	-0.85	0.833	0.972	1	2690	tags=21%, list=19%, signal=26%
												1961	REACTOME_TRANSCRIPTIONAL_REGULATION_OF_GRANULOPOIESIS	30	-0.35	-0.85	0.712	0.971	1	1911	tags=33%, list=14%, signal=39%
												1962	HATADA_METHYLATED_IN_LUNG_CANCER_UP	261	-0.28	-0.85	0.814	0.971	1	3494	tags=24%, list=25%, signal=32%
												1963	ZHAN_MULTIPLE_MYELOMA_HP_UP	35	-0.35	-0.85	0.723	0.971	1	1464	tags=26%, list=11%, signal=29%
												1964	LINDSTEDT_DENDRITIC_CELL_MATURATION_A	51	-0.33	-0.85	0.706	0.971	1	2718	tags=22%, list=20%, signal=27%
												1965	FORTSCHEGGER_PHF8_TARGETS_UP	223	-0.28	-0.85	0.817	0.97	1	3113	tags=26%, list=22%, signal=33%
												1966	YAMASHITA_LIVER_CANCER_STEM_CELL_DN	49	-0.33	-0.85	0.715	0.971	1	2841	tags=22%, list=21%, signal=28%
												1967	SESTO_RESPONSE_TO_UV_C8	62	-0.32	-0.85	0.748	0.971	1	3734	tags=31%, list=27%, signal=42%
												1968	REACTOME_INTERLEUKIN_1_FAMILY_SIGNALING	127	-0.3	-0.85	0.77	0.971	1	1853	tags=17%, list=13%, signal=19%
												1969	DARWICHE_SQUAMOUS_CELL_CARCINOMA_UP	124	-0.29	-0.85	0.784	0.971	1	3545	tags=30%, list=26%, signal=40%
												1970	REACTOME_NOTCH3_INTRACELLULAR_DOMAIN_REGULATES_TRANSCRIPTION	24	-0.37	-0.85	0.696	0.971	1	249	tags=8%, list=2%, signal=8%
												1971	HOSHIDA_LIVER_CANCER_LATE_RECURRENCE_DN	55	-0.32	-0.85	0.724	0.97	1	3847	tags=27%, list=28%, signal=38%
												1972	REACTOME_PROCESSING_OF_INTRONLESS_PRE_MRNAS	18	-0.38	-0.85	0.688	0.97	1	4972	tags=50%, list=36%, signal=78%
												1973	LANDIS_BREAST_CANCER_PROGRESSION_DN	66	-0.32	-0.85	0.739	0.97	1	1761	tags=20%, list=13%, signal=22%
												1974	REACTOME_L1CAM_INTERACTIONS	92	-0.3	-0.85	0.767	0.97	1	4132	tags=37%, list=30%, signal=52%
												1975	REACTOME_DISEASES_OF_SIGNAL_TRANSDUCTION_BY_GROWTH_FACTOR_RECEPTORS_AND_SECOND_MESSENGERS	352	-0.27	-0.85	0.839	0.97	1	1974	tags=17%, list=14%, signal=19%
												1976	MARTORIATI_MDM4_TARGETS_NEUROEPITHELIUM_UP	146	-0.29	-0.85	0.807	0.973	1	2469	tags=21%, list=18%, signal=25%
												1977	REACTOME_RHOG_GTPASE_CYCLE	71	-0.31	-0.85	0.745	0.972	1	3746	tags=30%, list=27%, signal=40%
												1978	REACTOME_INTEGRATION_OF_ENERGY_METABOLISM	89	-0.31	-0.85	0.773	0.972	1	3959	tags=31%, list=29%, signal=44%
												1979	REACTOME_MRNA_DECAY_BY_3_TO_5_EXORIBONUCLEASE	15	-0.39	-0.85	0.686	0.972	1	1790	tags=20%, list=13%, signal=23%
												1980	WP_INTERLEUKIN11_SIGNALING_PATHWAY	42	-0.33	-0.85	0.702	0.972	1	2582	tags=33%, list=19%, signal=41%
												1981	REACTOME_DEFECTIVE_B4GALT7_CAUSES_EDS_PROGEROID_TYPE	17	-0.39	-0.85	0.718	0.972	1	3205	tags=35%, list=23%, signal=46%
												1982	WP_CANONICAL_AND_NONCANONICAL_NOTCH_SIGNALING	25	-0.36	-0.85	0.682	0.971	1	3004	tags=24%, list=22%, signal=31%
												1983	PID_ALPHA_SYNUCLEIN_PATHWAY	29	-0.35	-0.85	0.701	0.973	1	1066	tags=10%, list=8%, signal=11%
												1984	SCHLOSSER_MYC_TARGETS_AND_SERUM_RESPONSE_UP	44	-0.33	-0.85	0.719	0.973	1	1488	tags=14%, list=11%, signal=15%
												1985	YAO_TEMPORAL_RESPONSE_TO_PROGESTERONE_CLUSTER_9	63	-0.32	-0.85	0.732	0.975	1	1399	tags=14%, list=10%, signal=16%
												1986	WILENSKY_RESPONSE_TO_DARAPLADIB	27	-0.35	-0.85	0.73	0.976	1	2044	tags=19%, list=15%, signal=22%
												1987	IGLESIAS_E2F_TARGETS_UP	133	-0.29	-0.85	0.795	0.976	1	1761	tags=21%, list=13%, signal=24%
												1988	LINDSTEDT_DENDRITIC_CELL_MATURATION_D	57	-0.32	-0.85	0.75	0.976	1	3676	tags=32%, list=27%, signal=43%
												1989	VALK_AML_CLUSTER_3	25	-0.36	-0.84	0.716	0.977	1	3558	tags=32%, list=26%, signal=43%
												1990	REACTOME_VASOPRESSIN_REGULATES_RENAL_WATER_HOMEOSTASIS_VIA_AQUAPORINS	33	-0.34	-0.84	0.712	0.977	1	1295	tags=15%, list=9%, signal=17%
												1991	KEGG_ENDOCYTOSIS	158	-0.29	-0.84	0.814	0.976	1	3198	tags=30%, list=23%, signal=38%
												1992	GENTILE_UV_HIGH_DOSE_UP	17	-0.38	-0.84	0.707	0.976	1	59	tags=6%, list=0%, signal=6%
												1993	PID_LIS1_PATHWAY	25	-0.36	-0.84	0.707	0.976	1	1568	tags=28%, list=11%, signal=32%
												1994	PID_THROMBIN_PAR1_PATHWAY	42	-0.33	-0.84	0.73	0.976	1	1894	tags=17%, list=14%, signal=19%
												1995	REACTOME_SIGNALING_BY_MODERATE_KINASE_ACTIVITY_BRAF_MUTANTS	38	-0.33	-0.84	0.717	0.976	1	3976	tags=45%, list=29%, signal=63%
												1996	SIG_BCR_SIGNALING_PATHWAY	46	-0.33	-0.84	0.729	0.976	1	3976	tags=35%, list=29%, signal=49%
												1997	REACTOME_POST_TRANSLATIONAL_MODIFICATION_SYNTHESIS_OF_GPI_ANCHORED_PROTEINS	60	-0.31	-0.84	0.753	0.976	1	3740	tags=32%, list=27%, signal=43%
[truncated: 614 more rows]

## Sheet: Tet2-KO vs WT (IL1β) C2
Supplementary Data 4. Gene set enrichment analysis (C2) of differential gene expression between HSCs from single cell RNA sequencing of lineage depleted bone marrow isolated from Tet2-KO and WT mice (n = 4 per group) treated with IL1β for 5 weeks.
C2 positively enriched pathways												C2 negatively enriched pathways
Rank	GS DETAILS	SIZE	ES	NES	NOM p-val	FDR q-val	FWER p-val	RANK AT MAX	LEADING EDGE			Rank	GS DETAILS	SIZE	ES	NES	NOM p-val	FDR q-val	FWER p-val	RANK AT MAX	LEADING EDGE
1	AMIT_SERUM_RESPONSE_40_MCF10A	25	0.91	1.96	0	0	0	502	tags=48%, list=4%, signal=50%			1	BLANCO_MELO_BRONCHIAL_EPITHELIAL_CELLS_INFLUENZA_A_DEL_NS1_INFECTION_DN	157	-0.27	---	---	1	0	2875	tags=29%, list=21%, signal=36%
2	WP_CYTOPLASMIC_RIBOSOMAL_PROTEINS	62	0.85	1.95	0	0	0	140	tags=40%, list=1%, signal=41%			2	WP_MRNA_PROCESSING	115	-0.306957	---	---	1	0	2691	tags=43%, list=19%, signal=54%
3	NAGASHIMA_EGF_SIGNALING_UP	54	0.86	1.93	0	0	0	476	tags=35%, list=3%, signal=36%			3	WP_ELECTRON_TRANSPORT_CHAIN_OXPHOS_SYSTEM_IN_MITOCHONDRIA	95	-0.576937	---	---	1	0	1181	tags=32%, list=9%, signal=34%
4	REACTOME_EUKARYOTIC_TRANSLATION_ELONGATION	61	0.84	1.93	0	0	0	140	tags=41%, list=1%, signal=41%			4	MARKEY_RB1_ACUTE_LOF_UP	214	-0.39442	---	---	1	0	2751	tags=38%, list=20%, signal=47%
5	TIEN_INTESTINE_PROBIOTICS_6HR_UP	36	0.87	1.92	0	0	0	98	tags=39%, list=1%, signal=39%			5	SOTIRIOU_BREAST_CANCER_GRADE_1_VS_3_UP	143	-0.469274	---	---	1	0	2751	tags=40%, list=20%, signal=49%
6	KEGG_RIBOSOME	58	0.84	1.91	0	0	0	140	tags=41%, list=1%, signal=42%			6	CHEMNITZ_RESPONSE_TO_PROSTAGLANDIN_E2_UP	128	-0.254603	---	---	1	0	1342	tags=20%, list=10%, signal=22%
7	BURTON_ADIPOGENESIS_PEAK_AT_2HR	42	0.86	1.91	0	0	0	502	tags=36%, list=4%, signal=37%			7	GRAHAM_CML_DIVIDING_VS_NORMAL_QUIESCENT_UP	172	-0.275155	---	---	1	0	2982	tags=35%, list=22%, signal=45%
8	AMIT_EGF_RESPONSE_40_HELA	38	0.87	1.91	0	0	0	652	tags=45%, list=5%, signal=47%			8	BIDUS_METASTASIS_UP	203	-0.234101	---	---	1	0	1027	tags=18%, list=7%, signal=19%
9	REACTOME_SELENOAMINO_ACID_METABOLISM	76	0.82	1.89	0	0	0	140	tags=33%, list=1%, signal=33%			9	MISSIAGLIA_REGULATED_BY_METHYLATION_DN	108	-0.405621	---	---	1	0	1749	tags=30%, list=13%, signal=34%
10	REACTOME_RESPONSE_OF_EIF2AK4_GCN2_TO_AMINO_ACID_DEFICIENCY	71	0.82	1.89	0	0	0	945	tags=48%, list=7%, signal=51%			10	SCHLOSSER_MYC_TARGETS_REPRESSED_BY_SERUM	137	-0.288647	---	---	1	0	1856	tags=31%, list=13%, signal=36%
11	CROONQUIST_STROMAL_STIMULATION_UP	48	0.83	1.88	0	0	0	502	tags=21%, list=4%, signal=22%			11	PUJANA_XPRSS_INT_NETWORK	163	-0.266142	---	---	1	0	2681	tags=37%, list=19%, signal=45%
12	REACTOME_NONSENSE_MEDIATED_DECAY_NMD	84	0.81	1.86	0	0	0.002	1272	tags=44%, list=9%, signal=48%			12	GARCIA_TARGETS_OF_FLI1_AND_DAX1_DN	138	-0.249258	---	---	1	0	1749	tags=26%, list=13%, signal=30%
13	REACTOME_ACTIVATION_OF_THE_MRNA_UPON_BINDING_OF_THE_CAP_BINDING_COMPLEX_AND_EIFS_AND_SUBSEQUENT_BINDING_TO_43S	48	0.82	1.85	0	0	0.003	761	tags=35%, list=5%, signal=37%			13	BENPORATH_PROLIFERATION	134	-0.33823	---	---	1	0	2415	tags=39%, list=17%, signal=47%
14	ONO_AML1_TARGETS_UP	24	0.87	1.85	0	0	0.003	502	tags=29%, list=4%, signal=30%			14	SHEPARD_CRASH_AND_BURN_MUTANT_DN	149	-0.223137	---	---	1	0	2283	tags=24%, list=16%, signal=29%
15	AMIT_EGF_RESPONSE_40_MCF10A	17	0.91	1.84	0	0	0.003	383	tags=41%, list=3%, signal=42%			15	MANALO_HYPOXIA_DN	272	-0.306328	---	---	1	0	2521	tags=30%, list=18%, signal=36%
16	DIRMEIER_LMP1_RESPONSE_EARLY	58	0.81	1.84	0	0	0.003	1182	tags=52%, list=9%, signal=56%			16	LE_EGR2_TARGETS_UP	97	-0.251546	---	---	1	0	632	tags=15%, list=5%, signal=16%
17	PHONG_TNF_TARGETS_UP	54	0.8	1.83	0	0	0.008	513	tags=33%, list=4%, signal=34%			17	LI_WILMS_TUMOR_VS_FETAL_KIDNEY_1_DN	146	-0.279533	---	---	1	0	1342	tags=19%, list=10%, signal=21%
18	REACTOME_EUKARYOTIC_TRANSLATION_INITIATION	88	0.79	1.83	0	0	0.008	1272	tags=42%, list=9%, signal=46%			18	AFFAR_YY1_TARGETS_DN	209	-0.187779	---	---	1	0	2436	tags=24%, list=18%, signal=29%
19	TIAN_TNF_SIGNALING_NOT_VIA_NFKB	20	0.88	1.83	0	0	0.009	460	tags=45%, list=3%, signal=46%			19	SARRIO_EPITHELIAL_MESENCHYMAL_TRANSITION_UP	153	-0.301711	---	---	1	0	1190	tags=18%, list=9%, signal=20%
20	REACTOME_SRP_DEPENDENT_COTRANSLATIONAL_PROTEIN_TARGETING_TO_MEMBRANE	82	0.79	1.82	0	0.001	0.011	140	tags=30%, list=1%, signal=31%			20	FUJII_YBX1_TARGETS_DN	183	-0.237001	---	---	1	0	2531	tags=30%, list=18%, signal=36%
21	REACTOME_INFLUENZA_INFECTION	119	0.77	1.81	0	0.001	0.013	140	tags=21%, list=1%, signal=21%			21	MITSIADES_RESPONSE_TO_APLIDIN_DN	237	-0.232192	---	---	1	0	1659	tags=24%, list=12%, signal=27%
22	MCDOWELL_ACUTE_LUNG_INJURY_UP	42	0.8	1.81	0	0.001	0.018	387	tags=24%, list=3%, signal=24%			22	MUELLER_PLURINET	276	-0.299207	---	---	1	0	2170	tags=30%, list=16%, signal=35%
23	CHUANG_OXIDATIVE_STRESS_RESPONSE_UP	24	0.85	1.81	0	0.001	0.019	452	tags=21%, list=3%, signal=21%			23	MOOTHA_HUMAN_MITODB_6_2002	396	-0.234551	---	---	1	0	1992	tags=28%, list=14%, signal=32%
24	MISHRA_CARCINOMA_ASSOCIATED_FIBROBLAST_UP	19	0.87	1.8	0	0.001	0.037	124	tags=16%, list=1%, signal=16%			24	MOOTHA_MITOCHONDRIA	412	-0.229122	---	---	1	0	1992	tags=27%, list=14%, signal=31%
25	BILANGES_SERUM_AND_RAPAMYCIN_SENSITIVE_GENES	50	0.79	1.79	0	0.002	0.044	1796	tags=54%, list=13%, signal=62%			25	RUIZ_TNC_TARGETS_DN	135	-0.355978	---	---	1	0	1190	tags=16%, list=9%, signal=18%
26	VANHARANTA_UTERINE_FIBROID_DN	58	0.78	1.78	0	0.002	0.055	1386	tags=38%, list=10%, signal=42%			26	HOFFMANN_LARGE_TO_SMALL_PRE_BII_LYMPHOCYTE_UP	143	-0.394364	---	---	1	0	1917	tags=29%, list=14%, signal=34%
27	UZONYI_RESPONSE_TO_LEUKOTRIENE_AND_THROMBIN	32	0.82	1.78	0	0.003	0.068	502	tags=34%, list=4%, signal=36%			27	SHEDDEN_LUNG_CANCER_POOR_SURVIVAL_A6	408	-0.220324	---	---	1	0	2751	tags=32%, list=20%, signal=38%
28	KOBAYASHI_EGFR_SIGNALING_6HR_DN	17	0.88	1.77	0	0.003	0.076	383	tags=29%, list=3%, signal=30%			28	CROONQUIST_IL6_DEPRIVATION_DN	91	-0.498086	---	---	1	0	2410	tags=35%, list=17%, signal=42%
29	ONO_FOXP3_TARGETS_UP	22	0.85	1.77	0	0.003	0.081	970	tags=32%, list=7%, signal=34%			29	KOBAYASHI_EGFR_SIGNALING_24HR_DN	239	-0.301874	---	---	1	0	2410	tags=29%, list=17%, signal=34%
[truncated: 4,028 more rows]
