# Supplementary material for: Clonal hematopoiesis related TET2 loss-of-function impedes IL1β-mediated epigenetic reprogramming in hematopoietic stem and progenitor cells
Source: Nat Commun. 2023 Dec 7;14:8102. doi: 10.1038/s41467-023-43697-y (PMC10703894; doi:10.1038/s41467-023-43697-y)
Supplement: Supplementary file 8 — Supplementary Data 5 [file 41467_2023_43697_MOESM8_ESM.xlsx]

## Sheet: Tet2-KO vs WT (Veh)
Supplementary Data 5. Differentially methylated regions from flourescently activated cell sorted LSK, CMP, and GMP cells in Tet2-KO relative WT mice treated with vehicle.
LSK										CMP										GMP
Genome location mm10					% of CpG methylated out of total					Genome location mm10					% of CpG methylated out of total					Genome location mm10					% of CpG methylated out of total
Chromosome	Start position	End position	p value	FDR	WT_veh	WT_IL1b	KO_veh	KO_IL1β		Chromosome	Start position	End position	p value	FDR	WT_veh	WT_IL1b	KO_veh	KO_IL1β		Chromosome	Start position	End position	p value	FDR	WT_veh	WT_IL1b	KO_veh	KO_IL1β
chr4	134160146	134160763	0	0	32.1958	31.5929	57.3429	29.1493		Chr1	3915697	3927213	0	0.00107462	75.5119	88.9925	87.3978	86.2222		chr12	109458871	109460049	overlapping	0	31.7479	42.8752	45.2034	74.6664
chr5	124080119	124080837	0	0	73.969	75.9968	89.949	89.8617		Chr1	5912115	5916558	0	3.0454e-07	51.7794	58.3139	62.6129	60.1317		chr8	88663928	88665232	overlapping	0	27.4223	56.4049	53.0581	83.8509
chr8	88664198	88664650	0	0	37.1429	50.3587	67.9855	73.8845		Chr1	7204451	7210054	0	7.30244e-09	33.6735	42.7771	55.4823	47.0143		chr10	80131370	80131872	overlapping	0	30.3377	42.3254	72.8748	72.5873
chr8	120572613	120573033	0	0	35.8857	38.3301	58.5564	59.873		Chr1	8375484	8384719	0	0.00147983	74.1797	77.6658	84.2321	85.399		chr17	57277120	57279851	overlapping	0	21.1292	9.856	13.5306	30.9734
chr10	81404801	81405826	0	0	68.9616	54.7236	84.7545	84.979		Chr1	9240925	9255246	0	0.00198891	79.7537	NaN	90.5906	88.8111		chr8	120267015	120269062	overlapping	0	24.5821	52.8004	60.0473	77.4513
chr10	118049338	118050185	0	0	52.061	59.6845	71.4377	71.1219		Chr1	9937423	9943853	0	0.00225789	25.3866	27.0786	37.0025	30.7731		chr12	111445833	111447584	overlapping	0	20.1751	67.0166	72.0474	87.2719
chr14	55617822	55618242	0	0	43.2515	66.6013	69.2837	71.4635		Chr1	10592917	10602988	0	2.79342e-06	60.2091	71.0315	87.4176	82.6225		chr15	97055040	97056289	overlapping	0	27.8493	52.5047	62.2839	80.1146
chr15	12839956	12841877	0	0	55.6953	63.477	80.5874	82.2471		Chr1	13512466	13515133	0	0.000413473	59.3009	69.5039	73.4372	68.0893		chr9	108105249	108106388	overlapping	0	14.3375	71.7676	73.0881	86.0759
chr16	36709437	36710108	0	0	57.2408	48.9436	84.995	82.4496		Chr1	14303533	14307150	0	2.93547e-06	25.2418	42.1278	48.8884	39.3164		chr4	133250997	133251650	overlapping	0	15.3908	26.8254	16.0045	42.2044
chr17	57279454	57280453	0	0	10.213	6.44683	45.6558	47.4489		Chr1	15911262	15917934	0	0.000195519	82.532	75.2228	92.6163	92.6606		chr9	86694403	86695664	overlapping	0	11.032	12.3134	11.4855	23.3338
chr18	75563315	75563820	0	0	55.0681	61.9629	85.2551	83.1278		Chr1	18058691	18067295	0	0.000535207	22.0026	21.6742	33.6024	26.6508		chr17	35218998	35220827	overlapping	0	19.6423	21.8603	28.3449	41.5507
chr12	7977459	7978070	0	1.4013e-45	72.1384	80.4299	85.9492	87.4197		Chr1	19193579	19205308	3606	0.00126703	77.9715	85.6345	89.805	85.3255		chr15	89523289	89523835	overlapping	0	19.3649	57.9758	31.4439	77.1121
chr14	55003465	55004585	0	1.4013e-45	43.7665	57.0454	66.2585	61.9986		Chr1	21099403	21103616	0	1.28729e-05	51.0699	53.7095	70.2414	66.2811		chr14	55576072	55578198	overlapping	0	22.0035	56.3587	56.6264	78.1732
chr17	23610294	23610557	0	4.34403e-44	18.0803	18.8244	28.698	43.8424		Chr1	23206696	23214317	0	0.0021923	83.5444	93.2629	96.0008	87.8986		chr15	89068300	89069561	overlapping	0	11.3764	76.9386	71.1532	88.3632
chr12	55465001	55465801	0	4.47014e-43	36.302	31.6475	56.0329	62.5338		Chr1	23809227	23819180	0	0.000130468	82.7817	90.7214	96.393	88.612		chr12	111445078	111445830	overlapping	0	16.5913	55.0305	50.3929	71.6203
chr4	140971630	140972785	1.4013e-45	8.44689e-41	64.851	64.9951	78.6537	81.01		Chr1	29982847	29994093	0	0.00290485	61.2276	58.1646	71.8248	63.033		chr1	180332294	180333087	overlapping	0	14.7805	36.6608	39.4733	51.5199
chr17	27651926	27652569	1.54143e-44	8.28295e-40	37.0342	36.9872	58.2733	61.6325		Chr1	31377770	31384172	0	0.000880642	68.9693	81.0947	80.2469	72.1433		chr5	124077798	124080164	overlapping	0	18.0117	56.7776	62.4936	74.7723
chr2	131159616	131159980	3.09687e-43	1.59017e-38	4.94062	3.67931	15.8973	5.23456		Chr1	32817131	32826251	0	0.00199461	79.6648	81.6753	90.4509	87.1155		chr13	53106157	53108399	upstream	913	27.3824	58.4957	75.9848	86.0768
chr11	98709359	98710023	2.22246e-42	1.08152e-37	11.9917	19.408	29.9526	36.0485		Chr1	33351449	33359851	0	3.49356e-05	78.8269	79.2679	90.4826	85.9995		chr8	19980045	19980541	Not found	0	10.1111	9.81949	14.3073	19.8436
chr10	111782067	111782748	3.74847e-42	1.73266e-37	24.1534	27.4326	43.8233	48.1263		Chr1	33647189	33651137	0	0.000387267	73.8076	79.4781	85.5399	88.2639		chr17	23609337	23610352	overlapping	0	16.105	68.6094	69.2207	84.6643
chr5	124078919	124080110	2.69133e-41	1.18474e-36	37.0485	40.8256	56.7242	55.9157		Chr1	33898072	33902520	0	0.000622991	76.7492	83.6514	88.5863	88.9743		chr16	36709406	36712055	overlapping	0	26.1474	46.9724	49.1796	73.2215
chr5	149334609	149335364	6.84049e-40	2.74938e-35	46.9996	49.1703	71.3068	71.0239		Chr1	34011735	34013956	0	5.4298e-07	16.7145	24.3662	27.3623	24.8067		chr8	124270835	124273216	overlapping	0	34.5858	41.8345	54.8416	76.3137
chr12	100129759	100130551	1.04089e-38	4.00929e-34	49.0828	48.704	70.0913	67.8366		Chr1	35129094	35138825	0	3.46424e-05	77.6887	82.3103	90.1441	83.4991		chr17	34093671	34095045	overlapping	0	17.8584	52.3291	53.7362	70.1908
chr17	83998721	83999554	1.8648e-38	6.89553e-34	56.6595	51.6734	77.8826	68.4039		Chr1	35252655	35259615	0	0.000208896	65.0783	64.0542	77.2348	77.6844		chr11	82444839	82446595	overlapping	0	16.2005	72.4274	76.4696	88.6952
chr4	53263621	53264359	5.56622e-38	1.97907e-33	64.4933	81.3311	78.808	85.7245		Chr1	35890408	35894358	0	3.82085e-07	61.3798	62.5795	81.9188	64.6349		chr17	23610361	23612050	overlapping	0	13.5066	19.2396	29.7172	32.7604
chr15	100719629	100720501	1.22083e-37	4.17989e-33	42.5815	43.4697	66.0697	68.6279		Chr1	36251684	36255058	0	0.000302579	55.1753	56.3751	70.3134	62.6462		chr19	41600505	41602362	overlapping	0	17.8327	63.1401	71.937	80.9418
chr6	29639299	29640696	4.19382e-37	1.38461e-32	43.4496	41.4502	57.5442	50.9249		Chr1	36691767	36694398	0	2.34597e-11	19.828	28.658	29.2341	27.3152		chr12	18387698	18388288	overlapping	0	13.109	34.3364	40.4136	47.4346
chr7	24377291	24377470	7.65815e-37	2.35981e-32	51.4778	43.129	62.7952	55.006		Chr1	36927877	36933906	0	0.00266176	78.569	85.3944	90.5442	82.9195		chr11	113540852	113543238	overlapping	0	17.4564	75.1259	62.7675	92.8284
chr17	26646926	26647744	1.64351e-36	4.74785e-32	59.5525	65.9981	79.3427	78.1048		Chr1	37266268	37272687	2884	0.00261025	57.5591	68.7517	75.2793	72.1416		chr11	57831053	57831987	overlapping	0	11.7556	31.3838	27.8986	43.1183
chr5	144184870	144185534	5.87216e-36	1.59659e-31	74.4421	86.1533	86.347	89.0712		Chr1	37585526	37593592	0	0.000172205	45.0082	54.0673	57.9864	41.5839		chr15	97054210	97055039	overlapping	0	12.0479	44.5532	62.1952	56.4918
chr12	85660514	85661620	3.89869e-35	1.00113e-30	44.9324	46.0392	67.9914	73.0804		Chr1	37664387	37666943	0	1.04356e-07	49.5324	66.6461	69.7985	66.2481		chr5	111418382	111419101	overlapping	0	16.2106	35.7985	44.513	52.1048
chr9	121681948	121682534	8.40671e-35	2.04511e-30	26.1321	29.0532	43.8318	48.6254		Chr1	38694617	38699013	0	1.74771e-05	58.3183	62.0925	69.3294	65.1866		chr17	26946814	26948615	overlapping	0	13.8221	14.2722	20.9166	28.0839
chr8	88664651	88665168	1.79956e-34	4.26556e-30	70.9517	71.0175	85.7123	88.3524		Chr1	38716675	38720953	1667	9.33121e-05	77.8127	80.7198	89.5762	86.4483		chr11	120185484	120186223	overlapping	0	13.6047	25.9283	17.0028	39.4743
chr15	81851541	81852084	2.31801e-34	5.35709e-30	51.0146	57.9844	65.7767	72.9319		Chr1	39189734	39192745	986	0.00144691	37.739	38.0523	47.5837	44.4852		chr15	79955796	79957987	overlapping	0	13.1508	78.4949	85.4258	91.6173
chr17	86437712	86438609	6.83164e-34	1.54034e-29	23.0651	36.3645	40.3623	45.0159		Chr1	39528231	39532815	2177	8.57042e-06	65.2091	68.9832	82.1148	65.0897		chr5	115519112	115521154	overlapping	0	15.8505	54.7207	52.3112	70.5569
chr7	49397619	49398605	8.01487e-34	1.76409e-29	61.6302	58.4089	82.1649	80.0461		Chr1	39696007	39699135	0	0.000958539	69.6956	75.28	82.893	84.07		chr3	89208743	89210575	overlapping	0	11.8762	82.1516	91.607	94.1437
chr19	26758323	26759372	1.17025e-33	2.45868e-29	43.2359	41.6767	66.5019	58.2577		Chr1	39911684	39916156	0	0.000173299	78.9831	80.3035	92.6262	89.1278		chr10	81404691	81407155	overlapping	0	16.5683	62.0277	59.327	78.5204
chr5	111420577	111420892	1.64496e-33	3.30576e-29	14.7642	14.8267	30.0918	26.2126		Chr1	39928894	39932399	0	4.31331e-08	84.1244	85.0234	94.8489	88.5504		chr17	33898056	33902658	downstream	2477	28.1279	57.9102	61.0014	86.3623
chr19	21045586	21046425	1.96e-33	3.85507e-29	60.3181	68.9123	84.4356	90.5763		Chr1	40263721	40266662	0	3.43387e-05	29.8537	33.7514	40.162	35.5099		chr9	103486879	103490393	overlapping	0	17.0597	66.2851	71.6627	83.1063
chr6	40443013	40444532	3.1564e-33	6.07891e-29	61.4317	73.5295	77.7964	79.1398		Chr1	40266663	40269147	0	1.23858e-07	21.9975	23.6021	32.4317	30.4566		chr6	39054036	39056694	overlapping	0	19.3798	65.3461	58.14	84.7935
chr6	29637663	29639250	4.7631e-33	8.98604e-29	47.0976	46.1123	57.7572	60.6852		Chr1	40360593	40364239	0	0.000450932	73.2904	73.803	85.5391	81.3478		chr15	101381576	101384778	overlapping	0	20.9165	65.3243	77.6444	86.2106
chr8	70833480	70834021	8.03697e-33	1.48592e-28	45.7627	46.4792	61.398	60.9141		Chr1	40430179	40438413	0	0.00106377	76.5439	79.9774	86.0507	83.321		chr18	62177682	62179666	overlapping	0	17.3192	15.5446	18.4964	32.5652
chr17	35220267	35220756	1.52556e-32	2.76524e-28	46.8917	44.7409	63.2246	64.376		Chr1	40709941	40715621	0	8.76828e-05	76.1286	82.8432	91.5477	78.8096		chr8	108736444	108739337	overlapping	0	19.9408	54.545	48.2868	74.6157
chr2	170349202	170350006	1.86488e-32	3.3153e-28	50.0894	50.6384	69.0429	69.4454		Chr1	41049839	41054989	0	0.00024527	73.3477	83.2521	94.2081	94.3705		chr2	166445962	166449767	overlapping	0	21.0526	39.8726	45.2531	60.9483
chr10	4355843	4356347	1.91837e-31	3.34603e-27	79.5832	80.9325	91.61	88.8145		Chr1	44102547	44108241	0	0.00187308	24.5599	30.852	41.5157	27.6042		chr5	134225262	134227285	overlapping	0	16.4717	52.2644	47.5814	68.9245
chr7	142472260	142473204	2.05922e-31	3.5252e-27	45.641	58.7686	60.6452	68.672		Chr1	44547957	44551633	0	0.00152443	57.8401	59.5855	67.5448	61.1427		chr15	57984737	57986550	overlapping	0	12.2011	70.8678	72.5428	83.0352
chr4	140581176	140581746	1.30101e-30	2.14767e-26	37.5512	37.3901	54.3177	55.738		Chr1	44815948	44831025	0	0.000744969	81.169	86.5873	91.0371	78.549		chr11	87774042	87776169	overlapping	0	14.2436	75.1157	79.5895	89.2825
chr7	25203642	25203938	1.33785e-30	2.16974e-26	41.146	45.7753	55.2541	62.9613		Chr1	45215811	45227756	0	3.08205e-05	77.405	83.3332	88.0772	89.4623		chr1	64078263	64081917	overlapping	0	21.8701	65.4882	50.2001	87.053
chr15	73521432	73522376	2.03268e-30	3.23979e-26	68.1609	60.9279	83.6817	77.7327		Chr1	46019795	46029719	0	0.000394726	74.4464	80.9372	85.7484	82.0706		chr11	100393180	100396248	overlapping	0	17.9412	55.6798	56.145	73.4759
chr9	50498199	50499240	2.29175e-30	3.59079e-26	33.9333	34.192	49.4479	50.3578		Chr1	46059573	46067075	0	3.77415e-06	19.9643	19.9842	30.4836	27.8463		chr12	102368539	102370194	overlapping	0	10.6697	11.8815	9.61007	22.5443
chr6	39243675	39244327	1.21205e-29	1.83681e-25	67.7799	66.0503	78.2082	81.2694		Chr1	46853959	46858982	0	1.74332e-07	28.4125	32.4831	41.4087	32.9167		chr14	54710554	54711967	overlapping	0	12.1023	71.4086	79.627	83.4707
chr12	20920447	20920730	2.81204e-29	4.12624e-25	12.9918	22.2574	23.1725	26.7386		Chr1	49643297	49667519	0	0.000187473	75.2911	81.8619	91.5625	81.1657		chr17	28205146	28207853	overlapping	0	14.6306	40.3517	40.4688	54.7967
chr12	102673585	102674298	2.85939e-29	4.13017e-25	56.2233	57.247	71.5548	74.9201		Chr1	51188007	51193544	737	0.00145637	71.2674	82.4254	83.6381	82.6082		chr10	75953983	75955799	overlapping	0	16.2526	35.9742	30.9842	52.2174
chr3	121713247	121713927	3.2937e-29	4.65924e-25	25.3981	32.0013	48.7653	36.7456		Chr1	51470190	51477783	0	0.00101787	39.6607	43.9997	58.9396	57.1833		chr10	81411149	81413152	overlapping	0	17.7153	51.4953	61.4205	69.1388
chr17	87179052	87180077	3.32648e-29	4.65924e-25	66.2515	58.6448	87.4146	84.0831		Chr1	52493105	52499586	0	0.00151111	72.2031	79.4056	83.0751	NaN		chr6	91490456	91494211	overlapping	0	21.9593	48.4493	61.3788	70.5904
chr14	22650218	22651391	3.42506e-29	4.72572e-25	73.785	84.3259	89.3142	92.2771		Chr1	53975876	53981551	0	0.00103788	68.7099	75.442	85.5147	82.5911		chr13	56165057	56169139	overlapping	0	22.3652	39.5175	50.8826	61.9108
chr7	58836036	58837043	1.88112e-28	2.55731e-24	63.3612	66.4305	74.5905	83.993		Chr1	55406579	55409542	0	9.73115e-05	19.4819	19.5581	31.9704	19.7439		chr15	84300376	84303520	overlapping	0	14.9879	74.6789	77.7476	89.6184
chr11	33197934	33198692	2.76867e-28	3.66158e-24	30.8017	37.9775	47.6137	36.8382		Chr1	55979743	55987060	0	0.00285493	77.9454	83.4881	92.1892	84.1556		chr7	28466929	28467405	overlapping	0	12.1	44.2016	47.3228	56.334
chr15	36212626	36214693	6.20333e-28	8.07684e-24	38.5412	41.1134	53.344	56.5731		Chr1	56793868	56796548	0	4.51959e-05	49.9966	49.3463	67.5306	66.8805		chr15	81850906	81852209	overlapping	0	13.5558	30.9183	39.7298	44.5199
chr7	58837050	58837476	7.51267e-28	9.64575e-24	14.063	13.6282	28.8015	35.837		Chr1	57401497	57406371	0	1.31037e-05	23.2427	31.2675	33.8267	19.4819		chr14	21686696	21688504	overlapping	0	11.489	80.1029	65.9014	91.466
chr16	89972852	89973675	1.12509e-27	1.42475e-23	64.6598	35.7006	82.7883	55.9602		Chr1	58407401	58413391	0	0.000296461	83.2983	94.0994	93.8931	NaN		chr10	119050075	119053632	overlapping	0	25.8291	63.6314	75.6898	88.9135
chr11	120011930	120012209	2.18824e-27	2.66168e-23	50.4718	55.2366	64.1537	62.354		Chr1	59232501	59237090	0	2.1232e-09	21.5796	23.2378	45.0706	23.8537		chr13	40897885	40901329	overlapping	0	24.6979	50.3213	58.4924	75.4478
chr2	158151245	158152629	2.58795e-27	3.10699e-23	73.0969	76.9226	88.7969	87.517		Chr1	59364746	59368510	0	0.00250812	61.7461	57.4546	73.5804	66.1245		chr2	172380998	172383184	overlapping	0	18.4176	73.7624	78.6498	92.3732
chr17	87062259	87063295	2.86317e-27	3.39333e-23	59.3576	67.5062	76.4586	81.0851		Chr1	61180005	61183961	0	0.00162022	52.8114	50.4697	70.1499	60.9491		chr12	109504694	109506919	overlapping	0	12.8123	79.9313	91.6809	92.5214
chr3	85172242	85172962	9.68601e-27	1.10559e-22	42.3116	44.1738	67.6848	74.6579		Chr1	61196347	61203537	0	0.00129515	54.6979	57.8644	80.9871	67.4017		chr6	53573504	53576852	overlapping	0	19.74	75.7927	85.2731	95.2157
chr5	148353476	148354287	1.36808e-26	1.54231e-22	63.9043	62.584	80.3102	81.712		Chr1	62929864	62934246	0	9.55757e-06	73.2924	80.2318	84.7275	82.1572		chr5	117509372	117511482	overlapping	0	15.786	36.6632	36.23	52.4571
chr16	22119694	22121289	1.48564e-26	1.65467e-22	64.0769	60.1229	78.9746	79.5075		Chr1	64014692	64019236	0	0.00280743	44.5075	55.4511	58.283	66.3345		chr11	103092192	103095118	overlapping	0	21.1069	59.0342	61.8451	80.1635
chr12	100937321	100938142	2.09503e-26	2.30561e-22	30.4208	48.6718	49.893	59.667		Chr1	65025619	65030636	0	0.000406572	79.972	NaN	90.476	94.1677		chr7	126447405	126449666	overlapping	0	14.0026	66.6946	70.0604	80.871
chr3	87742241	87742939	2.17728e-26	2.36793e-22	47.5905	51.0147	66.0421	67.5847		Chr1	65383967	65388567	0	0.00160772	51.8694	63.1704	64.597	58.0499		chr15	89524098	89525640	overlapping	0	14.1815	75.1888	78.6174	89.3953
chr1	89102008	89103247	2.49773e-26	2.654e-22	63.5612	55.8575	87.2975	79.5331		Chr1	69508319	69516964	0	0.000493013	60.5354	58.8752	71.2674	73.0499		chr6	120452660	120455287	Not found	0	16.9763	24.9464	29.8065	42.0121
chr5	114323010	114323607	3.31837e-26	3.44675e-22	22.2146	17.792	36.492	32.4395		Chr1	71896546	71899417	0	0.000306832	55.2765	62.3038	67.4097	59.7878		chr10	117874836	117878009	Not found	0	21.194	70.8246	66.126	92.0852
chr2	172914076	172914821	3.82477e-26	3.9286e-22	58.254	62.1964	75.3664	73.7213		Chr1	72250071	72254751	257	4.19066e-06	28.2562	32.2605	38.4644	42.7512		chr18	75562166	75563931	overlapping	0	18.4376	41.7933	46.3315	60.3521
chr13	35797869	35798877	9.47232e-26	9.4156e-22	67.4818	71.3486	79.091	80.5998		Chr1	72254764	72256039	0	0.000133419	13.7382	18.0402	25.3443	18.6843		chr11	119936799	119938764	overlapping	0	16.3627	43.7549	51.8611	60.1591
chr17	24288682	24289495	1.17869e-25	1.15917e-21	48.6713	35.5729	68.2326	57.3089		Chr1	72878682	72880913	3798	0.000183226	80.3032	85.2927	93.4101	NaN		chr16	90175533	90179395	Not found	0	22.2148	62.228	65.3301	84.5268
chr12	109407965	109408945	1.44957e-25	1.41056e-21	59.057	63.3343	73.7798	76.6618		Chr1	73650458	73664144	0	0.00148446	76.6472	84.2705	89.6322	92.0269		chr2	25425332	25427633	overlapping	0	14.0755	57.8548	52.6307	71.7125
chr1	181923494	181923821	1.60553e-25	1.54604e-21	70.499	81.3601	82.605	87.5359		Chr1	73825782	73828010	0	0.000285731	64.0728	67.9542	77.6997	66.7211		chr8	125592401	125597046	overlapping	0	28.8074	61.8361	72.0577	90.7762
chr5	143400071	143400867	3.66188e-25	3.38515e-21	72.5486	76.5421	83.6598	79.0484		Chr1	73828029	73830884	0	0.000856684	45.0872	59.0439	59.3805	55.6618		chr5	114593069	114595183	overlapping	0	14.3147	25.5819	33.3684	39.9863
chr2	131160528	131161021	3.89965e-25	3.53799e-21	6.70826	8.48415	21.7585	6.25734		Chr1	74300040	74303991	0	1.25814e-06	27.7543	35.3794	38.1077	31.0002		chr4	130016384	130018516	overlapping	0	12.2874	61.478	64.409	73.7291
chr10	79933992	79934592	3.90375e-25	3.53799e-21	62.622	78.3377	78.84	81.3394		Chr1	74368087	74368957	0	8.59981e-06	24.7395	21.3424	35.167	26.1698		chr11	69854895	69856551	overlapping	0	12.4977	57.8114	61.2865	70.2995
chr13	98573406	98573757	6.36372e-25	5.65655e-21	30.7925	35.2703	42.2671	42.1336		Chr1	74653347	74661845	0	7.40393e-22	9.43445	24.0601	23.1647	21.7929		chr4	141858591	141859853	overlapping	0	11.2746	66.9622	71.9373	78.1752
chr5	112270924	112271439	1.11528e-24	9.6355e-21	36.6068	37.5779	58.2428	63.7796		Chr1	75143140	75146106	0	0.000233478	47.6565	52.5187	70.7064	56.4379		chr19	57993008	57995936	overlapping	0	18.12	65.5805	60.8359	83.5877
chr2	62605624	62606664	1.87179e-24	1.60217e-20	47.6643	49.0797	74.5147	70.2242		Chr1	75177341	75179744	0	2.10861e-09	54.6511	74.951	75.1081	70.4312		chr9	56865021	56867381	overlapping	0	18.1664	60.3643	56.2886	78.3787
chr17	30132772	30134263	2.0677e-24	1.75362e-20	56.3044	60.2474	79.4762	85.1395		Chr1	75219798	75222766	0	3.54642e-06	44.991	41.1625	57.6867	61.5377		chr3	52029291	52031243	overlapping	0	16.1299	73.5019	77.5055	89.5518
chr12	108090733	108091274	2.79662e-24	2.24808e-20	61.6292	66.914	73.4104	73.6209		Chr1	78178850	78183079	0	1.23761e-06	54.7734	66.1993	74.8344	65.8428		chr7	98076688	98078647	overlapping	0	12.4443	77.7327	88.1639	90.0844
chr13	53106441	53107108	2.95012e-24	2.35102e-20	50.6418	51.3713	73.0652	74.8034		Chr1	79671882	79673825	0	1.34257e-06	19.4723	19.7466	31.9007	23.8127		chr15	78184387	78186728	upstream	4386	26.0162	44.0397	45.7556	69.5281
chr19	53441023	53442796	3.43274e-24	2.71225e-20	63.8402	67.5766	81.7854	82.8878		Chr1	79765979	79775198	0	0.000280215	76.9513	81.0522	90.4542	87.1998		chr11	88146254	88149732	overlapping	0	22.2192	50.2737	58.0878	72.5247
chr19	53500408	53500752	3.78806e-24	2.96763e-20	66.4873	66.6128	77.394	77.2486		Chr1	84922354	84925846	0	0.00156817	71.1495	76.126	82.569	85.143		chr1	35890578	35895215	Not found	0	19.9099	65.9677	62.2948	85.5712
chr12	102521440	102522457	3.98703e-24	3.09725e-20	48.1015	53.7253	61.8556	64.8946		Chr1	85196934	85208650	0	0.00100925	73.1367	76.3362	86.4059	83.0007		chr13	109545821	109548765	overlapping	0	35.4554	30.3627	36.9483	66.2563
chr11	100395348	100396010	5.31114e-24	4.09148e-20	34.088	35.699	51.0657	45.7749		Chr1	85956098	85961038	0	0.000238402	48.0844	61.4281	64.4587	68.0611		chr5	134944387	134946377	overlapping	0	16.0094	73.9359	74.5864	90.0646
chr9	83112647	83114346	7.78761e-24	5.94968e-20	44.9211	48.4922	61.7935	65.3735		Chr1	85966939	85973858	0	1.01842e-06	69.8799	68.9117	85.257	78.5623		chr1	95783228	95803762	Not found	0	18.4687	76.4911	72.8279	94.7572
chr4	134160770	134162136	7.87364e-24	5.9661e-20	64.1283	70.9799	86.489	63.6786		Chr1	85990690	85994801	3773	7.65911e-05	74.1929	76.0735	88.0086	85.1699		chr11	118093301	118095611	overlapping	0	12.1019	78.5533	75.9063	90.5764
chr8	61272975	61274315	8.24009e-24	6.193e-20	37.59	31.7482	63.1405	58.5915		Chr1	86065141	86070888	0	0.000444625	51.7659	63.6575	74.2547	69.6756		chr5	143381725	143383955	overlapping	0	10.9399	69.5014	68.1169	80.3655
chr10	20954329	20954531	1.2853e-23	9.50533e-20	18.5229	14.5894	33.8506	18.0453		Chr1	86157124	86161227	0	1.46927e-06	72.857	78.8039	88.651	87.9454		chr15	12839867	12842706	overlapping	0	17.6361	77.2986	77.934	94.4743
chr4	131922849	131923553	1.60895e-23	1.18045e-19	69.3299	79.6363	81.0742	85.4309		Chr1	86378311	86381392	35	0.00223764	35.1605	45.8261	51.3539	45.1281		chr4	46661688	46664563	overlapping	0	16.4392	67.0917	63.5312	83.6935
chr5	111661434	111662193	1.81528e-23	1.32134e-19	25.8398	32.459	40.6975	48.2776		Chr1	86426256	86427932	0	9.23334e-08	79.1588	80.7511	92.76	NaN		chr11	6007219	6008511	overlapping	0	11.9424	62.9752	70.46	74.8913
chr15	80530712	80531771	2.0933e-23	1.51181e-19	59.3245	59.3631	71.215	74.0041		Chr1	86490407	86494922	0	2.87406e-05	55.6026	69.1711	67.9993	62.1191		chr7	101480903	101484258	overlapping	0	12.0866	81.4387	87.396	93.4168
chr10	4620661	4621515	3.35811e-23	2.38796e-19	31.5633	31.8169	56.5278	57.5958		Chr1	87251485	87257171	237	0.00154323	69.4868	76.1635	85.5	85.6234		chr17	85874499	85878140	overlapping	0	23.378	59.3028	62.7914	82.2383
chr1	161395545	161396578	4.61042e-23	3.2288e-19	15.4327	11.3428	30.2664	32.062		Chr1	87542003	87546327	0	0.00276811	66.3596	79.9024	79.3329	85.2272		chr14	60265382	60269151	overlapping	0	10.2729	16.1242	14.5337	26.5324
chr19	47525178	47526659	4.78426e-23	3.32535e-19	52.3148	58.7066	63.5036	65.153		Chr1	88136001	88149425	0	1.37717e-05	66.0248	67.968	82.9359	77.5533		chr16	30967236	30969998	overlapping	0	15.7592	42.7888	51.8679	58.5862
chr7	19009447	19010789	4.9536e-23	3.41736e-19	56.1604	64.002	78.2886	81.132		Chr1	88149479	88156741	0	6.96648e-05	67.2911	72.4182	84.3984	72.6644		chr7	58830312	58837088	overlapping	0	20.6041	51.7736	55.861	72.1854
chr12	85607730	85608773	7.82385e-23	5.31809e-19	74.9494	76.2515	87.1182	88.4619		Chr1	88577672	88584305	0	0.00153202	71.9463	82.3711	88.5372	85.558		chr13	60123094	60126346	Not found	0	21.9981	40.0054	21.5456	61.6593
chr11	11684934	11685360	8.33289e-23	5.62276e-19	41.2325	37.3387	53.5931	48.8592		Chr1	88908133	88912159	0	0.000657554	77.1616	78.7873	89.065	88.9884		chr15	73589441	73592445	overlapping	0	10.8174	78.2777	82.7331	89.1458
chr4	130174037	130174475	8.79682e-23	5.8928e-19	51.5011	58.706	63.5765	70.2358		Chr1	88912288	88922649	0	2.14156e-05	74.4592	84.27	87.6032	85.0523		chr2	145859431	145860772	overlapping	0	15.6818	43.5891	43.309	59.1975
chr2	164422643	164423422	9.20737e-23	6.0797e-19	65.0915	69.5115	84.5782	86.035		Chr1	89088453	89091370	0	0.000138476	40.2701	50.6911	56.9995	56.6881		chr5	67447921	67450956	downstream	2523	25.9819	61.375	58.1046	87.4226
chr6	144297954	144299198	9.17434e-23	6.0797e-19	70.9988	78.0801	86.5154	86.3165		Chr1	89204454	89209510	0	5.78441e-09	63.6916	NaN	80.3559	84.2153		chr9	89062789	89066890	Not found	0	18.1068	50.3381	51.3956	68.4505
chr14	25521110	25522153	9.42353e-23	6.1783e-19	38.5283	37.5572	56.0197	52.4214		Chr1	89505302	89511957	0	0.00054101	71.7356	76.43	87.0094	86.537		chr8	23424578	23427205	overlapping	0	13.0339	81.1071	89.1714	94.3151
chr5	25768875	25769043	1.20439e-22	7.81082e-19	49.0903	38.3871	68.9328	49.8538		Chr1	89933773	89935464	483	4.52661e-09	68.2124	73.0334	87.5336	93.1659		chr14	40931975	40935434	overlapping	0	14.4642	55.1502	59.5236	69.7387
chr7	35153980	35154805	1.20825e-22	7.81082e-19	53.0369	41.2152	68.2942	53.555		Chr1	89935513	89938540	2223	4.18539e-10	34.4118	41.9219	63.9834	61.0325		chr4	117356798	117360177	overlapping	0	23.0227	59.7925	55.3865	82.8207
chr11	106249298	106250247	1.29267e-22	8.29853e-19	54.3354	52.0693	71.4246	66.3003		Chr1	90199060	90203050	930	0.00208698	37.5999	38.4737	56.7236	45.1021		chr10	120697339	120699921	overlapping	0	18.3347	73.2208	73.5428	91.8242
chr11	6006717	6007224	1.68407e-22	1.0663e-18	50.1559	71.5341	76.061	74.495		Chr1	90711955	90717517	0	7.74708e-07	66.7476	75.6708	80.7704	77.222		chr13	65304530	65310609	upstream	309	11.7042	81.7328	90.2306	93.3903
chr2	70628170	70629067	2.02347e-22	1.26389e-18	64.0188	62.2248	78.6754	76.936		Chr1	90773014	90778481	0	0.00120227	75.5306	72.8581	86.2148	77.8741		chr4	8801863	8805272	overlapping	0	27.8099	55.3514	74.9899	83.9424
chr6	29694710	29695812	2.13757e-22	1.3262e-18	36.6127	36.1302	49.5197	48.7614		Chr1	90898130	90903863	0	2.05487e-06	67.29	77.4126	82.157	80.0671		chr13	102667761	102670899	Not found	0	20.1569	37.7436	39.7822	57.3435
chr9	121682551	121683572	2.50527e-22	1.53374e-18	63.4922	65.1579	76.5052	81.554		Chr1	91006907	91009968	0	4.25185e-13	79.6914	76.5087	91.4898	88.809		chr4	140946004	140949641	overlapping	0	13.0509	76.5766	82.9755	89.588
chr12	108048913	108049585	2.85122e-22	1.73405e-18	68.1612	65.2989	79.5319	81.2012		Chr1	91058574	91063248	0	0.000133306	48.5324	45.6673	60.512	55.8436		chr5	91400124	91403371	overlapping	0	14.3334	13.2345	19.8645	27.5767
chr13	63246070	63247446	2.8703e-22	1.73424e-18	28.6617	33.1744	55.634	40.2652		Chr1	91345656	91349000	0	0.000375556	37.6283	48.9696	51.6657	50.5261		chr13	55018168	55021680	overlapping	0	26.679	24.5985	37.5436	52.0445
chr11	118074475	118075229	3.07878e-22	1.84813e-18	39.6879	41.1811	56.176	52.0234		Chr1	91448072	91450638	0	0.000963803	76.4746	76.7543	88.4516	84.9722		chr1	192744259	192748787	overlapping	0	20.941	73.0419	71.7551	94.1733
chr4	101416220	101417925	3.63002e-22	2.16497e-18	59.1617	69.9516	80.4217	77.0661		Chr1	91478302	91483596	0	0.000259906	68.8429	73.3242	79.8708	70.4768		chr17	6492758	6494156	Not found	0	16.1427	53.6857	43.6906	69.5892
chr4	137723962	137724623	3.96028e-22	2.3468e-18	48.5925	49.4035	61.069	55.9083		Chr1	91755076	91757664	0	1.34154e-06	33.241	59.8953	55.2183	53.0481		chr17	8231959	8235671	downstream	372	17.5984	56.7542	59.3008	74.5659
chr17	6794060	6795060	6.59519e-22	3.83446e-18	35.1822	33.2199	51.3549	49.2121		Chr1	92215879	92220613	0	4.28726e-08	42.2976	57.244	62.2849	67.2711		chr15	25764055	25766421	overlapping	0	12.057	78.4003	85.2157	90.5108
chr5	64298218	64298896	7.09697e-22	4.10041e-18	70.0438	55.9692	82.8855	73.0292		Chr1	92309726	92314284	0	0.00188093	82.7716	91.899	95.6312	92.8884		chr1	183438882	183440737	upstream	2074	21.5326	45.2743	44.3698	66.7994
chr15	100678803	100679405	7.19811e-22	4.13302e-18	50.6683	54.7742	73.4149	74.5438		Chr1	92369639	92374061	0	3.6916e-08	51.7301	59.8668	69.4641	70.9429		chr7	29005592	29008927	overlapping	0	14.5438	66.9932	72.0269	81.644
chr5	134225252	134225696	8.20435e-22	4.6817e-18	46.5895	43.3301	57.3418	55.5507		Chr1	92621583	92628532	0	0.000294238	69.8785	81.9323	84.5425	80.1163		chr11	33197257	33198997	upstream	1755	21.2878	28.5149	23.3643	49.6785
chr14	63607929	63609187	1.092e-21	6.15535e-18	29.537	52.6767	47.3849	38.2409		Chr1	92649599	92654625	758	0.000121683	58.2168	73.4554	74.682	77.9307		chr11	120070508	120072611	overlapping	0	12.0977	82.3496	87.2935	94.2682
chr6	33980549	33981267	1.26131e-21	7.02409e-18	59.9745	56.3934	74.0259	72.9468		Chr1	92903249	92907102	0	4.69607e-10	22.1117	35.3442	32.8144	31.4737		chr9	107408469	107411034	overlapping	0	24.4155	60.0453	75.302	84.5109
chr14	54649799	54650682	1.26131e-21	7.02409e-18	71.6425	89.5386	87.7327	81.5199		Chr1	93069748	93071948	0	7.98361e-06	41.8253	41.3179	60.1676	46.9634		chr7	24928269	24931108	overlapping	0	12.9851	63.1839	62.931	76.132
chr5	72709360	72710313	1.8383e-21	1.01154e-17	48.9853	53.7025	67.7371	66.3893		Chr1	93123272	93128565	0	0.00138721	61.4963	67.9632	74.0019	66.4549		chr1	37579972	37583363	Not found	0	16.1587	76.0216	87.4151	92.3443
chr11	85914436	85915388	2.10744e-21	1.15277e-17	74.6385	73.9019	85.3647	84.8648		Chr1	94077497	94080937	0	3.8761e-06	44.7401	54.7672	73.3557	59.0831		chr8	35596130	35599935	overlapping	0	16.3168	75.6436	72.1629	91.5696
chr12	3732097	3733705	2.37833e-21	1.28573e-17	71.3196	75.4606	81.9538	82.4517		Chr1	94080984	94086399	0	0.000103074	78.1926	81.9818	88.5366	87.4047		chr8	110948609	110951380	overlapping	0	20.864	62.0847	64.0869	82.866
chr9	107700845	107702016	2.50027e-21	1.3438e-17	60.3248	64.1959	78.7078	75.8399		Chr1	94204988	94210695	0	0.00258691	76.714	73.2895	89.1934	87.6218		chr5	121894210	121895992	overlapping	0	25.156	52.4546	70.7291	78.0353
chr5	111431695	111432401	2.54316e-21	1.35895e-17	36.164	34.9083	61.6901	68.2304		Chr1	95772171	95792292	0	0.000116064	74.8231	NaN	85.7119	84.1216		chr8	87982570	87985882	Not found	0	18.9909	59.1039	70.4549	78.0385
chr15	57984253	57984955	3.37648e-21	1.79386e-17	64.411	68.6402	78.3143	82.1368		Chr1	95904204	95917352	0	0.000369631	74.5676	71.6152	88.6336	87.6904		chr2	73495427	73499713	overlapping	0	17.3496	67.7077	85.6656	84.9649
chr18	60984803	60985572	3.43975e-21	1.81704e-17	36.1851	36.8884	47.3474	48.326		Chr1	96793437	96798155	0	0.00304671	72.7184	77.5627	84.9163	85.0835		chr11	67093358	67094725	overlapping	0	12.3771	73.4523	77.3945	86.2118
chr17	83323514	83324396	4.40324e-21	2.29971e-17	52.9491	38.8483	70.4683	59.3989		Chr1	97198166	97212080	0	0.00265746	80.9875	85.856	91.1746	84.7772		chr10	21391781	21396993	overlapping	0	18.8419	76.3313	81.7212	94.7255
chr17	31139150	31139912	5.6463e-21	2.89979e-17	58.2806	53.185	70.288	69.748		Chr1	99755475	99771352	1413	2.61068e-05	70.9139	78.9324	82.6987	82.8703		chr10	126928857	126931637	Not found	0	15.7074	73.8211	78.4843	89.3935
chr4	138247293	138248729	5.80836e-21	2.96653e-17	68.799	65.2301	80.9932	81.8009		Chr1	100648852	100663235	0	0.00123175	60.1122	52.2477	73.8197	74.0703		chr19	45206840	45208648	Not found	0	16.0261	19.4877	19.5914	35.4155
chr7	83659760	83661117	6.34283e-21	3.21364e-17	71.8228	73.9187	86.0686	87.1481		Chr1	101369746	101384184	0	0.000263432	73.433	68.9663	83.894	79.8613		chr5	122762773	122764019	overlapping	0	12.8254	67.1104	51.2815	79.9724
chr10	8184865	8186812	6.36172e-21	3.21364e-17	65.2179	72.0339	83.0064	83.7054		Chr1	101820985	101835844	0	0.000399696	65.787	NaN	85.183	78.4063		chr13	52097404	52101996	overlapping	0	16.3515	74.3793	79.3333	90.7675
chr5	118929960	118930413	7.01374e-21	3.52376e-17	16.9353	33.6198	32.4901	35.3425		Chr1	104406696	104420540	0	0.000215124	77.576	81.2376	88.3418	NaN		chr6	121053153	121056252	overlapping	0	10.5101	70.5099	72.8816	80.8083
chr9	48822553	48823272	7.36999e-21	3.66293e-17	56.3245	57.3336	69.1821	71.7095		Chr1	104994070	104999082	0	1.40867e-06	17.0369	22.0296	32.6591	26.2276		chr4	138011688	138014291	overlapping	0	12.908	80.5604	84.076	93.4408
chr1	81198777	81203289	7.68666e-21	3.79989e-17	65.5979	63.801	87.3568	77.026		Chr1	105810804	105813800	0	0.00031664	79.1892	84.1938	88.993	81.6905		chr12	104922856	104925591	overlapping	0	20.5471	58.5113	75.2572	79.3153
chr11	5499780	5501214	9.27908e-21	4.49103e-17	74.5383	72.4853	87.273	86.9284		Chr1	106560813	106566346	0	0.000182676	79.5188	84.0896	89.6377	89.5576		chr13	59730766	59734789	overlapping	0	13.8755	74.7941	79.5131	88.7435
chr13	109546509	109547340	9.75134e-21	4.69502e-17	16.5611	18.3553	36.3527	44.3026		Chr1	107376039	107385008	0	0.00139621	76.3157	NaN	88.7747	85.6333		chr13	55004571	55006028	overlapping	0	10.1664	81.2066	90.2596	91.1417
chr1	74376364	74377205	1.00466e-20	4.78733e-17	76.4348	81.989	87.2018	87.4272		Chr1	109871962	109892579	0	0.00168503	79.8535	82.5343	91.543	82.6641		chr4	120221735	120226029	Not found	0	16.633	65.447	72.627	82.1763
chr11	120185021	120185487	1.09262e-20	5.17978e-17	28.7321	42.186	42.1496	46.8969		Chr1	111890986	111909574	0	0.00179861	78.6409	NaN	89.4023	77.9352		chr11	97837394	97840724	overlapping	0	16.6812	59.5782	73.807	76.5768
chr10	18059200	18060672	1.21127e-20	5.71293e-17	46.5366	50.3912	64.2326	57.9273		Chr1	118390055	118394610	0	0.000174364	56.0839	61.5633	66.6553	52.3154		chr1	89608318	89611213	overlapping	0	17.1469	61.6152	67.5931	79.0302
chr4	140949702	140950214	1.23564e-20	5.79831e-17	78.4214	81.1414	89.5521	84.1825		Chr1	120042423	120045103	0	1.94805e-12	67.0219	74.2812	83.6536	77.8043		chr1	181406685	181409654	overlapping	0	14.407	70.8859	79.8217	85.1615
chr7	126448604	126449177	1.27644e-20	5.95948e-17	51.5985	52.7823	63.1926	69.4519		Chr1	121526004	121527709	0	0.00011179	35.1074	39.9488	50.1335	58.3668		chr3	90585041	90587735	overlapping	0	11.958	45.1056	37.8346	57.1075
chr7	143296223	143296758	1.29798e-20	6.02961e-17	31.7215	43.9361	48.3467	39.3095		Chr1	125327072	125334336	0	0.000331244	79.1527	86.8368	90.6946	84.1873		chr9	45944630	45946600	overlapping	0	12.55	27.6404	26.5608	40.2754
chr15	27503439	27504549	1.86542e-20	8.45321e-17	10.0705	17.7846	25.2845	29.353		Chr1	125847049	125856815	0	0.00206582	73.806	NaN	85.7881	86.5627		chr7	16245494	16248753	overlapping	0	12.8937	77.2559	79.0494	90.3587
chr5	125283877	125284299	3.84742e-20	1.7182e-16	64.6652	71.4062	78.778	69.2502		Chr1	126799683	126806238	0	4.46296e-06	78.894	87.7243	91.4901	93.3999		chr10	81565223	81568355	overlapping	0	10.4807	81.7093	85.3964	92.1916
chr15	97721423	97722296	3.86679e-20	1.71855e-16	33.7152	34.5491	50.2797	47.7654		Chr1	127198368	127204366	649	0.000810817	55.6385	65.0575	77.3271	71.3872		chr10	76484930	76489455	overlapping	0	19.5216	55.6982	65.3858	75.0871
chr6	84706553	84709237	4.22416e-20	1.86839e-16	70.194	79.5468	84.2169	85.7212		Chr1	127206225	127208943	0	0.00131262	23.7088	24.6855	34.7667	36.6343		chr19	43920576	43922658	overlapping	0	24.4051	46.7349	38.0785	71.4911
chr4	140660863	140661793	5.02652e-20	2.19183e-16	46.7167	53.4391	62.0501	56.2421		Chr1	127303268	127306747	0	2.34172e-07	56.2988	56.9307	77.1268	75.7579		chr1	171283864	171285805	overlapping	0	16.6387	67.6384	57.4007	84.0809
chr10	94616628	94618474	5.41626e-20	2.35069e-16	63.7408	69.6844	78.2379	81.4726		Chr1	127306838	127310176	0	7.23527e-07	57.1034	63.8563	73.662	71.1059		chr3	51378272	51381786	overlapping	0	23.0947	64.7773	73.4864	88.0946
chr14	54988793	54989391	5.50957e-20	2.37478e-16	65.6157	75.2734	77.6943	71.5688		Chr1	127500433	127503917	0	0.00271515	75.7908	74.3174	85.08	84.6682		chr16	91168029	91170895	upstream	4094	25.3255	29.1785	31.1581	54.2344
chr8	117538541	117539644	5.85342e-20	2.50513e-16	60.4611	51.7066	71.4694	64.7162		Chr1	127512581	127516480	0	0.00102833	60.071	58.9314	72.5268	59.5085		chr18	61952213	61954175	overlapping	0	11.4495	73.0528	70.9302	84.4655
chr11	113495942	113496902	7.38531e-20	3.14618e-16	59.9045	69.9896	78.4046	77.9133		Chr1	127613427	127623149	0	0.00113822	77.5001	76.811	90.8343	81.41		chr8	88449378	88451863	Not found	0	14.739	24.4531	33.7665	38.9903
chr4	128959673	128960046	9.02873e-20	3.82864e-16	59.6231	59.1809	70.9768	70.7267		Chr1	127659691	127663266	0	2.70032e-07	50.6744	60.6524	70.1578	NaN		chr17	88131440	88134225	upstream	327	24.3412	36.5455	41.5279	61.4074
chr10	82865523	82866936	9.12167e-20	3.85039e-16	39.1718	39.0564	50.3175	55.2766		Chr1	127793645	127802705	0	0.00238158	82.9787	83.5613	94.5399	88.529		chr16	96759819	96765309	overlapping	0	23.5311	62.6825	69.4128	86.1695
chr2	166142778	166143569	9.66962e-20	4.06313e-16	60.0728	61.0706	72.2631	67.3364		Chr1	128438693	128444398	0	6.62011e-05	60.4119	56.1247	74.9332	70.3159		chr11	103100338	103101474	overlapping	0	11.6809	29.7549	30.3915	41.4683
chr11	75894448	75895319	9.7584e-20	4.08189e-16	77.9688	85.8489	92.2214	88.9102		Chr1	128597337	128602427	0	0.000538387	69.4879	83.7078	82.0671	83.6243		chr1	133876788	133880429	Not found	0	17.7244	75.786	79.754	93.5983
chr11	117139185	117139842	1.34327e-19	5.54356e-16	52.8894	60.6259	65.937	72.9447		Chr1	128654643	128660691	0	1.91552e-05	78.9866	83.4856	90.555	90.5021		chr19	4926734	4928523	overlapping	0	12.7439	26.0943	44.3721	38.8623
chr11	89076213	89077838	1.56207e-19	6.3895e-16	57.9355	55.46	70.3433	72.1553		Chr1	128675380	128681440	0	0.000371931	68.1018	69.5301	81.1861	78.8695		chr18	36765286	36766383	overlapping	0	15.979	71.6226	61.2882	87.8739
chr14	118892488	118893154	1.59898e-19	6.51168e-16	51.2218	54.0147	62.3934	70.106		Chr1	128704929	128710846	0	0.00198764	67.6499	82.5679	80.9162	84.2517		chr2	71334402	71337592	overlapping	0	24.4994	52.2375	42.6164	76.6207
chr4	140630487	140631461	1.78022e-19	7.21794e-16	53.4449	52.4391	67.3865	63.4622		Chr1	130365506	130370430	0	0.00144349	85.3722	87.4012	95.2677	90.6041		chr11	113779446	113781279	overlapping	0	10.3566	76.8192	76.3451	87.2114
chr7	30831689	30832567	1.92676e-19	7.74415e-16	77.3805	72.8112	87.4998	86.0256		Chr1	130462459	130464115	0	1.18454e-05	8.89657	10.7131	19.865	8.46032		chr7	44840166	44841306	overlapping	0	12.6379	43.1945	38.8045	55.9355
chr14	50977111	50978870	2.36838e-19	9.42456e-16	72.9659	71.2253	83.5107	79.8626		Chr1	130712778	130715715	0	9.59283e-05	26.5404	33.0083	43.4024	30.6269		chr11	118530927	118533807	overlapping	0	12.7874	79.2834	86.5647	91.8338
chr19	43721939	43723068	2.71014e-19	1.0661e-15	58.4456	63.3179	72.8018	73.4081		Chr1	131030352	131035047	0	0.00012904	79.4695	89.2291	91.8898	94.4069		chr7	19047671	19050761	overlapping	0	12.0711	77.4377	82.9976	89.5084
chr12	20919826	20920446	2.85134e-19	1.11689e-15	49.5777	55.6659	60.3107	58.6409		Chr1	131082304	131087072	0	3.53811e-05	44.1191	46.1263	59.0294	58.1122		chr7	30972077	30973203	overlapping	0	12.9281	32.0517	38.1046	44.9654
chr14	54637562	54638462	2.90506e-19	1.13313e-15	65.6928	77.8605	78.6835	73.8875		Chr1	131598504	131600519	0	0.00298124	60.129	56.3466	70.2091	61.461		chr4	150719179	150722039	Not found	0	13.1355	67.0495	67.404	80.1385
chr2	170301908	170303369	3.0315e-19	1.17749e-15	67.7573	72.0222	79.954	81.4619		Chr1	131947168	131952110	0	3.61757e-05	77.4765	87.8528	88.7114	91.6479		chr18	63150625	63155048	overlapping	0	30.2487	48.1404	79.9823	78.853
chr2	160780388	160782183	4.92463e-19	1.89687e-15	63.6928	67.3341	79.6039	85.1317		Chr1	132431727	132434627	0	0.00129591	81.5592	79.2831	93.3303	91.1121		chr13	52505530	52508089	overlapping	0	12.3356	49.9905	49.0986	62.1148
chr8	9458928	9460362	4.97815e-19	1.90953e-15	75.1504	81.1471	86.7779	89.8894		Chr1	132833508	132837210	0	0.00214552	70.7813	72.4441	82.5392	80.3645		chr6	90782094	90788925	overlapping	0	14.7269	51.5269	47.6986	66.036
chr9	21323692	21324786	5.47045e-19	2.08969e-15	77.6279	75.6474	89.0072	83.8273		Chr1	133066360	133068761	0	4.01054e-05	83.7728	92.1274	95.1263	90.7523		chr8	120741108	120743284	overlapping	0	16.4635	62.3994	71.8431	79.1255
chr11	94565310	94565821	6.25947e-19	2.3715e-15	47.1708	54.5863	61.8105	57.3839		Chr1	133129442	133131173	0	2.22869e-10	18.2931	26.4841	28.8094	19.9611		chr11	19995722	19998317	overlapping	0	18.1964	46.7017	40.0224	65.0423
chr11	79728985	79730072	6.5198e-19	2.46004e-15	33.068	34.2673	48.2595	41.5503		Chr1	133326301	133329485	0	0.000153157	41.6528	53.1885	54.7004	51.608		chr15	63645157	63650097	overlapping	0	15.7275	49.0477	47.2482	64.8143
chr9	107689872	107691004	6.8225e-19	2.55341e-15	51.5686	42.2796	67.9486	68.3292		Chr1	134063851	134068589	0	8.04635e-05	33.015	48.0015	52.2267	49.5198		chr5	35057203	35061149	overlapping	0	10.6151	37.5874	32.8751	48.0546
chr11	83648615	83651017	8.56009e-19	3.178e-15	40.882	39.5683	58.7715	57.602		Chr1	134148625	134152014	0	0.000341656	67.5021	68.9641	80.4777	77.6135		chr3	87741395	87744476	overlapping	0	18.7025	27.2156	30.9253	45.2417
chr4	140658088	140658516	8.62993e-19	3.19111e-15	36.396	43.1067	49.6377	57.8039		Chr1	134421150	134424369	0	0.00109577	79.429	78.2758	89.9225	87.0463		chr18	76214584	76217683	Not found	0	26.272	53.014	73.5306	79.3013
chr13	24415489	24416843	8.9113e-19	3.28203e-15	49.6478	48.6819	66.7874	67.1723		Chr1	134432020	134436637	0	0.00180098	75.8989	84.0288	88.5815	86.6357		chr13	51405370	51408098	overlapping	0	13.168	32.7378	40.8703	45.8758
chr14	31667685	31668528	9.52417e-19	3.49382e-15	65.871	62.7768	77.6988	78.0775		Chr1	134635945	134640466	660	2.93457e-07	51.7469	54.6528	70.9227	67.5931		chr10	20059624	20066009	overlapping	0	26.3147	58.5906	76.6928	84.5042
chr5	122399955	122400834	1.11637e-18	4.05949e-15	55.1764	53.0877	68.0131	58.879		Chr1	134955742	134959559	0	3.47433e-08	10.2676	20.0564	31.1603	NaN		chr4	98724112	98726952	overlapping	0	12.7711	38.3582	46.2207	51.0361
chr8	11573604	11575106	1.11979e-18	4.05949e-15	54.1741	55.5453	67.2089	71.9282		Chr1	135154589	135158613	0	0.0025526	64.5063	66.7101	74.9314	76.1097		chr5	121342790	121345235	overlapping	0	12.0893	73.4907	80.2162	85.5737
chr11	52075534	52076559	1.14934e-18	4.15033e-15	35.7707	35.6328	46.6784	46.7204		Chr1	135228917	135232101	0	0.000912547	73.8136	85.2414	87.3281	87.6992		chr11	72335120	72340262	downstream	108	20.8093	68.8649	82.1489	89.5134
chr11	68521600	68522844	1.18122e-18	4.24886e-15	60.4951	57.2011	72.1914	75.5004		Chr1	135699493	135703175	0	1.05452e-06	14.7358	20.4562	29.3953	24.4436		chr5	134946378	134948210	overlapping	0	15.2771	73.7355	77.2839	88.9193
chr10	45117812	45119141	1.37517e-18	4.90832e-15	70.9086	73.5545	87.2888	86.4418		Chr1	135984291	135990857	0	5.39656e-07	82.3888	84.0868	93.6512	86.5681		chr11	117398756	117402208	Not found	0	19.1311	58.8691	63.0399	78.3219
chr5	123646167	123647093	1.50163e-18	5.33044e-15	78.8185	78.2783	90.6862	89.3446		Chr1	136672176	136675324	0	0.00119823	66.4453	64.7481	82.3345	68.8754		chr5	77366960	77370221	overlapping	0	17.2121	46.751	48.0554	63.6252
chr3	59258124	59259051	1.59819e-18	5.63899e-15	70.6866	64.1949	85.1011	84.7463		Chr1	136781268	136784349	4833	2.10939e-07	65.275	64.4412	79.2242	NaN		chr2	170168583	170173864	Not found	0	21.7771	54.9105	63.7341	76.4153
chr13	40922877	40924565	1.73283e-18	6.06774e-15	45.3789	67.0214	64.32	73.3051		Chr1	137215721	137219137	74	0.000252439	57.0049	61.1232	74.4309	63.082		chr11	88604977	88607957	overlapping	0	22.4549	73.1493	72.4481	95.0229
chr9	44691708	44692373	1.77322e-18	6.18575e-15	62.057	63.7078	74.4315	76.4111		Chr1	138728617	138732983	0	0.000590189	88.8607	90.5035	97.9283	NaN		chr3	59206768	59211021	overlapping	0	19.161	69.3145	79.8924	88.7262
chr4	142030285	142031217	1.90598e-18	6.62385e-15	73.5627	76.1071	89.0219	89.6843		Chr1	143316942	143323053	0	5.25e-07	66.8772	72.3487	83.2261	79.2518		chr1	79859047	79862530	overlapping	0	22.4052	45.7528	48.9254	67.796
chr6	115769857	115770695	2.21921e-18	7.68354e-15	42.0755	35.5336	57.6918	46.1475		Chr1	143697604	143702436	0	3.26117e-08	14.931	NaN	26.6088	14.8196		chr12	111818877	111822546	overlapping	0	13.758	78.8366	88.9175	92.4265
chr5	43285827	43287504	2.43625e-18	8.34128e-15	61.735	70.414	76.3476	80.947		Chr1	143995946	144002316	0	0.00194566	61.1128	66.0464	74.5504	76.5919		chr10	69320828	69323319	Not found	0	27.0611	39.1533	39.3729	66.4703
chr17	87193854	87194926	2.42861e-18	8.34128e-15	64.2944	65.1493	76.1728	73.2164		Chr1	151268877	151273946	0	5.8014e-06	64.3192	72.1525	84.4462	77.0833		chr8	126614641	126619312	Not found	0	16.7725	68.8101	69.5247	85.1937
chr11	117400127	117400974	2.44532e-18	8.34143e-15	49.5359	44.1122	65.0009	63.9974		Chr1	151506299	151512130	0	0.00226537	83.9624	82.5461	94.6041	89.6316		chr8	70382435	70385009	overlapping	0	12.0536	74.1561	80.2291	86.3911
chr6	88229263	88230049	2.53385e-18	8.61165e-15	50.2336	53.31	66.1082	64.7027		Chr1	151695654	151700129	0	0.00105221	82.81	83.6187	93.8732	89.257		chr7	127296441	127300051	overlapping	0	16.3554	61.2301	54.7202	77.6682
chr1	85966002	85969049	3.98443e-18	1.33454e-14	71.1397	64.677	84.361	77.7769		Chr1	152364149	152368717	2018	0.000225327	80.6542	71.6514	91.1968	84.2563		chr1	89318525	89324109	overlapping	0	21.4042	54.3996	48.3422	75.4799
chr6	83009379	83011328	4.71375e-18	1.57312e-14	66.3971	65.7823	81.3461	71.3509		Chr1	152612970	152615541	0	1.02089e-05	43.9693	46.0516	59.0255	57.6201		chr1	89102853	89105708	overlapping	0	18.5335	59.1752	65.5155	77.5276
chr16	50519436	50520186	5.77348e-18	1.89935e-14	74.4129	68.2225	87.7419	82.7749		Chr1	152780608	152784802	0	0.000683248	81.1174	86.1336	90.5859	90.6434		chr6	52108286	52113263	overlapping	0	22.2775	64.7232	75.3229	86.2305
chr11	68270590	68271300	5.96813e-18	1.94265e-14	74.7581	74.0397	84.8105	87.4503		Chr1	152963525	152968517	0	5.96026e-05	80.2971	90.7888	91.551	90.5758		chr2	32334320	32336497	overlapping	0	11.552	65.9569	69.0233	77.4919
chr14	64182395	64183641	8.53229e-18	2.74826e-14	78.8969	80.6606	92.259	89.2172		Chr1	153128054	153132037	0	0.00039355	81.2724	80.8259	92.9958	84.7893		chr14	60398699	60401463	Not found	0	17.5183	66.2993	78.6967	83.7011
chr14	54370802	54371720	9.15137e-18	2.93743e-14	79.9545	92.2531	91.2225	88.3851		Chr1	153134833	153139829	0	0.000568228	80.2153	82.541	92.2183	85.5483		chr1	160344889	160351990	overlapping	0	17.4818	59.7485	50.3403	77.2785
chr2	165857332	165858175	1.27679e-17	3.98752e-14	47.8831	54.0132	61.9248	51.3647		Chr1	155086240	155089834	2974	7.59412e-06	54.4469	60.4658	71.3192	62.865		chr2	73452403	73455765	overlapping	0	22.9408	55.4388	60.2809	78.6691
chr5	64959543	64960134	1.40521e-17	4.37382e-14	27.5941	23.9376	51.545	46.0893		Chr1	155103267	155109789	3631	5.15303e-06	65.3165	70.1172	81.2205	70.1605		chr11	51941002	51943632	Not found	0	10.9529	74.7182	85.4615	85.6352
chr11	33197296	33197933	1.59845e-17	4.95239e-14	27.4155	30.5325	40.5447	29.7997		Chr1	155152225	155157572	1143	2.34503e-05	82.4053	87.0385	92.9867	89.8001		chr19	4215509	4218453	overlapping	0	12.2174	21.6961	22.167	33.6704
chr18	64931639	64932731	1.75675e-17	5.41331e-14	64.9897	65.6107	78.2114	73.5685		Chr1	155805025	155808300	0	3.31173e-07	76.6649	75.4201	91.7898	83.7795		chr11	100584128	100587885	overlapping	0	11.3204	81.9684	84.3403	93.2842
chr19	6346597	6347150	1.88683e-17	5.79483e-14	69.3019	61.685	80.8896	77.771		Chr1	156597136	156605023	0	0.00142008	80.7631	90.0107	96.7651	82.9551		chr4	149456774	149458960	overlapping	0	15.2324	78.1595	77.4286	93.497
chr1	134718878	134719525	2.09868e-17	6.34014e-14	37.6275	42.6333	50.5452	54.0645		Chr1	156658365	156660933	0	1.6242e-08	59.2707	65.8297	80.5685	71.5056		chr4	32863865	32865428	overlapping	0	18.1506	60.9282	74.8219	79.4005
chr10	83143068	83145130	2.09521e-17	6.34014e-14	63.2473	76.3356	77.3121	83.766		Chr1	156939923	156944496	0	0.00031024	25.6121	27.1806	37.4915	33.5244		chr9	75234037	75237375	overlapping	0	11.3842	82.1735	NaN	93.75
chr4	135053686	135054554	2.20669e-17	6.62317e-14	31.6575	26.8529	46.3454	40.9621		Chr1	156955398	156959725	0	0.00297134	67.3967	78.9335	85.1826	80.8949		chr9	113724442	113727384	Not found	0	20.142	47.8371	57.2854	67.8381
chr1	161396579	161397797	2.22074e-17	6.64374e-14	30.404	30.4485	45.8963	49.9464		Chr1	157443656	157446716	0	0.000510964	52.8834	55.8782	61.8675	69.1366		chr5	130852562	130856856	Not found	0	24.3286	53.6515	65.0315	77.635
chr4	112287551	112289177	2.2517e-17	6.69305e-14	56.8714	58.6617	71.1673	68.1449		Chr1	157942805	157950003	0	0.000383244	81.8933	79.5787	92.5307	90.0337		chr16	30972559	30975545	overlapping	0	18.3673	35.1624	38.4819	53.3742
chr16	32732137	32733188	2.41606e-17	7.15859e-14	66.0852	70.5979	78.4126	81.6701		Chr1	158231003	158243494	1775	0.00309473	77.8122	79.9109	89.5344	NaN		chr15	64095608	64100309	overlapping	0	14.7217	78.5882	78.3666	93.0189
chr18	30267745	30268360	2.58504e-17	7.63479e-14	51.7845	57.3618	75.5545	62.5216		Chr1	158665364	158671231	0	0.000698534	80.0259	NaN	90.026	81.535		chr18	37807579	37808753	overlapping	0	16.378	17.6695	23.6847	34.3897
chr14	122013136	122014076	3.0679e-17	9.03204e-14	39.4169	34.498	54.6824	54.0033		Chr1	159059361	159068060	0	0.000178023	78.4559	76.0134	91.8768	89.577		chr2	172481152	172484315	Not found	0	14.5495	69.225	68.2977	83.8011
chr15	85968312	85969015	3.21828e-17	9.4447e-14	83.4884	87.8798	93.8554	89.7847		Chr1	159458075	159464908	0	1.69588e-05	69.258	82.143	86.8385	87.2159		chr4	95074133	95076423	overlapping	0	13.323	73.3117	56.1862	86.4744
chr10	21047094	21049115	3.37905e-17	9.88513e-14	36.3451	35.4609	58.6891	51.5371		Chr1	161377908	161384450	0	0.000269863	68.854	72.4156	87.9007	89.0516		chr11	51631405	51635485	overlapping	0	17.9422	58.5335	63.8532	76.6534
chr17	45812264	45813268	3.40892e-17	9.94106e-14	69.2002	78.2691	83.7362	81.2476		Chr1	161395790	161399229	0	5.18941e-10	28.1203	26.9666	46.6469	34.7541		chr11	117826954	117829915	overlapping	0	17.0356	49.3536	49.8936	66.3901
chr10	74631648	74633971	3.53329e-17	1.02673e-13	72.6786	71.9569	83.4072	84.8043		Chr1	161748855	161752418	1210	4.1312e-05	75.6797	73.9827	91.6304	83.2958		chr15	98606866	98609177	overlapping	0	14.44	23.0552	30.9761	37.6407
chr1	35889995	35890635	3.63315e-17	1.04956e-13	41.6327	35.6998	54.706	53.0248		Chr1	161913552	161917130	0	0.000719658	78.141	86.7754	88.7831	85.2259		chr17	80761152	80764114	Not found	0	24.9422	57.6337	65.2509	82.1186
chr10	81411451	81412196	3.8254e-17	1.09824e-13	65.7622	71.1205	76.0848	75.1218		Chr1	162010071	162012237	0	2.4791e-05	79.4841	80.2221	91.7796	90.7669		chr14	30654393	30658753	overlapping	0	15.9201	36.1327	29.6066	51.8784
chr18	30267395	30267744	4.05692e-17	1.1611e-13	59.6953	73.9194	73.4015	74.649		Chr1	162161934	162168492	0	0.000952975	56.2676	72.0917	71.5922	78.4818		chr10	20266079	20268648	overlapping	0	17.3016	77.6497	93.4954	95.0086
chr4	134998029	134999081	4.07896e-17	1.1638e-13	54.6498	50.4743	73.7384	69.6947		Chr1	162289627	162296253	0	0.000842777	73.1982	78.4683	91.006	91.3696		chr2	144212042	144215893	downstream	4052	23.3709	57.8961	54.6285	81.7728
chr6	91705760	91706667	4.40102e-17	1.24799e-13	51.5886	50.9544	67.4355	66.8146		Chr1	164759656	164770537	0	0.000512797	84.3018	96.73	95.0491	91.7491		chr11	70590646	70596303	overlapping	0	17.825	66.2223	48.0276	83.8343
chr1	170392394	170393999	4.48606e-17	1.2605e-13	73.1265	81.8623	87.3847	82.4199		Chr1	165278080	165281811	0	9.95433e-06	41.6104	42.2629	59.2718	47.5347		chr14	75781937	75786440	overlapping	0	18.1895	69.6598	85.4246	86.9279
chr10	127590361	127591390	4.515e-17	1.26317e-13	67.2677	70.2818	82.8403	79.6192		Chr1	165634709	165636811	171	5.29561e-07	47.3939	51.25	63.0211	41.4732		chr5	113825239	113827948	overlapping	0	12.4809	68.9691	71.7549	81.457
chr18	53346505	53347339	4.58932e-17	1.27786e-13	63.456	76.3659	81.9103	81.5686		Chr1	165994562	166001233	0	0.000214985	52.0934	52.9115	73.0384	46.1887		chr1	153386107	153394293	Not found	0	22.1634	58.2387	62.1681	80.0249
chr19	4188580	4189498	5.04245e-17	1.39563e-13	29.0653	32.2813	41.2919	41.7831		Chr1	166137503	166140365	0	7.2334e-14	47.6422	55.28	65.5632	66.8104		chr5	147389579	147392972	overlapping	0	22.712	62.58	58.645	84.3732
chr13	73487383	73488969	5.38917e-17	1.48271e-13	61.438	53.2322	74.1961	64.6864		Chr1	166309402	166312294	0	4.69843e-07	40.785	46.8868	50.6128	49.7082		chr9	61318589	61322866	Not found	0	14.0148	56.1145	50.5394	70.2982
chr7	68131226	68132538	6.09687e-17	1.6675e-13	76.2432	73.9691	89.3023	81.7307		Chr1	166903729	166908491	0	0.00131316	76.3509	83.5643	91.175	85.7801		chr1	105880083	105882557	Not found	0	11.9201	33.3906	28.8249	45.3334
chr1	88621065	88623255	6.29228e-17	1.71586e-13	64.9691	58.8153	81.3529	78.0334		Chr1	166940458	166946346	0	2.10929e-05	71.3764	76.4601	88.8906	83.0452		chr6	52171864	52172811	overlapping	0	22.5044	75.554	97.1332	98.1745
chr5	150600587	150601330	6.64807e-17	1.80755e-13	14.2428	18.5254	28.0923	34.7453		Chr1	166946347	166951242	0	4.90437e-06	58.9233	52.8971	75.0376	71.1503		chr15	67045506	67049708	upstream	4682	16.1662	55.4852	59.4754	71.7967
chr10	21559010	21560060	6.92057e-17	1.87064e-13	52.8801	52.8602	66.4881	66.8554		Chr1	167253052	167255738	0	1.73489e-06	83.4236	89.5132	93.969	92.3079		chr14	50925169	50926726	overlapping	0	13.1387	9.79765	11.9529	22.8306
chr9	63294060	63295239	7.43043e-17	2.0026e-13	17.934	27.084	35.4825	42.6899		Chr1	167456746	167463188	0	0.00134742	83.4203	90.6686	95.9989	96.0689		chr4	155841769	155843906	overlapping	0	10.3684	67.48	57.182	77.8242
chr10	54038409	54039954	7.47054e-17	2.00756e-13	59.0884	69.7971	78.3172	77.5103		Chr1	167645029	167648639	0	0.00105472	51.0634	50.33	62.5129	54.2537		chr14	61741843	61747678	Not found	0	15.2542	74.1146	78.5025	89.2811
chr8	84861181	84862122	7.57438e-17	2.02956e-13	56.8411	56.2701	67.166	65.2463		Chr1	168642314	168658086	0	0.000145298	80.716	89.0202	92.5354	92.381		chr13	58035810	58039928	overlapping	0	17.5452	73.7288	78.2778	91.0805
chr14	55826478	55826779	8.87889e-17	2.3586e-13	45.4966	51.4841	56.8223	61.4186		Chr1	169018444	169029018	0	0.00096155	76.0555	NaN	89.3168	NaN		chr4	101301396	101305211	overlapping	0	16.8683	66.2516	72.9581	82.8447
chr9	21308945	21309716	9.38372e-17	2.48556e-13	50.4486	50.3111	63.435	60.7881		Chr1	170476923	170481107	0	0.00286906	43.2923	45.4964	57.9557	57.6974		chr2	166178433	166182141	Not found	0	15.8701	72.4434	69.2405	88.1209
chr18	56458873	56459529	9.61883e-17	2.54056e-13	40.2857	35.1431	51.4314	50.1001		Chr1	170605784	170611295	0	0.00252448	60.2148	64.6045	74.5092	66.7089		chr17	86966224	86970015	overlapping	0	19.9285	51.7789	49.4191	71.9419
chr10	76354897	76355942	1.07291e-16	2.816e-13	61.4739	53.4768	72.5971	73.4347		Chr1	170902864	170907406	0	0.000237935	58.7525	68.5237	70.0685	74.2549		chr11	5174721	5177983	Not found	0	12.7507	73.0603	83.6561	85.7774
chr18	69576312	69576971	1.10553e-16	2.88698e-13	61.4635	59.9386	79.2339	78.0769		Chr1	171029595	171033272	0	0.000544534	46.477	50.3841	58.3592	51.1387		chr1	191277084	191280597	overlapping	0	17.3599	72.8074	79.7984	90.0307
chr11	101177565	101178280	1.15634e-16	3.00269e-13	56.8011	61.2136	66.8278	64.3772		Chr1	171159829	171161425	0	0.000379811	34.7562	38.2916	45.6327	36.4363		chr4	130166116	130167701	overlapping	0	10.6203	77.0665	77.2198	87.6722
chr11	86098788	86101080	1.22154e-16	3.16311e-13	39.0709	52.578	53.5664	58.8359		Chr1	171187180	171190022	0	0.000362142	60.0879	59.3057	75.3247	56.0768		chr15	97372190	97374863	overlapping	0	24.3828	45.9432	44.1544	70.4094
chr1	90591355	90592727	1.29883e-16	3.33522e-13	57.1917	49.0368	73.5451	69.8424		Chr1	171915318	171918921	0	0.000370852	46.2728	54.4137	65.644	61.8548		chr16	91359033	91363054	Not found	0	16.4603	68.5023	53.7519	84.9773
chr18	62178865	62179390	1.31314e-16	3.36262e-13	39.2982	47.0152	50.5492	63.1176		Chr1	172333471	172338346	2864	9.73761e-05	58.902	62.7538	70.7657	66.3134		chr7	85753343	85769690	overlapping	0	12.5923	75.6545	91.1555	88.4148
chr5	92856390	92857315	1.37409e-16	3.50898e-13	59.0923	66.805	75.6971	75.2175		Chr1	172404060	172407281	0	2.96172e-08	80.165	86.1481	91.8907	86.3601		chr5	140650928	140654631	downstream	1897	13.697	72.4859	89.5114	86.134
chr15	101377711	101379119	1.42861e-16	3.63816e-13	53.6286	55.3894	67.9783	60.8799		Chr1	176817957	176824264	0	4.1625e-05	70.534	77.7702	80.3486	73.8319		chr19	10949637	10956471	downstream	371	18.2604	67.0133	81.8172	85.199
chr11	46308662	46309497	1.44261e-16	3.66373e-13	64.1876	73.9428	75.0714	80.5536		Chr1	176982972	176986568	0	0.000463228	62.1852	74.8511	73.2413	80.8451		chr4	130900796	130904659	Not found	0	15.4032	54.5053	63.315	69.5992
chr7	66124781	66125700	1.49605e-16	3.77868e-13	38.7854	32.6257	51.9287	45.6033		Chr1	178400171	178404373	1712	1.39241e-06	81.7154	83.8412	93.2559	91.6556		chr11	118493124	118496195	overlapping	0	12.0306	73.8458	66.6183	85.8494
chr13	37666629	37667137	1.53082e-16	3.85597e-13	12.6249	13.1323	23.4558	15.8717		Chr1	179631950	179636210	4472	5.74879e-05	71.7197	86.6842	85.7163	81.4923		chr9	108567740	108569127	overlapping	0	11.2065	20.111	12.4923	31.1693
chr5	113869274	113870235	2.02235e-16	4.97212e-13	42.0883	46.7941	59.0315	57.2719		Chr1	179665021	179668069	141	2.60047e-15	25.9311	34.2441	37.7077	30.6892		chr10	96200765	96202466	Not found	0	17.7056	58.6426	54.7439	76.2487
chr18	82825726	82826753	2.05244e-16	5.03272e-13	44.2242	43.8105	62.7287	55.4248		Chr1	180332467	180333546	0	2.69159e-14	55.9446	58.7588	68.9359	73.6306		chr19	47507405	47509702	overlapping	0	15.6551	34.7312	33.8935	50.5248
chr17	26621269	26622388	2.10952e-16	5.15901e-13	60.2226	77.0044	72.2628	77.2097		Chr1	180356003	180358872	0	0.00155034	56.581	69.6637	71.5959	69.243		chr11	79867922	79870944	overlapping	0	11.5564	76.7823	78.6509	88.3186
chr19	37794877	37795895	2.78912e-16	6.74962e-13	59.9637	61.8494	74.9381	76.0426		Chr1	180363061	180365385	0	3.25614e-08	24.4966	20.4811	41.6051	27.557		chr9	37415031	37418341	overlapping	0	11.9876	67.8157	71.7679	79.878
chr8	35677463	35678895	3.1277e-16	7.52954e-13	71.0627	69.7245	84.9078	77.3016		Chr1	180400643	180403695	0	0.000267782	69.6983	76.8709	82.5255	81.3613		chr18	74822675	74825321	Not found	0	19.5144	51.0349	54.3307	70.3191
chr4	134654685	134655413	3.18407e-16	7.64534e-13	59.403	62.79	72.8798	71.3817		Chr1	180552789	180558361	0	0.000413307	79.8331	91.7733	91.2893	87.5633		chr2	153935769	153940873	overlapping	0	16.5193	62.1179	69.0631	78.4219
chr15	82198989	82199767	3.29033e-16	7.88002e-13	34.2035	37.2018	46.9447	49.9188		Chr1	180726438	180729515	0	0.000423712	23.2123	17.4181	37.0176	16.3811		chr5	75221097	75223412	Not found	0	18.04	72.7891	80.1524	90.9043
chr7	99125791	99127172	3.40991e-16	8.12429e-13	74.8695	81.0206	90.0625	87.3491		Chr1	180765084	180768375	0	3.18857e-05	38.6984	46.4827	56.1108	46.4083		chr13	113606403	113609468	overlapping	0	13.4442	78.2414	74.8886	91.4902
chr3	89870917	89872365	3.64609e-16	8.64247e-13	52.8498	47.4764	63.5188	61.1976		Chr1	180911927	180915819	3839	0.00221981	69.0517	69.1404	80.0516	78.02		chr3	131217484	131219191	overlapping	0	15.4034	75.9895	75.0944	91.2782
chr17	29711114	29711918	3.84401e-16	9.0883e-13	67.7261	60.0808	79.3608	67.6634		Chr1	181300021	181302810	0	0.00216745	82.871	90.2323	94.7095	86.9955		chr14	20220302	20224792	overlapping	0	16.2533	65.8929	75.1781	82.188
chr1	43554317	43554638	3.95481e-16	9.30267e-13	82.8749	84.0061	93.563	91.9459		Chr1	181310256	181314212	0	0.000201791	67.8314	79.8367	78.7282	81.6972		chr11	75416091	75420568	overlapping	0	12.7635	59.6752	63.1427	72.4713
chr15	81837104	81839148	4.04279e-16	9.48548e-13	39.7315	46.1291	53.4016	57.0831		Chr1	181372605	181376485	0	0.000151592	50.9709	52.9879	66.2617	61.295		chr14	50974480	50978869	overlapping	0	19.0593	60.8579	69.9583	80.0017
chr19	23911967	23912886	4.61464e-16	1.07454e-12	39.9157	41.3027	58.0979	57.5709		Chr1	181398863	181403100	0	0.000298042	77.8415	78.7369	90.6548	89.4415		chr10	44381937	44384799	Not found	0	18.3928	69.0031	81.5408	86.6881
chr2	73494582	73496139	4.9867e-16	1.15246e-12	54.9198	53.5452	71.1004	72.5076		Chr1	181808814	181813144	0	0.000306143	84.6303	89.6354	95.8586	89.2712		chr8	120395932	120399176	overlapping	0	11.8706	67.913	61.9184	79.5981
chr4	105181065	105182065	5.14241e-16	1.18041e-12	49.9637	57.8602	68.1764	65.017		Chr1	182510325	182513247	0	9.31605e-05	81.6047	84.8657	92.4151	87.6593		chr7	58728987	58734228	overlapping	0	23.672	45.3782	39.8553	69.4306
chr17	28298688	28299045	5.14592e-16	1.18041e-12	78.572	87.4663	89.0565	90.984		Chr1	182562020	182564424	583	0.00062202	53.2849	50.8894	67.4662	64.9244		chr7	128380415	128383429	overlapping	0	14.7539	56.3848	62.0374	71.3374
chr18	65687120	65687511	6.88589e-16	1.55257e-12	62.3444	67.1938	77.6855	78.6369		Chr1	182969481	182973550	0	0.000170857	86.3896	86.065	97.943	85.3937		chr6	121128030	121130079	overlapping	0	15.2901	42.4976	50.4361	57.8142
chr6	90623879	90625033	7.98098e-16	1.78641e-12	65.4957	64.3967	78.2617	70.9461		Chr1	183249816	183253017	0	0.0029261	82.3764	87.6536	94.1161	85.8073		chr5	135761725	135766134	overlapping	0	11.335	77.416	79.0163	88.589
chr7	19467717	19468502	8.9105e-16	1.97533e-12	57.6267	54.7312	68.8152	65.7167		Chr1	183431879	183436240	0	7.37459e-06	73.215	80.6468	84.8945	84.0887		chr15	73480154	73484608	Not found	0	12.295	81.8694	88.6898	94.1256
chr15	103300255	103301024	9.26578e-16	2.04429e-12	39.2459	45.1731	56.0492	59.7759		Chr1	183763668	183769373	0	0.000264589	67.3542	83.6693	88.1743	NaN		chr10	95771641	95774670	overlapping	0	12.9309	69.6098	69.0773	82.3211
chr3	127123212	127124364	1.00046e-15	2.19681e-12	61.9981	61.4442	76.6486	78.1447		Chr1	184662592	184665782	0	0.00131523	65.0063	74.2812	87.3499	90.1279		chr18	15194649	15198753	overlapping	0	27.6967	55.9432	54.3423	83.7963
chr12	25218454	25219545	1.02943e-15	2.25037e-12	39.1158	38.5023	50.2444	57.8734		Chr1	185635364	185640266	0	0.00221984	84.3679	92.9091	94.9621	92.9266		chr15	25901969	25904927	overlapping	0	15.8939	65.9436	59.888	82.1322
chr16	4921604	4923276	1.05279e-15	2.29537e-12	82.7164	86.3832	93.0551	90.7078		Chr1	186422687	186426516	0	0.000387582	84.4803	90.2579	95.43	93.2871		chr8	3308717	3316304	Not found	0	16.227	72.8261	81.5729	89.3229
chr16	22118891	22119693	1.11302e-15	2.40962e-12	41.8424	34.4233	64.5535	65.698		Chr1	186552780	186556801	0	1.01064e-05	70.6138	62.0997	86.3841	82.5458		chr4	125608644	125612819	overlapping	0	18.1458	66.4647	66.2926	83.9303
chr5	113288300	113288803	1.15113e-15	2.48631e-12	42.6501	45.3065	56.1897	52.9118		Chr1	187282652	187286256	0	0.000451395	75.3188	79.5788	84.8277	81.6868		chr16	31883625	31885368	overlapping	0	10.6886	71.7773	69.1786	82.4982
chr5	24993969	24995288	1.16577e-15	2.51206e-12	17.1856	19.5227	34.2033	35.6673		Chr1	188104125	188108196	0	0.000347733	78.6403	88.0634	91.9142	78.6423		chr12	84188511	84190838	overlapping	0	12.2602	64.5208	63.279	76.7214
chr4	46522842	46524290	1.20474e-15	2.58399e-12	76.6076	79.4562	88.9454	85.4842		Chr1	189080950	189088346	1246	0.00182496	45.121	59.0727	57.2438	55.4261		chr2	101773200	101776538	overlapping	0	11.5966	83.9799	91.3925	95.5053
chr5	113309575	113310304	1.21435e-15	2.59857e-12	20.9061	25.1225	35.4592	40.6882		Chr1	189208837	189210723	0	7.94628e-06	74.8656	71.9573	91.4849	79.0879		chr13	9182025	9185059	Not found	0	10.764	76.2139	84.9218	87.3234
chr11	113405896	113406804	1.22843e-15	2.62263e-12	73.1682	81.8665	86.518	88.6557		Chr1	189865415	189867906	0	1.96524e-10	33.7138	36.405	51.6714	42.5317		chr12	8845302	8848842	Not found	0	20.2974	54.8009	58.9555	74.9674
chr2	167826204	167826910	1.25512e-15	2.67344e-12	64.4931	67.5846	77.645	78.9645		Chr1	190305356	190309862	0	1.50276e-05	80.7797	85.2736	93.7543	83.8445		chr16	76430934	76433656	overlapping	0	16.0349	73.0202	85.316	88.6742
chr19	14425561	14426662	1.30772e-15	2.77906e-12	75.3751	83.3719	91.3305	87.2307		Chr1	191402833	191406827	0	5.08621e-08	61.292	66.6123	72.1017	80.5336		chr2	27039800	27043268	overlapping	0	11.6657	72.4859	80.4277	84.1105
chr6	88770522	88771456	1.39422e-15	2.9561e-12	44.7227	45.4962	57.3564	57.1739		Chr1	192068673	192071839	0	9.54758e-05	37.5647	48.8394	58.2754	53.9943		chr1	184310239	184317927	Not found	0	11.8672	77.7793	81.9341	89.6527
chr6	39057895	39059435	1.45536e-15	3.06464e-12	56.3769	56.3516	68.1999	70.3908		Chr1	192301049	192311805	0	2.88944e-06	72.2907	80.3476	84.1142	81.8741		chr5	100217710	100221193	overlapping	0	20.6231	70.4708	83.5582	91.445
chr4	130173203	130174036	1.51818e-15	3.18244e-12	70.9594	71.7675	81.845	83.3506		Chr1	192736033	192739708	0	8.36895e-06	54.2443	63.2444	67.0997	60.2668		chr11	5499519	5503595	overlapping	0	15.7944	51.5129	44.0038	67.2182
chr14	73118914	73120537	1.63324e-15	3.40816e-12	47.83	46.604	59.2437	60.3569		Chr1	193084821	193089071	2033	0.00139756	80.639	79.38	91.4091	87.4764		chr4	140034807	140037151	overlapping	0	16.525	61.8341	72.0735	78.4717
chr15	84210549	84211105	1.68024e-15	3.49834e-12	31.3728	31.3147	41.4851	36.5937		Chr1	193336130	193339551	0	4.78283e-06	33.4541	44.1846	48.9845	55.5962		chr6	55325889	55329066	Not found	0	14.3617	75.2221	87.1828	89.3961
chr14	63539750	63542308	1.81476e-15	3.76148e-12	60.7163	91.8997	83.9725	82.8844		Chr1	193362443	193368332	0	0.00286264	74.2369	84.1059	84.2141	85.3021		chr17	6740581	6742655	overlapping	0	12.2805	57.2341	70.631	69.3413
chr15	78583382	78584919	1.9097e-15	3.94059e-12	71.8225	74.1374	83.1445	78.592		Chr1	193373994	193381024	3696	0.000565275	71.5367	75.1328	84.6466	82.9753		chr4	141248217	141249488	overlapping	0	10.8326	27.0129	24.6015	38.1398
chr4	118255588	118256487	1.97479e-15	4.06582e-12	59.7492	69.1803	71.7916	72.5046		Chr1	193519598	193528235	0	0.000154861	85.7267	80.7197	96.0267	87.0218		chr15	79640195	79642309	overlapping	0	12.174	68.39	72.8878	80.5541
chr17	83916819	83918178	2.06778e-15	4.22904e-12	45.7035	39.2786	60.2006	50.3955		Chr1	194199588	194209183	3004	0.000420888	78.0247	74.9716	87.3808	80.789		chr15	54919134	54921352	overlapping	0	14.9745	12.2715	14.1991	27.3556
chr6	97478286	97479687	2.14583e-15	4.36933e-12	58.4915	60.3391	71.5123	70.9986		Chr1	194928669	194938915	0	0.000460315	38.1239	34.4421	49.2152	47.6805		chr8	117300272	117302333	overlapping	0	13.7982	59.484	57.7378	73.1451
chr16	24217991	24219420	2.15979e-15	4.38808e-12	55.1988	53.2878	70.0415	61.7728		Chr2	3718674	3723870	0	0.00198925	63.8904	62.5635	76.8789	67.5381		chr13	67839758	67845198	overlapping	0	26.0969	42.0859	64.1238	67.511
chr6	54069046	54071518	2.75885e-15	5.53224e-12	62.2451	62.718	74.4169	74.4688		Chr2	3750314	3754568	0	0.000822	40.953	49.2363	51.6601	50.4154		chr15	77733482	77736718	overlapping	0	10.6408	78.5247	85.0835	89.139
chr2	91138651	91139162	3.06576e-15	6.12112e-12	68.4004	65.9383	81.5304	80.5058		Chr2	4317586	4326394	0	0.00127427	76.7805	82.0216	87.312	81.6443		chr1	156518402	156522219	downstream	1793	12.5288	81.7039	78.3743	93.756
chr14	64231046	64232952	3.17624e-15	6.32805e-12	71.4523	94.523	83.9025	75.9766		Chr2	4701148	4706296	532	1.92928e-06	79.8512	86.6245	93.6488	82.522		chr4	43693864	43697102	overlapping	0	14.6212	70.5444	73.4648	85.1346
chr17	46009934	46011536	3.22539e-15	6.41215e-12	75.9585	79.1422	87.2786	86.1106		Chr2	5641849	5645481	0	2.79914e-05	66.871	76.9279	82.3886	74.428		chr9	69455553	69459473	overlapping	0	13.0391	74.1581	77.4151	86.8761
chr13	113574057	113574815	3.59524e-15	7.08647e-12	74.0797	72.5063	85.6272	81.8995		Chr2	5802393	5808656	0	0.000357449	73.539	73.232	89.1353	80.4356		chr15	79208897	79211223	overlapping	0	11.8446	55.9478	61.0996	68.0948
chr17	35017756	35018778	3.68781e-15	7.22273e-12	59.3665	62.7635	69.4264	73.5759		Chr2	6345629	6350541	0	9.87562e-05	76.1559	82.7825	87.4034	89.4324		chr1	131254541	131258184	overlapping	0	10.6006	82.7706	87.6284	93.2863
chr13	9387729	9388508	4.00129e-15	7.82012e-12	61.4995	72.5956	73.1734	77.756		Chr2	7198183	7208107	0	0.000582288	80.0022	84.3189	91.6176	89.9702		chr1	86313746	86319009	downstream	4258	16.5053	62.6684	52.4326	78.8642
chr19	41328334	41329220	4.79834e-15	9.24111e-12	63.3165	55.2384	79.2362	76.7025		Chr2	10295543	10298438	0	0.00208827	60.6929	58.7307	72.3481	53.4485		chr4	120161471	120163470	overlapping	0	12.0891	41.6447	44.9968	53.6107
chr13	113869973	113870890	5.52068e-15	1.05227e-11	18.2413	22.4661	29.4533	28.2461		Chr2	10312040	10316070	0	2.94185e-08	28.2959	42.3051	54.5545	54.9132		chr7	140986937	140990632	upstream	1948	13.2701	33.7656	30.5169	46.9974
chr15	41596474	41598955	6.20059e-15	1.17459e-11	67.3831	75.6186	87.3744	74.8327		Chr2	10326511	10331878	0	0.002693	82.5931	88.4148	94.3206	92.1465		chr6	87873916	87879145	Not found	0	16.652	75.6213	82.2898	91.8902
chr12	70267808	70268383	6.58821e-15	1.24293e-11	76.9107	75.7293	89.8083	87.1288		Chr2	11332452	11336414	0	3.61764e-05	23.5057	34.0731	42.1776	37.2527		chr7	44901012	44903527	overlapping	0	11.7832	48.8643	50.8114	60.6541
chr4	130276439	130277679	7.10352e-15	1.33199e-11	57.1907	50.298	67.313	67.6862		Chr2	11428992	11433732	0	0.00233215	68.4735	74.5528	83.236	82.5481		chr17	24220572	24223091	overlapping	0	17.2002	19.7701	26.1421	37.1922
chr4	126147592	126148072	7.1969e-15	1.34405e-11	44.2532	47.1531	55.2397	55.9437		Chr2	11535734	11543087	0	0.000247354	56.0039	62.5224	69.0676	66.2742		chr4	45947853	45951958	overlapping	0	12.8692	71.6806	78.6509	84.7235
chr10	121293007	121294406	7.71411e-15	1.43773e-11	49.9389	55.969	66.6733	64.0156		Chr2	13544492	13547817	0	3.24557e-07	13.2688	17.9198	24.4867	23.5935		chr2	35608093	35611447	overlapping	0	12.7176	65.7385	61.6388	78.7229
chr4	143017939	143018973	8.27717e-15	1.5334e-11	43.1831	47.9365	58.0278	52.7291		Chr2	17119586	17136948	0	8.01081e-05	79.712	85.0666	90.2077	83.7807		chr16	92871406	92875687	overlapping	0	13.6335	77.6722	80.6498	90.8039
chr11	52918612	52919981	8.26631e-15	1.5334e-11	53.1143	50.6938	67.2671	66.4019		Chr2	17943787	17950935	0	0.00010922	57.8001	66.7182	73.8111	83.1505		chr9	25487907	25491480	overlapping	0	18.7053	55.9912	78.1743	74.9958
chr5	134437575	134438151	8.57092e-15	1.58204e-11	64.1599	63.2912	74.4312	74.4895		Chr2	19001486	19006012	1682	0.00108518	56.5543	52.8574	71.095	57.1351		chr14	79274325	79278866	Not found	0	15.8326	74.0338	82.4237	89.6427
chr5	111228280	111229200	9.12969e-15	1.67974e-11	54.5806	51.4177	68.8631	58.7547		Chr2	19293144	19300815	0	0.00240405	81.6559	80.3102	93.3623	84.7575		chr5	121517117	121521124	overlapping	0	14.6364	68.5784	75.495	83.0865
chr11	75859917	75860874	9.13976e-15	1.67974e-11	75.209	80.7032	87.0865	85.4016		Chr2	21269179	21274697	0	0.000111152	60.8857	75.9211	74.408	64.6678		chr9	69502066	69505633	Not found	0	17.8414	72.6624	70.9167	90.5
chr4	32580080	32581090	9.21249e-15	1.68974e-11	70.8789	75.9733	81.5557	82.0571		Chr2	23602356	23619469	0	0.00061456	72.9282	78.6377	88.1886	84.3129		chr17	84157333	84159739	downstream	893	10.4221	78.0868	78.2792	88.3683
chr15	38574293	38575905	9.46295e-15	1.73225e-11	51.7083	51.9174	69.3614	65.0852		Chr2	24679023	24679619	0	4.47952e-05	21.994	31.5961	35.4762	33.1721		chr2	166467901	166471873	Not found	0	21.2379	67.4279	70.4307	88.2936
chr13	72366021	72366581	9.68411e-15	1.76574e-11	23.6229	27.3258	35.5887	34.6497		Chr2	25181850	25184633	0	0.0018628	28.318	32.3687	46.4979	39.6034		chr5	121113200	121116990	Not found	0	12.6907	80.5399	86.5222	93.1554
chr7	25709514	25710470	1.01534e-14	1.84403e-11	32.0725	37.6966	42.2287	44.9353		Chr2	25184634	25186019	1295	8.38113e-05	22.3224	24.86	35.5777	26.7951		chr2	73312738	73314794	overlapping	0	16.7405	14.2025	8.2586	31.1237
chr3	130172826	130174335	1.12347e-14	2.02057e-11	58.937	71.2891	76.5745	73.4371		Chr2	25300607	25305156	0	0.000369926	38.1116	47.2397	56.3789	50.2655		chr6	143135131	143138069	overlapping	0	12.2774	82.987	90.7345	95.0045
chr8	119435648	119436642	1.12187e-14	2.02057e-11	66.772	71.7164	77.4688	74.2709		Chr2	25436874	25438306	0	1.29241e-06	82.7545	89.4542	94.6517	93.0992		chr2	166549710	166552094	Not found	0	11.026	76.9405	80.8798	88.1628
chr10	120697934	120699232	1.1337e-14	2.035e-11	68.9702	73.2839	82.96	86.4005		Chr2	25851877	25857319	4629	3.02368e-05	53.291	59.5741	66.2928	65.718		chr15	97665937	97668178	Not found	0	21.0045	71.1101	85.529	91.8678
chr17	45119965	45120801	1.17741e-14	2.10529e-11	46.235	47.8764	74.428	80.3687		Chr2	26151671	26156951	0	0.00269478	58.1986	64.3376	68.8916	65.6137		chr12	32890072	32894036	Not found	0	18.2703	63.9472	59.4312	82.0011
chr18	82545511	82546219	1.36782e-14	2.43164e-11	77.1286	88.5581	87.3651	85.2155		Chr2	26550082	26554185	4440	2.64842e-05	55.4163	60.8554	68.7308	68.7876		chr17	28347945	28350045	overlapping	0	10.8017	58.7269	51.6774	69.545
chr6	144409945	144410933	1.37543e-14	2.44048e-11	60.8247	62.9031	77.8758	73.8666		Chr2	26788283	26802087	0	8.24634e-05	64.326	74.7756	88.4619	80.7817		chr2	170348272	170351043	overlapping	0	17.372	57.834	53.0837	75.2402
chr17	31738509	31739722	1.53495e-14	2.70794e-11	74.5436	68.4541	86.7346	85.5325		Chr2	27505457	27510176	0	0.000486678	73.6931	81.0124	85.7327	83.1867		chr19	47504297	47507404	overlapping	0	16.0411	79.758	84.0059	95.3309
chr2	173701574	173702928	1.55814e-14	2.74361e-11	55.9437	61.8967	76.7549	76.841		Chr2	27920380	27924206	0	0.000599404	73.1986	77.1956	83.0359	72.4304		chr13	55879997	55883149	overlapping	0	12.0304	81.3688	86.8848	93.5453
chr10	42852555	42852955	1.60426e-14	2.81944e-11	72.4594	74.5759	92.6843	85.7745		Chr2	28921382	28925853	1096	0.000230673	55.3017	62.9027	70.2669	63.4882		chr3	85171868	85174757	overlapping	0	26.3222	36.1144	50.1621	61.8322
chr3	121369384	121370537	1.65945e-14	2.90539e-11	37.7177	39.1745	54.4632	55.6778		Chr2	29602465	29606176	0	4.30739e-05	73.7516	76.8746	84.8765	82.7619		chr9	118340775	118343640	Not found	0	20.8171	64.4622	76.6696	84.5435
chr11	98019597	98020258	1.65898e-14	2.90539e-11	55.5223	61.3144	67.496	67.6528		Chr2	29747698	29751119	0	2.99336e-05	53.5974	51.0701	68.3592	56.9107		chr4	118256435	118258610	overlapping	0	12.6112	75.8511	73.2288	88.2383
chr13	30263460	30264675	1.74559e-14	3.03322e-11	47.2308	48.3424	61.4829	60.7561		Chr2	30693618	30698587	4408	6.1167e-05	64.1591	72.6332	76.7377	60.2803		chr1	191487194	191491695	overlapping	0	12.2544	82.2634	88.9952	94.5747
chr9	106381292	106382267	1.87946e-14	3.25973e-11	49.9839	58.9468	64.4121	80.0024		Chr2	30792426	30794703	66	0.00277319	38.8722	42.7041	52.0252	47.4739		chr11	69847941	69850256	overlapping	0	10.6428	71.2176	69.206	81.8927
chr8	114815160	114816697	1.90229e-14	3.28699e-11	36.0275	36.1461	51.5459	56.4982		Chr2	30849443	30852872	0	0.000628419	75.357	80.9697	85.3312	82.7549		chr8	22935511	22939257	overlapping	0	14.7116	80.2232	91.1381	94.7824
chr11	90358303	90359062	1.97977e-14	3.40812e-11	69.6197	77.5167	81.611	82.3833		Chr2	30859889	30863867	0	1.07206e-07	76.7688	80.0824	90.6348	87.1858		chr9	114503824	114507524	overlapping	0	17.2533	70.7791	70.6926	88.4662
chr6	51732108	51733024	2.01519e-14	3.45623e-11	66.9042	69.8746	80.5081	77.0038		Chr2	31147211	31152004	0	6.43717e-06	74.9985	82.4877	95.3444	85.2028		chr9	119940069	119941894	overlapping	0	10.499	78.1981	85.7242	88.3891
chr15	57972458	57973173	2.01459e-14	3.45623e-11	73.3169	59.3897	87.967	88.355		Chr2	31456238	31459363	0	0.000886355	62.1306	63.8146	72.7906	70.2832		chr7	18939197	18943416	overlapping	0	14.1437	75.4919	85.2277	89.4193
chr5	139059577	139061001	2.09641e-14	3.58223e-11	40.821	35.2509	54.325	44.0685		Chr2	32062520	32065225	0	2.57332e-05	33.4306	42.4656	49.6873	48.0155		chr11	3704723	3705804	overlapping	0	10.1336	55.8684	60.9005	65.9322
chr6	91400083	91400981	2.23419e-14	3.79661e-11	37.5557	47.1576	53.1568	56.4376		Chr2	32092079	32095990	0	3.23994e-08	55.3594	66.6801	71.346	71.5576		chr1	155005825	155009608	upstream	1724	22.5939	51.2582	59.1353	73.1309
chr8	34847057	34848700	2.40486e-14	4.07914e-11	72.5811	73.3508	86.1114	85.8463		Chr2	32512818	32516873	0	0.00146306	59.9898	63.8488	71.6915	67.1016		chr12	73564878	73568144	Not found	0	24.2854	43.0107	54.3892	67.3491
chr11	117569351	117570518	2.45521e-14	4.15691e-11	61.8144	62.8229	72.0029	80.7263		Chr2	32538662	32543505	0	0.000273772	65.6887	69.6917	79.0967	78.1238		chr1	91530303	91534280	upstream	996	17.1862	76.3652	86.7305	93.6573
chr9	44581399	44582676	2.53435e-14	4.28306e-11	55.9595	57.2769	71.9553	75.1279		Chr2	32553647	32557181	0	1.66535e-07	48.0967	66.0641	72.8913	68.6809		chr16	33834261	33838101	overlapping	0	14.7207	51.9479	56.8786	66.7803
chr17	27224154	27225252	2.55407e-14	4.30851e-11	58.8201	62.8666	75.5068	71.1523		Chr2	32776135	32777960	0	1.76885e-09	60.5442	59.9696	72.5846	66.8602		chr6	53369845	53375712	overlapping	0	15.5955	74.6355	81.6691	89.8051
chr18	80699688	80700499	2.66474e-14	4.48701e-11	73.5381	77.0848	83.8118	83.0973		Chr2	32885075	32889366	0	3.1276e-06	52.209	68.0735	71.5614	67.3185		chr1	59590312	59593159	overlapping	0	16.7389	72.0294	76.5271	88.2563
chr4	129246571	129247869	2.74027e-14	4.58912e-11	27.3295	39.533	40.6351	45.2496		Chr2	33242773	33246410	0	8.74069e-05	78.4328	83.3338	90.4177	91.1438		chr8	88362239	88366697	downstream	45	27.7118	46.7929	33.9854	74.4949
chr9	40324323	40325492	2.77343e-14	4.63318e-11	61.9724	58.9305	73.5457	73.208		Chr2	33468593	33470583	34	0.000155767	32.5648	38.2249	45.1202	38.568		chr13	56349773	56353382	Not found	0	12.7123	77.3999	72.9016	90.0394
chr17	34094610	34095131	2.84629e-14	4.7409e-11	46.5042	35.2246	59.4389	65.7873		Chr2	33753207	33756187	0	0.00241998	41.3049	41.1865	51.6692	50.4699		chr5	123125777	123128650	overlapping	0	16.041	29.6291	36.5449	45.5242
chr8	122277209	122278201	2.8525e-14	4.7427e-11	67.652	72.5853	79.4751	79.9279		Chr2	33918349	33921204	0	4.15105e-05	76.7262	83.5669	88.6374	83.8437		chr10	66927586	66931561	upstream	3987	19.2598	56.0266	46.9554	74.0944
chr8	11374026	11374882	2.87114e-14	4.76511e-11	74.5305	81.0519	86.2085	86.8142		Chr2	34104066	34106907	0	2.84109e-05	70.2073	73.5523	85.9335	79.9132		chr17	46553117	46554991	overlapping	0	14.2863	35.9996	25.2294	50.4005
chr7	35028667	35029576	3.26988e-14	5.39782e-11	39.7537	34.2397	59.518	61.9404		Chr2	35454882	35461162	0	0.000259439	63.1414	70.111	75.6758	63.6415		chr2	157605087	157608016	Not found	0	20.7449	37.994	44.5107	58.8657
chr11	118487494	118488026	3.39667e-14	5.58717e-11	63.4089	69.713	75.1396	73.0924		Chr2	37181827	37194169	0	0.000960578	79.2989	82.1585	90.3884	82.9217		chr19	10425455	10427156	overlapping	0	11.043	51.5286	67.4681	62.5529
chr6	31191738	31192764	3.57029e-14	5.85192e-11	67.2965	72.4497	83.0527	79.993		Chr2	38432815	38438013	0	0.000463894	74.3081	79.7709	85.6103	79.2284		chr17	83812862	83817369	overlapping	0	18.2576	58.8522	60.1865	77.413
chr4	137898949	137899775	3.75954e-14	6.14035e-11	49.9849	54.6926	62.4975	67.7007		Chr2	38656689	38659333	0	2.2697e-09	16.8278	23.0369	33.399	28.7397		chr6	87533492	87536991	overlapping	0	17.3258	37.841	38.1909	55.2378
chr18	81939146	81940586	4.10826e-14	6.68628e-11	60.9942	65.6715	72.1953	79.3519		Chr2	44553335	44557011	0	0.000125272	25.893	36.4573	36.4406	33.5553		chr13	96434289	96438380	overlapping	0	19.6599	60.2027	69.4753	79.6817
chr7	118902329	118903916	4.19699e-14	6.81869e-11	44.36	53.8447	61.1035	54.9647		Chr2	47502249	47519830	0	0.000339975	75.6243	76.6509	89.3097	90.1892		chr7	25384467	25386624	overlapping	0	10.136	34.1726	43.4955	44.3327
chr10	80791549	80791944	4.20602e-14	6.82136e-11	40.4995	54.1365	50.7435	60.7864		Chr2	49071281	49083288	0	0.00040055	86.2075	92.9629	97.1488	92.7955		chr17	50192857	50196543	downstream	2183	16.1323	52.2228	50.1007	68.3428
chr10	7065758	7067492	5.36468e-14	8.62484e-11	74.6109	74.3657	92.4893	86.0878		Chr2	49832931	49838449	0	0.00089086	81.047	86.6584	93.7366	91.0757		chr9	61045316	61048646	overlapping	0	12.3595	76.9268	84.6043	89.4526
chr18	73548589	73550318	5.61184e-14	8.99091e-11	65.4876	60.0521	79.8679	73.3259		Chr2	51599978	51604541	0	3.49905e-05	80.1552	89.9129	93.4585	92.4791		chr2	51597809	51602144	upstream	1970	21.2569	63.8843	75.7258	85.2247
chr1	156521115	156523071	6.57074e-14	1.04368e-10	62.8402	65.8229	77.7179	77.7121		Chr2	53090406	53096771	0	1.92213e-05	58.6046	62.5033	74.5928	67.3545		chr16	33930423	33933807	overlapping	0	10.9618	79.5266	87.4074	90.7361
chr2	62681008	62684046	6.83038e-14	1.07935e-10	60.9647	66.8615	82.1817	81.2832		Chr2	53206489	53216034	0	3.23167e-07	83.062	87.3179	97.9118	88.8432		chr5	111794575	111799215	overlapping	0	12.5533	77.8704	79.1013	90.6026
chr14	54398069	54399239	7.06776e-14	1.11306e-10	44.2477	46.0577	56.742	48.2458		Chr2	53253388	53265211	0	0.000313588	81.6964	NaN	93.1643	NaN		chr11	89075096	89078284	overlapping	0	17.7578	64.1775	64.361	82.2994
chr7	31125108	31125889	7.4933e-14	1.17607e-10	19.4838	20.5573	29.7108	32.4364		Chr2	57408492	57415120	0	1.92971e-06	77.8597	85.7661	96.1247	92.0152		chr8	123353515	123355422	overlapping	0	17.2784	51.6592	57.1069	68.9779
chr5	36922440	36923499	7.55338e-14	1.17949e-10	64.4498	56.7912	75.1287	71.6181		Chr2	58321346	58324921	0	0.000146365	24.2489	33.2097	40.0531	29.5529		chr3	9826924	9829361	overlapping	0	16.5803	58.0893	57.8246	74.7981
chr19	31911546	31913613	7.53798e-14	1.17949e-10	79.4159	74.7078	94.7156	91.5843		Chr2	59348080	59350541	0	3.43396e-05	83.7131	80.563	94.7823	85.0142		chr7	19066548	19068664	overlapping	0	18.0794	46.4012	50.4055	64.9605
chr3	135277682	135280443	7.7286e-14	1.20482e-10	48.2354	58.3863	66.5253	68.9178		Chr2	59643614	59646955	0	8.13366e-09	60.9912	61.5484	71.6238	75.0349		chr5	121340250	121342780	overlapping	0	10.1339	77.1231	90.1477	87.2401
chr17	6008093	6009425	8.08561e-14	1.25835e-10	36.5216	35.3534	48.1296	45.7931		Chr2	59801818	59805420	0	3.10105e-05	78.7985	83.7474	91.9598	81.2971		chr19	10940883	10943086	overlapping	0	10.4701	66.4517	68.928	77.026
chr18	30264000	30267394	9.43145e-14	1.45798e-10	66.8479	69.4333	83.985	80.6527		Chr2	60118799	60124828	0	0.00183629	18.9213	19.211	42.6129	19.4133		chr4	59254605	59260340	overlapping	0	15.5466	72.479	79.2721	88.1369
chr1	35849145	35850358	9.73105e-14	1.50178e-10	58.0731	62.6479	73.1591	71.4368		Chr2	60552880	60554478	0	1.57658e-09	23.2236	23.6634	36.0948	30.6875		chr13	56602470	56606810	downstream	2713	12.1044	83.0469	86.7361	95.0619
chr14	120287634	120289050	1.03973e-13	1.59396e-10	61.8328	59.9071	74.9043	71.0493		Chr2	60595508	60602347	0	0.000107581	81.1469	81.4896	92.9157	87.5426		chr2	165133724	165135523	overlapping	0	13.9647	62.3497	66.9538	76.2094
chr1	128785037	128787447	1.06847e-13	1.62991e-10	57.7543	56.8719	70.5296	71.5844		Chr2	61586983	61593167	0	4.00663e-09	26.9301	37.478	36.9221	42.6661		chr7	128311856	128314825	overlapping	0	20.0654	63.1323	71.6926	82.671
chr11	4236552	4237002	1.09531e-13	1.66536e-10	23.3049	12.2138	33.7149	27.4792		Chr2	65669681	65676251	0	0.00267684	65.9846	65.3383	79.9071	77.7112		chr12	74178722	74184904	overlapping	0	18.7221	73.4893	88.0266	92.1959
chr12	79910291	79911532	1.11732e-13	1.69604e-10	61.3531	54.5043	71.5817	72.5583		Chr2	66212585	66218390	0	0.00196463	72.1516	88.3407	82.7857	85.6897		chr11	31948531	31950789	Not found	0	21.7666	30.8429	23.6661	52.6435
chr13	44534615	44535713	1.29286e-13	1.94969e-10	34.7176	39.384	54.4107	60.5192		Chr2	66408660	66412832	0	0.000888596	13.8996	14.0049	26.5295	14.7512		chr8	83175849	83181470	overlapping	0	15.771	68.4258	74.9322	84.1209
chr4	118257278	118258019	1.3185e-13	1.98512e-10	58.5382	60.9158	74.165	71.9216		Chr2	68467626	68470947	0	5.2255e-05	51.5544	45.2327	65.6463	61.9023		chr4	120260709	120265454	upstream	1625	14.7375	56.0516	54.9899	70.653
chr6	147537515	147539398	1.37993e-13	2.07423e-10	80.5724	89.9643	91.8271	91.793		Chr2	68822551	68827618	0	0.00165889	57.458	68.5508	76.4547	74.928		chr10	127588539	127591391	overlapping	0	10.1211	67.635	63.9403	77.9369
chr8	13502457	13505139	1.44906e-13	2.16057e-10	32.8443	34.3872	48.3619	50.8716		Chr2	69273922	69285296	0	8.18162e-05	83.874	85.3685	95.1577	NaN		chr12	70235257	70238986	upstream	1092	22.9035	46.3912	37.5107	69.2568
chr11	107029285	107029845	1.5169e-13	2.25083e-10	63.5549	69.5442	77.3016	73.3199		Chr2	69797542	69803636	0	0.000138493	65.8506	72.2066	79.0073	75.506		chr17	87530748	87532402	downstream	4	15.2959	24.7532	23.2814	40.3542
chr7	80159779	80161214	1.54142e-13	2.28355e-10	61.3174	67.3322	71.3796	75.563		Chr2	70018143	70022508	0	0.000641045	84.7068	87.1092	94.2585	93.3657		chr8	70767409	70768782	overlapping	0	12.3862	73.3525	72.8706	85.6431
chr1	37580994	37582148	1.56411e-13	2.31345e-10	84.2504	89.5293	94.6043	91.3738		Chr2	70558328	70559775	0	0.00287969	5.16073	16.3245	28.3806	7.47236		chr18	37021665	37022394	overlapping	0	10.0904	57.1901	56.8782	67.2118
chr8	90825701	90827986	1.71272e-13	2.52117e-10	72.0649	79.9238	84.8435	83.761		Chr2	70611149	70617719	909	0.000399878	70.098	81.0284	88.6793	75.8693		chr8	57540831	57543090	overlapping	0	25.5279	64.3165	55.5175	89.8449
chr2	170343350	170344191	1.74367e-13	2.56264e-10	9.87527	8.48673	20.0343	15.9713		Chr2	70853929	70859010	0	3.39045e-05	76.879	77.364	86.5223	80.0847		chr5	122622885	122625276	Not found	0	18.3162	64.6573	71.4625	83.0902
chr19	6385088	6386017	1.89164e-13	2.76255e-10	69.5398	70.2429	80.5867	80.5335		Chr2	71581259	71585340	0	0.0010634	37.3339	41.7377	50.4935	38.683		chr5	134436178	134438085	overlapping	0	11.7882	60.1253	76.2095	72.0494
chr8	119437468	119438438	2.02356e-13	2.93664e-10	34.7091	37.2766	50.0882	45.2673		Chr2	72114673	72118941	0	0.00089254	53.3578	49.4228	69.3684	NaN		chr19	3668001	3670637	overlapping	0	14.0952	35.8042	33.7721	50.1129
chr12	12885341	12886423	2.12411e-13	3.07291e-10	73.874	79.245	85.5972	83.9694		Chr2	72166734	72170801	0	3.69894e-06	41.8333	52.7812	59.5386	57.7733		chr1	132951884	132955626	upstream	3858	16.1423	69.2142	79.3678	85.8871
chr12	55465826	55466996	2.25468e-13	3.25671e-10	61.3647	56.4689	72.8781	68.2546		Chr2	72225825	72229171	0	0.000312047	85.6469	94.8374	96.4221	91.987		chr13	52149622	52153743	Not found	0	14.3968	55.7002	65.8023	69.9484
chr9	118856538	118857349	2.30077e-13	3.31293e-10	68.436	55.2551	79.8292	73.8614		Chr2	72477384	72480833	0	0.000232646	62.6774	74.9541	75.3034	65.6679		chr10	121487511	121490683	overlapping	0	18.3128	58.2732	78.3622	76.5096
chr5	115403295	115404106	2.31061e-13	3.31677e-10	44.6254	51.5909	57.6098	54.1771		Chr2	72512399	72516307	0	0.00183825	61.5732	72.0044	70.8661	70.7275		chr10	99250409	99255396	Not found	0	20.9209	62.8666	79.2487	83.9573
chr6	55333800	55336024	2.58643e-13	3.68978e-10	69.7257	71.9138	82.1467	79.7257		Chr2	72782650	72787088	0	0.00225719	80.2169	85.8536	90.29	82.6891		chr9	60510029	60513560	overlapping	0	10.321	85.9097	84.221	95.8326
chr14	103822001	103824166	2.59476e-13	3.69596e-10	71.3924	77.5396	82.9766	84.7803		Chr2	73035496	73038747	0	0.000524055	79.538	87.3018	92.047	79.8129		chr5	144183346	144185482	overlapping	0	12.1734	65.2474	70.8105	77.5865
chr7	24451635	24452888	2.64355e-13	3.75389e-10	66.1861	63.8543	78.1426	73.7775		Chr2	73069478	73072940	0	0.000328819	78.3973	88.8136	89.4572	88.7996		chr17	34896057	34898137	overlapping	0	14.5422	57.3828	56.0453	71.91
chr7	125592352	125594088	2.88196e-13	4.08616e-10	61.0566	61.3549	72.5924	72.2834		Chr2	73705421	73717452	0	0.000430197	79.4613	83.9313	94.1405	87.4536		chr1	133840008	133842864	upstream	1636	17.2547	69.2749	67.4959	86.0545
chr14	63563704	63565655	2.93569e-13	4.14961e-10	58.6538	80.7354	80.8652	70.8841		Chr2	74702431	74704214	0	0.00147974	18.8932	14.5836	30.5762	27.0324		chr19	43910420	43914557	overlapping	0	10.4135	83.2948	85.3382	94.0868
chr8	92853451	92854387	2.97839e-13	4.20354e-10	52.3375	49.0137	63.5541	66.0343		Chr2	74718959	74723442	0	0.000180895	38.5435	51.0387	64.8739	57.9348		chr5	142903597	142905618	overlapping	0	12.6975	23.5979	31.9215	36.196
chr6	120953548	120954571	3.21853e-13	4.51489e-10	60.0513	64.5588	74.712	76.0136		Chr2	75149707	75152847	0	0.00304663	32.9293	40.9099	46.1717	37.3569		chr9	21323297	21327152	overlapping	0	12.6952	79.8629	86.7131	92.8874
chr14	79273385	79274903	3.35998e-13	4.69905e-10	55.6781	63.4137	71.5375	76.7052		Chr2	75268660	75275468	0	1.53369e-06	81.1198	86.3512	96.0109	86.8426		chr4	155357310	155360932	overlapping	0	13.6262	52.5579	53.0467	65.9484
chr8	34848712	34850263	3.72813e-13	5.16702e-10	24.841	32.9717	44.5086	40.8486		Chr2	77266696	77271636	0	0.000187648	68.8558	73.1107	80.0515	72.1561		chr5	134178503	134182095	upstream	794	16.27	74.8301	79.7416	90.892
chr5	136427600	136428680	3.75906e-13	5.20208e-10	38.2528	38.5743	53.8178	54.2682		Chr2	77276459	77280268	0	6.69781e-10	20.5726	26.8423	31.6926	21.3649		chr6	51712205	51716747	downstream	1124	15.9341	72.1091	79.4608	88.2186
chr5	120620864	120621508	4.36145e-13	5.99087e-10	35.2579	22.4654	45.6407	41.5147		Chr2	79123016	79131077	0	0.00181674	73.986	73.1213	86.9275	88.8186		chr4	154154321	154156663	overlapping	0	12.2582	66.7499	71.3568	78.9081
chr1	193337034	193338374	5.76515e-13	7.78027e-10	42.2893	31.5523	57.7881	60.1228		Chr2	79495568	79502403	0	0.00168193	65.0452	NaN	76.4026	81.2108		chr1	182675281	182678783	downstream	1156	11.6021	84.059	90.4129	95.4878
chr1	37614343	37615103	6.04456e-13	8.1336e-10	45.5908	39.7362	56.1739	55.9969		Chr2	80443763	80446408	0	0.00027811	45.4695	48.6629	60.6095	48.1981		chr17	71186548	71190804	overlapping	0	19.299	61.2988	61.4234	80.3923
chr11	113661063	113661925	6.33502e-13	8.47509e-10	44.426	58.4029	54.7388	60.8582		Chr2	80464949	80472041	0	0.00143921	64.6133	76.2213	75.7753	73.1794		chr7	125505552	125509703	Not found	0	13.0349	79.5458	77.8963	92.958
chr7	37689989	37690709	6.36591e-13	8.50412e-10	32.9031	33.6742	51.216	49.1027		Chr2	81838855	81853534	0	0.000692359	74.6238	88.1411	86.6059	72.7936		chr12	76546199	76548198	overlapping	0	10.5117	57.712	54.8974	68.2708
chr9	70381603	70382681	6.4006e-13	8.53811e-10	47.9112	48.5495	61.1601	59.0698		Chr2	82633700	82646162	0	9.60224e-06	78.6975	85.2412	95.2404	78.506		chr3	121449674	121452305	overlapping	0	13.0679	82.1732	88.9053	94.4576
chr10	117860620	117861344	6.61715e-13	8.78894e-10	32.6625	28.1676	44.4491	41.8673		Chr2	84822557	84826858	0	0.00201837	31.6803	41.2791	42.2795	50.3695		chr3	143013093	143018508	overlapping	0	23.1103	46.6706	61.9684	69.8991
chr1	133878406	133879966	7.34776e-13	9.71745e-10	59.6868	68.0075	73.2993	80.1787		Chr2	84936829	84940501	0	0.000752975	30.9754	30.9849	41.4969	40.0266		chr11	100769160	100771110	overlapping	0	11.9545	53.0143	60.1398	65.0779
chr17	31903875	31905125	7.77786e-13	1.02423e-09	64.9872	63.7501	82.3288	82.4461		Chr2	90652545	90657755	0	1.00422e-06	66.0469	66.2353	77.9546	65.6309		chr14	69977009	69979961	overlapping	0	14.9203	37.7826	46.6928	52.6838
chr8	106705866	106707491	7.98789e-13	1.04593e-09	63.3175	71.7654	77.52	81.3013		Chr2	90882468	90885796	64	0.00111704	34.5189	41.0476	47.9939	38.103		chr7	116605788	116609139	Not found	0	21.087	33.3878	34.3749	54.6954
chr6	39054169	39054972	8.10771e-13	1.05825e-09	68.08	73.5885	80.2092	82.0054		Chr2	90904825	90907952	0	1.01982e-09	34.6488	40.0015	59.171	52.9251		chr7	60004178	60006250	overlapping	0	15.8432	43.2836	53.6898	59.224
chr5	125068834	125070029	8.55522e-13	1.10922e-09	69.0359	74.2364	84.9218	80.8945		Chr2	91132436	91134743	0	3.01171e-05	75.7037	84.3567	87.0232	89.4237		chr1	189733929	189738555	overlapping	0	10.1367	86.9519	87.1459	96.925
chr15	55148784	55150790	8.66274e-13	1.12158e-09	73.713	72.8145	87.0802	86.7296		Chr2	91480858	91485831	0	0.000694345	65.9926	71.9392	77.7608	81.9992		chr17	12718582	12723279	overlapping	0	11.9663	68.7062	76.5437	80.0837
chr6	22280356	22282299	9.08637e-13	1.17151e-09	42.4002	37.3102	54.2616	49.1559		Chr2	91950262	91954383	0	1.45064e-05	35.2103	34.8029	47.0165	40.8314		chr3	127120636	127124938	overlapping	0	19.1841	64.8022	68.5684	84.1146
chr14	70582490	70584047	9.23402e-13	1.18889e-09	64.3711	68.9671	76.3507	76.1046		Chr2	91983280	91985456	0	0.000521137	49.6184	39.755	59.3817	53.7532		chr16	30774957	30777147	Not found	0	12.8256	56.1221	62.9707	68.9116
chr15	63671210	63673934	9.64784e-13	1.237e-09	74.196	78.2238	84.5442	83.649		Chr2	92122044	92126095	0	0.000364716	71.5799	76.6707	81.8222	84.6675		chr11	61212259	61213736	overlapping	0	12.1334	63.8893	54.2686	75.9789
chr17	55952873	55954346	9.90973e-13	1.26706e-09	29.9119	23.1116	46.1986	38.8683		Chr2	92534772	92540839	0	4.05799e-05	83.1441	95.3919	93.7803	90.6437		chr3	101010625	101013174	overlapping	0	11.6053	75.4938	75.1718	86.9969
chr16	33939088	33940133	1.06803e-12	1.35807e-09	69.2269	78.2116	82.6249	84.3703		Chr2	93760701	93765085	0	0.000555811	72.9784	72.8321	82.958	NaN		chr12	98731481	98734273	overlapping	0	10.1272	51.1712	48.0896	60.9105
chr7	68368530	68369261	1.11019e-12	1.40782e-09	60.2688	61.3072	73.3028	70.0018		Chr2	93770549	93774321	0	7.88176e-06	49.2922	42.4481	71.9867	55.2469		chr8	14967767	14970600	overlapping	0	13.7041	77.9396	73.8458	91.6832
chr2	153308375	153309510	1.13832e-12	1.43953e-09	77.0871	80.1495	88.9103	85.0917		Chr2	93890244	93894328	0	0.000245182	55.6902	59.1362	69.017	62.185		chr4	124990440	124993640	overlapping	0	11.6479	41.6965	43.2393	53.3244
chr5	100911022	100911930	1.14413e-12	1.44491e-09	55.331	58.7454	77.2844	78.2927		Chr2	94008279	94010641	0	0.00108953	42.2916	44.1712	53.5226	44.3392		chr19	30246204	30250676	Not found	0	15.5188	69.7626	66.8888	85.3136
chr11	97825357	97825954	1.18113e-12	1.48959e-09	55.5597	53.8889	68.1718	65.2612		Chr2	101312155	101325496	0	0.000363129	74.0876	82.7619	91.0144	88.9942		chr8	91989013	91993051	overlapping	0	26.4826	47.7949	48.8711	74.2331
chr14	47076607	47077863	1.20352e-12	1.5137e-09	69.2713	79.3688	85.3536	89.1302		Chr2	101678759	101681305	0	1.0205e-06	22.1814	22.7829	33.3388	20.6538		chr17	87179713	87184073	upstream	32	18.1648	43.0756	45.7756	61.2197
chr13	30041111	30043183	1.22277e-12	1.53166e-09	48.771	46.5309	59.6037	63.2897		Chr2	102032543	102036177	0	2.0375e-11	54.1952	50.3539	69.5246	62.6237		chr5	103358949	103362880	downstream	2251	13.2839	71.9144	79.2117	85.0887
chr4	149941279	149942067	1.25998e-12	1.57188e-09	49.3535	46.6384	60.521	64.555		Chr2	102051427	102055922	0	2.1209e-05	41.5016	42.916	52.9492	48.6608		chr5	99494196	99498084	overlapping	0	19.729	67.1639	73.7229	86.8916
chr1	88127147	88132890	1.28059e-12	1.59544e-09	60.8947	53.3999	83.1707	76.1538		Chr2	102094786	102097835	0	0.000805365	82.737	NaN	93.5341	94.7409		chr6	134224377	134227838	overlapping	0	11.1881	83.4788	85.8107	94.8003
chr10	120428625	120429016	1.29934e-12	1.61662e-09	26.7146	24.3845	36.8643	34.6339		Chr2	102659418	102663240	0	0.000733254	48.3293	49.287	59.1847	53.3153		chr17	83775738	83778409	overlapping	0	19.4967	76.9068	98.75	95.7123
chr10	99171654	99173173	1.37165e-12	1.69519e-09	38.9753	37.7196	52.7721	55.7999		Chr2	103437895	103441234	0	0.0013169	58.4309	60.8493	69.0587	59.1246		chr9	50588849	50594169	upstream	2188	15.1622	66.2131	59.753	81.2173
chr16	55786992	55788082	1.45926e-12	1.79625e-09	70.29	65.9625	84.1873	82.1649		Chr2	103627344	103632764	0	0.000154607	82.8002	82.4382	92.9808	84.7589		chr2	173405949	173409566	Not found	0	14.7732	61.0292	60.942	75.5827
chr7	139364821	139365642	1.52975e-12	1.87381e-09	77.5937	82.8176	88.1774	82.7095		Chr2	104120471	104122880	0	5.17821e-10	12.3684	21.1476	22.8128	23.2412		chr4	142078961	142081701	overlapping	0	13.4701	62.1841	63.4835	75.5778
chr16	95579423	95580677	1.53218e-12	1.87381e-09	60.2128	58.5288	80.4383	76.1826		Chr2	104707027	104711667	0	0.00208674	54.9747	54.9606	70.4884	59.8238		chr15	64081616	64086163	upstream	694	13.502	76.3073	76.9451	89.6834
chr17	12722183	12723539	1.52651e-12	1.87381e-09	51.8637	52.4039	62.3153	61.2462		Chr2	105167338	105170478	0	7.06285e-05	75.0829	84.9436	86.9137	89.4804		chr4	129881111	129884336	Not found	0	16.3212	31.4804	38.9379	47.9451
chr1	138785386	138786186	1.64869e-12	2.01069e-09	58.2973	60.894	71.3182	68.0229		Chr2	105354483	105359998	0	0.000569213	82.11	83.3408	93.5663	89.9471		chr11	119113981	119118222	downstream	2556	15.4004	68.0918	73.8285	83.5221
chr16	55818927	55819766	1.76887e-12	2.14312e-09	31.3805	29.6327	44.2731	48.5985		Chr2	105894242	105904358	0	2.08917e-05	31.757	40.979	49.1347	34.174		chr17	7182210	7185747	overlapping	0	13.0259	63.7129	59.3756	76.93
chr14	55194021	55195654	1.90023e-12	2.27838e-09	45.5931	41.85	59.025	64.7764		Chr2	106650185	106654535	0	7.9571e-06	37.0752	48.0265	51.8323	35.9887		chr15	81018725	81022665	overlapping	0	12.6374	57.8856	61.5613	70.3423
chr5	65320731	65322560	1.99295e-12	2.37722e-09	66.6828	67.6043	79.017	81.2355		Chr2	109678176	109685489	0	0.00133898	26.0965	30.3391	35.6488	28.3877		chr8	105590976	105595090	overlapping	0	15.2138	79.4933	92.803	94.6922
chr7	75725637	75726846	2.05088e-12	2.43689e-09	64.8588	66.7931	75.3736	73.351		Chr2	112261030	112262510	0	1.11824e-06	11.7663	16.4279	29.0292	17.6396		chr10	4097832	4102220	overlapping	0	15.8094	82.4711	92.8133	97.7779
chr13	58668497	58668913	2.06235e-12	2.44423e-09	52.3136	62.1257	67.1531	57.5698		Chr2	112267622	112276715	0	6.10148e-05	58.8432	62.6419	82.0537	73.6201		chr6	89006053	89008663	overlapping	0	11.3194	71.3187	61.1676	82.4334
chr9	60807995	60809147	2.18885e-12	2.58421e-09	59.2544	56.5405	70.3955	67.1012		Chr2	112766963	112772018	0	0.000109224	82.9056	82.0265	92.8033	79.8507		chr15	25440384	25442684	overlapping	0	25.7874	53.9417	60.8976	79.6393
chr8	122717984	122718898	2.26609e-12	2.65844e-09	65.1094	53.4284	76.5564	62.4346		Chr2	113827270	113829250	0	2.93318e-08	54.4444	59.579	71.3586	66.7398		chr14	54986449	54989381	overlapping	0	12.5406	73.5612	83.7236	86.1818
chr5	150598432	150599614	2.35118e-12	2.74432e-09	23.0128	22.8528	34.8127	39.5524		Chr2	114654889	114661977	0	6.08521e-05	29.9481	36.4258	44.2291	33.0782		chr19	58118380	58120345	overlapping	0	13.1069	56.7344	59.3894	69.9711
chr6	58841281	58843790	2.34999e-12	2.74432e-09	72.5484	78.4234	88.0895	89.6377		Chr2	115808599	115813724	0	0.00220532	70.1923	72.0173	82.8816	73.5886		chr11	97954680	97957422	overlapping	0	10.5231	77.9163	80.2851	88.6322
chr7	127142485	127144701	2.39775e-12	2.79515e-09	79.1893	76.1964	89.2558	84.7734		Chr2	116911819	116915804	0	5.65547e-05	78.1296	87.1687	89.9418	89.6191		chr8	121317084	121320030	overlapping	0	15.2087	71.9448	69.5504	87.2962
chr1	89935468	89936002	2.42399e-12	2.81864e-09	32.2153	31.0703	42.3601	43.6168		Chr2	116925129	116931208	0	0.00301117	83.9781	86.206	94.2392	92.4382		chr11	120186227	120187483	overlapping	0	17.2947	31.024	38.2861	48.4456
chr16	96086958	96087789	2.48452e-12	2.87779e-09	33.4243	35.0383	45.8231	46.8266		Chr2	117429825	117436966	0	0.000284637	73.8508	76.0673	85.7613	81.7336		chr10	117817825	117822107	overlapping	0	18.4578	65.0065	74.8309	83.0996
chr5	115480118	115480417	2.54292e-12	2.93111e-09	50.6679	64.9494	67.9107	63.8253		Chr2	119161376	119167028	745	0.000985654	52.2	60.7995	64.1299	54.3925		chr11	77917137	77920547	overlapping	0	13.7316	70.2814	73.4372	84.0557
chr16	30186112	30186757	2.623e-12	3.01966e-09	77.3664	78.9792	88.3437	87.6224		Chr2	119749705	119752085	0	8.6154e-09	67.8818	80.4702	82.8814	84.9928		chr14	25597550	25600590	overlapping	0	12.1275	60.7886	56.9907	73.0619
chr13	104934529	104937655	2.7179e-12	3.12501e-09	62.2003	65.3668	75.0756	69.4858		Chr2	120497663	120501757	0	0.00128069	42.5774	44.7869	54.6582	52.2677		chr17	34678880	34680134	overlapping	0	13.4274	61.8279	69.2625	75.4854
chr7	16837660	16838348	2.72385e-12	3.12796e-09	49.3434	55.0974	59.7958	60.7458		Chr2	121457254	121463528	0	0.00215356	29.1581	45.0693	41.195	NaN		chr12	85121760	85125172	overlapping	0	18.4926	68.3914	65.746	87.3143
chr8	127314575	127316436	2.93142e-12	3.34968e-09	64.1769	68.0369	78.2229	77.0003		Chr2	121580583	121583874	0	6.05831e-07	67.8435	76.3924	79.175	84.5018		chr3	129752448	129755004	overlapping	0	19.8928	39.7081	44.7026	60.2748
chr4	148120321	148121027	3.20823e-12	3.64348e-09	68.8075	69.6084	81.9724	77.9789		Chr2	122333071	122336801	0	3.93694e-08	80.1355	87.8783	91.317	87.5983		chr11	94423711	94425765	overlapping	0	10.0772	72.1583	74.4482	82.0849
chr5	111112918	111114480	3.34475e-12	3.77072e-09	47.1737	51.5194	65.9015	68.9283		Chr2	122454267	122462870	0	1.63445e-05	73.1475	79.6569	88.0981	77.417		chr17	30873112	30875001	overlapping	0	14.319	77.7517	84.6509	91.9099
chr6	134059557	134060261	3.42346e-12	3.85476e-09	45.195	44.2199	57.8863	46.654		Chr2	122651244	122656808	0	6.36208e-05	40.8921	38.8643	53.7692	42.1062		chr4	9095959	9098334	Not found	0	22.3053	49.2456	61.1759	70.8607
chr10	95879507	95880458	3.44274e-12	3.87175e-09	67.6146	68.6518	77.9642	78.3586		Chr2	124347048	124353421	0	0.00011232	83.1997	NaN	94.4189	94.8884		chr11	102312738	102315036	overlapping	0	10.9364	85.2906	86.0205	96.122
chr15	78644187	78645054	3.60539e-12	4.03992e-09	39.2979	46.2625	51.6318	46.3617		Chr2	124606844	124609916	0	1.67009e-06	26.1465	34.7133	36.6162	36.6838		chr8	72330266	72336416	upstream	4583	10.4323	81.9085	77.641	92.1802
chr8	122357422	122358797	3.83002e-12	4.26064e-09	82.4709	86.4427	92.4975	88.0819		Chr2	125941704	125955489	0	1.0408e-05	85.8145	91.1039	95.7617	94.8561		chr7	30646565	30649902	overlapping	0	14.4674	56.6792	59.2618	71.0088
chr15	25468164	25469634	3.96852e-12	4.39356e-09	60.3803	66.099	74.5222	78.0313		Chr2	126580408	126584435	0	9.26462e-05	66.3515	61.7659	78.5227	76.8116		chr11	95910991	95914531	overlapping	0	16.3796	32.0112	37.0658	48.3309
chr7	47052568	47053482	4.24603e-12	4.68397e-09	71.2016	82.2138	82.1176	83.8862		Chr2	127588711	127591552	0	7.97207e-09	66.6742	77.2769	79.0827	77.6336		chr5	73719655	73722521	Not found	0	22.1248	46.6969	57.3049	68.2167
chr10	111102868	111103437	4.32966e-12	4.76484e-09	9.73621	8.07965	20.3033	18.2459		Chr2	127792349	127800882	0	0.000309673	25.2138	31.0829	37.0264	35.4233		chr11	90375718	90378256	overlapping	0	17.7315	72.4567	75.4231	90.2835
chr16	76433109	76433656	4.86489e-12	5.28468e-09	75.2274	72.4864	86.2201	90.2509		Chr2	127960246	127969469	0	0.00288529	71.8166	65.6506	83.4134	75.9562		chr3	98383306	98388345	overlapping	0	14.3998	70.4898	74.1351	84.5024
chr2	20291051	20293725	5.04739e-12	5.47649e-09	51.4621	56.8124	68.0453	66.397		Chr2	128164044	128167875	1497	0.000660724	74.9606	64.7685	89.4618	82.913		chr19	41616787	41619119	overlapping	0	10.7891	78.4783	77.5166	89.5331
chr1	135851513	135852402	5.41482e-12	5.8205e-09	58.8324	65.9879	73.7455	68.0054		Chr2	128167876	128170333	0	0.00157606	77.8639	86.4344	91.943	94.5174		chr7	83659786	83663801	overlapping	0	13.8103	72.7501	81.6739	86.4949
chr4	32258069	32258827	5.73477e-12	6.12878e-09	50.624	43.1394	63.1922	71.6591		Chr2	128336008	128340049	0	0.00044507	46.0528	48.2775	62.8553	51.0389		chr4	139580897	139584145	overlapping	0	11.2581	64.95	66.4238	76.3409
chr10	80315048	80315267	5.90238e-12	6.30062e-09	52.1239	56.2326	62.9626	61.9791		Chr2	128564145	128567629	0	5.70135e-05	67.687	76.8315	84.5534	82.6515		chr11	88618431	88621717	overlapping	0	15.5797	49.3099	56.6486	64.8101
chr16	23305896	23307577	6.33533e-12	6.72396e-09	40.0899	50.153	55.4842	58.8978		Chr2	129337160	129343517	0	0.000556458	64.2736	71.2081	79.6029	73.0018		chr14	101510545	101514148	overlapping	0	20.7266	62.1981	50.3788	82.6345
chr9	44485294	44486158	6.47709e-12	6.85868e-09	61.9843	69.2397	72.7507	74.2404		Chr2	129905228	129909199	0	8.41975e-06	36.7273	43.8221	62.4524	45.4308		chr5	113835301	113838489	downstream	2657	14.0292	62.9289	65.8869	76.8037
chr17	47225406	47226447	6.55837e-12	6.92887e-09	37.4325	32.6489	48.2763	43.3882		Chr2	130278137	130282282	0	0.00018061	78.7342	75.613	91.1102	87.8216		chr3	129493198	129498317	Not found	0	21.0345	54.2997	66.0606	75.7228
chr9	102085680	102086404	6.84238e-12	7.19602e-09	41.4322	42.5882	51.7057	54.1287		Chr2	130452714	130458692	0	0.000106268	80.4567	81.0964	90.1871	92.6858		chr7	109262422	109268682	Not found	0	17.6073	63.6654	68.9584	80.7176
chr4	32530997	32531749	7.30609e-12	7.623e-09	18.975	17.2944	32.1165	33.7628		Chr2	130564039	130565484	0	6.09458e-07	29.096	30.647	40.309	31.8565		chr11	117091328	117094172	upstream	776	16.4418	54.7894	74.0868	71.4235
chr5	111691562	111692501	7.61667e-12	7.92915e-09	73.5962	82.1136	87.4065	80.661		Chr2	130638873	130642518	0	4.5652e-05	48.7696	51.48	60.2039	54.567		chr13	45414094	45417749	upstream	2072	19.2127	63.0837	57.8157	82.1484
chr14	121360371	121361800	7.63726e-12	7.94165e-09	73.8838	71.1511	92.3391	86.5115		Chr2	130901349	130906313	0	0.000254682	41.0055	51.1688	51.5305	55.6361		chr17	35086811	35089275	overlapping	0	12.8446	33.2794	30.1446	46.1525
chr1	86281880	86284233	8.06974e-12	8.35377e-09	73.1019	71.05	85.5943	79.6151		Chr2	131159535	131160212	0	7.73332e-23	3.31054	4.44801	17.4255	2.54983		chr8	35188930	35191840	Not found	0	21.8281	65.0879	75.2525	87.01
chr19	37724846	37725898	8.28571e-12	8.54862e-09	54.8298	58.9486	65.8585	66.8983		Chr2	131944191	131946993	0	0.000420303	74.7125	73.6504	85.6707	82.1471		chr5	101792133	101795063	overlapping	0	15.6501	78.6663	89.8113	93.6631
chr4	34050013	34051841	8.3126e-12	8.56681e-09	60.8496	60.872	72.1047	67.8324		Chr2	132682039	132686956	0	0.00101816	61.8778	65.6767	71.8224	67.8621		chr3	59257827	59261468	overlapping	0	18.3592	54.7366	49.9157	74.4011
chr9	25484481	25486014	8.87552e-12	9.09624e-09	47.2166	54.8552	65.6207	60.8302		Chr2	132813916	132816030	0	0.000351631	18.0072	21.553	30.0176	24.1865		chr19	45555949	45559990	overlapping	0	13.9237	76.6964	79.5929	90.3077
chr2	127333233	127334365	9.51061e-12	9.69339e-09	45.7442	34.4076	61.1799	53.8557		Chr2	133417494	133425788	0	0.00272017	71.6828	80.9043	82.7345	80.926		chr4	119963877	119967088	overlapping	0	13.5016	54.7082	44.8454	68.1732
chr14	61154916	61157725	9.77028e-12	9.91432e-09	62.638	77.4587	76.024	67.0871		Chr2	134072661	134083869	0	6.88365e-07	64.4485	74.0298	84.4954	82.0984		chr18	36947202	36948118	overlapping	0	10.6764	61.7714	74.4516	72.6871
chr1	89103286	89104199	1.03955e-11	1.04798e-08	74.713	72.5999	87.6651	79.5818		Chr2	134477063	134482106	0	0.00121032	77.1897	79.4004	91.8484	73.2607		chr10	80887979	80889126	overlapping	0	10.7864	57.9115	59.4279	68.7241
chr2	53093127	53095349	1.11136e-11	1.11793e-08	58.8218	56.118	71.2649	69.1511		Chr2	134574322	134589308	4877	0.00039986	81.6349	87.5201	91.7271	89.9754		chr11	7865386	7880145	Not found	0	13.5876	82.4639	89.8908	95.5173
chr5	122636400	122637254	1.11349e-11	1.11886e-08	64.0268	61.5171	75.1337	80.4815		Chr2	135653598	135658645	366	1.23418e-06	47.8622	43.5446	64.9587	NaN		chr19	6290809	6293918	overlapping	0	11.0889	78.7656	85.4137	89.4458
chr10	62534178	62535783	1.17303e-11	1.17613e-08	76.0167	79.891	86.5163	86.757		Chr2	135689390	135694531	0	0.00134645	57.2491	62.6498	72.4626	63.485		chr8	14989696	14992642	overlapping	0	10.2105	76.4489	82.4806	86.5899
chr19	47518915	47520094	1.18832e-11	1.18887e-08	50.891	59.4104	62.8424	60.4145		Chr2	135730504	135734837	0	3.37571e-05	60.4692	61.5576	77.4435	70.6964		chr5	135000940	135005073	overlapping	0	11.4362	48.5917	44.9151	60.2261
chr10	99266048	99267408	1.22127e-11	1.21788e-08	63.996	70.7466	76.0954	75.8438		Chr2	135929346	135934425	0	1.70497e-05	82.0463	88.6426	94.6195	93.9896		chr2	60715281	60718842	overlapping	0	11.7135	74.0775	76.6974	85.7645
chr3	79181266	79181968	1.22825e-11	1.22353e-08	53.1109	60.0081	70.4798	69.0275		Chr2	136529374	136533386	0	0.000167622	17.1309	19.2353	28.6911	20.2627		chr1	191403191	191407285	overlapping	0	13.6023	71.4959	68.4444	85.0596
chr18	80262214	80263542	1.24476e-11	1.23597e-08	36.5956	44.8665	47.0272	47.5827		Chr2	138265634	138272745	0	7.89954e-05	71.5353	72.0509	86.545	88.8932		chr8	121872860	121874845	overlapping	0	10.0364	78.5695	73.8439	88.4248
chr16	11344817	11345688	1.2644e-11	1.25279e-08	66.2012	68.7374	77.0728	75.6513		Chr2	140064399	140066649	0	1.54774e-12	13.3386	19.0675	32.4764	13.5505		chr7	118021509	118027455	Not found	0	16.7158	68.2961	73.8255	84.9272
chr2	76657106	76658496	1.30268e-11	1.28795e-08	53.0339	55.3884	65.2965	63.476		Chr2	140853474	140859420	0	0.00139931	70.9707	72.6726	87.8717	80.1691		chr8	46133302	46140151	overlapping	0	15.3605	77.8461	87.9176	93.825
chr2	109748994	109754631	1.36908e-11	1.34641e-08	62.52	67.1628	82.0225	70.5022		Chr2	142329972	142336188	0	0.000122855	53.557	65.9133	76.1112	70.73		chr17	3279673	3283297	overlapping	0	10.4758	84.3049	86.0262	94.6168
chr11	86578186	86579368	1.36833e-11	1.34641e-08	63.195	53.6835	74.0702	67.3391		Chr2	143862914	143865730	0	2.96016e-09	40.7076	46.7425	56.0726	43.4339		chr4	135153796	135155408	overlapping	0	15.2131	30.2365	34.6503	45.6944
chr6	91492954	91493714	1.38948e-11	1.36502e-08	35.1907	32.6711	45.7895	46.9138		Chr2	144162881	144165580	0	2.15491e-08	26.0126	37.6515	42.3718	38.9103		chr4	142301801	142306215	upstream	1550	10.6829	78.4061	75.8818	89.0579
chr8	120566609	120567333	1.39442e-11	1.36841e-08	44.0951	47.4287	54.2139	57.4348		Chr2	144225070	144229073	0	2.033e-09	59.2263	70.837	81.3795	69.2665		chr4	115972664	115976193	overlapping	0	13.4504	68.7432	65.8041	82.2045
chr12	111989665	111991000	1.39943e-11	1.37187e-08	60.8737	65.8251	72.7079	69.6517		Chr2	144337165	144342134	4526	4.46233e-06	63.7851	72.735	80.6393	81.2269		chr4	120698215	120701024	overlapping	0	12.3661	63.9187	69.869	76.3884
chr10	121263709	121264662	1.43963e-11	1.40681e-08	44.1615	41.8809	61.9856	61.5657		Chr2	144369188	144373197	0	2.55692e-06	15.4967	17.5355	35.2787	11.4181		chr13	49196396	49199435	upstream	152	11.5784	53.9377	60.1075	65.4454
chr17	87339764	87340393	1.52993e-11	1.49032e-08	58.9816	58.2045	69.4911	66.448		Chr2	144471649	144477483	0	0.000109067	80.9782	89.4485	91.1547	89.9179		chr3	9080721	9083250	Not found	0	10.1989	84.6081	89.9454	94.6264
chr14	55436922	55438256	1.56412e-11	1.52202e-08	70.5712	81.5533	83.7844	87.4475		Chr2	145707192	145712539	0	0.00173382	78.684	79.9592	91.1621	90.0566		chr9	74161266	74165446	overlapping	0	18.8303	66.8029	50.1378	85.1154
chr4	129016291	129017427	1.60378e-11	1.55897e-08	51.0062	52.0412	66.3782	56.5363		Chr2	145712540	145718570	0	0.000551425	86.6991	NaN	97.0368	92.318		chr18	73962630	73965025	overlapping	0	11.8949	65.527	87.7374	77.5109
chr13	56164915	56165731	1.65935e-11	1.6096e-08	71.7623	69.8419	84.6921	83.6064		Chr2	146839594	146844997	0	0.00105608	47.2093	44.3526	63.0231	58.8412		chr16	24216265	24220057	overlapping	0	15.4784	72.2833	81.0101	87.8465
chr12	81971584	81973029	1.6836e-11	1.63142e-08	71.6061	68.0628	84.351	83.2696		Chr2	147758438	147767138	0	0.000403355	71.8337	81.7281	82.3309	85.6566		chr16	36196865	36200023	overlapping	0	11.0872	77.4981	82.6126	88.4577
chr8	46550018	46551581	1.72975e-11	1.67088e-08	54.9471	69.0709	79.6798	77.0587		Chr2	147843111	147849428	0	8.4048e-05	58.9617	73.3607	74.3123	72.6754		chr6	145857532	145862193	overlapping	0	18.3421	75.9154	82.1327	94.3688
chr17	7874481	7875054	1.7493e-11	1.68448e-08	67.3862	70.9036	81.8971	79.7911		Chr2	147878178	147886416	3300	0.00089917	78.0579	80.1364	90.41	NaN		chr11	4781866	4785074	overlapping	0	15.6498	65.6273	65.5343	81.2632
chr11	69694855	69695404	1.82476e-11	1.74624e-08	69.1765	77.2617	79.707	77.1586		Chr2	148406668	148407553	0	2.04257e-05	13.8882	14.1663	25.8271	18.6087		chr13	93092483	93095398	overlapping	0	20.5261	53.7615	66.2925	73.7869
chr11	72951412	72952522	1.88744e-11	1.80249e-08	47.7271	46.5738	63.6024	62.0452		Chr2	148490124	148498264	0	0.00242144	65.6724	67.5208	77.4242	74.8817		chr5	112452082	112455113	overlapping	0	14.0325	60.3647	65.1768	74.5247
chr7	19141292	19143466	1.99362e-11	1.89606e-08	69.953	70.9306	81.3463	75.9913		Chr2	149492507	149505378	0	0.0017066	66.9912	77.9902	79.949	81.1665		chr1	165302842	165306467	overlapping	0	15.2355	78.2141	83.3882	93.5339
chr12	73699254	73700116	2.00389e-11	1.90387e-08	66.3919	67.8678	81.8153	84.5773		Chr2	149677584	149693106	0	0.00184383	70.8902	84.4458	82.9713	79.3963		chr11	68545492	68550141	overlapping	0	11.7739	73.6195	74.0998	85.5637
chr1	56955877	56957945	2.03936e-11	1.93359e-08	74.1266	76.7547	84.5915	81.5878		Chr2	150361745	150369967	0	2.71846e-05	30.7862	38.1744	49.0553	40.6686		chr7	3665495	3667364	overlapping	0	13.3357	24.0681	22.69	37.4352
chr3	27439558	27440396	2.10509e-11	1.9837e-08	57.8506	62.137	78.9346	83.0549		Chr2	151585448	151588697	0	0.00146103	56.3676	61.2242	67.5329	68.9245		chr1	185274879	185278348	overlapping	0	13.1784	80.2924	84.6039	93.7377
chr6	145508865	145509624	2.15066e-11	2.02252e-08	54.7847	49.7044	66.3991	67.2279		Chr2	151702762	151704742	0	3.54236e-18	13.227	22.4131	26.746	27.428		chr7	46156478	46159627	overlapping	0	10.4607	83.0484	89.3322	93.5151
chr5	122665986	122666630	2.1545e-11	2.02407e-08	65.7887	68.3141	79.6216	83.619		Chr2	152347879	152353193	0	0.000705475	69.3324	76.0071	81.516	80.0836		chr12	84037395	84038641	overlapping	0	10.1605	28.1215	24.7479	38.3125
chr10	81412266	81413163	2.19331e-11	2.05844e-08	51.2364	50.171	61.4891	61.0669		Chr2	152562409	152569683	0	1.40416e-05	81.5862	86.4124	92.7325	90.3203		chr11	87953787	87959856	Not found	0	13.2661	62.3121	77.8474	75.5979
chr6	124483619	124485425	2.34755e-11	2.19651e-08	71.4847	70.7206	86.5192	83.0663		Chr2	152622653	152626638	0	8.55718e-05	72.5224	72.7915	84.6472	81.5858		chr5	35140745	35146859	Not found	0	12.5489	74.6592	74.2455	86.9012
chr8	84698064	84699376	2.43978e-11	2.2736e-08	60.5489	66.7312	71.1738	71.295		Chr2	152769387	152775182	0	0.000738857	75.2538	81.2604	86.6959	89.1913		chr3	10132945	10137240	Not found	0	11.0369	79.6887	81.729	90.7333
chr2	103898010	103900513	2.45748e-11	2.28388e-08	79.5027	85.0702	91.8618	91.0548		Chr2	152848221	152855929	0	0.00185174	47.9157	52.4085	58.1117	65.603		chr5	115116588	115119049	overlapping	0	19.0972	56.7729	71.9262	75.9706
chr4	134162153	134163700	2.49944e-11	2.31287e-08	69.5847	60.3066	87.8162	77.5926		Chr2	153001931	153005774	0	0.00011082	31.6957	37.6734	45.5901	51.0395		chr9	68341998	68349204	Not found	0	22.9667	71.6915	78.6488	94.4015
chr14	25155890	25157226	2.54363e-11	2.34671e-08	69.8296	72.1869	81.973	79.6648		Chr2	153013421	153015207	0	2.70028e-05	31.6345	33.0535	46.0419	33.6112		chr4	119967140	119971290	overlapping	0	11.3626	73.5871	77.6767	84.7793
chr5	140177745	140178923	2.60815e-11	2.39906e-08	71.4506	83.3654	82.2152	84.1429		Chr2	153041777	153046450	0	0.000905537	49.3653	60.2711	59.4497	58.9955		chr11	3197129	3201780	overlapping	0	11.4706	57.1396	71.6942	68.5954
chr7	143390095	143391003	2.78872e-11	2.54489e-08	18.1296	25.0156	28.8827	31.2679		Chr2	153335354	153344540	0	0.000469901	73.7295	77.2992	86.0749	75.9505		chr6	39489572	39493892	overlapping	0	10.6414	78.3425	72.0383	89.0762
chr13	109231556	109232350	2.81829e-11	2.56682e-08	33.9204	30.2368	46.2155	50.3332		Chr2	154368076	154372547	0	0.000940674	35.8527	37.7734	51.9094	35.9207		chr8	14986730	14989695	overlapping	0	11.1729	58.3349	55.7094	69.4153
chr19	43930242	43931597	2.83156e-11	2.57382e-08	42.0351	35.8141	52.1783	40.9358		Chr2	154943263	154946771	0	4.46898e-05	69.3644	72.6684	87.1518	68.6721		chr17	35204698	35208800	overlapping	0	13.6682	69.1006	74.8695	82.7662
chr12	87032322	87034058	2.87223e-11	2.60823e-08	52.5694	53.4441	70.6108	62.9067		Chr2	155086727	155091070	0	1.00302e-07	67.4956	73.1507	84.5746	79.2222		chr1	186807266	186809044	Not found	0	12.159	79.1743	79.3395	91.2296
chr9	60562275	60563161	2.9005e-11	2.62874e-08	21.2131	29.2041	33.1706	34.8152		Chr2	155382268	155386009	0	0.00104912	50.4476	54.8642	62.925	53.47		chr8	121372099	121374095	overlapping	0	13.2435	70.7392	78.1533	84.0754
chr2	6351423	6352884	2.91063e-11	2.63533e-08	46.508	47.9405	57.1326	52.8564		Chr2	155741731	155744555	0	3.37027e-09	12.4836	15.087	27.2918	15.1099		chr2	31135684	31138392	overlapping	0	16.876	58.1984	81.6912	74.5553
chr1	130748669	130752214	2.92225e-11	2.64327e-08	62.2276	62.855	79.7323	79.8295		Chr2	155744556	155748767	2350	0.00187924	76.7957	82.5186	87.9116	76.9424		chr18	31927812	31930839	overlapping	0	10.5089	67.0944	70.5823	77.3081
chr4	135179093	135179964	2.95469e-11	2.66739e-08	51.2308	54.0361	63.5461	64.593		Chr2	155751638	155754090	0	6.17344e-06	70.1249	73.3778	80.3608	86.3755		chr4	137372339	137375717	Not found	0	14.8005	61.9644	72.883	76.7309
chr18	82535896	82536438	3.09788e-11	2.77767e-08	77.0131	77.8654	87.1953	82.925		Chr2	155824003	155826178	0	5.02636e-21	22.1803	37.7836	48.9165	39.4881		chr13	47161579	47165792	overlapping	0	12.7654	77.2193	84.1625	89.706
chr10	43741787	43742994	3.11014e-11	2.78596e-08	67.6075	69.0806	80.2546	73.1459		Chr2	156511624	156513820	0	5.97993e-06	80.0811	85.9718	90.2105	86.8917		chr2	103899564	103903177	Not found	0	12.9407	64.9598	61.6709	77.5754
chr3	146610080	146611313	3.3504e-11	2.97523e-08	60.3465	68.8777	80.6685	73.2361		Chr2	156674240	156677896	0	2.56271e-05	64.486	76.5749	74.9354	78.6442		chr6	100329129	100333515	Not found	0	12.4066	69.6322	71.8125	81.9326
chr2	166512795	166513875	3.46317e-11	3.06948e-08	77.5194	81.0489	91.8147	87.5851		Chr2	156721901	156726013	0	8.92025e-06	32.3588	39.5323	49.9178	32.0235		chr9	120652880	120655942	Not found	0	12.3391	77.185	83.0609	89.2939
chr2	165651070	165652191	3.60553e-11	3.18649e-08	78.3143	81.7631	89.8552	89.2257		Chr2	156777702	156780848	0	0.000176764	67.2746	74.0172	80.1417	70.7184		chr16	87725964	87727803	overlapping	0	11.4965	65.4805	54.2442	77.2832
chr9	72961848	72963159	3.71301e-11	3.27834e-08	71.3083	71.0895	82.7078	81.7951		Chr2	156810759	156815342	0	0.000286376	61.7504	67.2333	72.2489	72.4216		chr11	9107522	9116362	downstream	1741	13.4517	49.8743	54.985	63.2802
chr9	89879344	89879808	3.72256e-11	3.28364e-08	27.4978	34.9112	38.7629	39.9458		Chr2	156874557	156878015	0	0.000265416	65.6464	72.6854	77.0934	69.5854		chr8	126735506	126739169	Not found	0	12.0593	65.559	54.8543	77.6391
chr13	111745319	111747756	3.94666e-11	3.46149e-08	74.9298	78.8764	88.1918	87.6129		Chr2	157199246	157204023	0	0.00124125	24.4303	40.5927	41.3859	33.6308		chr16	89973250	89975674	overlapping	0	11.5556	61.89	59.0413	73.3909
chr4	105174815	105176091	4.0265e-11	3.52483e-08	74.7542	79.5722	86.7001	89.232		Chr2	157424497	157425480	0	0.000305467	22.4373	27.3762	32.2185	24.8025		chr11	88139618	88143085	overlapping	0	12.6661	63.3899	62.99	76.0952
chr2	169600515	169601671	4.1345e-11	3.61253e-08	76.6706	76.9208	88.5326	88.1964		Chr2	157481211	157483677	0	1.2524e-06	74.0812	80.4133	86.9487	82.6191		chr1	134673903	134679962	overlapping	0	14.1034	70.8029	77.4057	84.8928
chr7	35144316	35145465	4.22452e-11	3.67728e-08	51.1858	60.5014	64.4913	65.8591		Chr2	157733639	157737391	10	8.58998e-05	37.9071	45.0469	58.3635	40.4515		chr1	132291532	132294398	downstream	4228	10.8783	65.1222	72.7991	76.0366
chr15	25896369	25897876	4.32305e-11	3.74893e-08	59.9151	53.7088	71.5672	76.876		Chr2	157818753	157822357	0	0.000280254	59.8387	63.1633	72.2066	71.868		chr12	87048303	87052199	overlapping	0	14.5117	79.855	83.8103	94.1915
chr9	69034048	69035081	4.66456e-11	4.02621e-08	52.8627	51.6065	64.6869	58.7937		Chr2	158141545	158144319	0	0.000666968	58.039	54.8121	68.7811	56.7778		chr7	144415712	144420186	overlapping	0	15.7527	58.4118	68.1038	74.1102
chr12	102672447	102673564	4.71768e-11	4.06826e-08	50.1748	49.3067	67.7561	58.6469		Chr2	158175856	158178925	3608	4.6963e-05	69.0649	63.6056	84.1411	68.7684		chr14	16544370	16553601	overlapping	0	14.493	74.4402	74.3505	88.6909
chr10	117951464	117952292	5.43524e-11	4.63515e-08	67.6466	63.1267	79.1803	74.6101		Chr2	158178926	158181147	1386	0.00212261	37.195	41.0883	51.3854	42.6546		chr12	99459845	99464907	overlapping	0	11.9382	82.7616	82.089	94.7106
chr13	24614964	24616630	5.53041e-11	4.7033e-08	58.8173	56.5476	71.2584	70.356		Chr2	158276320	158281009	0	0.000200795	69.8345	75.897	81.1141	80.0086		chr4	138497461	138500062	Not found	0	11.9493	70.3419	78.564	82.2771
chr10	82661848	82662851	5.84633e-11	4.95828e-08	43.5623	49.686	62.1261	66.8497		Chr2	159251593	159261453	0	0.000602371	77.5768	89.0456	89.0926	84.7005		chr4	62760062	62763639	Not found	0	16.7061	66.7399	74.2745	83.458
chr7	46099612	46100140	5.89472e-11	4.9856e-08	48.6274	54.4774	61.2373	63.5992		Chr2	160370831	160376406	3766	0.00118151	37.7003	49.2068	56.5244	51.7105		chr1	165701261	165704559	overlapping	0	21.4471	46.9619	54.5823	68.1732
chr17	88483280	88484832	5.90588e-11	4.99047e-08	64.4635	79.3055	84.4279	86.8407		Chr2	160427675	160432635	0	5.31032e-05	79.0369	80.7249	89.1421	77.1464		chr13	63706314	63711215	overlapping	0	10.9996	81.3716	81.9948	92.2909
chr11	88243107	88244977	6.07245e-11	5.12186e-08	83.1046	84.4239	93.1263	89.9002		Chr2	160445901	160450392	0	0.00151447	53.0165	69.877	65.6878	71.3772		chr5	135080957	135085315	downstream	2691	10.8543	76.6511	88.189	87.4095
chr2	71673286	71674104	6.3197e-11	5.3062e-08	56.6135	66.4991	68.0463	69.0545		Chr2	160912406	160915120	78	2.03208e-06	37.3801	41.0779	51.1821	42.7164		chr4	63385356	63387800	overlapping	0	14.4404	61.2714	59.9497	75.6528
chr7	126086832	126087862	6.39455e-11	5.35931e-08	66.1182	69.9346	77.745	74.5632		Chr2	160918780	160922096	3445	0.00143682	75.5995	84.56	87.4453	83.6351		chr4	132794188	132796295	overlapping	0	10.6962	18.5251	17.674	29.2791
chr5	149005160	149005979	6.41279e-11	5.36973e-08	47.7739	38.3809	58.4555	57.3138		Chr2	161945803	161955722	0	0.0028326	78.8474	NaN	91.029	77.3197		chr17	8768274	8773758	overlapping	0	14.5041	67.3303	74.2298	81.9808
chr17	62996327	62998373	7.07325e-11	5.8696e-08	73.5343	81.7887	85.4461	86.5307		Chr2	162947651	162948904	0	0.000114675	56.7664	50.1043	66.7735	59.2816		chr7	119017610	119021407	Not found	0	12.5958	74.5369	84.8798	87.0179
chr15	85975459	85976251	7.18337e-11	5.95563e-08	75.7726	80.1046	86.7037	85.0155		Chr2	163353910	163356876	0	0.00167334	62.5988	68.5543	77.6284	75.0911		chr2	113303210	113306925	Not found	0	14.1977	71.6993	74.846	86.218
chr2	112248171	112249938	7.20489e-11	5.96812e-08	74.5546	75.3052	86.1349	83.1277		Chr2	163399305	163402250	1312	0.000882436	68.3524	69.3894	82.004	80.2212		chr15	99498999	99502051	overlapping	0	10.8817	78.7945	74.6124	89.5559
chr4	56916088	56918182	7.35776e-11	6.07841e-08	67.2472	69.0822	79.3979	83.7064		Chr2	163458206	163459965	2882	0.000160095	42.0974	44.0709	59.5966	42.9499		chr8	10842669	10847434	Not found	0	24.1509	59.1359	79.2139	83.8789
chr15	78891852	78892512	7.38287e-11	6.09371e-08	61.2055	54.0657	77.4903	63.6813		Chr2	163590369	163595934	0	0.00200582	57.6056	66.1804	69.4425	61.485		chr15	82221592	82223997	overlapping	0	15.6525	44.1464	57.4752	59.8074
chr8	57540634	57541675	7.39058e-11	6.09463e-08	60.3404	43.5319	79.8017	71.1105		Chr2	163646000	163651161	199	0.000348946	82.3117	88.6673	93.3697	90.2831		chr17	47361508	47365977	overlapping	0	11.6836	82.3214	87.9982	94.4713
chr6	99301646	99303089	7.61534e-11	6.26322e-08	67.6508	65.925	82.0261	80.8631		Chr2	163746012	163749894	0	5.41255e-09	42.0572	58.334	58.2006	56.1524		chr11	52890650	52895820	overlapping	0	13.9717	76.209	73.0067	90.3415
chr2	145884427	145885568	7.65873e-11	6.2933e-08	55.3191	55.5993	66.4103	60.8346		Chr2	164395836	164397487	0	0.00165511	73.6999	76.7316	87.2792	83.1906		chr9	123656376	123664432	overlapping	0	11.016	83.6677	92.21	94.4663
chr18	11817639	11819329	7.72826e-11	6.34479e-08	46.6996	50.4306	59.1064	59.9037		Chr2	164557640	164561023	0	0.000620476	40.0365	36.2769	52.0595	42.0129		chr13	20124547	20129276	overlapping	0	13.8757	52.4993	57.0289	66.1111
chr6	32563363	32564157	7.98797e-11	6.5348e-08	74.7092	78.194	86.117	83.7168		Chr2	164941021	164946256	0	0.00219573	52.3587	52.9604	67.1888	57.0636		chr2	130310644	130314785	overlapping	0	12.1988	79.9794	80.0756	92.0349
chr16	93728961	93730096	8.2382e-11	6.72167e-08	65.3279	75.7535	75.7835	74.8071		Chr2	165135317	165137190	0	1.57893e-07	42.7668	46.0033	57.1217	52.2986		chr16	32330004	32332276	overlapping	0	25.5284	30.096	29.9348	54.8909
chr10	121415560	121416324	8.38482e-11	6.81723e-08	51.9907	51.1466	64.2635	66.0567		Chr2	165692385	165696634	0	1.9992e-05	67.0167	71.5434	81.3948	79.6221		chr1	162035994	162040055	overlapping	0	22.5134	42.5135	52.766	65.342
chr4	131923554	131925286	8.4781e-11	6.88701e-08	70.7858	74.7254	82.2647	78.237		Chr2	165878576	165880816	0	1.65039e-07	76.1421	73.6522	89.5511	79.5561		chr16	91851489	91853618	overlapping	0	11.5305	80.3726	78.3523	91.8299
chr15	80895410	80898063	8.6174e-11	6.98789e-08	77.861	73.9293	88.2422	84.3773		Chr2	166141743	166143707	0	3.17639e-10	60.9236	61.4304	75.7214	72.5172		chr5	111113128	111115846	overlapping	0	17.831	58.5346	65.6659	76.1793
chr1	184664198	184665688	8.82271e-11	7.13559e-08	65.5151	66.7805	81.5041	81.8343		Chr2	166262006	166265206	0	0.00034123	68.8807	75.7748	79.5561	75.3689		chr7	141462419	141464879	overlapping	0	12.58	31.9706	36.3764	44.4459
chr6	118958476	118959350	9.15031e-11	7.38117e-08	67.2778	72.9517	79.847	79.2688		Chr2	166666748	166669496	0	0.00136851	80.8126	88.2774	90.9597	85.5807		chr3	112549689	112566542	Not found	0	14.492	78.9772	81.3163	94.4629
chr4	125102273	125103009	9.19685e-11	7.41225e-08	74.6988	74.2206	87.0789	81.2145		Chr2	166751747	166755949	0	0.000935145	57.082	62.2615	67.6931	63.7401		chr10	121705013	121713302	overlapping	0	15.553	68.0181	74.0349	83.1175
chr2	165631865	165633013	9.53254e-11	7.64946e-08	65.4287	65.2315	75.5217	71.7931		Chr2	167370877	167374359	0	1.99851e-08	78.9268	93.699	91.9111	90.7178		chr10	80615079	80620034	overlapping	0	13.7009	69.5014	83.037	83.2883
chr9	60868841	60869947	9.5891e-11	7.68817e-08	71.6949	76.3419	82.1196	83.579		Chr2	167495983	167500467	0	2.10397e-06	73.795	79.3291	88.2232	88.083		chr1	153753222	153755319	overlapping	0	13.7328	76.3743	81.7433	90.2229
chr13	100835557	100836387	9.8848e-11	7.89103e-08	75.0982	75.5079	85.3252	85.4551		Chr2	167658894	167660909	0	0.000313128	33.5328	39.253	45.4149	36.5905		chr2	165105024	165107045	upstream	4462	11.054	59.0642	63.7663	70.1947
chr15	59654777	59655598	1.02504e-10	8.15472e-08	72.3295	71.1042	83.9036	79.0275		Chr2	167671905	167675724	0	8.70927e-05	64.1943	73.7088	78.9979	71.6277		chr2	179304113	179307475	Not found	0	12.7657	72.0977	76.1661	84.8804
chr6	114890411	114891202	1.19958e-10	9.3977e-08	28.7458	36.9601	40.8359	35.4431		Chr2	167773943	167776572	895	6.87369e-05	49.7103	NaN	59.7388	57.4751		chr15	86089002	86091275	overlapping	0	10.2757	75.7856	78.6541	86.1902
chr10	80314629	80315034	1.20796e-10	9.4473e-08	76.501	78.745	87.5723	84.6167		Chr2	167776579	167777971	0	0.000355531	22.9576	28.3095	34.5325	32.6203		chr13	111790543	111792719	overlapping	0	18.576	57.7171	54.6234	76.1309
chr8	107919190	107920242	1.30319e-10	1.01322e-07	63.5241	67.7953	76.759	77.6816		Chr2	167824380	167827031	662	1.18859e-08	77.3595	77.0436	88.5517	85.0006		chr2	128202351	128206906	overlapping	0	33.3357	51.4596	67.2125	83.4485
chr6	125148629	125149248	1.33454e-10	1.03151e-07	56.1693	55.8685	67.0078	70.1089		Chr2	167947624	167951484	0	0.00032794	50.5536	51.3362	63.9928	59.3864		chr1	153152770	153155601	overlapping	0	11.0066	79.4877	80.6486	90.6939
chr1	164221775	164224989	1.35472e-10	1.04536e-07	74.682	86.3516	87.0276	86.9005		Chr2	168357826	168360441	0	0.00191194	54.7785	59.1611	65.0276	64.7332		chr4	136862147	136865215	Not found	0	11.6315	72.7008	68.7325	84.3299
chr8	119897693	119898334	1.39401e-10	1.07478e-07	22.9755	32.1289	35.6195	32.9164		Chr2	168564504	168567047	0	0.000719229	64.0983	69.8	76.9149	60.6226		chr18	44538871	44543015	overlapping	0	16.8372	76.3534	90.9893	92.7336
chr18	37841557	37842124	1.46108e-10	1.12182e-07	29.3425	33.4627	43.6908	51.9397		Chr2	168594126	168597729	0	3.17591e-06	54.2123	49.334	71.9331	61.2069		chr4	135088516	135091879	Not found	0	11.1403	70.5429	76.4389	81.4404
chr3	85115638	85117567	1.50846e-10	1.15245e-07	79.6086	84.3601	91.3494	91.1952		Chr2	168975476	168978564	0	0.000683951	63.5577	73.2863	73.9225	66.7001		chr4	58943718	58946048	overlapping	0	12.5646	21.4337	28.529	33.6105
chr6	97458317	97459307	1.55196e-10	1.18471e-07	37.2781	34.7941	52.9037	42.8044		Chr2	169086861	169089172	0	0.00024236	61.7306	59.4197	72.6802	70.4816		chr16	93890701	93892974	overlapping	0	11.9713	74.9647	86.5693	86.9725
chr4	97675431	97676702	1.56791e-10	1.1959e-07	67.0267	63.8967	77.172	75.5603		Chr2	169158488	169161331	0	5.03301e-14	69.8183	81.7771	87.1313	82.8675		chr10	80266186	80271584	overlapping	0	10.0696	57.2071	64.0553	67.3958
chr6	146170568	146171068	1.6172e-10	1.22741e-07	61.3758	59.4668	72.2416	70.5162		Chr2	169656915	169659641	0	0.00100032	66.1231	75.2148	77.372	75.0809		chr16	5427253	5434291	overlapping	0	13.5668	63.9244	71.6001	77.6651
chr13	51193719	51194454	1.63265e-10	1.2361e-07	45.8969	42.7862	62.9281	63.9035		Chr2	169702803	169706524	0	0.00304685	63.5081	67.0873	74.6167	74.9373		chr8	70833383	70836328	overlapping	0	12.7749	66.0438	65.6479	78.7238
chr7	109244921	109245947	1.63876e-10	1.23917e-07	73.183	70.932	83.2077	80.3588		Chr2	169941616	169945074	0	0.000815491	55.303	67.9399	70.7336	74.1364		chr5	64296570	64299950	overlapping	0	15.3914	45.3111	38.5493	60.5409
chr17	84080690	84082143	1.68416e-10	1.26782e-07	73.0713	73.4297	84.9965	80.6948		Chr2	170077349	170079812	0	2.38599e-05	69.2465	80.9239	86.5231	82.0446		chr2	152369796	152373668	overlapping	0	17.8499	70.4738	71.8886	88.3953
chr1	86275976	86277538	1.69175e-10	1.2725e-07	70.6788	70.0972	84.0926	80.8185		Chr2	170195634	170199217	0	3.17187e-06	66.8712	66.2434	84.2241	62.1133		chr2	49412220	49417438	Not found	0	17.514	66.6591	80.3809	84.2768
chr10	89450446	89452164	1.69993e-10	1.27761e-07	66.2799	79.2915	80.2599	84.4092		Chr2	170302098	170305321	0	2.26648e-07	76.8263	83.1523	90.793	91.0921		chr16	32795586	32799473	overlapping	0	15.6833	73.3343	83.0011	89.0659
chr3	27905063	27906002	1.78242e-10	1.33527e-07	73.5224	74.5661	83.5934	82.6702		Chr2	170608824	170612413	0	0.000868339	82.0859	87.842	92.7383	91.9147		chr1	89935597	89939165	upstream	2307	12.5039	47.2746	46.3637	59.7788
chr8	124313316	124314281	1.78546e-10	1.33647e-07	63.4472	59.6901	75.9066	78.0031		Chr2	171487717	171492869	0	2.96735e-05	55.0764	71.8878	73.1514	65.1931		chr4	52995998	53007647	overlapping	0	20.3414	71.6517	72.4715	92.5061
chr7	116031008	116031425	1.79375e-10	1.34158e-07	28.5286	30.0089	38.9283	42.4116		Chr2	171503749	171510332	0	0.00107045	60.9343	79.7832	91.5782	87.8671		chr13	44582486	44586993	Not found	0	13.6623	55.7004	49.4316	69.6896
chr17	71251046	71251947	1.85558e-10	1.38223e-07	65.5046	68.1336	76.9211	75.9842		Chr2	172079229	172083718	0	0.0014396	75.7708	72.9754	86.4067	78.0459		chr19	40393330	40395873	overlapping	0	15.8921	53.2937	41.1019	69.0774
chr13	63248641	63250275	1.90073e-10	1.41473e-07	53.4701	43.6836	66.9226	62.0461		Chr2	172645271	172648326	0	0.00219207	54.8511	61.3332	66.3051	68.418		chr10	19961404	19965968	overlapping	0	10.6466	77.4448	73.3509	88.0064
chr11	90376623	90377718	1.99454e-10	1.48097e-07	61.7272	69.567	77.119	83.5498		Chr2	172945866	172949633	0	7.22499e-05	75.8693	79.8107	87.3076	87.1802		chr17	25859168	25861113	overlapping	0	12.0895	62.8289	64.1869	75.0619
chr12	54183987	54184961	1.99373e-10	1.48097e-07	67.1682	70.6972	83.1868	80.3571		Chr2	173035302	173039227	568	0.000995104	50.4152	45.7761	70.7595	47.6828		chr1	156241894	156245318	Not found	0	20.6982	52.7048	54.9211	73.4842
chr1	67015878	67018305	2.10952e-10	1.56009e-07	76.916	69.5598	89.3575	75.9053		Chr2	173186844	173191464	0	1.79732e-05	63.3269	73.1811	76.2634	80.3123		chr11	98742268	98743921	overlapping	0	16.8539	19.4718	25.7557	36.2908
chr6	133984959	133985786	2.19044e-10	1.61476e-07	5.49672	6.8772	16.2866	14.8805		Chr2	173407300	173410430	0	9.87196e-06	47.4832	59.0829	62.9094	60.0906		chr19	55836106	55839373	overlapping	0	14.8426	61.1188	60.9332	76.0466
chr5	3193243	3195106	2.20799e-10	1.6264e-07	70.1977	68.0339	80.4188	83.1981		Chr2	173582701	173585571	0	4.48401e-05	53.3858	50.9579	72.1951	59.865		chr7	130575989	130579226	overlapping	0	15.5025	40.6508	55.8622	56.8604
chr5	96987852	96990792	2.21782e-10	1.62927e-07	81.3264	82.9151	92.4507	90.6342		Chr2	173769859	173771838	0	4.99188e-08	56.9253	65.8643	75.7131	65.7335		chr4	101414184	101419039	downstream	238	13.7175	66.4825	75.9836	79.7973
chr2	27210652	27211196	2.2458e-10	1.6459e-07	65.5053	66.5873	78.877	74.3127		Chr2	174285425	174286366	0	6.79604e-08	30.502	38.1443	47.7132	33.6373		chr7	79266838	79270975	upstream	713	19.0584	60.5923	60.8568	79.1266
chr9	103422860	103423315	2.25602e-10	1.65125e-07	51.18	47.884	64.4836	63.1466		Chr2	174328588	174329012	0	1.10191e-19	17.6223	19.3146	39.8401	20.4639		chr16	3890632	3895148	overlapping	0	18.97	68.7198	75.0694	87.2714
chr1	182255386	182256667	2.2768e-10	1.66383e-07	67.1671	70.7416	77.459	80.6251		Chr2	175042079	175047009	1043	0.000553483	72.9412	92.2685	86.5028	92.7122		chr6	115690636	115695052	Not found	0	16.1796	66.2122	71.409	82.6281
chr9	44646189	44647199	2.31415e-10	1.68845e-07	43.9349	54.012	58.4566	59.0406		Chr2	178691323	178695003	0	3.31551e-05	73.2768	82.0769	85.6019	84.6677		chr11	116254794	116257792	overlapping	0	12.8538	36.1334	37.3238	49.0191
chr13	55017874	55019363	2.63725e-10	1.90913e-07	47.497	44.5253	65.5046	64.52		Chr2	179980480	179986621	1467	0.000357602	73.5589	82.9669	87.1757	86.3358		chr7	48887180	48890986	overlapping	0	15.6592	71.4585	74.4398	86.8865
chr11	70790105	70792377	2.67358e-10	1.9324e-07	58.2093	52.5329	75.7604	71.7339		Chr2	180025595	180027476	0	3.11129e-06	28.2168	37.2119	39.7721	37.3898		chr15	68250548	68257386	overlapping	0	11.4825	82.6075	88.7345	94.0012
chr3	129472009	129473346	2.69115e-10	1.94358e-07	67.3474	64.9772	77.5654	76.7253		Chr2	180043259	180045539	0	0.00230971	38.9085	38.9146	50.1975	45.9816		chr19	33109867	33113923	Not found	0	18.2689	63.9324	66.5881	82.1958
chr10	94552264	94553811	2.83581e-10	2.04167e-07	55.1603	50.3304	65.3023	67.1354		Chr2	180438153	180442739	0	0.000143721	41.351	44.2201	56.13	54.2179		chr7	82240462	82245533	overlapping	0	11.3259	71.1185	77.6853	82.6462
chr14	27348839	27350321	2.87283e-10	2.06511e-07	75.4883	75.6143	86.9352	82.828		Chr2	180589660	180592703	0	7.43207e-05	18.0876	24.0162	28.7125	20.3601		chr11	117891993	117894679	upstream	4577	12.0101	68.7014	62.2505	80.431
chr19	43920711	43921241	2.95883e-10	2.12363e-07	56.6337	56.5123	68.3556	64.7925		Chr2	181018564	181023136	0	0.00138723	81.3184	83.3292	91.871	83.573		chr15	39769580	39774034	overlapping	0	21.984	71.2796	80.9893	92.6037
chr4	63186474	63187331	3.0281e-10	2.16662e-07	54.8524	65.0734	69.3333	73.0745		Chr2	181187759	181190982	0	1.66752e-08	18.2423	25.4397	32.5848	18.8716		chr5	131793468	131798908	overlapping	0	11.0339	83.1753	86.5881	93.9018
chr1	64307956	64308808	3.29427e-10	2.34076e-07	30.4316	28.309	43.0167	35.5118		Chr2	181201194	181206362	0	0.00013338	82.1885	88.0271	92.3248	85.5624		chr9	111052921	111055922	overlapping	0	14.5892	71.0994	82.8695	85.598
chr2	102032874	102034007	3.31846e-10	2.35252e-07	52.0989	52.5815	62.831	60.1411		Chr2	181213055	181216967	0	0.0007652	46.1555	46.6495	64.8902	51.191		chr10	59862561	59865271	overlapping	0	12.8258	67.8855	63.2131	80.4574
chr11	70203938	70205584	3.33463e-10	2.36217e-07	46.7456	57.4657	72.1285	69.7003		Chr2	181710043	181718839	0	0.0016198	69.7881	74.4658	80.5944	79.3979		chr3	122320214	122323032	overlapping	0	11.6816	59.193	54.0684	70.9282
chr1	106687886	106688937	3.49465e-10	2.4642e-07	27.5717	31.7981	39.6754	42.518		Chr3	4914119	4925926	0	0.00145055	81.483	76.6962	93.1869	84.9159		chr19	37551189	37555905	overlapping	0	11.8973	73.516	59.7222	84.7028
chr5	115544013	115544513	3.49171e-10	2.4642e-07	38.4812	31.1939	50.5303	44.0079		Chr3	8715176	8718107	0	7.47414e-08	29.5306	41.3935	53.857	37.6095		chr2	167841329	167844749	Not found	0	16.491	51.5059	50.3205	67.8463
chr13	59938667	59940437	3.55751e-10	2.5028e-07	52.5859	47.9434	66.4332	60.5384		Chr3	8862629	8867018	0	0.000301149	64.4752	66.1491	79.8299	63.0301		chr17	34672874	34675905	overlapping	0	13.036	70.3895	73.7903	83.4989
chr11	6007225	6007759	3.58842e-10	2.5207e-07	56.6813	67.7987	70.9437	62.2281		Chr3	9210354	9215656	0	1.154e-05	84.7943	87.6976	95.1747	84.7498		chr6	72637422	72640929	overlapping	0	11.7648	86.8908	88.5909	98.7426
chr12	76466749	76467800	3.62499e-10	2.54446e-07	58.1308	66.1859	72.5722	69.9419		Chr3	9722052	9726290	0	2.76966e-06	70.749	76.3378	80.6347	85.987		chr2	31178061	31182157	overlapping	0	14.029	71.4234	80.1014	85.2554
chr5	24367159	24367831	3.73711e-10	2.6172e-07	42.8316	40.2831	54.0121	55.7949		Chr3	9892740	9896526	2904	2.74219e-07	68.6808	60.9754	82.4572	88.0782		chr8	115490236	115494957	Not found	0	14.0998	70.6023	79.822	84.7656
chr15	96756540	96757778	3.76939e-10	2.6378e-07	68.3451	60.4347	81.9126	72.5247		Chr3	9983459	9989546	0	1.5183e-05	64.9913	71.0664	86.6947	87.6308		chr15	97948127	97951105	Not found	0	11.0463	66.8022	76.8352	77.7668
chr6	38920504	38921475	3.80774e-10	2.66263e-07	32.6945	30.7164	43.5147	36.2476		Chr3	10285228	10290759	0	0.00270005	63.8127	69.564	80.0816	73.5897		chr2	118694055	118696687	overlapping	0	12.918	65.96	77.0005	78.7164
chr1	89089993	89090764	3.90903e-10	2.7211e-07	40.6512	38.9288	51.5552	48.9796		Chr3	17991739	18004446	4360	0.00116917	70.3989	86.779	88.9421	78.3041		chr19	40977671	40981551	overlapping	0	11.4888	81.4347	87.4035	93.1938
chr12	86832902	86833738	4.00266e-10	2.78419e-07	51.0557	47.6153	64.7873	53.6657		Chr3	19410844	19419983	0	0.0008465	72.7097	83.0082	82.8341	78.9073		chr9	118855867	118858192	overlapping	0	20.446	57.1563	46.3765	77.6376
chr16	76564993	76566672	4.01995e-10	2.79411e-07	54.4997	64.7834	71.8819	72.7839		Chr3	21908132	21918361	0	0.00264082	72.0731	71.6846	89.8057	80.6597		chr13	58018947	58021446	overlapping	0	10.571	71.5793	77.2117	82.0621
chr15	25536722	25537501	4.10393e-10	2.84606e-07	50.6801	50.1587	63.0035	66.8912		Chr3	22122619	22130606	0	0.00119172	86.0576	92.5529	96.4627	88.3093		chr1	182221590	182226602	Not found	0	10.5188	80.0611	72.8894	90.7444
chr4	131919701	131920271	4.13271e-10	2.86173e-07	35.5476	39.6949	46.2645	48.874		Chr3	26469947	26475165	0	8.59406e-06	85.6602	87.306	97.411	88.6698		chr8	18799746	18805475	overlapping	0	18.7258	69.3863	80.424	88.6921
chr16	87661103	87661739	4.20211e-10	2.90326e-07	43.4129	43.2414	58.1703	62.2397		Chr3	27154002	27157579	0	0.000270948	45.0471	50.4026	56.821	59.3395		chr13	110060565	110063815	overlapping	0	16.3757	68.3875	84.0959	85.0417
chr9	111057449	111058470	4.37512e-10	3.01154e-07	43.6157	49.4295	53.9773	51.1359		Chr3	27280287	27283731	0	0.000250908	26.6674	29.4414	38.2741	30.768		chr17	79925627	79929481	upstream	4031	13.7621	74.2589	83.7498	89.051
chr10	23864140	23865927	4.42751e-10	3.04449e-07	71.9319	76.9063	82.1905	77.1941		Chr3	27516763	27521462	0	0.0014163	81.0958	83.058	91.4342	85.6329		chr5	35907972	35912301	overlapping	0	12.7002	65.4653	77.5128	78.0709
chr2	93939902	93940609	4.52439e-10	3.10043e-07	29.9122	29.8685	45.8671	48.196		Chr3	30951818	30956598	0	0.00217505	85.154	89.6246	95.5833	90.3113		chr8	107470036	107475578	overlapping	0	16.1499	69.8604	76.0266	85.7954
chr3	121370571	121371835	4.73866e-10	3.2305e-07	69.7611	66.6289	81.8122	75.179		Chr3	31091150	31093768	1290	7.18988e-05	42.5184	39.8127	57.8005	47.0146		chr1	89007956	89013884	downstream	2229	16.2573	74.5946	75.6897	91.3427
chr14	54690345	54691763	5.07114e-10	3.43709e-07	79.3384	92.3974	92.7642	89.3309		Chr3	31099597	31105124	0	0.00295551	77.6951	68.1237	87.4582	89.9683		chr14	52313746	52315177	overlapping	0	11.8731	63.0663	50.2117	74.9162
chr10	121267072	121267426	5.31457e-10	3.58348e-07	63.0852	60.4037	73.4606	68.0894		Chr3	31158335	31161299	0	9.22062e-05	72.2591	87.4806	87.5392	87.3889		chr19	6855696	6858212	overlapping	0	10.9091	58.7617	64.7665	69.754
chr5	64378759	64379802	5.555e-10	3.74286e-07	49.2306	41.1303	64.6362	63.1066		Chr3	32656375	32659103	0	1.04792e-05	64.3643	60.6086	75.507	74.639		chr16	87738634	87741605	Not found	0	10.4429	86.981	84.4487	97.619
chr16	11438516	11440312	5.69287e-10	3.82739e-07	79.3875	73.5936	90.1772	85.7916		Chr3	33748356	33760767	0	1.36617e-12	81.8247	90.0145	95.2338	88.3468		chr2	107991351	108003089	Not found	0	11.9562	80.1006	82.102	92.4652
chr19	37877821	37878649	5.93925e-10	3.97857e-07	46.7228	55.6031	62.0979	52.8248		Chr3	34320217	34323774	0	0.000333996	55.5311	61.6837	73.5664	58.4632		chr3	89347611	89349599	overlapping	0	12.229	29.2559	34.0049	41.5421
chr17	8953324	8954373	5.95773e-10	3.98806e-07	68.7402	70.6601	83.5944	83.9823		Chr3	34484958	34489689	0	0.000926603	56.3311	75.0113	67.703	67.5235		chr8	64826288	64828481	overlapping	0	15.5085	62.4285	59.3131	77.6304
chr19	24635729	24637339	5.97902e-10	3.99942e-07	46.7891	54.2151	61.3511	69.8015		Chr3	35721095	35726511	0	0.00156625	70.3398	75.3232	81.0345	80.629		chr12	17507532	17512163	Not found	0	16.7695	58.5448	61.7021	74.8511
chr5	64676551	64677910	6.14852e-10	4.09797e-07	31.5791	31.6437	42.4647	42.2879		Chr3	35906859	35912324	0	0.00184166	61.1315	69.0978	78.3844	68.0259		chr13	33079788	33092356	overlapping	0	13.0979	70.4112	81.7095	83.2758
chr1	53844319	53846559	6.30027e-10	4.19005e-07	65.0118	61.52	86.2155	78.6514		Chr3	35933651	35938491	0	6.55158e-05	53.7896	61.2627	69.6359	66.8023		chr17	29213593	29216440	overlapping	0	11.2615	74.0525	69.5138	85.1225
chr2	146308965	146311667	6.31364e-10	4.19592e-07	46.378	53.7277	66.1527	59.2203		Chr3	36470681	36475355	0	4.13352e-05	38.0722	41.2922	52.4213	43.4322		chr1	132628296	132631809	overlapping	0	10.7455	80.9896	87.1755	91.7703
chr5	111229201	111230414	6.38333e-10	4.23919e-07	69.3173	68.0391	81.6428	77.5111		Chr3	37149926	37154058	0	0.000814047	60.8876	74.6773	82.7173	70.562		chr5	65175275	65177598	Not found	0	11.6016	80.2562	79.6191	91.9069
chr11	90381527	90382298	6.52419e-10	4.32342e-07	20.3836	34.2166	36.5683	39.4838		Chr3	37613539	37616402	0	5.51278e-06	52.78	57.3459	68.3313	70.7845		chr14	75172883	75176582	overlapping	0	17.2944	50.8009	53.7135	68.3377
chr19	37809034	37810280	6.60405e-10	4.36382e-07	63.2765	55.8669	76.5586	73.3733		Chr3	37673305	37676156	0	0.000144169	55.2962	70.1312	71.3478	67.7651		chr1	172388353	172392495	overlapping	0	10.5469	80.0018	82.0767	90.6945
chr1	136422931	136424540	6.99573e-10	4.61275e-07	66.9083	64.7843	81.1429	74.0638		Chr3	41183998	41191925	0	0.00107044	76.4093	83.5363	88.8891	82.2488		chr5	114359057	114361340	overlapping	0	11.2652	39.427	39.5106	50.7733
chr7	140069995	140070387	7.17484e-10	4.71403e-07	40.7541	43.0486	51.5323	45.2898		Chr3	43440757	43460249	0	0.00159287	73.0162	68.3469	87.3496	72.0657		chr7	45083670	45086767	overlapping	0	11.6099	78.9844	84.8349	90.4966
chr13	100588850	100593986	7.25497e-10	4.75654e-07	64.1375	69.4835	75.4169	76.3094		Chr3	44463318	44478477	0	0.000237735	74.1708	86.9486	89.0275	88.2447		chr19	5588835	5593212	Not found	0	10.5835	84.5036	86.152	95.3439
chr10	125264782	125265809	7.51883e-10	4.91558e-07	46.2254	53.5769	59.1292	57.5813		Chr3	50384593	50388735	0	1.50516e-06	47.4743	59.4317	70.3845	61.5498		chr8	69889589	69891447	overlapping	0	11.2047	62.3226	54.5104	73.5298
chr11	90264332	90265753	7.53562e-10	4.92308e-07	72.7167	69.7966	83.5497	88.1628		Chr3	51508770	51512306	3013	3.56704e-05	56.2001	67.7598	74.0749	71.185		chr15	76201687	76204362	overlapping	0	10.6772	40.195	42.7057	50.5201
chr1	88610855	88612589	7.54122e-10	4.92326e-07	65.6828	68.2174	83.6219	79.1712		Chr3	51577326	51580054	2252	0.000615387	64.9023	68.8946	79.1281	75.1095		chr1	87636664	87640347	overlapping	0	10.923	33.6004	33.619	43.9168
chr11	94535385	94536706	7.72286e-10	5.02764e-07	72.7564	81.9479	89.0772	82.7514		Chr3	52028023	52030412	0	0.00132434	66.8462	74.7729	82.1025	80.7722		chr11	90369232	90371685	overlapping	0	22.463	45.8318	44.1645	67.9164
chr9	63240477	63242036	7.99835e-10	5.19236e-07	60.3886	66.9069	76.0849	72.8792		Chr3	52105381	52110884	305	0.000769396	66.227	81.7191	86.7645	84.5199		chr9	70926668	70932413	overlapping	0	13.371	79.3838	82.7651	92.528
chr3	127706057	127706989	8.705e-10	5.5922e-07	70.8992	72.1723	81.9196	86.0289		Chr3	52296914	52299727	0	3.49219e-05	77.3936	78.843	88.5455	77.2288		chr4	149942154	149945325	overlapping	0	13.3552	64.0594	75.3232	77.358
chr1	88107721	88113504	9.06837e-10	5.79964e-07	62.8507	45.3591	83.7666	74.9214		Chr3	52727394	52731394	4639	0.00169529	69.5007	71.1238	82.4074	83.4035		chr16	92807426	92810263	overlapping	0	12.9981	69.0187	67.6893	82.1784
chr11	119126025	119126682	9.07183e-10	5.79964e-07	38.4003	39.4912	49.8366	50.4305		Chr3	52879729	52886609	0	0.00162192	69.5141	69.6818	84.2797	72.5487		chr5	120461284	120463294	overlapping	0	10.7052	76.8969	72.9307	87.4861
chr16	70330873	70332476	9.10811e-10	5.81881e-07	69.272	68.3299	81.9312	81.8301		Chr3	53327038	53331908	0	4.26535e-05	83.2557	85.9301	93.3703	95.5101		chr5	128617815	128621560	Not found	0	17.2028	47.5607	61.8353	64.7611
chr2	27120414	27121081	1.00627e-09	6.39769e-07	38.409	40.8348	50.0616	50.2636		Chr3	53433412	53437784	0	1.54988e-05	73.434	86.2183	88.18	82.9882		chr2	11202653	11206806	overlapping	0	16.4093	69.6691	73.4375	85.8404
chr8	11172993	11174041	1.00488e-09	6.39769e-07	45.0685	57.3952	59.8022	65.6404		Chr3	53523514	53525903	0	0.000185958	54.0086	58.0377	65.1653	NaN		chr3	27437665	27440388	overlapping	0	16.8176	79.4248	69.964	96.629
chr1	92645429	92646739	1.01889e-09	6.46905e-07	60.8934	66.0734	73.6243	71.2023		Chr3	53860715	53863630	0	9.65819e-06	41.111	45.7083	52.6158	40.0485		chr12	7975441	7978071	overlapping	0	11.8902	72.7998	81.9922	84.8618
chr2	180072964	180076329	1.02115e-09	6.47896e-07	74.9577	83.3182	87.5794	84.9206		Chr3	54151768	54155929	106	4.3216e-05	21.2397	23.5562	33.642	23.3143		chr15	80627586	80630822	overlapping	0	17.4161	66.7817	78.886	84.204
chr2	168118153	168119120	1.10279e-09	6.96349e-07	34.3917	40.9982	47.5586	46.8553		Chr3	55078339	55082002	0	0.00072876	73.6986	78.412	84.3492	79.4397		chr9	114507525	114509694	overlapping	0	20.8983	64.3756	64.9809	84.4665
chr4	127365159	127366470	1.10273e-09	6.96349e-07	75.9089	84.5141	86.6798	87.0143		Chr3	55480112	55487318	0	0.00205328	77.1078	84.6732	88.4739	83.6431		chr2	179984997	179993245	overlapping	0	15.5094	69.8192	78.117	85.8988
chr14	54522253	54524024	1.11744e-09	7.04158e-07	64.612	70.5939	74.8525	69.4867		Chr3	55787946	55792193	0	0.00213416	25.102	56.2289	43.5652	41.9415		chr15	31344504	31347283	overlapping	0	13.2086	73.645	84.5938	86.6898
chr4	144998470	145000108	1.13864e-09	7.15562e-07	34.4403	35.5713	47.0904	42.6396		Chr3	56994137	57004512	0	7.17068e-05	77.1465	83.2716	93.8047	84.7918		chr5	33528520	33530568	Not found	0	11.051	70.2234	77.3149	81.2169
chr2	31135787	31136717	1.14504e-09	7.18606e-07	42.7739	47.8265	54.8261	53.0407		Chr3	58772362	58784695	0	0.00115778	69.7938	68.4762	81.0005	82.7087		chr11	69242970	69247484	upstream	2267	20.4918	66.0085	73.0502	86.5493
chr18	65641002	65642941	1.22171e-09	7.62583e-07	68.8693	78.2792	79.5166	83.8364		Chr3	58912850	58921314	0	0.00025981	84.5954	82.7327	94.614	92.7289		chr19	3942897	3945487	overlapping	0	10.8946	67.0645	73.068	77.9424
chr1	183433899	183436062	1.25664e-09	7.82037e-07	80.6638	86.0632	91.9268	89.7196		Chr3	59098522	59104180	0	0.00173377	28.8799	30.1582	44.4396	29.5757		chr3	101395872	101399718	overlapping	0	10.7385	74.8757	78.1884	85.5745
chr19	46483111	46483764	1.28388e-09	7.96016e-07	24.7012	29.0186	35.1426	32.9644		Chr3	60778222	60788321	40	0.00168333	50.0344	52.2305	60.782	57.1924		chr12	29938661	29941921	overlapping	0	15.055	46.6781	39.8228	61.9569
chr16	92460024	92461076	1.35047e-09	8.32831e-07	65.9371	70.52	79.3074	72.4017		Chr3	62374678	62380358	0	0.00176647	69.6689	80.6097	83.9643	76.2541		chr14	53710531	53721687	overlapping	0	16.1748	76.9331	82.3479	92.167
chr7	28780799	28782179	1.40508e-09	8.60771e-07	49.3361	45.9136	60.7799	59.9654		Chr3	65517288	65523577	0	0.00276121	51.2654	71.2148	73.0765	68.2829		chr17	88549875	88553924	overlapping	0	10.5654	67.2344	68.4516	77.9133
chr7	112499089	112500279	1.46599e-09	8.9217e-07	39.0435	38.903	50.3579	44.9373		Chr3	67556309	67558729	2884	0.000890779	51.8725	62.9729	69.8024	60.8895		chr11	114698513	114701245	overlapping	0	11.3822	76.1436	72.0731	87.1847
chr6	51380484	51381688	1.55052e-09	9.36216e-07	25.2213	26.9003	37.6909	39.6774		Chr3	67563210	67568371	2194	0.000698922	67.7252	72.3408	85.1502	85.2024		chr1	107239705	107253840	overlapping	0	10.3055	81.9481	81.3148	92.0685
chr9	41180278	41181961	1.5723e-09	9.48132e-07	52.5802	53.0736	63.1683	62.2125		Chr3	68500612	68508105	0	0.000136367	77.7041	74.6481	89.019	84.078		chr17	85659485	85665001	Not found	0	18.1509	61.4097	71.8376	79.5551
chr1	88675560	88678637	1.60595e-09	9.64646e-07	78.9074	74.4146	90.275	79.392		Chr3	68775726	68780962	0	0.0022	56.2747	53.9477	71.2812	63.6047		chr2	23366201	23379704	overlapping	0	13.8564	69.1141	68.9458	83.4811
chr18	11941302	11942211	1.61322e-09	9.67753e-07	60.6259	62.4158	72.2357	74.2446		Chr3	69130125	69135746	0	0.000510244	86.061	94.8269	97.5201	95.675		chr19	21041940	21045968	Not found	0	15.3951	79.0841	85.3287	94.8717
chr3	108286371	108287527	1.62807e-09	9.75543e-07	41.1587	48.7282	58.0378	53.5738		Chr3	78944023	78948277	0	2.74581e-09	47.0051	41.5239	60.0904	59.5358		chr10	58916905	58921521	overlapping	0	14.6395	81.7688	88.23	97.1143
chr12	102684740	102685912	1.62831e-09	9.75543e-07	56.4393	68.1529	69.9469	70.2058		Chr3	82392703	82398250	0	0.000825473	84.6691	88.9815	94.3561	92.6724		chr2	120492108	120495480	overlapping	0	11.3078	84.9871	84.178	95.7873
chr5	74028695	74029456	1.66413e-09	9.94425e-07	75.7248	84.179	91.2943	88.7519		Chr3	83129232	83131911	0	8.18763e-09	35.8289	38.0151	47.3767	36.8921		chr18	36695859	36700365	overlapping	0	15.8211	65.9114	72.4496	81.9835
chr8	121371614	121372451	1.69505e-09	1.01113e-06	64.9387	68.1856	77.321	79.1004		Chr3	84040603	84044960	428	0.00279333	26.0525	40.4056	36.7684	29.8017		chr10	59913582	59917102	Not found	0	21.6547	38.8712	43.7422	60.1504
chr5	100336182	100337039	1.70649e-09	1.01604e-06	44.5562	46.6211	58.0669	56.9905		Chr3	84218373	84222176	0	0.00238504	15.5827	13.7853	29.274	14.307		chr16	29954493	29959909	overlapping	0	18.0743	72.6142	76.634	90.4858
chr11	113339830	113340807	1.74947e-09	1.03804e-06	67.5467	72.1506	78.5532	84.7132		Chr3	84392923	84397229	0	3.21578e-06	82.8744	84.9153	95.3781	94.9665		chr13	38197592	38201604	overlapping	0	11.7004	82.7083	89.0601	94.4611
chr3	52175252	52176554	1.75268e-09	1.03861e-06	67.925	62.2798	79.2299	78.3886		Chr3	84635169	84639668	0	8.06029e-08	70.4334	65.8638	84.1581	71.7349		chr8	64921346	64925458	Not found	0	22.8825	66.0016	77.5179	88.0019
chr7	80028012	80029390	1.759e-09	1.04169e-06	21.3064	22.0414	31.3169	31.1315		Chr3	84664067	84666334	0	0.00134839	52.6974	54.9691	64.1658	60.8307		chr7	117364606	117371644	Not found	0	12.2032	85.7013	85.0633	97.4339
chr1	39711993	39713316	1.81306e-09	1.07027e-06	69.2887	66.2096	79.936	78.6596		Chr3	84744863	84748433	0	0.000643683	79.7305	79.181	92.4117	85.4508		chr11	113801261	113803502	overlapping	0	12.8589	29.4281	31.158	42.0632
chr11	95088614	95089187	1.83211e-09	1.08014e-06	28.7565	34.6005	38.9739	35.5831		Chr3	87741846	87744478	0	2.00093e-11	35.2844	46.7664	59.1535	51.0935		chr11	5918578	5922486	overlapping	0	15.3642	67.1115	64.7781	82.5454
chr2	71734592	71735739	1.90913e-09	1.11842e-06	41.1284	45.4877	53.0395	62.0003		Chr3	88038795	88043259	0	0.000140363	25.808	31.2394	36.3217	35.0705		chr1	40266816	40270470	overlapping	0	13.2426	44.307	43.8677	57.3581
chr17	86479570	86480622	1.95962e-09	1.14365e-06	77.6022	76.6658	87.6932	85.1623		Chr3	88510031	88512666	75	0.000284295	21.2525	27.8832	31.6619	32.0956		chr10	93564526	93567500	overlapping	0	15.2327	68.5756	63.6988	83.6298
chr1	180353622	180354432	2.00915e-09	1.1696e-06	73.3341	73.2863	84.3164	83.65		Chr3	88527678	88531329	323	0.00143903	55.3326	63.1542	69.5429	66.3334		chr12	33029715	33033731	upstream	65	11.3669	75.6964	75.9776	87.2594
chr1	90672717	90675456	2.04231e-09	1.18146e-06	62.1321	62.7258	79.3822	72.2587		Chr3	89228544	89231565	0	9.85293e-05	51.2747	64.3641	61.3409	52.5681		chr14	51059326	51063292	downstream	1665	14.7812	59.9921	70.3571	74.4061
chr11	96937566	96938703	2.05609e-09	1.1872e-06	50.3929	56.6563	63.9702	64.8759		Chr3	89241812	89244083	0	9.22058e-07	42.8962	48.5506	57.3848	57.4837		chr2	152193092	152197088	Not found	0	10.7139	76.2773	85.0922	86.8087
chr1	138786210	138787105	2.11555e-09	1.22001e-06	72.6144	77.1005	86.888	82.0026		Chr3	89386839	89390175	0	0.000380843	56.5144	55.0519	67.92	72.5887		chr9	63611441	63615050	overlapping	0	14.5955	25.1663	28.8194	39.6711
chr17	79349008	79350277	2.16601e-09	1.24475e-06	76.9215	79.8669	87.1059	82.878		Chr3	89454151	89458392	0	2.03034e-06	64.1243	66.4766	76.0439	73.392		chr5	136690686	136694682	overlapping	0	12.3982	54.0357	55.9408	66.5177
chr1	74192636	74194611	2.21449e-09	1.26994e-06	83.3541	82.7108	94.1312	90.9359		Chr3	89820616	89823603	0	8.87416e-05	71.4128	74.8884	83.2985	70.7556		chr19	55568363	55571299	overlapping	0	18.7079	68.2795	69.594	86.5286
chr1	181226829	181228133	2.22724e-09	1.27409e-06	63.7018	56.7233	76.5728	76.4041		Chr3	89887476	89890666	0	0.00140506	59.2912	68.6444	70.8969	73.6833		chr11	94970773	94972503	overlapping	0	10.5854	66.4717	77.1664	77.0045
chr6	114915148	114916012	2.37715e-09	1.34982e-06	33.979	35.2757	47.5716	45.0907		Chr3	90243419	90248047	0	0.0018519	46.7009	49.9113	64.8841	54.8724		chr5	120563197	120566298	overlapping	0	11.0916	67.2731	71.4859	78.4438
chr18	12926918	12928297	2.39066e-09	1.35583e-06	58.0114	62.0057	70.7533	63.6612		Chr3	90428695	90433421	0	0.00187154	34.118	30.5422	44.4227	33.7847		chr4	142019543	142022856	overlapping	0	11.3041	82.4747	86.2383	93.7802
chr17	70509516	70511285	2.43839e-09	1.38036e-06	65.585	82.7935	80.7165	81.4735		Chr3	93691424	93699870	0	0.00171066	78.8675	88.6922	89.2482	85.1075		chr8	120784994	120789926	overlapping	0	16.8165	67.181	81.9695	84.0846
chr3	103778014	103779163	2.60903e-09	1.47065e-06	63.7532	59.8829	78.2858	75.232		Chr3	93760820	93771772	1228	0.000163775	78.7276	78.2608	88.7049	81.6297		chr6	97478316	97482644	overlapping	0	15.6384	58.5081	66.5883	74.5967
chr3	9892562	9894707	2.71997e-09	1.52021e-06	72.1624	66.1452	84.6353	80.7749		Chr3	94582658	94587323	0	6.78504e-05	49.944	52.2222	60.7037	61.203		chr7	80861182	80863964	overlapping	0	12.8593	37.008	31.9215	49.7619
chr3	8774442	8777040	2.77412e-09	1.54551e-06	64.4982	74.3097	80.315	80.9884		Chr3	94691757	94696491	0	0.00134627	74.7007	65.6849	86.3917	83.03		chr2	101595713	101601517	overlapping	0	21.2016	74.5428	72.6314	96.2524
chr6	87533988	87535684	2.79459e-09	1.55346e-06	59.0174	54.8203	71.9578	65.3027		Chr3	95038371	95042414	0	0.00254874	31.625	49.8006	42.3585	50.6268		chr13	9277410	9283190	overlapping	0	13.5508	26.3377	30.4279	39.8159
chr13	99502721	99503654	2.88639e-09	1.59395e-06	46.7634	49.666	61.132	61.1888		Chr3	95647289	95651811	0	5.01563e-05	70.1036	82.3582	88.1513	75.466		chr11	117115932	117117893	overlapping	0	17.9672	61.21	70.5494	79.43
chr5	119607989	119609316	2.89342e-09	1.59656e-06	65.6398	60.5207	77.7267	76.8023		Chr3	95819642	95823302	779	0.000584154	19.5805	18.4831	32.4738	30.2713		chr5	101903286	101907595	overlapping	0	11.0937	85.5128	88.3198	96.3479
chr7	75498402	75500273	2.89457e-09	1.59656e-06	75.4725	81.8734	89.377	88.0825		Chr3	96007246	96013424	0	1.57198e-07	80.2996	82.1056	93.6369	88.1029		chr15	59756816	59762840	Not found	0	14.8167	68.1989	57.8116	83.4884
chr4	8521859	8525579	2.90798e-09	1.60204e-06	65.9491	70.9532	78.6552	78.2935		Chr3	96235898	96238716	0	6.18436e-07	19.547	23.4178	31.3924	29.1718		chr11	69515823	69517327	overlapping	0	10.6066	64.5655	59.747	75.0977
chr17	88132728	88133699	2.97154e-09	1.63316e-06	28.9205	22.2722	39.8913	39.925		Chr3	96270289	96277467	0	0.000105558	45.1363	55.054	59.8195	NaN		chr18	11961542	11965602	overlapping	0	10.3271	79.3226	90.507	89.4769
chr8	13616943	13617765	3.028e-09	1.66123e-06	70.1145	73.6346	82.8021	87.6472		Chr3	96410071	96413368	0	0.000456482	55.6852	62.9512	68.1691	59.0284		chr16	56025795	56029247	overlapping	0	14.9953	19.683	13.709	35.2611
chr12	17568515	17569952	3.28903e-09	1.78642e-06	74.3848	82.5739	86.1992	84.2009		Chr3	96697333	96699341	0	0.000213753	27.8075	24.4934	38.4434	26.198		chr11	117338612	117341468	overlapping	0	13.4584	51.8357	58.871	65.1735
chr8	91773509	91776065	3.33762e-09	1.81175e-06	62.916	62.1686	76.9575	74.9472		Chr3	97253176	97256827	0	3.19742e-07	31.4408	36.1547	53.1563	46.9311		chr10	8848954	8851746	overlapping	0	12.9855	80.9138	90.1641	93.9774
chr10	17212981	17215359	3.38941e-09	1.83877e-06	36.0096	50.1454	59.4023	50.2122		Chr3	97294601	97297177	0	0.00108857	43.4832	57.4328	54.1748	60.5548		chr2	150500757	150511832	overlapping	0	20.5533	53.608	59.0345	73.9892
chr3	137343060	137346585	3.40454e-09	1.84482e-06	58.0332	55.2908	72.633	67.8106		Chr3	97372855	97377657	0	0.000105623	70.996	72.2477	82.7153	82.8844		chr16	30645562	30652968	Not found	0	11.387	79.7108	79.2165	90.6214
chr4	130017228	130018195	3.41699e-09	1.8494e-06	62.1698	65.8607	72.2213	71.5988		Chr3	97768055	97774853	0	1.32335e-06	23.6113	28.453	35.5845	24.1857		chr4	141249489	141251241	overlapping	0	11.2653	76.8966	75.8154	88.3232
chr16	58701274	58702847	3.44637e-09	1.86312e-06	74.807	69.4628	86.8576	81.4106		Chr3	97826598	97831821	0	0.000714352	75.9331	81.784	90.3332	81.6207		chr8	122710767	122713921	overlapping	0	11.2613	51.5065	49.445	62.8582
chr4	154540900	154541467	3.47249e-09	1.87614e-06	50.4994	40.0505	64.0028	52.6829		Chr3	98035156	98038761	0	0.00195754	56.8496	67.892	72.6032	65.8852		chr13	52153744	52158903	Not found	0	16.814	70.0684	75.1152	86.9728
chr7	123148239	123150559	3.50039e-09	1.8879e-06	51.7889	56.6599	64.8412	58.897		Chr3	98082065	98085944	0	7.3824e-05	70.1405	76.27	81.5884	69.3411		chr19	25370305	25374849	overlapping	0	15.8213	75.7213	75.3845	90.9722
chr8	120352575	120353532	3.56414e-09	1.91781e-06	63.7073	60.8238	75.8984	68.7134		Chr3	98965125	98972980	0	0.000145489	80.0022	84.0272	90.0049	86.1406		chr1	39931968	39934222	overlapping	0	15.8947	61.6579	64.9691	77.8929
chr4	130010106	130010444	3.58699e-09	1.92786e-06	50.6725	57.0306	61.6409	60.3065		Chr3	101056494	101059888	0	1.51243e-06	64.0645	60.6057	76.3975	69.7806		chr6	134182480	134185633	overlapping	0	11.5263	78.3793	80.9684	89.7424
chr14	76941858	76944526	3.78924e-09	2.02246e-06	74.9058	81.7365	88.682	86.8539		Chr3	101506103	101509753	0	0.000735651	51.2355	56.4339	67.9874	58.4656		chr13	56023985	56026583	overlapping	0	16.763	56.0768	57.3898	73.0118
chr11	88139102	88139631	3.80069e-09	2.02714e-06	56.1334	52.2686	68.3531	60.5676		Chr3	102363586	102370015	0	0.000148517	60.0668	69.8624	73.0293	75.0711		chr18	34751774	34754046	overlapping	0	16.8875	29.535	38.9067	46.828
chr17	83977644	83978356	3.8024e-09	2.02714e-06	52.1913	50.377	63.8477	68.8916		Chr3	102754765	102761377	0	8.93845e-07	79.77	83.0741	92.8616	91.9625		chr6	136463707	136465707	Not found	0	15.6795	24.6115	26.9278	40.4143
chr4	32868257	32869516	3.95636e-09	2.10194e-06	28.2571	28.6292	40.514	40.3882		Chr3	102797773	102812006	0	0.000765294	76.3366	74.2444	89.8694	85.6963		chr10	121263767	121266793	overlapping	0	18.519	43.3775	40.496	62.0248
chr14	118895324	118896289	3.97727e-09	2.11184e-06	79.0814	84.2617	94.3045	93.002		Chr3	103015696	103020489	0	4.09744e-07	32.4871	29.9208	46.6775	31.2175		chr10	60689503	60692053	overlapping	0	11.7699	57.4876	55.5765	69.3903
chr17	35897958	35899363	4.0945e-09	2.1629e-06	63.7131	68.2398	76.3566	77.3153		Chr3	103275513	103279347	0	5.35671e-07	31.5017	29.8104	49.3254	31.8695		chr8	22743362	22747245	Not found	0	10.3443	77.989	86.7851	88.382
chr8	46559859	46560862	4.14534e-09	2.18352e-06	48.1097	52.7217	59.5449	56.2025		Chr3	103851866	103857306	0	0.00186869	71.8095	81.4978	84.1819	81.3035		chr16	14554354	14578698	overlapping	0	11.1291	85.5224	88.6225	96.2588
chr1	89310712	89312733	4.21177e-09	2.21347e-06	55.4699	47.4864	69.1136	65.2944		Chr3	104275599	104282536	0	0.000116518	83.5375	88.1848	93.3565	92.4486		chr1	185199109	185201579	downstream	2538	12.1965	60.0519	71.108	72.2108
chr15	80051689	80052727	4.24139e-09	2.22398e-06	43.0202	31.975	54.6992	43.7092		Chr3	104316906	104322428	0	0.000405147	79.3547	88.4483	90.7223	91.9215		chr18	77600415	77603636	Not found	0	11.2028	77.9289	78.4756	89.0597
chr5	149352970	149354446	4.2631e-09	2.23409e-06	66.5264	57.0299	76.6431	71.5802		Chr3	105015772	105018980	0	0.00311717	79.1993	73.0202	89.7343	83.0266		chr19	58821179	58824820	overlapping	0	11.617	63.4689	63.1793	75.0347
chr10	70714991	70716471	4.39759e-09	2.29232e-06	72.076	76.5255	84.4363	84.5757		Chr3	105654052	105658510	0	0.000317715	73.7913	88.1028	85.7266	88.3074		chr14	70006194	70009433	overlapping	0	11.3561	82.6848	81.7525	94.3051
chr12	8858175	8859635	4.41569e-09	2.29972e-06	57.18	60.8749	67.5076	70.1229		Chr3	105861463	105865421	0	0.000565962	61.9774	68.7007	73.7794	79.1849		chr6	116417627	116423978	overlapping	0	16.1864	68.4718	73.6593	84.4172
chr12	109506626	109508012	4.4552e-09	2.31769e-06	68.7338	62.5651	82.2198	78.7335		Chr3	105927116	105930458	0	5.03145e-05	74.5979	81.2224	89.8199	86.2877		chr17	31739257	31743201	Not found	0	13.3297	60.1848	56.4628	73.6996
chr7	115891986	115895388	4.50433e-09	2.33798e-06	61.9076	62.9073	74.3249	74.1494		Chr3	106117214	106132500	0	6.88475e-07	77.9231	85.673	89.4549	87.6052		chr14	65723364	65726915	overlapping	0	10.4143	85.0549	83.9343	95.634
chr16	58506543	58508022	4.59481e-09	2.38093e-06	47.9358	34.2878	61.7552	66.6578		Chr3	107231386	107233719	0	0.00189532	58.3341	54.773	69.588	63.4328		chr15	74909477	74913948	Not found	0	10.5077	77.2282	83.2576	87.8776
chr14	76695340	76696175	4.62661e-09	2.39473e-06	32.9891	34.4349	47.1654	47.9834		Chr3	107354890	107358836	0	1.79435e-05	50.7849	53.8333	66.4311	57.2415		chr2	76119281	76123895	overlapping	0	23.2215	69.2667	84.6118	92.1103
chr11	90375672	90376618	4.6368e-09	2.39699e-06	58.373	67.1388	74.0397	80.0174		Chr3	107583241	107586197	0	3.74218e-05	25.0078	31.1796	35.7813	31.8297		chr17	28014745	28018027	overlapping	0	12.109	31.1279	35.7794	43.1953
chr4	45449442	45450369	4.76789e-09	2.45959e-06	86.1498	89.897	98.2722	92.5687		Chr3	116385202	116389234	0	6.6693e-06	49.3497	43.0469	62.3367	51.8314		chr8	79366471	79369256	overlapping	0	12.6745	79.1721	83.574	91.8476
chr14	36724884	36727444	4.79192e-09	2.47061e-06	85.8369	89.669	96.6662	90.8751		Chr3	116513029	116514872	0	8.56377e-05	24.49	29.1384	35.0797	26.8511		chr5	122392706	122396675	overlapping	0	16.0649	52.199	52.3267	67.7115
chr10	117437113	117437791	4.80093e-09	2.47147e-06	67.6578	75.9549	79.8887	76.4113		Chr3	116655316	116659972	0	4.88287e-06	77.4215	78.2904	88.7459	80.5359		chr9	21449235	21453300	overlapping	0	14.8463	50.287	52.5692	65.0365
chr16	91877827	91880223	4.84277e-09	2.49126e-06	75.2034	86.2261	86.4647	89.2261		Chr3	116857040	116860978	0	3.73052e-06	38.7257	49.9196	70.9977	59.6314		chr8	114816617	114819604	overlapping	0	11.6164	79.7273	82.9804	91.5127
chr11	116389123	116394345	4.89746e-09	2.518e-06	75.4716	77.1734	89.7769	80.5685		Chr3	121343159	121346828	0	0.00111378	58.2791	54.1987	72.4567	67.1605		chr15	78181276	78184386	Not found	0	10.0521	72.8021	71.8012	82.7337
chr6	115693603	115694949	4.95159e-09	2.53877e-06	54.3503	55.9723	65.0508	67.4915		Chr3	121368911	121371243	0	6.02137e-09	53.5124	60.6208	75.8275	65.2855		chr11	113546297	113551156	overlapping	0	13.6451	75.9469	75.1027	89.815
chr9	63754990	63755662	4.99086e-09	2.55465e-06	26.4126	32.3729	36.7008	30.5089		Chr3	121713876	121718547	1448	0.000327709	79.4462	84.2612	92.7376	NaN		chr16	30736115	30738763	Not found	0	11.7085	81.9402	83.0836	93.4493
chr10	40447630	40449812	5.13181e-09	2.61522e-06	36.1767	42.8334	54.5872	50.9803		Chr3	121895165	121898398	0	0.000139088	73.3184	86.3167	88.8288	92.6049		chr19	46984437	46987462	overlapping	0	12.605	59.1393	52.1314	71.9312
chr16	90389715	90390825	5.12638e-09	2.61522e-06	64.77	70.1385	81.5552	84.0321		Chr3	122194537	122200011	0	0.00123134	55.1595	71.812	71.8741	71.0301		chr1	134240527	134243916	Not found	0	13.4125	69.4494	68.7105	82.8032
chr8	12151797	12153136	5.15951e-09	2.62788e-06	54.0626	53.8552	66.5662	69.4536		Chr3	123474987	123482139	0	4.13599e-05	75.8881	89.1236	97.1449	88.3565		chr8	69039644	69049869	overlapping	0	16.0272	71.0117	74.1904	86.2616
chr5	9090953	9094447	5.23346e-09	2.66408e-06	73.1626	75.3672	83.2959	81.5199		Chr3	124187258	124195225	0	8.49453e-05	75.9106	85.4264	90.6654	79.2002		chr1	36831426	36836301	overlapping	0	16.6112	72.9576	87.504	88.8078
chr3	149111621	149112551	5.66559e-09	2.86043e-06	52.7866	48.4076	64.9415	60.8491		Chr3	125298717	125311968	0	0.000158553	84.2857	83.4132	98.0237	92.9688		chr12	8345073	8348392	upstream	1249	12.3918	42.8549	43.2586	55.2413
chr14	20222763	20224628	5.90004e-09	2.96745e-06	39.6964	41.1824	52.1276	49.9522		Chr3	128267089	128274808	0	0.000476389	78.4667	NaN	90.7029	87.6935		chr4	46721777	46724604	overlapping	0	10.6874	82.5982	77.7121	93.4177
chr13	114150782	114151861	6.20524e-09	3.09903e-06	29.9588	28.248	43.861	48.8418		Chr3	129468991	129473652	0	1.87304e-05	51.164	53.6655	64.2678	76.2275		chr1	105335902	105343912	overlapping	0	14.1443	80.3044	78.7443	93.8204
chr15	98512439	98513282	6.34885e-09	3.16563e-06	39.9917	40.4177	57.2267	54.6953		Chr3	129494252	129498631	0	1.22029e-09	68.0749	69.7176	82.8594	76.5545		chr15	76130930	76135591	downstream	4334	10.2388	81.5466	89.7486	91.9856
chr1	80801863	80805625	6.53986e-09	3.24142e-06	67.1588	64.2869	87.1067	74.4227		Chr3	129563460	129567783	0	0.00021184	78.846	84.9152	90.7088	91.0929		chr15	101078798	101079884	downstream	231	10.2265	41.6623	41.3233	51.8107
chr5	122949147	122950283	6.86757e-09	3.38231e-06	29.2828	35.7485	41.1848	39.0613		Chr3	130071304	130074861	2326	0.00026189	55.596	68.4502	74.3611	59.5633		chr7	3389900	3393498	overlapping	0	12.7889	30.9259	51.1337	43.6571
chr9	117076334	117077774	6.98128e-09	3.43282e-06	49.0692	54.5367	64.4503	65.4878		Chr3	130572302	130575860	0	0.00132298	70.3989	89.6957	82.4904	82.0218		chr8	120679620	120682698	overlapping	0	15.0775	65.2945	53.0664	80.8298
chr3	115693686	115695885	7.11347e-09	3.48855e-06	39.864	29.0796	51.3684	38.992		Chr3	130921604	130924002	0	1.77221e-07	64.7248	68.4537	85.3479	76.2099		chr9	14186567	14192128	Not found	0	11.8056	78.3244	86.0807	90.3397
chr6	125350835	125352694	7.14019e-09	3.49794e-06	25.5475	24.2413	37.2917	32.305		Chr3	131271979	131274856	0	0.000669634	25.1891	28.5003	38.6654	27.112		chr18	37822973	37826281	overlapping	0	16.9462	41.7718	52.8672	58.8146
chr4	141207615	141210753	7.2909e-09	3.56421e-06	42.7741	51.6647	63.7592	56.0557		Chr3	131330422	131334820	0	5.97554e-06	32.6517	38.5262	49.97	61.7934		chr6	29192886	29197492	upstream	2942	10.7424	77.9233	73.4815	88.5532
chr1	88595672	88600536	7.31974e-09	3.57643e-06	79.8407	73.936	89.8599	81.1768		Chr3	131365652	131370424	0	1.03326e-05	76.9576	81.4514	96.7569	93.3072		chr1	54904689	54907555	overlapping	0	12.7818	71.0451	84.3361	83.647
chr7	35837097	35837899	7.34298e-09	3.58588e-06	59.6658	59.6655	71.4765	65.8254		Chr3	131490766	131494603	0	1.01657e-05	31.0539	31.5588	46.3297	43.8901		chr9	42699538	42704196	overlapping	0	19.8284	59.4084	65.2629	78.3098
chr8	108594570	108595953	7.45257e-09	3.63173e-06	75.0099	76.2074	86.34	82.2875		Chr3	134188147	134194974	0	0.00209786	58.7444	53.8861	74.7302	65.2342		chr14	60749992	60751829	overlapping	0	11.7346	76.0502	74.2793	87.5001
chr4	142080018	142080978	7.5328e-09	3.6631e-06	60.7211	64.0909	72.1804	72.5012		Chr3	135194585	135200789	0	0.000948968	80.9655	85.3512	92.5278	NaN		chr14	70882276	70887322	downstream	2798	13.3303	64.4498	68.549	77.5992
chr10	94918747	94919908	7.56579e-09	3.67528e-06	64.033	56.44	76.826	76.213		Chr3	135303493	135307551	0	0.000741174	60.8271	64.177	72.5113	63.9712		chr16	72896631	72899183	overlapping	0	30.5356	64.9162	88.8889	94.8684
chr16	87610299	87611129	7.69838e-09	3.7338e-06	66.7084	70.6874	78.4265	78.5526		Chr3	135505308	135508124	0	0.00289126	74.799	83.6686	88.9432	87.4334		chr1	181635847	181641209	overlapping	0	10.8085	77.701	90.2272	88.6576
chr13	31313265	31314884	7.72833e-09	3.74439e-06	34.9495	33.8778	45.1784	41.9466		Chr3	135691922	135696319	375	4.55365e-11	48.1218	49.1623	70.9545	56.9076		chr1	171920288	171930616	overlapping	0	20.4031	65.0175	63.3467	85.3419
chr12	100764344	100765843	7.77827e-09	3.76268e-06	29.8604	37.8965	41.4728	41.7573		Chr3	137777338	137780454	3081	0.000671408	43.3138	52.7764	57.0475	58.3823		chr13	63247809	63251325	overlapping	0	22.4629	49.6841	55.6087	71.6834
chr6	32159125	32161124	8.00914e-09	3.85218e-06	44.9523	42.1043	56.6043	53.4717		Chr3	137791488	137796110	0	0.00025512	81.4402	85.8284	93.2607	81.4057		chr7	49219684	49225498	overlapping	0	14.6959	69.5663	80.4837	84.242
chr7	80636505	80637406	8.18576e-09	3.92896e-06	55.2058	50.9146	65.2252	68.1384		Chr3	137847651	137852181	0	0.000178273	82.1824	79.8929	92.0426	90.305		chr14	55572249	55576071	overlapping	0	10.5844	78.9344	77.2858	89.833
chr1	88550337	88551911	8.39068e-09	4.01897e-06	72.1666	65.219	83.4071	78.5696		Chr3	138154493	138158657	0	0.00284534	85.2448	94.2039	97.1399	93.4412		chr6	129326671	129332990	overlapping	0	17.9313	74.2526	76.6741	91.922
chr2	131995254	131996071	8.58971e-09	4.09943e-06	55.7726	57.1629	66.5915	68.1995		Chr3	143125560	143139782	0	0.0029858	79.4859	86.1333	91.3443	85.1968		chr16	24193223	24196539	overlapping	0	16.4706	42.3309	61.746	58.2969
chr15	81839149	81839983	8.63603e-09	4.11941e-06	52.933	63.5952	67.0627	69.3884		Chr3	143569992	143575732	0	0.00305093	83.219	84.0531	94.8254	93.5387		chr5	143131349	143134782	overlapping	0	13.2105	52.6293	61.123	66.0247
chr3	135697672	135698881	8.66879e-09	4.1329e-06	77.7416	80.0743	91.8724	87.2703		Chr3	146116359	146117809	0	4.0013e-17	32.0592	37.8444	50.1328	45.3727		chr10	127748449	127750603	overlapping	0	10.3269	70.0719	70.9822	80.3028
chr17	31845558	31846144	8.73543e-09	4.15824e-06	70.8677	63.5547	81.4666	75.6643		Chr3	146344001	146346721	0	0.000768567	44.5253	48.9632	58.1941	55.554		chr18	39315043	39320507	overlapping	0	16.6444	77.9212	85.9495	94.4375
chr7	37377254	37378357	8.7748e-09	4.17268e-06	39.0879	49.3546	49.7875	49.2102		Chr3	146994807	147000839	0	0.00104585	83.8824	81.1523	95.6659	88.3163		chr9	56260199	56265024	overlapping	0	13.261	84.2788	85.5859	97.1888
chr7	136008053	136008625	9.66245e-09	4.57127e-06	30.3562	38.6974	41.2119	37.4836		Chr3	147987881	147992741	0	7.06291e-05	71.1673	81.7967	88.7589	82.7533		chr8	124312818	124315252	overlapping	0	15.0833	75.4639	66.2745	90.4778
chr4	153787062	153788272	9.68206e-09	4.57821e-06	64.2709	72.6691	74.9436	70.9545		Chr3	148334095	148337294	0	0.000102924	42.9799	44.2744	71.5548	38.1338		chr12	102671220	102674068	overlapping	0	13.2296	41.7026	48.83	55.0421
chr17	86367821	86369537	9.83886e-09	4.6476e-06	75.5047	84.888	87.9875	90.1187		Chr3	148353066	148362321	0	0.00111091	83.5906	85.6755	93.3683	86.2993		chr10	4230245	4233333	Not found	0	12.6525	74.2801	71.988	86.5725
chr11	55146420	55149062	1.00593e-08	4.73599e-06	57.0342	45.037	67.613	57.951		Chr3	148424403	148426449	0	0.000338201	44.1701	58.8879	58.5274	51.9446		chr7	66618292	66625484	overlapping	0	15.1484	76.8334	85.2988	91.8188
chr16	49408507	49409308	1.00618e-08	4.73599e-06	72.5467	77.2327	84.4978	74.7373		Chr3	149172522	149177065	0	8.45189e-05	48.8397	60.0233	64.4234	58.6469		chr11	78497963	78500040	overlapping	0	13.5174	50.4916	58.9	63.9665
chr5	36226593	36227890	1.02472e-08	4.80367e-06	77.031	72.8503	87.4373	85.838		Chr3	151815732	151818901	0	0.00302553	70.0058	72.7144	82.7305	78.1499		chr11	5162168	5165042	Not found	0	10.7915	68.3147	70.586	79.2392
chr7	79421904	79423364	1.03824e-08	4.84985e-06	58.7581	55.8761	73.034	67.7263		Chr3	152101629	152105384	0	7.82411e-05	83.6463	88.8431	93.8268	85.3336		chr2	128063845	128068386	overlapping	0	12.1787	76.0863	75.1052	88.3124
chr1	85969050	85971685	1.06696e-08	4.97142e-06	68.1565	62.3613	79.5313	76.2282		Chr3	152128776	152134025	0	7.2575e-06	81.6232	90.7495	92.9172	90.6405		chr15	76262541	76266351	upstream	110	10.8322	70.2998	64.8453	81.0186
chr5	44222742	44224320	1.08865e-08	5.05467e-06	47.2017	38.2988	59.8111	56.9149		Chr3	152557278	152560409	0	2.11182e-06	76.1188	80.5215	91.1469	92.4626		chr17	88536507	88539789	overlapping	0	16.0133	62.7081	69.7452	78.7269
chr15	82166634	82167478	1.13993e-08	5.26632e-06	69.7988	63.3922	81.6355	79.4686		Chr3	153403354	153407867	0	0.00259126	74.4958	87.8792	87.8257	80.9442		chr1	166937364	166940469	Not found	0	20.1582	67.2008	81.9417	88.2305
chr4	119256978	119258365	1.15547e-08	5.3301e-06	63.0188	66.1913	75.3926	72.0924		Chr3	154191955	154195426	0	2.07249e-05	75.1175	75.9247	89.3997	84.3578		chr12	110039280	110042106	upstream	4580	16.9798	63.9001	63.999	80.8548
chr12	111693541	111694536	1.15537e-08	5.3301e-06	56.1857	62.2659	67.2989	63.425		Chr3	154261919	154266178	0	1.42136e-06	72.0779	87.1631	87.8226	78.2464		chr19	55546202	55549200	overlapping	0	13.7261	58.9698	60.1182	72.4771
chr16	49137368	49141439	1.18761e-08	5.46473e-06	74.0075	76.551	86.2913	82.8709		Chr3	154597414	154604982	0	0.000448071	49.4311	55.2178	62.3288	59.8829		chr9	69301651	69306269	overlapping	0	17.9825	52.1986	52.1698	70.5655
chr3	37774297	37775720	1.19294e-08	5.48652e-06	73.6126	74.5427	85.8797	83.5826		Chr3	154747075	154755431	0	3.28694e-06	79.872	77.2607	93.3068	80.0994		chr5	125196775	125200829	Not found	0	10.9664	82.178	88.4219	92.9114
chr2	126499481	126500397	1.20565e-08	5.5367e-06	56.296	45.2792	77.9599	60.1577		Chr3	154896536	154906766	0	0.000708004	82.1318	80.3688	93.4778	85.8483		chr11	114553648	114556387	Not found	0	12.8362	54.747	66.0906	67.6734
chr12	108371198	108371706	1.20646e-08	5.53767e-06	58.5617	59.6788	69.884	59.9204		Chr3	156526676	156540127	0	0.000401481	78.3655	70.5401	91.3597	81.4304		chr15	36350433	36355151	overlapping	0	15.0575	64.5861	70.6488	80.2099
chr15	93228793	93229595	1.24478e-08	5.69097e-06	63.4887	66.5882	76.1239	77.7416		Chr3	159265704	159281900	0	0.00126407	67.7951	84.718	80.5296	90.9711		chr13	42100583	42104523	overlapping	0	16.2806	14.8644	17.2368	31.3771
chr6	99375155	99376425	1.27122e-08	5.7918e-06	21.8336	20.1651	35.0026	33.4036		Chr3	159840606	159852034	0	0.000245792	21.2467	28.7251	43.8657	31.354		chr11	55400848	55406736	overlapping	0	10.7386	80.4761	79.8887	91.1382
chr6	127575157	127577446	1.27435e-08	5.8032e-06	64.8605	64.2204	80.5057	73.6483		Chr4	6289609	6300723	0	0.00031849	70.4775	68.4322	82.7201	78.6039		chr10	93766022	93768733	Not found	0	20.2439	64.5095	72.4209	85.1612
chr16	12096747	12098052	1.2781e-08	5.81739e-06	69.2772	72.6986	81.03	80.4816		Chr4	6362475	6365660	0	9.11146e-06	28.8399	45.0968	39.2676	33.3508		chr17	13146794	13159084	Not found	0	15.4877	77.6532	80.4611	93.73
chr16	28898587	28899612	1.28026e-08	5.82438e-06	54.597	60.0051	66.0784	68.9707		Chr4	7422994	7434885	0	1.8317e-05	86.1037	87.1927	97.7563	93.8436		chr17	44252076	44256298	overlapping	0	10.9064	80.5958	79.293	91.3557
chr18	64947173	64948571	1.28487e-08	5.83961e-06	55.4155	60.5402	67.3961	74.6801		Chr4	8804171	8806617	0	8.58028e-06	55.0085	50.7619	64.2962	61.7657		chr2	166404107	166407104	Not found	0	11.9837	81.5638	83.0473	93.7205
chr1	91002359	91004611	1.29277e-08	5.8726e-06	58.3439	51.2465	72.8426	64.191		Chr4	8871603	8876402	3944	0.00014347	80.0369	91.1017	92.4791	89.0557		chr15	91600662	91604159	overlapping	0	11.1183	80.3086	84.2313	91.284
chr5	36485533	36485996	1.3041e-08	5.90957e-06	40.4713	42.3145	50.6212	48.5029		Chr4	9104281	9107744	0	0.00165683	61.563	79.2788	84.23	82.7601		chr2	148664765	148672614	overlapping	0	11.4462	28.5916	31.1763	39.548
chr11	120225816	120226938	1.30396e-08	5.90957e-06	47.1246	45.3456	60.3785	54.5959		Chr4	9321714	9329024	0	0.00107509	80.2229	89.3922	94.6737	82.2669		chr4	118253463	118256381	overlapping	0	11.723	75.3395	79.5934	86.9505
chr2	6118206	6118836	1.37271e-08	6.17205e-06	36.9935	36.2255	47.7711	49.8887		Chr4	9631101	9635614	0	0.000805959	54.546	56.4627	71.9037	65.5914		chr4	117866120	117868090	overlapping	0	11.1096	28.2836	44.3893	39.4728
chr10	70800560	70801453	1.41714e-08	6.33485e-06	58.3439	63.4709	68.988	66.2861		Chr4	9738993	9747025	0	0.00059692	82.2852	86.0188	95.8617	92.7079		chr10	46009348	46012201	Not found	0	18.2064	66.32	85.6624	84.3521
chr11	99142818	99144057	1.44037e-08	6.42937e-06	42.71	47.0361	53.0421	54.9941		Chr4	10991882	10996573	0	0.000211275	80.0143	85.7949	90.9921	90.2256		chr1	39345352	39347610	overlapping	0	10.421	83.7844	89.9765	94.2269
chr4	134163710	134166493	1.47004e-08	6.55231e-06	60.0725	54.6497	72.8801	62.1603		Chr4	13781736	13785906	0	0.000374294	25.8903	23.1874	39.4291	28.1684		chr1	152531463	152535819	overlapping	0	16.8913	71.6917	76.7163	88.6417
chr11	69343611	69345128	1.49599e-08	6.64874e-06	44.5281	44.3798	56.5615	62.8745		Chr4	14864421	14867969	0	0.00167843	26.3022	28.4763	45.0948	34.4854		chr1	133164822	133167967	overlapping	0	10.9517	43.3376	55.7569	54.4091
chr3	137974722	137975832	1.50964e-08	6.69975e-06	24.9488	31.509	42.5455	37.7318		Chr4	15047234	15049635	0	0.000397599	82.8889	85.2758	94.3051	92.2268		chr1	33993911	33997667	overlapping	0	19.884	61.7476	70.6019	81.3998
chr1	184561690	184563422	1.52269e-08	6.75155e-06	47.6744	42.1202	58.3895	54.8701		Chr4	15324500	15330769	0	0.0012348	77.7321	80.4356	91.562	77.3355		chr19	44496364	44501512	overlapping	0	16.9374	56.8121	57.2549	74.0773
chr17	87501849	87503014	1.52277e-08	6.75155e-06	45.5603	46.4463	59.3504	56.7598		Chr4	16588794	16601218	0	9.73607e-06	72.6263	77.5608	85.551	80.6353		chr5	92915022	92918199	overlapping	0	18.0666	71.9822	82.397	89.8902
chr8	120725043	120725795	1.55897e-08	6.88891e-06	46.5163	42.2627	58.7113	56.0776		Chr4	19760954	19767034	0	1.71895e-08	79.633	76.11	93.6344	92.2955		chr1	186566774	186572398	Not found	0	18.7493	64.055	70.1073	83.0776
chr17	28205599	28206382	1.58161e-08	6.97895e-06	46.4039	53.6264	58.919	59.8681		Chr4	21692501	21700498	0	0.00195101	55.8647	61.7877	73.7952	61.1885		chr13	48780367	48783136	Not found	0	11.9256	62.5379	73.4934	74.6029
chr14	54936645	54937629	1.60918e-08	7.08032e-06	42.3534	51.2117	53.3905	50.5903		Chr4	22044173	22050248	0	0.00173827	77.8149	81.0696	88.8208	84.9429		chr7	59993481	60004175	overlapping	0	11.4241	77.4837	85.2476	88.9982
chr14	62611507	62616240	1.61663e-08	7.10634e-06	78.5869	89.5199	90.3208	85.8201		Chr4	23624940	23634770	0	0.0016995	78.4678	90.7508	91.4922	83.836		chr7	24870086	24872239	overlapping	0	11.0411	80.0028	78.6637	90.4752
chr9	78085215	78086088	1.63811e-08	7.18711e-06	34.4402	33.4761	45.0332	41.6235		Chr4	24492154	24496384	67	0.00123377	20.9816	23.3565	31.109	26.9268		chr5	114684800	114687175	overlapping	0	12.0658	70.8411	75.6867	83.1046
chr7	133793990	133795475	1.68325e-08	7.36419e-06	76.0437	81.948	87.7788	86.891		Chr4	24496720	24502966	0	4.52655e-11	22.3557	33.309	41.7569	31.8748		chr2	22337955	22342241	overlapping	0	14.7625	21.1249	22.2389	35.3436
chr12	85470542	85471932	1.7571e-08	7.64026e-06	73.9601	79.4998	84.4132	79.4018		Chr4	24898225	24901862	0	3.62206e-06	24.0563	26.0036	42.0631	21.649		chr18	23985834	23989226	overlapping	0	19.9728	21.1067	26.9841	41.047
chr14	54992828	54993960	1.79531e-08	7.7881e-06	65.1577	71.9915	75.2855	71.4238		Chr4	24965146	24966597	0	1.88082e-08	11.6642	11.2609	26.5674	14.0432		chr14	121658692	121661110	overlapping	0	14.3858	77.7653	89.9378	92.2308
chr18	75259099	75259771	1.84568e-08	7.98411e-06	49.8413	50.7056	61.1605	63.2081		Chr4	24966598	24967111	0	9.5312e-15	0.454121	1.14514	26.6	0.887664		chr2	169521093	169524711	Not found	0	13.698	82.3417	81.9683	96.8243
chr5	118589861	118591555	1.85226e-08	8.00882e-06	38.1663	45.7984	52.9699	49.5304		Chr4	26609486	26626301	0	0.00139908	74.2401	76.8344	89.9563	82.3001		chr3	131328666	131331816	overlapping	0	18.7343	72.9595	87.6725	91.3011
chr18	65581418	65583347	1.87296e-08	8.09074e-06	43.6169	44.484	57.1228	58.1265		Chr4	30944718	30959908	0	0.000211956	76.4845	87.3914	89.2775	83.1156		chr4	32577377	32581033	overlapping	0	12.1121	65.8409	62.6944	77.809
chr14	55146766	55147697	1.9104e-08	8.2294e-06	47.2103	46.7148	58.5413	63.4862		Chr4	31878977	31882245	0	0.00019846	69.1717	75.074	81.2234	84.8477		chr15	96679020	96683165	upstream	4227	14.6214	73.0158	90.8895	87.8456
chr10	127936768	127938857	1.92814e-08	8.2981e-06	34.6355	36.8026	44.9417	42.3364		Chr4	32134019	32138419	0	0.000100238	83.4915	93.7085	95.7021	92.7128		chr19	29495149	29499354	overlapping	0	20.67	47.384	64.4151	68.1028
chr2	158774269	158775453	1.96008e-08	8.41597e-06	46.8971	47.321	57.594	54.3817		Chr4	32257953	32261472	0	5.31134e-14	45.5963	60.3698	66.9504	62.7991		chr19	58904278	58907810	overlapping	0	13.7544	74.7193	77.5476	87.9235
chr15	25775963	25776951	1.97882e-08	8.48067e-06	70.8965	73.8713	81.2348	81.2234		Chr4	32347907	32352474	0	8.96261e-06	58.4325	56.6647	78.0803	70.6611		chr11	63057728	63062981	overlapping	0	15.8832	47.2131	47.6892	63.3388
chr16	10878362	10880152	1.99488e-08	8.5337e-06	62.9642	63.2573	77.3084	69.5079		Chr4	32364049	32368135	0	0.000130083	68.2063	77.3831	87.1544	86.7532		chr8	13616121	13620412	overlapping	0	11.0804	87.2839	96.9032	98.7649
chr5	7176731	7179485	2.0297e-08	8.67061e-06	76.2727	86.5747	89.2218	91.5798		Chr4	33375245	33385318	0	4.69082e-05	78.5797	84.4104	93.6947	83.3754		chr17	8239455	8242547	overlapping	0	11.1499	83.0062	88.9413	93.7288
chr19	5273565	5274869	2.04529e-08	8.72912e-06	38.2142	35.2718	51.7209	45.9741		Chr4	33552935	33555737	0	0.000118565	66.4153	67.6576	81.0389	79.3186		chr4	53406213	53413210	downstream	2183	13.7399	75.6054	76.782	89.4917
chr3	37606034	37608095	2.11074e-08	8.98359e-06	76.8071	76.2669	86.9079	87.614		Chr4	34551225	34553216	0	2.4076e-12	11.209	12.1998	29.7842	14.6452		chr6	82775479	82780524	downstream	1025	15.9801	74.3115	82.203	90.3993
chr13	24616631	24618239	2.11554e-08	8.99987e-06	50.2584	48.7297	61.0168	58.7712		Chr4	34730164	34733600	0	1.37887e-06	22.5668	23.0403	32.6877	29.919		chr19	48238487	48243685	overlapping	0	10.1344	85.0786	94.3168	95.2305
chr13	52546116	52548262	2.19106e-08	9.28268e-06	66.0679	67.186	83.8313	83.9302		Chr4	37485668	37504064	0	0.000809279	84.459	87.7729	96.7185	88.7917		chr4	35095260	35098244	overlapping	0	11.8688	70.0962	67.7316	82.1485
chr17	28853076	28854247	2.21098e-08	9.34993e-06	73.698	80.8703	86.6975	85.5874		Chr4	40520398	40527294	0	1.47756e-05	77.047	87.9169	90.4763	89.0246		chr7	80419347	80422938	Not found	0	10.137	80.1439	82.753	90.3474
chr18	34248915	34251028	2.22757e-08	9.4115e-06	36.2792	49.2761	51.938	62.4742		Chr4	40536365	40543259	0	0.00305337	73.6655	75.7788	85.9473	81.6815		chr9	40392377	40395631	overlapping	0	11.9519	80.1919	79.3371	92.4063
chr9	112437725	112440791	2.29575e-08	9.66422e-06	73.952	79.3417	84.3929	85.3798		Chr4	40777821	40781987	2257	0.000303018	45.8553	52.8251	60.6574	65.1025		chr2	165818783	165821499	overlapping	0	10.6083	74.5532	81.6977	85.3209
chr8	121372452	121373238	2.3521e-08	9.88341e-06	73.0594	68.5579	85.1018	81.4152		Chr4	41640374	41644004	0	0.000567341	59.0229	62.6217	69.6845	69.6741		chr11	53841882	53846879	overlapping	0	13.7554	59.94	63.7639	73.7114
chr18	65155505	65156599	2.36307e-08	9.92501e-06	55.3929	66.3517	68.0986	72.15		Chr4	41658703	41660991	0	4.80662e-08	58.3325	64.6114	75.5888	66.0037		chr15	83601225	83605428	overlapping	0	14.4436	63.4571	74.1485	78.2092
chr10	84530511	84531128	2.40272e-08	1.00641e-05	73.0965	73.3908	85.9677	83.7943		Chr4	43449063	43453372	0	0.000164842	72.4826	75.4334	83.5781	79.5105		chr1	132373660	132377814	overlapping	0	14.2907	66.5841	62.6381	81.0126
chr7	117419346	117421392	2.44754e-08	1.02194e-05	64.1699	72.3238	75.6781	67.7103		Chr4	43579045	43581011	0	0.000171824	37.939	43.8731	49.1605	34.0219		chr9	121682064	121684390	overlapping	0	13.9115	61.0526	64.6485	75.0492
chr1	72183879	72184999	2.48453e-08	1.03492e-05	85.496	90.3412	95.8129	89.6789		Chr4	43586189	43589019	0	0.00235652	44.4749	42.7279	55.0569	47.5551		chr1	101154135	101169384	overlapping	0	17.8023	72.5783	82.6292	90.4832
chr7	89307320	89308496	2.49626e-08	1.039e-05	74.0758	74.94	85.4744	82.2554		Chr4	44691276	44694720	0	0.00226928	61.606	67.8874	81.52	75.6953		chr19	53746214	53749451	overlapping	0	10.8284	77.1951	86.342	88.0847
chr17	5284730	5286174	2.5227e-08	1.04718e-05	73.6479	73.7408	86.4532	80.7307		Chr4	44757122	44765108	0	0.00115148	58.8915	55.1429	70.6578	65.3352		chr13	98573406	98575024	Not found	0	14.0294	35.4495	59.6012	49.1999
chr11	60073969	60074846	2.53658e-08	1.05199e-05	61.9514	68.9769	72.4481	78.5313		Chr4	44941358	44945058	0	0.00219565	74.0367	74.6734	83.817	79.7141		chr12	111692746	111695247	Not found	0	11.0833	66.4398	71.5328	77.3555
chr1	88694390	88695738	2.57972e-08	1.06941e-05	59.178	59.6736	71.5079	71.6469		Chr4	45104464	45107764	0	0.00238013	36.183	37.3096	47.5611	44.2288		chr12	103361984	103366488	downstream	2284	10.59	78.3929	83.0797	89.003
chr15	100305659	100308041	2.63709e-08	1.09074e-05	25.6474	27.4411	37.1851	34.9927		Chr4	45331725	45336302	0	0.000789455	65.0879	61.3974	75.6868	72.1606		chr7	24497777	24499931	overlapping	0	11.3718	47.0485	39.119	58.394
chr13	109543879	109546461	2.6442e-08	1.09319e-05	63.5705	66.2802	76.2136	78.0214		Chr4	45577537	45580561	0	2.46894e-05	81.5353	77.4358	92.2654	80.5384		chr11	75594384	75598533	overlapping	0	14.2098	54.0111	52.4463	68.3039
chr18	64910779	64912017	2.68084e-08	1.10587e-05	72.673	74.725	86.3534	84.8239		Chr4	45821724	45824718	0	0.00150752	54.663	56.2566	68.6557	47.5904		chr11	83007754	83011961	overlapping	0	16.3288	78.8467	72.7793	94.3547
chr16	75960164	75962203	2.74027e-08	1.12686e-05	65.9967	55.8524	84.1599	80.8298		Chr4	45829225	45832794	2302	0.000136444	73.2272	82.0733	86.0732	87.8743		chr8	84815801	84819422	overlapping	0	10.1616	85.3947	87.433	95.5683
chr6	136472990	136475021	2.75339e-08	1.13175e-05	78.4762	80.607	88.786	86.9667		Chr4	46275198	46278128	358	1.52662e-05	51.4575	NaN	63.2875	65.077		chr12	8340367	8345052	overlapping	0	11.1203	65.5442	67.7779	76.5923
chr9	47739025	47740916	2.91794e-08	1.1904e-05	58.7501	60.722	77.6363	63.5247		Chr4	46305216	46307739	0	1.89614e-05	32.5515	39.221	43.1017	45.4873		chr3	108458380	108461005	overlapping	0	13.2012	61.3508	62.2526	74.5958
chr1	87266905	87268956	2.93901e-08	1.19582e-05	64.9594	61.4729	79.3203	71.7315		Chr4	46326506	46330056	0	3.89118e-06	83.3704	89.3685	94.9825	92.4023		chr8	120668695	120671109	overlapping	0	12.9753	53.2688	48.6917	66.3164
chr10	43034702	43035882	2.99226e-08	1.21482e-05	71.0408	74.515	82.2425	75.9841		Chr4	46521720	46526123	0	4.98842e-05	80.4297	89.3032	92.5108	88.0636		chr11	75203869	75207191	overlapping	0	13.5993	63.7278	67.0113	77.0469
chr1	184522175	184523505	3.01704e-08	1.22326e-05	69.9006	74.2987	83.5541	80.631		Chr4	46567680	46570423	0	6.10381e-06	78.3653	86.8237	89.7146	91.5402		chr5	124014444	124017494	overlapping	0	16.746	50.9232	58.1929	67.1771
chr18	62231444	62232961	3.12137e-08	1.26225e-05	54.1851	54.6949	65.854	61.7917		Chr4	48091957	48098020	0	0.000109003	82.6783	90.2915	92.8867	88.6155		chr14	20083859	20092025	overlapping	0	14.3473	82.1753	81.6168	96.2614
chr14	25632406	25634029	3.19918e-08	1.28864e-05	55.2708	60.1182	73.6479	66.8129		Chr4	48704478	48710253	0	0.000142804	70.0152	91.1579	82.4743	88.4276		chr19	53438484	53442335	upstream	895	14.3555	62.6553	64.7699	76.9102
chr12	98704164	98705058	3.26197e-08	1.30953e-05	65.7076	61.7743	81.0164	75.1674		Chr4	49834917	49844470	0	0.000122456	34.482	42.8962	52.5286	49.5909		chr4	58541916	58546637	overlapping	0	14.2741	79.7867	86.8217	94.2332
chr1	77487348	77488555	3.30216e-08	1.32377e-05	75.5619	83.4531	86.7513	85.436		Chr4	53260991	53264358	0	2.14323e-12	57.6758	75.2152	79.4246	82.0951		chr16	95282478	95286514	overlapping	0	19.4636	62.2421	66.1562	80.6517
chr15	25752230	25754467	3.38409e-08	1.35134e-05	73.9133	81.3836	84.9331	90.1765		Chr4	55593274	55598072	0	0.00180522	83.0969	89.6575	93.0666	84.7341		chr2	35526928	35531058	Not found	0	13.6774	70.5496	67.8617	84.3184
chr4	119966715	119968301	3.4343e-08	1.36962e-05	56.1433	51.9088	66.196	57.2012		Chr4	56289914	56297580	0	0.00181	83.5974	NaN	93.6663	88.5692		chr1	120020518	120024014	overlapping	0	10.4692	84.1701	91.8339	94.4055
chr3	78945877	78947635	3.45276e-08	1.37579e-05	65.8476	57.1944	82.099	72.7291		Chr4	56418467	56423617	0	1.35399e-05	69.8463	75.5533	84.0582	84.531		chr6	55108550	55114061	overlapping	0	10.7182	70.7857	80.9197	81.6954
chr18	62903164	62904394	3.46129e-08	1.378e-05	70.4764	78.9123	82.3812	81.2216		Chr4	56914643	56919662	0	9.00556e-05	79.9143	82.8117	91.3375	92.0849		chr4	15535747	15547347	downstream	3636	12.7637	82.9362	91.2816	95.9659
chr8	125681494	125682896	3.71633e-08	1.46472e-05	69.178	74.9949	85.4048	78.178		Chr4	57306294	57309260	0	0.000293535	31.6119	33.7401	56.4998	49.788		chr13	47010523	47012737	overlapping	0	11.4624	81.3148	86.5519	92.6897
chr14	64184884	64187933	3.75657e-08	1.47774e-05	68.8988	71.1916	79.5625	79.5136		Chr4	61409047	61425354	0	2.71945e-05	80.5626	89.7701	90.95	80.6872		chr8	114834503	114836579	overlapping	0	12.5678	84.6769	93.605	96.8128
chr14	61743189	61745215	3.90562e-08	1.52621e-05	66.7828	71.0802	78.7432	73.8906		Chr4	61842391	61852307	3097	0.00269024	77.1401	80.9844	88.9244	83.5312		chr10	127614579	127618759	overlapping	0	10.1747	73.9651	80.8308	84.3049
chr5	36791615	36792727	3.90832e-08	1.52639e-05	51.1127	49.6421	65.1668	55.036		Chr4	62690354	62693121	0	6.63993e-06	77.2299	86.1091	92.605	79.5887		chr5	25768960	25773343	overlapping	0	12.008	71.4572	57.6291	83.4314
chr11	6005547	6006701	3.93023e-08	1.53301e-05	50.5548	66.5099	65.6654	69.8626		Chr4	62802864	62807528	4900	0.000686293	51.1403	59.3112	62.1657	61.3276		chr6	84550196	84555230	Not found	0	16.4729	62.8209	69.1503	78.9586
chr11	4204918	4206151	4.03802e-08	1.5724e-05	80.5292	83.6646	90.9562	84.4819		Chr4	62891130	62897302	0	0.000489196	69.24	66.4001	83.0081	63.9991		chr11	24200475	24205173	overlapping	0	13.2943	80.1294	72.6151	93.4377
chr4	133402029	133403362	4.08314e-08	1.58796e-05	42.4206	40.3153	52.6312	48.4791		Chr4	63383375	63386347	0	0.000130342	57.6601	63.789	70.8513	66.4993		chr2	152724026	152725820	Not found	0	12.9346	35.9988	28.4165	48.9326
chr5	138932586	138934319	4.1521e-08	1.60936e-05	33.0693	37.8432	45.8723	44.629		Chr4	63408032	63409989	4678	0.000818469	21.0876	24.0055	32.7448	24.4773		chr11	8632770	8637720	overlapping	0	11.1765	79.4341	87.8086	90.652
chr14	55000752	55002356	4.17442e-08	1.61733e-05	76.7193	82.9174	86.7343	83.5729		Chr4	63498314	63502990	2323	0.00209361	69.5175	63.6321	85.3661	71.4813		chr11	78116050	78120683	overlapping	0	17.4021	43.9598	45.4469	61.3689
chr1	3268497	3273878	4.22193e-08	1.63369e-05	72.2459	83.1629	89.1819	73.6611		Chr4	63860983	63867876	0	8.40602e-08	34.2717	42.126	49.2558	47.7133		chr7	144644793	144650586	overlapping	0	12.3554	68.0511	65.736	80.3672
chr9	75235426	75236520	4.56389e-08	1.75135e-05	76.7813	77.5117	92.165	89.1375		Chr4	66039460	66053258	0	1.65736e-07	74.2117	78.4012	84.0981	NaN		chr15	103497780	103502904	overlapping	0	11.6842	36.226	38.7461	47.9617
chr6	125380866	125381932	4.56801e-08	1.75221e-05	64.3076	71.0611	75.3214	75.0276		Chr4	66171071	66176387	0	0.00101676	82.4898	88.6311	94.5853	90.1225		chr8	41052069	41054988	overlapping	0	22.0366	48.2415	55.0253	69.9675
chr6	84429252	84430615	4.58458e-08	1.75783e-05	72.5902	71.8365	82.9025	78.3757		Chr4	71834734	71847199	0	0.000391104	81.0063	NaN	93.3879	86.9989		chr18	60923667	60926004	overlapping	0	12.2047	74.4154	80.8985	86.6068
chr10	93061730	93064085	4.62657e-08	1.77172e-05	65.7481	75.5498	81.9827	83.3524		Chr4	72094817	72112456	4686	0.00219455	80.8621	85.6203	96.8343	90.3339		chr3	100419620	100424423	downstream	1982	13.3559	75.752	76.941	89.0238
chr16	92037783	92038593	4.70633e-08	1.79632e-05	40.325	37.617	54.625	56.1917		Chr4	72188231	72194805	0	0.000186654	82.7174	95.1685	94.6748	89.8853		chr13	95548611	95554136	upstream	3411	12.065	58.1847	44.62	70.292
chr18	11930371	11931832	4.80254e-08	1.82848e-05	51.697	54.138	65.0006	62.8629		Chr4	81044502	81055089	0	1.18989e-07	76.1908	NaN	93.4228	87.8427		chr6	125539811	125543054	downstream	3720	15.8295	64.8925	58.1845	81.0093
chr17	5184750	5186389	4.8526e-08	1.84453e-05	67.3973	67.3915	80.4706	80.4557		Chr4	81997779	82001669	0	0.0024201	78.7084	90.2702	90.5232	78.1911		chr6	119442462	119446294	overlapping	0	12.8576	58.046	51.1409	70.8068
chr6	50366786	50368210	4.94418e-08	1.87548e-05	68.1592	64.6759	79.5272	76.9792		Chr4	82690544	82694500	0	1.61617e-05	69.6412	67.6413	79.6147	84.3259		chr9	120574376	120577322	overlapping	0	24.9306	30.8045	31.3995	55.1777
chr16	10968790	10969976	4.95838e-08	1.87933e-05	27.5511	29.981	39.4032	38.2773		Chr4	83282504	83286487	0	0.000260535	14.9443	25.4234	27.5845	28.6149		chr19	53180721	53184411	overlapping	0	11.0788	78.6195	78.6713	89.6602
chr1	184411627	184413161	5.08234e-08	1.92001e-05	57.8847	61.8649	69.9402	67.066		Chr4	84129598	84133484	0	0.000895117	78.5265	87.7114	89.4142	90.2517		chr17	28871844	28875362	overlapping	0	14.419	76.1554	74.1612	89.9702
chr7	145193761	145195526	5.19653e-08	1.95782e-05	58.0497	53.2594	71.6413	58.881		Chr4	86669815	86672671	0	0.000201574	31.2871	37.3316	46.9242	39.368		chr8	104323833	104330542	overlapping	0	21.0628	69.9425	NaN	91.5476
chr10	41598107	41599165	5.26711e-08	1.98011e-05	42.433	48.4294	55.2326	59.8771		Chr4	87366744	87368984	0	3.08425e-06	12.2112	21.3774	24.5838	19.871		chr7	122457067	122459408	overlapping	0	10.012	78.3475	85.3614	88.4953
chr3	30243884	30245297	5.29962e-08	1.99071e-05	66.2378	75.5472	78.0687	73.0628		Chr4	88316913	88325537	0	1.5392e-05	80.4626	88.1052	91.5855	94.3023		chr11	68407247	68410690	Not found	0	16.307	66.7462	76.4693	83.1797
chr9	70082584	70083324	5.47316e-08	2.04592e-05	43.8252	48.5213	54.81	52.9734		Chr4	89282725	89289390	0	0.000189513	23.1255	18.1398	37.2944	24.7909		chr6	108325958	108328621	overlapping	0	16.6727	76.1729	65.4462	93.3756
chr1	89206568	89208601	5.53759e-08	2.06666e-05	57.8775	46.8702	68.7766	65.3566		Chr4	90248704	90258959	0	0.000405852	80.3685	83.3299	91.4666	80.7796		chr1	39410825	39415187	overlapping	0	14.5205	79.9864	87.536	94.7857
chr14	121752840	121753761	5.55433e-08	2.0704e-05	50.9289	55.6822	66.1451	61.0698		Chr4	93703935	93727106	0	0.000423132	80.502	84.6884	92.21	85.8079		chr17	86336624	86340880	overlapping	0	12.0797	63.2734	66.4797	75.3594
chr4	8804119	8805292	5.59627e-08	2.08184e-05	71.0223	72.2635	84.0013	83.6964		Chr4	95205540	95209204	0	9.85863e-08	84.287	88.6932	95.4358	94.0031		chr15	97957368	97964051	downstream	149	13.4068	56.1467	57.6802	69.8404
chr2	102132531	102133541	5.64379e-08	2.09867e-05	57.5117	58.057	67.9199	64.6745		Chr4	97739817	97745983	0	1.04199e-05	25.7163	29.665	45.0418	44.9877		chr1	63255485	63259862	Not found	0	31.5297	30.8227	16.8884	61.5334
chr4	134158675	134160140	5.65098e-08	2.1e-05	48.7159	55.2365	66.612	38.4787		Chr4	98236049	98241349	759	0.000786331	65.8246	76.9855	83.0578	87.687		chr8	51272995	51290813	overlapping	0	11.5201	83.4348	84.921	94.2706
chr14	61258274	61259984	5.68371e-08	2.10927e-05	60.3993	69.9096	76.6964	70.4742		Chr4	98389241	98395767	18	2.80414e-07	33.9002	37.9673	52.0972	42.5156		chr14	45075758	45083597	overlapping	0	18.3169	59.7554	65.1499	77.6844
chr2	146565094	146566896	5.71061e-08	2.11586e-05	69.8945	76.2745	80.7319	76.1109		Chr4	98888173	98895377	0	1.77118e-05	72.7323	79.0478	85.7352	83.964		chr6	6276738	6280641	overlapping	0	16.4889	73.3041	88.1423	89.9191
chr17	35220784	35221179	5.7844e-08	2.14062e-05	77.7608	73.0083	87.8863	83.8587		Chr4	99572117	99574226	0	7.3993e-05	15.4509	22.334	25.9138	24.1511		chr19	46522498	46524912	Not found	0	10.3162	28.4363	16.8135	38.7322
chr6	51593075	51594662	5.81305e-08	2.15037e-05	75.0568	81.1653	88.1363	85.4746		Chr4	101347995	101353813	0	6.5299e-06	77.8866	85.9886	89.1857	85.2335		chr11	61645897	61650616	downstream	2649	12.4091	61.4523	73.47	73.9032
chr1	95816459	95820016	5.94001e-08	2.19032e-05	72.8805	70.9706	88.8242	84.2342		Chr4	101584766	101588570	0	0.000965651	79.3118	88.6737	91.109	82.7724		chr14	66806907	66809504	overlapping	0	12.1555	75.8262	78.1457	87.958
chr13	95033727	95035153	5.99034e-08	2.20536e-05	54.3601	55.2516	66.7495	66.1698		Chr4	102610441	102620150	3182	0.000405426	79.4998	74.0557	91.3943	85.1728		chr10	93364791	93370000	Not found	0	15.7217	75.5682	93.7302	91.1521
chr1	91183063	91184702	6.0313e-08	2.21956e-05	46.3861	44.8014	59.4585	56.894		Chr4	102760201	102764439	0	0.00140838	36.6915	44.8932	46.4616	NaN		chr12	98211576	98215056	overlapping	0	14.8002	70.2359	79.1647	84.5422
chr9	114579948	114580504	6.03906e-08	2.22153e-05	40.2882	74.491	52.2626	65.6303		Chr4	103702050	103710880	0	0.00173536	63.382	69.4765	77.2151	72.5689		chr8	121433526	121435574	overlapping	0	10.1258	64.9897	67.1921	75.1467
chr2	78060200	78061534	6.08533e-08	2.23676e-05	63.6641	69.6093	79.607	73.2853		Chr4	104562042	104566825	0	8.1386e-05	79.7588	89.5064	92.1651	88.8068		chr12	52901609	52907922	overlapping	0	11.6024	74.2983	75.1782	85.7832
chr8	90854670	90855841	6.08773e-08	2.23676e-05	40.344	47.6302	53.259	51.6127		Chr4	104910248	104913701	0	0.00298696	45.4471	41.1652	64.2481	54.0594		chr17	31183892	31187801	overlapping	0	11.7217	72.9201	82.1879	84.6977
chr2	158746034	158746628	6.13197e-08	2.25122e-05	30.4819	33.5237	42.2939	43.8827		Chr4	106104770	106114768	0	0.000369604	84.6861	82.5306	95.6104	95.354		chr11	114813019	114818486	Not found	0	11.1764	59.2791	59.4664	70.2859
chr14	30124940	30125775	6.18545e-08	2.26546e-05	36.4614	40.0621	47.7445	52.7023		Chr4	106220914	106225515	0	8.5579e-06	72.2278	79.9747	87.1594	82.6509		chr12	104685316	104688671	overlapping	0	10.8103	85.2033	94.4767	95.9473
chr3	135200712	135202308	6.36552e-08	2.32404e-05	75.6627	81.9573	90.257	91.9101		Chr4	106348286	106355817	0	0.000207137	83.0711	87.5539	95.3649	91.1914		chr6	72874798	72881546	overlapping	0	18.7415	61.2064	71.2963	80.0084
chr12	108914341	108915476	6.51676e-08	2.3727e-05	33.7941	41.945	48.1961	44.7707		Chr4	106561492	106564404	0	0.00120424	31.8418	46.0113	50.1242	46.4904		chr3	95684439	95687613	overlapping	0	13.0194	52.1889	52.3693	65.1338
chr2	166083201	166084053	6.81246e-08	2.46718e-05	66.2127	63.7877	77.1022	64.2559		Chr4	107440205	107442766	0	1.88234e-05	57.5349	47.2937	72.3037	57.4177		chr5	135638936	135643834	overlapping	0	14.6834	67.86	68.6941	82.282
chr7	132461123	132463138	6.8136e-08	2.46718e-05	69.0508	69.0639	85.3758	80.3804		Chr4	107717651	107721247	0	0.00066348	74.5268	81.2234	84.9204	77.728		chr8	125883564	125887993	overlapping	0	11.5018	77.9898	84.2786	89.3692
chr10	81434214	81435250	7.02016e-08	2.52909e-05	33.2241	33.0864	46.2235	46.9283		Chr4	108383390	108385526	41	1.90996e-05	18.5324	19.2569	36.8146	17.3874		chr1	38601762	38606113	overlapping	0	21.2312	53.9541	55.7971	74.7677
chr13	52649953	52651021	7.01881e-08	2.52909e-05	63.3568	69.6243	76.8553	75.0866		Chr4	109000943	109004699	0	0.000456541	22.31	26.1939	34.144	35.8053		chr1	78552108	78559545	Not found	0	16.6584	77.0261	85.1425	93.6347
chr14	54474494	54475816	7.11615e-08	2.56068e-05	67.0621	77.3877	82.1347	78.5009		Chr4	114663159	114666325	0	3.90031e-05	41.8026	41.6285	54.3944	52.4975		chr4	41055143	41059027	upstream	4817	11.046	79.4828	83.4913	90.5865
chr3	101419131	101419892	7.46807e-08	2.67482e-05	50.8923	45.8254	62.9897	58.9301		Chr4	115705573	115710706	0	3.13123e-05	58.017	57.517	76.7728	59.5251		chr1	187345108	187348452	overlapping	0	19.2932	64.5348	62.5878	83.5258
chr5	147564567	147565883	7.55586e-08	2.70156e-05	69.7754	71.518	84.0744	83.4999		Chr4	116049404	116053190	0	0.000341363	54.3914	60.9009	71.7866	53.7146		chr13	37676728	37679602	Not found	0	15.3919	74.322	82.246	90.2187
chr1	88516319	88519724	7.71833e-08	2.74848e-05	79.8346	77.5751	89.8734	85.9893		Chr4	116989974	116993597	0	0.000873575	63.8272	71.9612	75.7674	77.6262		chr15	82086594	82089551	overlapping	0	12.7321	59.7176	61.5879	72.7678
chr14	118699159	118699926	7.77165e-08	2.76128e-05	79.1526	86.2651	89.8877	91.1426		Chr4	117485037	117487648	0	1.59909e-11	54.9761	54.55	72.0596	68.5264		chr9	106211669	106212846	overlapping	0	13.442	47.6259	57.8384	61.1141
chr14	54808535	54810779	7.96824e-08	2.81794e-05	63.7118	80.1569	79.0453	68.251		Chr4	117490214	117493372	0	1.20236e-05	17.1074	32.0673	45.2252	40.7294		chr6	124516377	124522645	overlapping	0	12.0915	78.1324	80.2051	90.0683
chr3	86959886	86961861	8.1934e-08	2.88652e-05	73.4292	74.3267	84.9868	80.0332		Chr4	119093638	119096344	0	0.000539815	73.8594	78.6573	84.3722	87.4444		chr3	159256964	159273880	overlapping	0	17.1658	72.3409	77.5589	89.1148
chr14	19769915	19771538	8.31021e-08	2.92433e-05	49.2346	56.3885	63.2544	63.3939		Chr4	119294791	119296401	0	0.000325928	26.2035	34.4045	36.4445	27.7136		chr13	95032588	95035295	overlapping	0	13.2936	69.2643	78.6819	82.7335
chr4	59039283	59041085	8.39369e-08	2.94922e-05	67.1294	64.1375	78.6744	72.8572		Chr4	119419231	119422153	0	0.000239032	21.9306	27.6214	35.6348	34.8131		chr11	99446755	99451153	Not found	0	12.5382	82.6402	88.8057	95.2083
chr12	100538482	100540643	8.48146e-08	2.9744e-05	26.6349	36.9787	38.3375	35.7789		Chr4	119522053	119528731	0	1.45427e-05	86.1144	72.4633	96.4869	89.0763		chr17	35183770	35186961	overlapping	0	12.9862	47.4498	51.7154	60.7158
chr6	99428696	99429892	8.64312e-08	3.02585e-05	71.1415	75.3011	84.3046	88.63		Chr4	120161458	120163528	0	6.2979e-06	39.2332	43.447	54.8413	57.0466		chr4	97575176	97579193	overlapping	0	17.1673	81.6859	88.3045	98.7069
chr18	81570422	81571778	8.64319e-08	3.02585e-05	79.7715	78.5016	92.5644	88.8236		Chr4	120219956	120224968	0	0.000194567	70.5553	70.2819	81.9522	77.3251		chr2	164612799	164616891	overlapping	0	11.6027	77.5503	82.9943	88.9163
chr13	45441931	45443427	8.70737e-08	3.04554e-05	47.2129	49.0543	57.9699	58.1575		Chr4	120368192	120372691	0	0.00148072	62.23	67.1654	73.2567	71.3732		chr11	86943690	86946686	overlapping	0	10.9484	84.2435	85.9988	95.1151
chr11	70787905	70790104	8.7447e-08	3.05628e-05	39.9906	37.9698	50.1264	47.7612		Chr4	120610628	120614873	955	7.91244e-07	59.9689	72.9282	76.63	74.1383		chr15	12211586	12215709	overlapping	0	14.552	63.1114	63.2783	77.7182
chr13	95997488	95999531	9.1504e-08	3.18363e-05	76.0403	77.7615	88.6884	84.5775		Chr4	120849867	120853789	1027	0.000338438	55.5888	61.4768	69.8412	64.0737		chr4	129354213	129356447	overlapping	0	11.1695	77.5258	85.8149	88.9615
chr2	79370699	79372756	9.33333e-08	3.23753e-05	60.9462	67.5408	75.7948	71.804		Chr4	122952515	122956196	0	1.40126e-09	43.8086	53.1044	63.4617	47.7987		chr6	35368138	35372108	Not found	0	16.0624	74.9362	86.1355	91.1892
chr10	20736214	20737664	9.56984e-08	3.31088e-05	37.9444	38.6018	47.9799	44.3381		Chr4	124186241	124189673	0	7.19902e-06	45.6952	NaN	60.552	54.379		chr1	35887438	35890577	Not found	0	13.6403	63.7051	68.2691	77.5416
chr5	14808034	14811890	9.74381e-08	3.35975e-05	52.8342	62.1319	64.6553	68.2543		Chr4	124909976	124913160	0	3.77494e-07	67.7796	71.0247	79.2224	69.013		chr11	53526030	53529839	overlapping	0	11.9252	75.1912	79.9977	86.715
chr2	27088408	27089012	9.84047e-08	3.38928e-05	25.7084	21.5191	36.3608	31.7609		Chr4	124991937	124996218	0	2.99035e-06	58.483	67.8094	68.8443	71.8298		chr4	123787631	123791737	overlapping	0	15.3592	66.5914	72.5898	82.093
chr18	69831722	69833559	1.00399e-07	3.45027e-05	44.0249	46.2363	57.2687	49.3948		Chr4	124996247	125001028	0	1.00115e-06	74.0047	82.7345	86.9483	86.3971		chr10	43706001	43709823	overlapping	0	13.2769	68.743	57.9647	81.9733
chr18	69083983	69084865	1.00508e-07	3.45271e-05	48.6045	55.0098	62.1471	56.4665		Chr4	125139965	125144674	0	7.73393e-05	75.9041	77.4452	87.7719	79.9596		chr9	25568099	25573864	overlapping	0	10.8382	84.8771	93.5247	95.0452
chr8	127326572	127328001	1.02791e-07	3.51678e-05	81.0928	83.6336	95.3593	95.6157		Chr4	125194151	125196970	0	0.000737756	67.7386	69.0574	78.5992	69.2522		chr17	28288568	28291778	overlapping	0	15.8874	48.1787	56.7809	63.7037
chr19	4216576	4217598	1.07788e-07	3.65557e-05	41.3373	45.0739	53.1763	46.7167		Chr4	125196971	125199410	0	1.66801e-07	75.2385	77.7162	86.1453	83.8741		chr11	121404334	121410786	upstream	4306	11.6438	80.7045	87.7979	92.0785
chr11	19979519	19980716	1.08986e-07	3.69048e-05	62.8308	66.2066	78.9428	70.0871		Chr4	126018885	126023405	1145	7.72794e-06	78.7864	87.419	89.8082	92.6856		chr16	32714898	32717630	Not found	0	14.4296	67.0307	65.8235	81.617
chr12	32202936	32204430	1.08978e-07	3.69048e-05	65.9691	67.5025	78.3114	79.8093		Chr4	126062644	126067623	0	4.66822e-05	66.552	80.7828	86.5035	77.6774		chr13	12873804	12885063	overlapping	0	14.2524	71.5761	84.1421	86.2308
chr19	55746135	55747788	1.11071e-07	3.75283e-05	47.5086	49.0726	64.3006	61.8822		Chr4	126301818	126305285	0	0.000587373	44.739	49.3714	68.0097	61.6413		chr8	91058171	91063538	overlapping	0	10.4545	82.9003	88.5116	93.2979
chr4	136616860	136618521	1.11232e-07	3.75691e-05	80.9057	87.5278	93.5109	93.1279		Chr4	127057435	127061100	0	0.0022762	41.7699	33.7153	55.9734	37.0314		chr6	6280650	6287026	overlapping	0	12.011	54.3341	66.6182	66.4007
chr10	80049928	80051136	1.12328e-07	3.78938e-05	52.1142	47.0572	69.497	56.2454		Chr4	128318326	128323468	0	0.000194798	73.9674	78.1557	84.515	84.0242		chr7	75899528	75906728	Not found	0	15.0826	74.7878	79.6993	89.6147
chr2	90651848	90653684	1.12746e-07	3.79832e-05	29.7366	27.1036	39.8222	33.3281		Chr4	128807205	128811403	1160	0.000305229	62.0372	69.0964	72.8024	73.4383		chr5	124017526	124020495	overlapping	0	14.6505	41.2843	46.1618	56.261
chr1	120038828	120040068	1.13133e-07	3.80442e-05	80.8294	81.0271	92.2548	87.0652		Chr4	128881302	128883655	0	0.00110917	16.4632	16.8824	31.9859	21.1095		chr17	70710818	70717004	overlapping	0	12.0061	77.9317	83.267	89.7087
chr14	55193141	55194020	1.14321e-07	3.8402e-05	17.9487	16.4045	28.6337	39.7223		Chr4	128884554	128887582	0	0.00136072	56.9477	61.1867	68.3272	71.7237		chr16	92338742	92340805	Not found	0	13.0792	73.5216	72.2285	86.4162
chr1	152999975	153001553	1.15796e-07	3.88409e-05	62.0961	63.4786	72.2377	72.8575		Chr4	129031921	129035134	0	2.5436e-06	17.6357	25.8193	33.5898	27.6278		chr4	62404642	62408028	overlapping	0	16.5196	51.3904	52.787	67.5507
chr13	37491687	37492821	1.18077e-07	3.95058e-05	55.5456	59.1076	65.8124	69.82		Chr4	129245554	129248172	0	1.60431e-05	20.7304	31.5686	33.5976	33.0542		chr11	96397286	96402915	upstream	4620	14.9025	70.9259	69.3398	85.7962
chr6	34156410	34157813	1.18244e-07	3.95472e-05	71.2304	64.2275	82.8535	72.2954		Chr4	129249321	129251909	0	0.00201735	55.9908	58.0131	70.5852	64.7026		chr1	168219428	168222928	overlapping	0	13.2988	65.3703	73.8393	78.58
chr14	61152617	61154866	1.21014e-07	4.04006e-05	77.8668	88.9121	89.3323	84.1842		Chr4	129354214	129356277	0	1.8805e-10	74.3155	82.7321	88.7775	88.3628		chr11	51575812	51579326	overlapping	0	10.9419	72.0299	78.0721	82.9255
chr17	87180078	87181517	1.22219e-07	4.07293e-05	28.9971	26.0639	43.2037	39.5993		Chr4	129511378	129513612	0	0.000132678	37.2182	36.4379	51.5722	39.7175		chr11	95232712	95236389	Not found	0	10.7449	81.2764	87.2526	91.9075
chr2	165851974	165853020	1.26627e-07	4.20013e-05	58.8932	67.3203	70.4037	69.9989		Chr4	129600864	129602687	0	1.32169e-05	32.5404	36.652	43.275	35.2697		chr15	103132358	103136542	overlapping	0	10.4999	28.6664	27.1852	38.9291
chr12	108246400	108247306	1.30813e-07	4.31268e-05	55.1426	60.7391	66.0693	66.0316		Chr4	129758325	129763593	0	0.00031204	61.5851	74.1862	77.3448	65.9701		chr10	121248932	121251647	Not found	0	15.0861	49.9751	45.9524	64.9656
chr9	41181962	41183606	1.31372e-07	4.32647e-05	74.0124	76.7679	85.3798	83.2389		Chr4	130074422	130076918	0	3.09521e-07	48.5397	58.4153	72.8103	56.3336		chr16	49770121	49774952	overlapping	0	23.6325	34.4921	37.0435	57.6558
chr2	71335157	71337071	1.31801e-07	4.33599e-05	57.5038	54.4983	68.23	63.8375		Chr4	130704791	130712823	0	2.55111e-06	84.6603	81.8277	96.635	93.9484		chr2	151962574	151965140	upstream	2389	14.0759	51.3168	63.825	65.2012
chr2	17945399	17946653	1.32212e-07	4.34637e-05	54.2456	58.5807	73.54	67.6157		Chr4	130836739	130840283	0	9.16849e-06	52.8798	56.4185	64.589	58.1545		chr8	69155632	69159160	overlapping	0	10.2028	86.3413	97.5152	96.598
chr18	15133636	15134860	1.32258e-07	4.34637e-05	81.1752	85.757	92.8333	89.0192		Chr4	130937465	130941301	1324	2.52421e-07	55.6998	75.4797	75.4337	77.8586		chr2	119996171	120001814	overlapping	0	10.6324	83.4466	85.7459	94.1594
chr1	80694296	80698540	1.34557e-07	4.41252e-05	81.3195	85.162	95.9873	86.6694		Chr4	130974751	130977246	0	1.97559e-05	82.0719	84.4168	92.4695	89.0845		chr1	133253800	133256845	overlapping	0	13.4028	76.5919	82.5378	90.2458
chr4	140628439	140629283	1.36544e-07	4.4634e-05	72.4887	81.5747	86.5516	77.1255		Chr4	131268749	131272241	0	4.18622e-05	58.8848	63.7559	73.8824	66.8362		chr1	180361996	180365219	overlapping	0	10.671	47.9215	42.2381	58.7877
chr5	65716345	65717652	1.41146e-07	4.59275e-05	75.807	81.0378	91.3695	83.2173		Chr4	131323240	131329194	0	4.05114e-05	78.152	79.1191	91.9434	84.3125		chr7	78911978	78914549	overlapping	0	11.5376	27.1298	29.3372	38.551
chr3	97963518	97965076	1.41921e-07	4.60985e-05	26.9862	24.5209	38.6701	37.146		Chr4	131739597	131742893	0	0.00286224	79.6811	82.1703	89.8062	86.3692		chr16	33120308	33123958	overlapping	0	16.0253	66.0739	73.2775	82.0856
chr9	116120013	116121691	1.43147e-07	4.64315e-05	82.5293	86.5329	93.8007	91.8991		Chr4	132212299	132217266	0	0.00101185	20.0982	28.5772	29.9147	34.5846		chr7	49494166	49497066	overlapping	0	13.7848	72.6495	73.1816	86.7996
chr19	41039143	41040237	1.43147e-07	4.64315e-05	72.5518	71.9853	85.2264	83.616		Chr4	132329520	132332370	0	3.19249e-10	13.505	24.2954	27.0989	19.7992		chr8	126580031	126583986	overlapping	0	16.5755	48.0635	51.6688	64.5107
chr14	54581243	54582717	1.44964e-07	4.69714e-05	71.2473	89.5805	84.078	78.0695		Chr4	132852288	132857395	0	8.50324e-06	86.1597	95.9326	96.9309	91.7778		chr9	112209486	112214516	overlapping	0	16.6916	68.7712	82.2975	85.1143
chr9	109053110	109054652	1.47291e-07	4.75918e-05	44.8604	51.9778	55.1506	58.0666		Chr4	132949538	132951984	0	1.14135e-05	74.5153	82.284	86.1373	79.7982		chr17	68069884	68074126	overlapping	0	15.3441	79.147	92.7008	94.1452
chr14	55037704	55040011	1.48759e-07	4.79825e-05	60.0181	71.7768	75.3827	64.2637		Chr4	132988309	132993120	0	0.00196719	79.5316	83.5918	92.5388	91.2181		chr2	162485697	162491628	overlapping	0	10.6121	82.1839	90.3955	92.9616
chr12	111445412	111445696	1.4889e-07	4.8008e-05	46.4918	49.314	59.2435	58.8372		Chr4	133037187	133038679	0	0.000296818	30.3049	34.9634	40.0181	38.5962		chr14	30534519	30538600	Not found	0	10.3315	83.2036	87.6702	93.0627
chr9	73068162	73069579	1.49322e-07	4.81303e-05	30.7467	37.323	42.9949	42.2843		Chr4	133131567	133138450	0	0.000359321	58.7075	58.8362	73.3468	53.8955		chr10	18059881	18065742	overlapping	0	15.7161	64.3135	65.7762	79.9762
chr7	65881424	65882113	1.50475e-07	4.84343e-05	59.1981	63.6757	70.3404	63.2976		Chr4	133226125	133229398	1570	0.00100905	81.8256	77.8156	92.1646	84.7779		chr9	55280798	55284161	overlapping	0	28.7318	46.8189	72.4386	75.1263
chr12	91684141	91684975	1.51963e-07	4.88624e-05	55.2659	63.1213	67.2267	64.2589		Chr4	133439072	133442987	0	0.000426999	42.6052	36.758	52.3273	38.0713		chr7	5635976	5649779	Not found	0	11.9911	70.63	83.0273	82.6659
chr3	35967230	35968747	1.54187e-07	4.94742e-05	76.2433	80.4092	87.5521	80.6232		Chr4	133628114	133631435	0	3.94502e-10	59.1314	57.4306	77.9251	70.6341		chr15	78642410	78644854	Not found	0	12.3299	57.4233	49.7878	69.908
chr1	177661177	177663654	1.54563e-07	4.95434e-05	69.8965	82.6828	85.1066	89.6304		Chr4	134158557	134160795	0	6.03024e-05	62.1214	38.625	72.835	60.2904		chr11	59542115	59545238	overlapping	0	14.1168	67.0968	74.4012	81.1831
chr5	117510661	117511483	1.54849e-07	4.96004e-05	47.0645	44.3574	58.8123	59.9983		Chr4	134164644	134172540	0	0.000166583	75.6101	79.8756	86.3456	80.8186		chr19	53479690	53483539	overlapping	0	10.8809	75.5085	82.9983	86.329
chr10	95217827	95218573	1.55023e-07	4.96392e-05	73.2637	80.714	84.1522	79.174		Chr4	134251459	134251903	0	8.70139e-24	3.05885	13.0357	14.5955	4.96517		chr3	51326401	51329723	overlapping	0	13.8082	79.0973	84.9206	92.4579
chr6	97430550	97432045	1.5613e-07	4.99243e-05	60.107	54.2369	71.5372	69.6501		Chr4	134273128	134277469	0	0.000873311	54.8999	NaN	72.8565	69.832		chr5	76845045	76847692	overlapping	0	11.3005	71.4801	75.2762	82.7738
chr4	59724951	59726713	1.63807e-07	5.20731e-05	76.9836	82.0061	90.5111	89.2223		Chr4	134361923	134364628	0	0.00239636	32.9347	39.6216	59.2731	34.9652		chr7	74421426	74426939	overlapping	0	16.3002	57.8835	58.7669	73.9563
chr15	50696911	50698404	1.6503e-07	5.23537e-05	42.6342	46.5414	58.2113	56.528		Chr4	134449538	134451684	0	5.47858e-06	62.7718	53.5637	73.0467	73.2013		chr12	30046693	30050424	upstream	4235	12.0181	79.4038	73.7254	91.5019
chr12	76413733	76416136	1.65785e-07	5.25391e-05	75.456	77.0106	87.2904	86.2404		Chr4	134931232	134934299	0	0.000545098	29.9666	29.399	40.5195	32.0014		chr1	152535915	152537970	overlapping	0	11.8447	82.5902	85.8249	94.5763
chr14	21904051	21905117	1.68856e-07	5.34026e-05	20.0428	23.2092	30.9304	24.8994		Chr4	134966309	134968753	0	5.25047e-08	81.7294	80.4054	92.1899	82.8559		chr11	14473388	14488006	overlapping	0	27.057	60.1403	88.7221	87.3237
chr13	56165742	56167993	1.69842e-07	5.3696e-05	59.7269	53.1843	70.0751	68.6758		Chr4	134998121	135001565	0	0.000906284	63.3811	68.9746	78.8894	84.9368		chr12	40380819	40384342	overlapping	0	11.4529	72.771	75.2319	84.6412
chr18	24105487	24106812	1.70875e-07	5.3949e-05	56.059	60.4408	66.6304	72.5593		Chr4	135035546	135038395	0	1.93499e-09	81.375	92.7797	94.1066	85.6663		chr5	35179549	35184300	Not found	0	16.5719	66.7371	75.0929	83.4661
chr11	100402445	100403990	1.71266e-07	5.39985e-05	69.5612	75.8052	82.5142	80.9288		Chr4	135238969	135242892	0	0.00296581	52.3065	58.8398	63.1015	62.644		chr18	67757565	67763237	Not found	0	17.6051	73.617	80.9524	90.9114
chr9	78532667	78533736	1.7409e-07	5.47769e-05	55.5819	47.8336	66.7373	70.2959		Chr4	135434892	135439276	1039	1.06864e-06	64.0873	64.2401	79.0361	71.8434		chr15	97574395	97577075	Not found	0	21.0355	69.791	91.1038	90.2902
chr14	120158367	120159604	1.78405e-07	5.59442e-05	57.9805	58.8738	71.348	67.5043		Chr4	135577274	135579949	3644	2.06909e-05	73.1902	82.8837	84.9324	89.8814		chr17	87447438	87449625	downstream	503	18.0128	26.329	38.7731	43.7372
chr18	61787650	61789285	1.78386e-07	5.59442e-05	70.2278	62.3731	82.4731	80.7857		Chr4	136087280	136090808	0	0.00243653	58.0158	65.5184	69.5955	71.7273		chr19	43781497	43786595	overlapping	0	25.5441	54.5134	76.466	78.6671
chr14	118145481	118148049	1.79791e-07	5.63214e-05	84.5859	86.7215	94.9605	87.8103		Chr4	136248548	136250009	0	1.48713e-08	9.1231	12.7497	19.7852	17.938		chr10	85217724	85221068	overlapping	0	16.9044	75.0362	79.2438	91.1492
chr10	4618907	4620660	1.83345e-07	5.72128e-05	39.7529	43.1381	55.9226	57.3992		Chr4	136421954	136424371	0	0.000498458	51.267	59.8001	64.6982	66.4778		chr17	35897409	35899834	overlapping	0	12.3272	29.0533	23.2	41.3934
chr14	54759691	54761090	1.84652e-07	5.75129e-05	75.3384	92.5945	88.0611	82.3299		Chr4	136466159	136469750	11	3.22762e-07	36.4667	49.2806	60.699	65.8825		chr15	91733471	91737093	overlapping	0	13.3531	67.6253	76.6355	81.7278
chr9	119940295	119940940	1.86807e-07	5.80794e-05	69.0068	70.6683	80.6226	80.5171		Chr4	137095695	137098120	0	0.000930707	72.9885	76.2008	86.9172	80.1077		chr6	87787556	87791584	overlapping	0	14.6433	49.0666	51.9844	63.5959
chr17	86208253	86209523	1.89351e-07	5.88177e-05	32.2585	30.7998	42.5933	41.8479		Chr4	137631386	137635320	0	0.0028344	82.7236	91.7552	92.8826	93.107		chr1	52157424	52161230	overlapping	0	13.8121	82.3385	95.1732	96.4698
chr2	134529558	134531822	1.90621e-07	5.91926e-05	81.5196	86.5715	95.5042	90.56		Chr4	137721891	137723854	0	3.242e-11	31.7139	33.4485	46.6501	44.0918		chr19	45575562	45578408	overlapping	0	12.0966	38.3659	47.1961	50.2233
chr3	83710444	83711584	1.91421e-07	5.9401e-05	76.3938	81.3873	87.5726	86.3286		Chr4	137723867	137725436	0	1.49338e-05	47.6166	50.1397	60.6847	66.7396		chr9	116084699	116087492	overlapping	0	17.3107	56.5101	58.6208	73.697
chr11	118747833	118749253	1.91395e-07	5.9401e-05	42.2456	39.8842	55.0968	46.2406		Chr4	137749295	137751464	0	0.000196974	63.4143	67.3877	73.6276	67.4492		chr17	87314196	87316580	overlapping	0	13.9998	33.6228	36.876	47.4057
chr4	122848341	122849575	1.92679e-07	5.97313e-05	46.8655	41.4842	57.3108	53.2815		Chr4	137835013	137837942	0	0.00189451	53.2671	54.5138	65.0286	66.564		chr1	90871464	90875656	downstream	45	11.6502	78.7602	79.7126	90.2336
chr14	73346817	73348490	1.96056e-07	6.0575e-05	42.805	49.3696	56.6238	59.1014		Chr4	138338612	138340875	0	0.000183936	54.6929	60.1222	70.8353	61.4648		chr13	108007212	108011998	overlapping	0	13.1536	83.5684	93.8859	96.5786
chr6	112852740	112854218	1.96943e-07	6.08085e-05	77.3904	78.5155	88.8947	84.2388		Chr4	138393232	138395140	0	1.74727e-08	26.6733	25.9487	38.2793	29.1026		chr16	33731642	33735093	overlapping	0	13.5078	70.0668	81.6882	83.5763
chr2	167383735	167384491	1.98731e-07	6.1258e-05	51.9851	42.0766	63.562	49.6545		Chr4	138670365	138674663	0	0.000385742	69.6264	73.3185	80.0075	76.331		chr19	14426482	14432535	Not found	0	23.4909	72.2623	69.1776	95.1311
chr8	106307822	106310023	2.00505e-07	6.1743e-05	52.4684	55.969	64.4407	57.7477		Chr4	138880810	138883557	0	0.000165068	47.9085	50.5462	59.9809	56.0894		chr16	32732632	32737912	overlapping	0	11.2529	77.4715	77.9318	88.4209
chr14	121958343	121960944	2.0547e-07	6.30619e-05	70.3346	67.7172	81.5022	71.1104		Chr4	139131090	139134619	0	2.80028e-06	49.3861	49.1493	67.5726	52.0506		chr14	24060175	24066458	overlapping	0	13.5612	77.021	88.5205	90.6559
chr2	93771784	93772731	2.05925e-07	6.31597e-05	30.3402	34.7925	41.1851	34.6626		Chr4	139556254	139560254	0	0.00213133	79.7405	81.3602	90.3262	85.193		chr15	36892511	36896357	Not found	0	13.6981	76.2446	73.5252	90.0077
chr16	76365014	76365998	2.07382e-07	6.35645e-05	34.8595	33.9064	45.792	40.9025		Chr4	139929185	139932142	0	3.27775e-05	47.7259	48.9566	59.2241	48.004		chr7	126260085	126263911	overlapping	0	12.4158	51.785	60.5125	64.4998
chr18	39580377	39582281	2.07649e-07	6.36253e-05	67.0536	72.3715	78.2333	80.2155		Chr4	139982257	139986684	0	3.79086e-05	70.8318	74.3197	84.8341	73.5482		chr17	48183728	48191846	Not found	0	11.6531	83.4496	79.6543	95.3657
chr5	101938264	101940070	2.09053e-07	6.39283e-05	63.211	50.9338	79.676	69.4497		Chr4	140372405	140375820	4810	6.89077e-05	69.6159	79.5362	81.269	83.4613		chr2	172408931	172413340	overlapping	0	11.7636	72.0693	80.3808	83.99
chr14	66808005	66809471	2.13161e-07	6.50553e-05	72.3703	70.115	83.2626	79.0519		Chr4	140495758	140497895	0	5.61057e-05	74.7476	81.7659	86.1153	89.5505		chr7	75881148	75888088	Not found	0	23.632	59.7695	66.6219	84.0912
chr18	55452587	55455128	2.18722e-07	6.65109e-05	82.5908	85.4126	92.7054	92.5654		Chr4	140656739	140658675	0	1.4015e-06	40.0075	48.7633	50.0382	51.1492		chr1	178400077	178404374	downstream	1711	15.1207	78.3194	86.6869	93.3749
chr13	114896780	114899074	2.21024e-07	6.7189e-05	68.6417	76.9295	81.6761	81.4107		Chr4	140773392	140775738	0	0.00179051	50.6905	54.6931	62.4881	54.9804		chr3	52004605	52007831	overlapping	0	18.4104	33.24	31.158	51.2433
chr9	44237075	44238803	2.22154e-07	6.74879e-05	75.5262	78.6167	89.69	91.5257		Chr4	140808951	140811529	0	2.45805e-05	76.0774	75.3966	88.363	81.0281		chr15	27923314	27926083	overlapping	0	10.6358	30.6718	29.5146	40.9499
chr2	35384530	35386590	2.2791e-07	6.89648e-05	76.0085	75.1292	86.4574	86.1024		Chr4	140857028	140859683	0	0.000127324	74.1143	71.9573	84.2679	78.9477		chr4	45882924	45884551	overlapping	0	12.8183	68.7531	66.5912	81.753
chr1	51539324	51541847	2.37713e-07	7.16263e-05	62.6306	62.5849	74.7416	70.5886		Chr4	140970011	140972692	0	1.86113e-05	77.0606	78.7304	92.3563	92.2019		chr17	35762979	35767297	overlapping	0	13.0634	45.8749	45.3177	58.803
chr12	101008285	101009235	2.39787e-07	7.21335e-05	79.6165	78.7097	91.4156	84.0347		Chr4	141149284	141154112	0	0.00114542	84.1197	86.9613	93.839	88.9465		chr16	25173569	25185697	Not found	0	21.7181	64.5349	78.1873	87.0814
chr14	73094965	73097875	2.45372e-07	7.34789e-05	57.9734	52.4416	69.2332	61.4377		Chr4	141204374	141207623	312	6.54007e-05	82.0437	88.0201	92.8374	94.0746		chr5	23616711	23621461	overlapping	0	16.8539	71.8119	78.9679	88.3168
chr4	125055286	125056603	2.46821e-07	7.38172e-05	61.2847	59.5397	72.7588	70.9918		Chr4	141576257	141579320	0	0.000425498	75.0002	87.757	87.4036	NaN		chr4	141292083	141295758	Not found	0	11.7495	61.7345	67.7318	73.8745
chr6	71980148	71981586	2.48096e-07	7.41267e-05	57.3297	47.6302	70.2543	66.0193		Chr4	141787138	141790367	0	0.000585209	55.2945	61.4408	66.1364	51.5527		chr15	74933499	74935784	overlapping	0	17.535	44.5779	43.5712	62.2395
chr11	110450671	110452233	2.4927e-07	7.43571e-05	70.107	68.5489	80.8909	75.2695		Chr4	141790771	141792542	0	6.93741e-09	20.1185	23.9877	38.4666	24.043		chr16	87720749	87723076	overlapping	0	12.2647	82.5302	82.7561	94.2304
chr12	16089895	16092817	2.50592e-07	7.46311e-05	71.3683	73.3388	81.9999	77.2396		Chr4	142243060	142247478	3659	7.37955e-05	78.2694	84.3324	89.9921	90.5665		chr10	116736222	116739522	overlapping	0	11.786	67.5792	61.2635	79.4783
chr3	59134602	59137358	2.52142e-07	7.50202e-05	69.9161	61.7717	80.5286	77.993		Chr4	142927294	142932219	0	1.554e-06	77.6338	85.6563	92.2156	88.781		chr7	25652491	25656046	overlapping	0	15.6008	56.2461	58.0336	71.3276
chr17	7884567	7886642	2.53657e-07	7.53499e-05	68.0224	66.9177	83.7088	82.3805		Chr4	143002155	143004778	0	1.41734e-05	79.4934	79.3766	90.4648	83.0468		chr17	27651199	27653667	downstream	1842	12.626	62.6721	75.0052	75.3932
chr10	127138579	127140360	2.56195e-07	7.59902e-05	75.3194	65.9906	90.2391	83.6535		Chr4	143156909	143161773	0	1.03254e-09	38.9569	51.2441	57.0675	52.4615		chr17	5247265	5249835	overlapping	0	18.5754	49.9467	53.2413	68.4156
chr10	88622420	88623001	2.57186e-07	7.62023e-05	78.4456	80.3146	89.4133	88.8087		Chr4	143283981	143286597	0	2.30778e-07	68.0064	85.6171	88.3255	89.3957		chr9	124137622	124147969	overlapping	0	12.1145	72.4726	71.9926	84.3676
chr15	41829061	41831842	2.63571e-07	7.7793e-05	36.2491	44.385	56.0477	42.3782		Chr4	143299963	143302804	399	0.0026088	43.7131	39.404	56.4208	45.7753		chr6	145072320	145075579	overlapping	0	20.0553	41.57	52.3086	62.2017
chr19	46969451	46970139	2.63649e-07	7.7793e-05	72.1026	73.6669	83.6871	87.503		Chr4	144634956	144652508	0	0.00233496	75.9938	80.5097	87.4993	71.4437		chr14	64581392	64585603	downstream	1728	25.9451	36.212	46.4531	63.125
chr6	91509954	91510836	2.64038e-07	7.78581e-05	70.483	72.892	82.4778	81.2109		Chr4	145317257	145324705	2093	0.000163725	66.1085	64.012	85.746	71.7098		chr5	115559794	115561074	overlapping	0	10.7216	16.7367	20.1541	26.9877
chr1	152616593	152617695	2.67072e-07	7.85523e-05	55.965	64.2044	70.6744	64.2394		Chr4	146939728	146942169	307	0.00126997	50.5492	63.1342	61.934	65.4028		chr2	35250006	35255652	downstream	728	11.7482	76.2709	92.8889	87.7226
chr9	97056044	97056846	2.78691e-07	8.15621e-05	71.793	68.9235	81.7998	76.7658		Chr4	148124756	148130079	0	0.000677942	65.6136	64.972	76.5012	69.9815		chr3	104353484	104360085	overlapping	0	10.4095	78.837	86.2015	88.9216
chr15	73589531	73590906	2.80144e-07	8.18501e-05	58.5071	60.1584	69.285	76.4724		Chr4	149303598	149307131	0	1.23449e-09	25.0705	23.7361	37.2374	28.7766		chr6	54696978	54699611	overlapping	0	11.5577	35.5458	40.4964	47.093
chr13	71049803	71051233	2.84677e-07	8.2955e-05	35.8824	52.7155	52.897	49.2917		Chr4	149810725	149813658	1008	1.5526e-07	72.665	74.1516	83.2994	81.7673		chr6	84559342	84563997	Not found	0	10.0805	81.0629	88.9592	90.935
chr1	162005077	162006331	2.8662e-07	8.33734e-05	28.7838	29.444	42.9478	36.2539		Chr4	150210111	150213344	0	0.000482895	37.229	46.391	54.6776	45.4173		chr4	46629363	46631837	overlapping	0	12.5941	67.6706	58.235	80.1326
chr2	60502942	60506398	2.94695e-07	8.52129e-05	60.3056	68.7648	73.817	71.0758		Chr4	150373444	150380491	0	0.00190753	48.7617	54.2621	60.1922	57.1455		chr10	83098261	83101572	overlapping	0	14.3917	54.2097	64.3138	68.4638
chr1	39705580	39707693	2.95196e-07	8.53043e-05	60.6223	54.0983	76.0225	68.9592		Chr4	150486837	150491998	0	3.16761e-06	36.6251	40.2573	50.4779	39.5811		chr5	118927587	118931127	overlapping	0	16.4815	44.9341	44.0408	61.6389
chr7	125494395	125496091	2.97378e-07	8.58275e-05	53.9254	52.3186	65.0684	65.0859		Chr4	150650248	150652176	0	5.48182e-06	19.9384	21.9418	33.8701	20.1586		chr8	120697909	120701698	overlapping	0	13.6696	73.6725	85.2279	87.7371
chr16	78502694	78503576	3.05405e-07	8.77605e-05	61.8815	64.5135	76.5825	88.4424		Chr4	150655023	150657456	2849	6.41939e-05	42.0485	60.8605	54.6731	58.2262		chr17	71616901	71621190	overlapping	0	18.0716	38.3136	40.3764	56.4633
chr16	32532058	32533423	3.12005e-07	8.93518e-05	54.3122	53.9413	65.4582	69.4609		Chr4	151195306	151197867	0	3.15792e-05	74.5558	81.3191	84.9078	81.0581		chr6	7983365	7986261	overlapping	0	17.7417	61.921	66.0353	79.3867
chr18	34546659	34547435	3.12501e-07	8.9466e-05	36.4759	47.3146	47.1521	49.4051		Chr4	152324536	152325938	0	6.77636e-07	14.5838	20.8943	30.5525	20.755		chr16	94234555	94238050	overlapping	0	11.31	83.1231	87.5641	94.6764
chr13	94136206	94137674	3.13221e-07	8.95888e-05	65.0711	69.2727	75.1098	79.1517		Chr4	152518967	152521611	0	0.0002482	56.5497	61.6138	68.0411	67.6458		chr10	61919826	61922569	overlapping	0	13.2551	58.3148	66.7439	71.5834
chr5	52609417	52610570	3.13479e-07	8.96348e-05	42.2446	47.9099	52.4443	57.1377		Chr4	152710056	152714038	0	1.33323e-09	80.8834	84.9802	93.4384	85.9249		chr13	44535246	44537943	overlapping	0	23.5196	36.2567	30.3593	59.2229
chr15	102006359	102007842	3.20356e-07	9.13187e-05	42.5663	42.6869	56.8105	55.4786		Chr4	152725526	152729683	0	0.000124216	65.3555	77.2057	79.7388	79.0027		chr6	88227857	88231780	overlapping	0	10.8312	56.4192	69.0656	67.1168
chr8	35361438	35363155	3.23077e-07	9.19244e-05	67.0929	67.8151	78.6164	76.4781		Chr4	153226777	153229925	0	0.000637807	71.6107	83.0319	82.0258	79.9234		chr1	40463051	40467017	overlapping	0	10.5597	34.6921	32.9125	45.3506
chr11	70597624	70598725	3.2429e-07	9.2168e-05	52.9128	42.2922	66.4382	63.5488		Chr4	154532443	154537694	0	2.81579e-06	67.5051	72.7032	80.6979	77.9823		chr5	66866269	66871713	overlapping	0	15.0421	71.9173	77.2528	86.4206
chr15	77950294	77951436	3.29797e-07	9.33708e-05	61.0814	65.257	74.4856	77.6877		Chr4	154540683	154542827	0	4.85262e-07	33.0862	25.5943	46.4049	40.3543		chr3	41285122	41288989	overlapping	0	11.5331	80.1177	86.1302	91.135
chr4	145243823	145245710	3.30043e-07	9.33891e-05	68.2474	70.6405	79.4072	74.0023		Chr4	154542828	154545262	0	3.73982e-05	67.7594	67.3623	80.7236	72.5367		chr10	128180417	128186663	downstream	120	13.3105	70.3812	76.9192	83.1783
chr3	130900318	130901164	3.30633e-07	9.34633e-05	50.5865	57.5822	61.9692	64.5933		Chr4	154913609	154917197	4736	0.00120745	64.5466	80.5487	75.0463	82.6923		chr3	21983084	21989021	Not found	0	20.3065	39.9909	34.0114	60.0507
chr5	38597948	38598831	3.30675e-07	9.34633e-05	70.7455	63.7127	83.3109	79.038		Chr4	154927214	154932779	0	0.000676809	27.094	36.6501	37.9999	35.6006		chr3	131503968	131507741	Not found	0	19.9116	57.9708	58.6258	77.2971
chr9	54743754	54745810	3.35195e-07	9.45573e-05	61.0346	59.4867	72.6195	70.6528		Chr4	154964749	154967659	0	0.000872066	35.5294	42.6275	49.1518	48.5801		chr11	69294753	69298443	overlapping	0	11.3015	76.3284	80.5311	87.8905
chr17	12734075	12734652	3.3658e-07	9.48324e-05	43.8211	57.2222	56.7133	56.6718		Chr4	155250198	155252100	0	1.46246e-12	19.3661	25.426	29.5127	26.7705		chr11	107392669	107395818	overlapping	0	13.5661	59.4831	62.9518	72.9582
chr14	27230246	27231529	3.44476e-07	9.65568e-05	34.3338	35.8853	46.0217	45.9983		Chr4	155289685	155292619	0	0.000344198	76.5582	80.2105	87.519	78.9325		chr4	41047651	41051835	overlapping	0	10.7835	66.2685	72.8527	77.0104
chr6	143128606	143129699	3.44741e-07	9.6584e-05	62.4697	56.1931	78.7065	69.6066		Chr4	155409147	155411199	0	9.2824e-08	23.45	27.599	36.1917	26.3676		chr2	166630205	166632591	overlapping	0	12.5665	44.2636	48.4705	56.8187
chr5	107102370	107105228	3.46656e-07	9.70163e-05	80.207	82.0089	90.4854	91.8161		Chr4	155780095	155784267	0	2.67794e-09	40.1615	40.8939	54.7862	53.9131		chr10	120428593	120430495	overlapping	0	10.4549	32.5966	24.5592	43.2498
chr14	45552169	45553831	3.50889e-07	9.79386e-05	62.1732	62.8767	72.847	66.5396		Chr4	155798285	155803445	0	0.00205685	44.238	42.731	57.6832	41.6435		chr14	105067156	105071294	Not found	0	17.009	80.218	86.9065	96.7161
chr5	92807630	92808816	3.55736e-07	9.90522e-05	45.9636	49.6848	61.1012	60.2429		Chr4	155829113	155831548	0	1.8003e-08	18.612	24.3239	32.2666	24.9638		chr7	73400005	73402770	overlapping	0	11.6058	37.1606	39.179	48.9931
chr7	99656682	99658396	3.57009e-07	9.92872e-05	69.3051	74.6252	80.4401	80.9836		Chr4	155892610	155895257	0	0.000306173	27.2651	37.3664	38.786	31.8053		chr9	115840167	115844582	Not found	0	11.0854	81.5574	83.0604	92.5602
chr3	131330408	131332688	3.6589e-07	0.00010136	66.4941	70.2561	80.1491	78.7362		Chr4	155991250	155992112	0	5.92914e-11	36.0369	44.0645	46.5911	37.9759		chr9	52286587	52289664	downstream	1535	15.3758	41.3941	46.1031	56.21
chr19	40824638	40826339	3.77599e-07	0.00010423	71.3062	77.0521	84.3811	84.082		Chr4	156237145	156238532	0	6.40427e-06	79.2067	90.3465	90.3466	92.747		chr1	66986920	66990048	Not found	0	17.964	53.0532	61.9048	71.0515
chr14	61711919	61713568	3.84319e-07	0.000105989	73.4892	89.2839	86.0601	80.9951		Chr5	3191239	3197553	0	4.21254e-10	68.7993	80.0027	89.0107	87.2173		chr7	128832767	128836191	overlapping	0	17.0714	73.2946	76.8273	90.8359
chr12	50974166	50980721	3.87772e-07	0.000106846	64.2449	78.1394	81.2618	86.2131		Chr5	3214083	3222634	389	8.59864e-07	66.8748	69.4643	85.1626	70.1908		chr2	148095826	148107816	Not found	0	12.9912	76.031	85.8644	88.8386
chr11	90586499	90589476	3.99603e-07	0.000109713	53.9314	50.7543	68.2743	53.8619		Chr5	3344479	3348533	0	6.24868e-06	14.6848	25.802	26.0988	18.8505		chr8	121545092	121548056	overlapping	0	10.2549	66.9557	63.6137	77.2208
chr13	113348087	113350146	4.02658e-07	0.000110454	77.8658	80.8881	90.0975	87.9369		Chr5	3424819	3431126	0	0.000286436	83.7038	90.0876	93.5549	95.4304		chr8	121864689	121868742	overlapping	0	16.3593	76.4844	82.8486	91.8797
chr14	27231549	27232410	4.0857e-07	0.000111744	76.3385	76.3896	86.5266	85.396		Chr5	3438512	3444640	0	3.64387e-06	81.0022	84.0574	92.066	87.2317		chr12	40165632	40173734	upstream	1759	10.4068	84.8889	89.5027	94.9197
chr15	25897877	25899329	4.12901e-07	0.000112695	72.1048	68.338	82.7158	85.5267		Chr5	8342293	8349343	0	0.0013803	81.9111	78.4293	94.8152	NaN		chr6	115317253	115322053	Not found	0	14.5252	73.6376	62.6364	87.2872
chr17	75435474	75437427	4.15424e-07	0.00011325	17.2752	21.3684	29.5314	26.2136		Chr5	10506436	10521012	0	0.000185026	81.4997	78.3494	95.4096	93.4122		chr4	45685991	45690505	overlapping	0	14.1035	69.5406	77.3889	83.4988
chr2	170639973	170640901	4.16665e-07	0.000113454	68.9644	74.1847	84.058	79.6533		Chr5	11990292	11997453	0	0.000893043	78.5343	86.9001	92.1515	92.5497		chr5	112283091	112286683	overlapping	0	11.8859	41.5319	46.1558	53.3343
chr17	29768992	29769940	4.16643e-07	0.000113454	48.5435	50.9789	65.7891	63.6531		Chr5	13104562	13117349	4099	0.00296245	79.2215	89.1071	92.577	94.8639		chr6	134861638	134863476	upstream	2707	16.7622	59.3569	61.5958	76.3237
chr4	136028446	136029663	4.21442e-07	0.000114519	29.3661	26.8094	46.2919	46.445		Chr5	16235740	16246387	0	2.34218e-05	87.2062	85.2958	98.376	87.9892		chr1	91140336	91145189	overlapping	0	10.0781	78.1504	86.4933	88.1427
chr17	45319753	45320941	4.2745e-07	0.000115845	62.8295	64.7953	74.6508	74.556		Chr5	19534160	19545792	0	5.1453e-05	77.7456	84.687	92.0963	86.5088		chr1	133861573	133864511	Not found	0	13.7932	52.5378	59.3403	66.0625
chr12	111916186	111917553	4.4264e-07	0.000119541	46.2161	52.049	56.4035	53.8997		Chr5	21318664	21324783	0	6.68508e-05	84.0898	88.0463	94.0631	92.6222		chr18	73760750	73763430	Not found	0	15.9359	33.2526	NaN	48.8199
chr12	117807977	117808768	4.4948e-07	0.000120965	56.9171	66.5342	74.3112	75.8113		Chr5	21383633	21387050	0	0.000568144	54.8559	56.996	68.7188	60.3699		chr7	126452025	126455508	overlapping	0	11.2128	76.6317	88.1922	87.4911
chr19	18614343	18616177	4.55789e-07	0.00012252	58.7184	55.5235	72.2554	73.5066		Chr5	23041053	23048187	0	0.00104466	83.6647	86.7084	96.4322	91.9746		chr11	74581526	74586275	overlapping	0	14.5482	66.2807	69.6969	80.393
chr4	130014860	130015355	4.5883e-07	0.000123301	59.356	60.0414	71.4495	61.134		Chr5	23831436	23834882	0	9.11395e-05	29.9779	32.7741	49.5823	NaN		chr18	15341410	15345897	Not found	0	12.4498	69.7305	63.6419	82.5758
chr2	128008803	128010988	4.65241e-07	0.000124807	43.1353	40.9979	58.7462	56.4736		Chr5	24421432	24423734	0	0.000324648	18.0164	21.2144	28.7277	17.3255		chr8	120719458	120722394	overlapping	0	13.0502	68.6908	70.2666	81.6177
chr17	88274492	88276315	4.65653e-07	0.000124845	75.8973	76.7705	88.5452	75.0814		Chr5	24977796	24982372	0	0.000182692	66.4153	74.4439	87.4201	85.5575		chr14	66958206	66962988	downstream	4194	11.8795	73.8642	75.8759	85.7943
chr14	108427297	108432864	4.86214e-07	0.000129084	75.1269	66.6383	88.9404	68.8791		Chr5	24997753	25001701	0	0.00019565	65.0934	64.9398	78.6847	78.5254		chr1	86232371	86235743	overlapping	0	13.7103	69.4922	70.7236	82.7959
chr2	68435884	68436623	4.96577e-07	0.000131345	16.3553	17.7498	26.5047	21.6696		Chr5	25078591	25081776	0	2.18441e-05	67.3518	67.402	81.795	72.5609		chr5	147392973	147398958	overlapping	0	21.8049	57.2069	48.9451	76.9906
chr3	115673710	115675409	5.00797e-07	0.000132386	67.7014	66.7687	79.3267	78.4384		Chr5	25530208	25532478	0	3.05296e-06	21.9863	24.7911	51.122	30.9661		chr17	34211784	34214033	overlapping	0	10.4936	68.806	58.7228	79.3045
chr18	50087746	50089358	5.02202e-07	0.000132605	59.2868	57.6847	72.856	74.4697		Chr5	28175435	28180167	3269	0.000948335	15.6029	21.8382	27.0309	20.3657		chr10	42616256	42621462	overlapping	0	16.5183	63.5598	80.6784	80.1488
chr12	57195116	57196713	5.0529e-07	0.000133139	36.6593	45.7051	53.5393	49.2244		Chr5	30108279	30111264	0	0.000638846	39.6938	51.2475	49.7357	52.2114		chr14	11763126	11767226	overlapping	0	12.5164	81.6156	79.0757	93.8376
chr9	112230229	112232479	5.09424e-07	0.000134014	81.6306	89.0328	92.4905	89.3713		Chr5	30795043	30797625	0	0.00163255	56.2615	61.7054	66.6018	64.0247		chr17	48735782	48739170	overlapping	0	15.7941	69.7036	85.3137	86.1946
chr2	133510630	133513116	5.13896e-07	0.000135078	62.3941	60.6744	75.7659	68.1803		Chr5	32317240	32324950	0	0.000873479	69.1446	74.398	79.7341	82.9056		chr15	81277273	81279298	overlapping	0	11.288	80.6989	82.5903	91.9853
chr4	133423140	133424043	5.15564e-07	0.000135476	44.9909	44.5725	60.2297	54.556		Chr5	32330508	32336269	0	2.84556e-06	63.6894	65.2063	75.4041	71.3785		chr14	115023480	115028339	Not found	0	14.0891	76.887	89.6991	90.4862
chr1	166511505	166517078	5.24929e-07	0.000137741	79.7403	81.9221	92.1317	85.571		Chr5	32554132	32563558	0	0.000503569	82.2626	NaN	96.7932	91.9879		chr1	184930424	184936176	overlapping	0	14.884	78.6103	81.2923	93.8108
chr4	32335747	32337644	5.26654e-07	0.000138148	45.5681	35.5949	57.9204	58.7949		Chr5	33501575	33504661	0	0.000924788	77.7565	84.4733	88.8922	91.03		chr17	18558527	18560865	Not found	0	13.9028	72.5598	72.2469	86.2401
chr4	138041043	138042732	5.27869e-07	0.000138355	71.6024	76.5584	82.5696	80.6429		Chr5	34198314	34203119	0	0.000221672	74.1092	80.4131	85.1852	84.7142		chr1	172304697	172309093	overlapping	0	10.1192	49.8051	54.07	59.5262
chr14	103816228	103817175	5.28535e-07	0.00013849	31.5981	32.0121	51.2288	44.8178		Chr5	34323392	34327096	0	2.20045e-05	59.2534	65.6318	75.7843	70.2184		chr2	146903496	146914909	overlapping	0	12.0711	83.9183	92.4768	96.1785
chr8	114526521	114527375	5.32976e-07	0.000139496	75.9936	75.1231	86.2013	88.5684		Chr5	34569662	34573576	88	0.00185506	28.4705	39.7209	39.2619	36.5906		chr4	32257855	32261437	overlapping	0	11.7819	41.8055	58.7293	53.3438
chr1	133885224	133886649	5.56272e-07	0.000144733	72.6533	73.446	85.0529	84.0297		Chr5	34641559	34647065	0	6.39392e-06	80.5922	86.0149	90.3046	87.6291		chr18	13571028	13582144	overlapping	0	11.2981	83.4886	92.4488	95.014
chr13	96128577	96130648	5.62617e-07	0.000146081	47.64	58.8112	61.9045	64.5049		Chr5	34766640	34778762	0	0.000219736	83.1088	87.6152	96.081	92.3211		chr5	100081815	100085466	overlapping	0	14.0903	76.6902	87.1073	89.8802
chr1	118824806	118825747	5.67048e-07	0.000146998	45.8437	46.4287	60.0074	62.1223		Chr5	35446156	35449580	0	0.00217047	42.1434	41.7218	55.6999	42.5441		chr4	127173155	127177476	overlapping	0	12.1579	51.7809	47.7045	64.0388
chr1	90181472	90183016	5.79349e-07	0.000149726	72.2776	73.247	83.001	79.8634		Chr5	35525559	35529649	0	0.000247198	33.5931	38.6811	46.6522	50.3008		chr17	12370665	12374015	downstream	4593	11.7734	58.6738	63.9792	70.1533
chr8	104238771	104239972	5.84952e-07	0.00015092	32.0416	33.5682	42.9311	43.9224		Chr5	35679332	35682309	0	1.9564e-14	25.2054	29.2411	41.5833	27.5639		chr11	54951671	54955435	overlapping	0	12.9821	62.3153	56.34	74.9627
chr9	111085484	111087303	5.88555e-07	0.000151765	66.4914	67.6234	80.3315	81.1618		Chr5	35682396	35688012	2614	4.22916e-05	56.9844	69.6401	77.0419	75.5937		chr16	10956291	10959457	overlapping	0	10.7845	68.9853	73.6649	79.8013
chr17	18968444	18969002	5.90577e-07	0.000152117	57.0589	55.0484	70.5814	69.8416		Chr5	35736811	35740231	0	3.465e-07	72.0283	75.1578	83.2336	78.0149		chr9	120052442	120057092	overlapping	0	15.385	49.4267	52.3711	63.8178
chr2	52859731	52861935	6.02195e-07	0.000154611	47.0088	49.2497	67.3782	66.3898		Chr5	35782802	35788406	0	0.000358891	72.2517	76.4926	87.474	82.4859		chr5	5260697	5263673	overlapping	0	10.399	81.5619	85.5851	91.8775
chr5	44493554	44494657	6.12041e-07	0.000156728	80.5554	85.5345	90.6189	84.0823		Chr5	35837278	35841525	0	4.45e-07	69.7458	74.2942	82.6304	83.7157		chr7	141360201	141361790	overlapping	0	11.846	62.0804	68.9222	74.0159
chr2	126231201	126235450	6.12409e-07	0.000156779	79.8682	78.783	90.5108	84.3656		Chr5	36225780	36228728	0	0.000158799	75.0379	69.2227	86.4055	90.2479		chr3	146131994	146136110	overlapping	0	11.8305	80.9605	87.4022	92.6394
chr3	55260034	55261263	6.18061e-07	0.000157876	58.3776	62.9333	71.9161	69.8573		Chr5	36254993	36258625	0	0.000234038	75.1615	78.5207	85.8138	83.8318		chr11	79655894	79659892	overlapping	0	16.633	63.0723	69.3308	79.1933
chr4	124765890	124766839	6.20654e-07	0.000158193	61.8324	60.1433	76.0883	67.8273		Chr5	37858477	37863433	0	0.00295301	65.0903	65.532	78.3284	75.5774		chr12	78899730	78904234	overlapping	0	12.5795	84.8668	86.4216	97.2139
chr18	42719086	42722361	6.20563e-07	0.000158193	79.3534	77.45	89.4416	88.2991		Chr5	38557721	38561130	0	2.82558e-05	48.8346	61.3944	62.9729	56.4859		chr1	135231530	135233922	overlapping	0	23.7849	64.3383	86.0527	88.125
chr7	25188039	25189140	6.29773e-07	0.00016005	73.7739	78.0876	85.4429	82.7705		Chr5	38840162	38845246	0	1.95106e-07	77.7544	84.7764	93.4373	84.9514		chr13	104572155	104575973	Not found	0	19.2522	62.1267	79.6691	81.8129
chr7	145093260	145094532	6.51735e-07	0.000164568	78.423	79.088	90.2339	81.7222		Chr5	42704550	42716277	0	2.69405e-06	77.5864	80.8603	89.8307	82.6737		chr2	31129051	31131922	overlapping	0	12.6289	61.2933	60.1279	74.1873
chr17	87108303	87109701	6.5442e-07	0.000165111	13.5509	21.4045	25.259	24.8417		Chr5	43539012	43545955	0	0.00215769	76.7659	75.9825	91.6804	80.989		chr14	31384939	31388557	overlapping	0	10.9038	55.0668	60.0594	65.8405
chr12	105561369	105562691	6.57499e-07	0.000165662	39.4895	46.958	49.6404	48.9251		Chr5	43888671	43897892	0	0.000588625	80.2055	89.4315	93.0902	NaN		chr11	50637234	50641905	overlapping	0	11.0176	85.3256	91.2429	95.8682
chr5	144251734	144252918	6.60642e-07	0.000166091	47.1864	40.0371	59.1394	47.4337		Chr5	45298976	45310667	0	3.81996e-06	70.9925	77.9884	89.7334	88.3636		chr17	72142457	72147361	overlapping	0	18.2048	64.0351	68.6788	81.9241
chr1	40268253	40269934	6.62945e-07	0.000166625	52.1875	42.7514	64.2184	61.3963		Chr5	49283256	49291119	0	0.00018435	43.8684	NaN	58.7692	61.0232		chr2	75818062	75822259	overlapping	0	15.1461	66.1365	72.9094	81.5484
chr11	117091572	117092145	6.6818e-07	0.000167713	38.7063	42.9096	49.0576	48.2402		Chr5	50092985	50103165	0	0.000815356	79.6953	91.8134	93.549	79.553		chr11	24254938	24258854	Not found	0	12.7424	72.8338	66.6551	85.5903
chr1	82150987	82153801	6.7392e-07	0.000168741	46.9108	44.2732	61.2573	56.462		Chr5	51579591	51585258	0	7.96095e-08	47.7956	60.8299	76.1686	74.5271		chr11	96461572	96464390	overlapping	0	15.1609	65.4476	64.4108	80.6842
chr1	88589218	88591981	6.74259e-07	0.00016878	67.484	59.3794	80.2041	76.7028		Chr5	52527656	52531913	1604	0.00104747	63.8216	68.8254	78.6141	74.9093		chr16	87723077	87725838	overlapping	0	13.1121	73.2664	82.1032	86.5298
chr8	105455618	105457537	6.74607e-07	0.000168822	74.8599	76.8899	87.279	77.7123		Chr5	53153104	53156449	0	0.00254948	62.5115	54.0155	72.62	80.0193		chr14	121897815	121900728	overlapping	0	13.0542	60.7757	60.8141	74.0965
chr17	29479712	29481307	6.80274e-07	0.000170056	71.4253	70.1487	82.1454	83.9996		Chr5	53320978	53323945	0	0.000743284	72.7433	73.0159	85.2775	80.0191		chr17	29500918	29503365	upstream	4806	14.7587	18.6903	18.3671	33.2153
chr5	76702638	76703647	6.87235e-07	0.000171471	61.7193	60.6862	75.3515	61.9896		Chr5	55616298	55624779	0	0.00087955	81.3778	NaN	93.8868	75.7854		chr2	117780977	117788656	Not found	0	12.5943	83.5953	86.9355	96.0237
chr15	78683888	78684504	6.87637e-07	0.000171525	35.6616	38.9973	48.5458	38.1921		Chr5	60231879	60246037	0	0.000335471	66.9024	74.237	80.5351	84.3118		chr16	93718587	93723121	overlapping	0	12.1091	74.5543	84.0837	86.322
chr8	115787175	115790432	6.89822e-07	0.000171931	68.3465	73.6104	80.6295	77.5265		Chr5	60490322	60504471	0	0.000766282	76.5631	84.6208	92.112	89.8126		chr3	100923710	100927240	overlapping	0	10.0282	71.6225	81.6246	81.7995
chr11	24253799	24255733	6.9298e-07	0.000172464	49.0375	39.7158	62.9628	59.7943		Chr5	64147794	64151978	3413	0.000690218	36.0425	39.9205	54.1213	50.9894		chr16	18672739	18677959	upstream	3378	11.9134	82.4641	71.1669	94.542
chr18	69594664	69597222	7.0741e-07	0.00017551	45.0904	36.461	56.9838	48.7589		Chr5	64152108	64157266	0	0.000497646	42.7052	57.6768	58.8174	56.0615		chr4	115925216	115929646	overlapping	0	14.6904	68.5885	74.8639	82.6559
chr1	37546392	37547615	7.19098e-07	0.000177838	50.509	54.3345	61.4717	56.2886		Chr5	64161282	64166269	0	0.000966332	72.7094	71.4506	83.2739	72.7362		chr8	117894321	117897919	Not found	0	13.0816	72.2788	65.4661	85.5798
chr11	54159506	54160395	7.46045e-07	0.000183813	68.9307	71.7596	79.4257	81.0367		Chr5	64419311	64423565	0	9.87804e-05	75.7258	80.4156	88.5565	85.5763		chr8	109903469	109909362	overlapping	0	14.5842	78.9893	91.3623	93.0757
chr1	193338385	193339496	7.5291e-07	0.000185307	54.7885	58.6657	65.187	68.6708		Chr5	64691971	64695132	329	0.00170981	82.065	75.2633	92.8285	90.7819		chr6	122939549	122948335	downstream	4180	10.3123	81.8672	79.2099	92.0778
chr5	125203636	125204520	7.54203e-07	0.000185477	57.8435	60.4314	68.0205	71.3853		Chr5	64808497	64810301	0	1.96818e-07	75.8748	80.3614	89.0869	79.9511		chr7	93940409	93958358	Not found	0	13.7331	79.6241	NaN	93.3343
chr10	40517526	40519816	7.56158e-07	0.000185763	62.673	70.4258	73.0315	72.9184		Chr5	64831184	64842106	0	6.15738e-05	78.3444	91.8725	92.0408	86.7543		chr7	116715340	116719903	Not found	0	10.7092	77.5547	81.0027	88.0356
chr3	87526551	87527884	7.57158e-07	0.000185956	46.9099	48.3	57.8067	55.5065		Chr5	64903439	64906866	4470	0.000256301	75.3213	91.0966	88.0365	89.9719		chr19	46887209	46889584	overlapping	0	14.9048	61.7689	62.9026	77.2389
chr13	41909741	41911308	7.60347e-07	0.00018664	70.0832	74.5289	81.1998	79.601		Chr5	65023637	65028286	0	1.52731e-07	57.815	66.2723	73.1997	71.5762		chr12	112012789	112015920	overlapping	0	14.5128	78.1851	79.5107	92.9354
chr7	130012029	130013127	7.71148e-07	0.000188691	62.4691	65.7424	74.9672	77.3767		Chr5	65967427	65970133	0	0.00169175	77.4743	81.0895	89.8096	86.7271		chr10	83150851	83154583	overlapping	0	14.8603	62.5698	74.0694	77.732
chr19	6856919	6857510	7.72021e-07	0.000188854	59.0033	59.8298	69.124	64.9951		Chr5	66002043	66005192	0	0.000187458	65.6988	71.6069	82.9392	79.0012		chr6	31113710	31116166	overlapping	0	18.4942	54.9666	57.9809	73.08
chr7	30909036	30909510	7.73134e-07	0.000189026	34.517	40.4086	45.8231	39.3343		Chr5	66153005	66155686	0	0.00314037	64.4091	51.5249	80.4945	77.8353		chr1	90982900	90998052	downstream	685	12.6262	74.6212	76.4928	87.0646
chr5	114684251	114684990	7.9947e-07	0.000194437	64.7676	62.5944	75.2956	73.7386		Chr5	66255059	66260053	0	0.000123263	33.9669	31.5741	45.1026	39.363		chr3	122043783	122046085	overlapping	0	11.5095	78.6181	83.7188	90.098
chr11	118210317	118212024	8.02568e-07	0.000194934	47.8192	48.8816	58.0724	54.4344		Chr5	66802237	66806527	0	0.00121855	65.8279	64	79.4092	75.6394		chr4	40265506	40268391	overlapping	0	13.9395	23.4444	24.4654	37.572
chr2	172481391	172482420	8.27901e-07	0.000200455	50.3805	45.6062	60.9167	54.1531		Chr5	72088178	72095193	0	0.00256929	80.135	81.2539	91.0599	89.053		chr12	25161494	25165907	overlapping	0	10.3508	68.5151	61.0364	78.8163
chr12	12820432	12822042	8.4379e-07	0.000204035	55.0058	56.4997	67.6792	65.6504		Chr5	72160917	72165978	0	0.00024605	68.1962	71.2632	83.8164	73.035		chr17	56362345	56367735	overlapping	0	10.6123	75.6375	76.0194	85.9313
chr7	116227093	116228302	8.44319e-07	0.000204056	73.9362	80.0813	85.4878	74.3596		Chr5	72555688	72559232	0	2.92319e-11	19.1906	21.9998	34.5696	22.0332		chr7	111154293	111158882	Not found	0	13.2547	52.1372	51.1672	65.1054
chr4	117486191	117487164	8.48882e-07	0.000205105	59.89	55.6282	74.6707	79.2277		Chr5	72858088	72860818	0	0.000245456	80.9298	88.3882	97.0585	87.2408		chr1	105799537	105805380	overlapping	0	12.4984	77.2022	76.4581	89.7166
chr14	47857828	47859232	8.51412e-07	0.000205663	44.0043	47.8277	57.9451	57.5114		Chr5	73007475	73010921	0	0.00182073	48.3678	60.4726	60.051	NaN		chr9	110942742	110945527	overlapping	0	17.6098	51.4713	65.2762	69.7225
chr8	108827280	108828010	8.73284e-07	0.000210123	57.635	57.3248	69.3986	51.9557		Chr5	73207534	73210576	0	0.000177009	84.8545	92.5957	96.0424	92.9578		chr13	44580310	44582485	Not found	0	16.3289	59.6908	51.315	75.4979
chr3	103779164	103781084	8.87074e-07	0.000213008	52.9942	50.0255	65.5712	57.9585		Chr5	73727506	73730262	0	7.81421e-06	72.8918	75.28	86.1942	84.0021		chr6	145485347	145489072	overlapping	0	16.308	72.5264	72.6293	88.9893
chr11	90547736	90549256	8.97107e-07	0.000215183	54.6802	50.3337	72.1001	61.0429		Chr5	73862690	73869808	0	0.00101293	75.2375	74.7004	86.3026	84.2863		chr5	122239880	122242110	overlapping	0	10.3522	70.094	76.4739	80.5636
chr9	105964161	105965219	9.00938e-07	0.00021586	54.584	60.4636	65.6277	70.2925		Chr5	74090595	74093082	0	2.72385e-06	30.6734	44.3445	44.7791	44.7707		chr5	123037275	123039308	overlapping	0	15.0868	54.6808	63.6129	69.7825
chr1	39841607	39843021	9.24898e-07	0.000220527	79.5512	60.7309	90.5309	76.6024		Chr5	74114038	74120589	0	0.00185527	85.7475	96.1716	97.1231	92.1682		chr6	87181756	87185628	overlapping	0	13.5486	58.3314	56.9506	71.888
chr4	63288370	63289749	9.33557e-07	0.000222081	56.7887	52.7894	67.9842	59.1266		Chr5	74444990	74450111	0	0.00181211	69.4797	78.4923	89.1097	67.9801		chr11	63524762	63530180	Not found	0	13.7389	78.6817	88.596	91.7229
chr11	118071112	118072554	9.33414e-07	0.000222081	63.937	65.0868	75.4821	71.7631		Chr5	75044716	75046446	0	4.46159e-08	18.3038	23.6597	29.906	17.4284		chr2	113817841	113820429	overlapping	0	12.7047	82.354	78.6481	95.3655
chr10	68472668	68474619	9.43789e-07	0.000224112	71.9266	66.0849	86.757	82.9948		Chr5	75085525	75092142	0	0.00230447	34.7432	39.8853	47.6418	48.5685		chr11	57667240	57669627	overlapping	0	14.4135	68.1953	72.6965	83.2346
chr4	62795733	62797122	9.56089e-07	0.000226567	74.3212	71.7175	84.342	81.6643		Chr5	75960680	75963014	0	5.45885e-10	51.9421	56.959	77.1222	66.5562		chr9	96395536	96399012	Not found	0	10.6774	78.8973	80.5206	89.1162
chr13	30043195	30045407	9.6275e-07	0.000227737	60.3464	61.8443	75.5769	75.2517		Chr5	76017909	76023165	0	0.000618539	75.3228	77.7112	88.1416	76.9327		chr2	76127934	76131988	overlapping	0	20.2471	49.594	NaN	69.054
chr3	138134042	138136713	9.86664e-07	0.000232383	73.2522	67.8821	87.6791	76.9654		Chr5	76070349	76075822	0	0.000400696	68.9371	66.6084	79.261	81.591		chr19	53084790	53087936	upstream	274	11.7775	57.2598	68.9222	69.9767
chr11	70078759	70080080	1.00289e-06	0.000235244	54.4029	53.3842	70.4302	66.7597		Chr5	76529618	76533739	0	0.000487129	48.8255	55.179	64.4308	56.824		chr8	19236614	19247326	overlapping	0	13.2673	74.1377	84.7909	87.2226
chr17	81183630	81184144	1.00699e-06	0.000235909	78.0897	NaN	95.0265	73.0252		Chr5	76656152	76657688	0	2.11195e-10	7.86547	9.88458	20.2366	8.05675		chr7	67991583	67996023	overlapping	0	17.4294	64.6504	71.3663	81.8322
chr19	40432849	40434559	1.00892e-06	0.00023624	77.8313	92.0182	89.6645	94.0351		Chr5	77024395	77027899	0	1.29026e-05	80.8676	90.2877	91.6168	86.5116		chr11	116798211	116802216	upstream	846	14.694	77.0467	80.9018	92.5204
chr11	53102270	53103938	1.01951e-06	0.000238298	78.0301	83.658	88.4521	85.3195		Chr5	84202246	84218355	0	0.00169136	78.8782	NaN	90.4481	90.5096		chr18	33781078	33785026	Not found	0	18.0965	64.6719	59.7194	82.1656
chr7	118343709	118345994	1.03929e-06	0.000242125	58.6251	63.9851	72.4799	66.6983		Chr5	87005576	87018953	0	0.00250994	70.9869	79.7009	85.5784	85.2605		chr8	35425188	35427506	Not found	0	11.4441	81.3459	75.903	92.754
chr1	181811577	181813008	1.05161e-06	0.000244565	65.9193	69.1697	84.7911	75.7145		Chr5	88172806	88181881	0	4.24849e-05	76.9506	84.9146	87.7945	84.2151		chr1	157633315	157640848	Not found	0	12.3908	78.2005	85.3105	90.5087
chr12	73407956	73408825	1.05482e-06	0.000245187	73.5444	78.189	86.032	81.6516		Chr5	90692450	90699183	0	1.31025e-05	74.462	75.8853	88.7795	76.6492		chr1	155805893	155809113	overlapping	0	12.6008	79.3813	74.5486	92.2619
chr1	23763936	23766148	1.05717e-06	0.000245672	43.8815	52.2477	57.1401	53.0197		Chr5	90786025	90789157	0	0.00102737	44.6754	54.7028	57.8958	63.7762		chr1	13052682	13057917	upstream	1484	11.9862	68.781	87.1337	80.1959
chr1	81747688	81754393	1.07758e-06	0.000249599	67.2355	68.7701	88.8858	83.9908		Chr5	92835890	92839776	0	0.000388989	79.8325	88.927	91.9533	91.1496		chr15	86229809	86234708	overlapping	0	13.5927	69.9954	76.8196	83.6952
chr10	80942852	80943957	1.09178e-06	0.000252382	39.8381	37.505	50.5685	48.662		Chr5	92854312	92857251	0	5.42983e-07	63.5913	68.7134	79.5655	79.3556		chr8	124061845	124066150	overlapping	0	16.0434	67.3947	74.9096	83.0137
chr17	80887305	80888011	1.09683e-06	0.000253107	50.4224	57.9753	66.6239	61.4924		Chr5	92893694	92897919	0	0.000283271	26.0593	27.0298	35.9092	33.6629		chr8	18908169	18913028	downstream	1636	11.6738	75.0686	70.9614	86.5825
chr10	121820234	121821601	1.12547e-06	0.000258309	61.395	64.1142	74.0913	71.8791		Chr5	93045332	93048648	310	3.62308e-06	16.2799	17.4883	28.8642	NaN		chr9	15616550	15622288	overlapping	0	10.3008	80.4883	86.8094	90.9548
chr1	180364175	180365342	1.13328e-06	0.000259831	29.9027	23.3515	46.3327	40.4312		Chr5	96993230	96997061	0	8.44874e-06	44.9477	56.7068	65.4176	54.0427		chr7	110615259	110619085	downstream	337	17.1654	21.9928	29.7167	39.2157
chr7	67716827	67718220	1.15457e-06	0.000263601	78.1851	73.2164	89.0768	83.5844		Chr5	97000389	97003822	0	0.00213956	75.4452	84.6204	86.4683	80.6486		chr16	84990125	84995141	overlapping	0	13.1112	76.4849	81.8336	88.7917
chr2	138680556	138685586	1.17721e-06	0.000268107	76.8078	93.0693	90.2283	91.0351		Chr5	98326078	98329342	0	2.77306e-13	14.3334	24.6138	37.9464	26.2584		chr8	88291387	88295026	overlapping	0	10.1432	50.8312	53.288	61.0136
chr18	57028173	57030052	1.17778e-06	0.000268172	69.9372	68.4711	85.1885	85.7536		Chr5	99335103	99340044	0	0.00206818	52.99	49.3275	70.8609	NaN		chr7	4121345	4124663	overlapping	0	10.6189	66.2385	69.1028	77.1089
chr7	79317231	79318451	1.18463e-06	0.000269466	71.3249	74.7491	83.621	71.6145		Chr5	99540941	99544225	0	0.00019964	68.5152	70.3685	79.5851	NaN		chr4	135491062	135493916	overlapping	0	12.0994	72.2164	71.4565	84.0265
chr10	26797786	26799336	1.2183e-06	0.000276173	67.8067	66.9198	79.6062	68.4234		Chr5	99666674	99671607	0	0.000851703	67.3023	77.1686	77.1978	79.3852		chr17	65594582	65607298	overlapping	0	18.9499	75.055	81.7244	93.7217
chr1	85985317	85987096	1.22298e-06	0.000276758	70.8817	70.1432	82.9192	78.5554		Chr5	99906441	99915659	0	2.16402e-09	39.7527	33.677	57.5066	34		chr12	112687408	112689610	upstream	1376	11.6443	53.3097	56.9754	64.7135
chr9	96544193	96545482	1.24131e-06	0.000280289	23.8566	37.7696	44.1515	46.8904		Chr5	100053873	100057305	0	2.71942e-09	78.8278	76.7717	92.0886	77.823		chr6	4747110	4747676	overlapping	0	25.9821	35.2421	44.1961	60.8297
chr5	118294235	118294848	1.25908e-06	0.000283335	31.264	33.6788	41.8959	43.1299		Chr5	100228080	100231892	0	0.00183996	75.7766	80.5585	89.4227	87.8596		chr5	91810399	91815927	downstream	3326	23.0034	66.1924	74.246	88.3449
chr18	12689135	12690165	1.26327e-06	0.000284069	46.0893	55.0474	63.3233	69.5984		Chr5	100333793	100336889	0	0.00132236	67.4847	81.0985	80.2668	74.8565		chr2	164361470	164367631	overlapping	0	11.8045	72.7641	86.7886	84.8151
chr2	14126685	14130119	1.26841e-06	0.000284947	81.0523	86.1951	94.0246	89.0428		Chr5	100509168	100513861	0	0.00115109	60.5517	62.9421	75.707	65.3864		chr12	109923064	109927733	Not found	0	12.4698	69.4869	76.317	81.6962
chr5	141012868	141013695	1.28399e-06	0.000287609	60.733	62.5238	71.9767	69.1317		Chr5	100909953	100912392	0	0.0014156	53.5977	NaN	63.6711	79.3777		chr1	153348150	153355590	Not found	0	12.866	65.4335	72.419	78.1965
chr9	121990568	121992546	1.28778e-06	0.000288318	65.5515	69.8974	76.0857	71.2909		Chr5	100999663	101004541	0	0.000148374	75.3876	NaN	85.61	77.8749		chr18	82860737	82865722	overlapping	0	15.5953	62.7311	65.3673	78.0001
chr1	88690780	88692828	1.29267e-06	0.000289341	79.1162	77.3951	90.3707	84.7302		Chr5	101725364	101727843	0	0.00214047	77.105	89.8709	89.7923	93.5203		chr12	103183273	103186255	overlapping	0	12.1323	79.2664	71.3219	91.5555
chr19	28744503	28746201	1.32674e-06	0.000295679	68.6849	69.0483	81.0702	74.3226		Chr5	102682742	102691210	0	0.000188829	75.5675	83.5602	93.8181	90.1518		chr8	126684575	126689612	Not found	0	10.1602	81.5039	81.6276	91.7587
chr6	80400096	80403826	1.35349e-06	0.000300626	86.1502	97.1792	96.3973	94.4048		Chr5	103851696	103855823	0	0.000151548	80.1892	86.1734	91.8605	90.4795		chr11	103317918	103321866	Not found	0	11.8543	75.2666	84.1498	86.7698
chr6	145185266	145187583	1.36808e-06	0.000302922	61.7185	61.7012	72.7264	71.4463		Chr5	104103909	104109079	0	0.000958852	78.3428	82.8956	89.4935	90.8516		chr10	18129889	18135723	overlapping	0	14.9754	80.6081	78.6255	95.0511
chr14	54806844	54808533	1.36984e-06	0.000303093	78.2199	90.5633	89.661	87.4645		Chr5	104205896	104210325	0	0.00191254	82.3448	93.6038	94.2372	NaN		chr1	90589570	90593831	Not found	0	14.7413	54.9589	68.4554	70.1272
chr3	69959035	69962192	1.38685e-06	0.000306416	78.2115	78.8968	88.5777	80.2476		Chr5	105500983	105504062	3342	0.000567498	61.3338	79.6287	75.9805	65.5351		chr2	33914592	33918535	Not found	0	14.1199	83.9569	87.4708	98.158
chr12	72196303	72198145	1.39751e-06	0.000308402	63.4566	66.3024	74.4244	72.5749		Chr5	105649353	105652094	0	5.83315e-05	23.9828	26.1692	39.4461	28.7251		chr17	29545379	29549706	overlapping	0	11.4553	49.3013	47.4219	60.9332
chr18	54120462	54121756	1.40243e-06	0.000309268	62.0201	74.2945	74.4886	78.8064		Chr5	105761178	105764414	0	0.00217493	83.4153	88.904	96.028	87.234		chr1	191191193	191194605	overlapping	0	19.8674	52.4988	61.0977	72.2805
chr7	43447549	43449513	1.40311e-06	0.000309344	52.7856	54.605	66.5404	60.2147		Chr5	105791752	105794894	0	2.97837e-06	50.5104	69.4969	62.4546	68.9736		chr10	120801890	120806737	overlapping	0	14.3295	80.9893	86.171	95.4034
chr1	164298042	164299206	1.40637e-06	0.000309988	69.0401	74.3786	79.8321	82.8307		Chr5	106034013	106038178	0	0.00161328	80.4842	82.9508	92.6174	91.9417		chr4	43258926	43263497	overlapping	0	11.3095	81.5991	90.9101	92.5051
chr5	107075064	107076411	1.40839e-06	0.000310359	69.5424	66.1445	79.7084	75.282		Chr5	106522445	106526993	0	3.9745e-05	68.5407	75.8169	80.8714	83.1675		chr15	97749641	97752705	overlapping	0	10.1673	35.4195	44.0912	45.5308
chr11	59805100	59806863	1.4269e-06	0.000313468	77.3277	81.479	87.9999	86.4918		Chr5	106551221	106557743	0	0.00166861	71.8649	82.9555	83.8688	91.684		chr13	52821554	52824224	Not found	0	14.555	35.7086	38.3074	49.6816
chr8	122302574	122303625	1.44852e-06	0.000317088	65.366	64.5305	76.0838	63.802		Chr5	106561483	106566028	0	6.43561e-05	44.9659	55.9308	58.0482	48.0419		chr4	142449992	142453810	Not found	0	12.834	58.3589	66.573	70.9989
chr5	142217461	142218698	1.45125e-06	0.000317403	76.8689	80.7178	87.4593	86.4961		Chr5	107100366	107105952	618	0.000117504	57.8798	73.8651	74.5044	77.9852		chr15	94020585	94025764	Not found	0	17.7743	77.0021	77.2816	95.193
chr10	43908599	43910885	1.46008e-06	0.000318937	45.6144	51.8439	57.5208	48.8398		Chr5	107266736	107270929	0	0.000695024	79.9092	80.6908	91.5141	88.9414		chr4	121433188	121442647	Not found	0	10.0437	81.4825	92.1403	91.3424
chr6	94221404	94223542	1.48914e-06	0.000324061	44.4683	53.091	58.9681	52.844		Chr5	107304615	107309967	1568	0.000160075	70.6482	84.1608	84.3642	81.8159		chr7	81606802	81610303	overlapping	0	10.307	83.6767	84.7881	94.0676
chr2	78960477	78961934	1.51641e-06	0.000329142	66.5972	58.1397	80.67	73.4259		Chr5	107685383	107688210	0	2.97233e-09	16.6028	18.7501	27.4418	17.5166		chr2	178687587	178692048	Not found	0	12.2982	70.3382	75.7112	82.4982
chr7	35904091	35906735	1.5534e-06	0.000335988	44.0331	44.2676	62.3188	55.1769		Chr5	107897977	107900610	0	0.000850628	32.9944	44.5225	52.1325	44.2473		chr15	73000106	73004343	overlapping	0	11.4988	75.9188	74.3568	86.8315
chr8	72279340	72281675	1.56478e-06	0.000337975	72.922	70.2675	83.351	80.2238		Chr5	107901113	107904880	0	8.16341e-05	24.1852	32.2475	34.9271	25.3527		chr14	46315302	46319957	Not found	0	10.1491	85.5457	89.0414	95.5242
chr17	9961878	9963676	1.57199e-06	0.000339295	52.8484	56.628	67.4118	62.23		Chr5	108453049	108461128	104	0.000214088	35.6386	42.048	45.5868	44.4595		chr4	136886032	136889115	overlapping	0	13.7898	64.3038	54.31	77.9229
chr6	127016852	127018111	1.59871e-06	0.000344338	69.9006	75.9442	81.5686	81.02		Chr5	109651804	109662206	0	0.00181395	76.425	83.3112	89.6806	85.2796		chr9	120219517	120223574	overlapping	0	14.0546	69.6545	82.0166	83.6526
chr4	43586729	43588221	1.67474e-06	0.000358873	40.7161	45.8782	51.7651	47.6168		Chr5	109922794	109928895	0	1.57844e-08	21.0997	25.2822	48.5555	29.784		chr5	139801794	139804739	overlapping	0	13.3607	51.9168	61.0594	65.1339
chr4	41651424	41652579	1.69345e-06	0.000362715	30.8787	41.1202	45.2073	53.5688		Chr5	110269822	110272551	0	8.13904e-07	46.3987	35.6102	60.3266	47.8719		chr8	122703927	122708577	overlapping	0	10.6366	81.8833	82.3641	92.5497
chr7	42980216	42980960	1.73412e-06	0.000369797	68.8726	66.0167	79.9453	72.69		Chr5	110582864	110588284	0	0.000732379	62.8911	62.266	76.194	66.4793		chr17	81700824	81706398	overlapping	0	18.1954	65.7673	78.0785	83.5382
chr10	59593167	59594543	1.75634e-06	0.000374105	66.1925	68.7096	76.3504	68.8288		Chr5	111199619	111201830	0	0.0001678	56.2537	70.769	66.4042	74.488		chr15	97465006	97468103	Not found	0	13.4236	79.5922	80.7804	93.0712
chr10	77646248	77648066	1.81508e-06	0.000384226	75.3609	77.197	88.9485	84.5122		Chr5	111227807	111230683	0	6.48096e-14	64.3364	61.976	77.9464	65.7676		chr15	97936349	97940752	upstream	754	11.6475	80.4771	76.4416	91.599
chr1	81714490	81718808	1.81824e-06	0.000384731	65.7601	62.0423	82.1907	75.9657		Chr5	111400473	111402738	0	8.28004e-10	73.5806	80.9731	89.7806	83.6336		chr3	27688600	27691962	overlapping	0	15.8923	30.8635	25.925	46.7536
chr1	85961809	85964140	1.82136e-06	0.000385291	60.504	57.3326	71.0208	72.0038		Chr5	111420093	111420649	0	4.58701e-06	27.6152	24.7266	41.6874	24.1271		chr16	31575317	31579085	Not found	0	10.3709	79.5005	78.7139	89.3963
chr2	33487155	33488070	1.83305e-06	0.00038741	40.9261	46.485	55.4227	55.1222		Chr5	112269433	112271428	0	9.46533e-13	52.7637	60.8999	66.958	71.6348		chr8	124169660	124172329	overlapping	0	11.1689	80.0241	92.5751	91.2523
chr8	114884303	114885457	1.83299e-06	0.00038741	52.6545	53.6964	71.2462	66.4837		Chr5	112573541	112576085	0	0.00287579	25.9609	36.4473	45.6454	38.3907		chr5	3193719	3199381	Not found	0	14.2223	34.0244	44.5065	48.4473
chr14	61286514	61288288	1.85898e-06	0.000392352	79.7429	88.7719	90.487	84.6918		Chr5	113038567	113042878	1266	6.03765e-06	73.415	77.3924	87.4035	79.8137		chr4	134937584	134940596	upstream	36	11.6115	75.1781	69.6905	86.9438
chr2	58157750	58159812	1.86818e-06	0.000394204	14.5738	11.8756	30.5586	24.2919		Chr5	113136855	113138068	0	2.21811e-09	10.4929	21.3324	25.2828	24.292		chr5	114681641	114684799	overlapping	0	12.1786	64.2555	60.622	76.3579
chr15	84255995	84257129	1.89058e-06	0.000398022	65.4945	62.0753	76.6212	71.766		Chr5	113159211	113162554	0	0.000426839	66.7669	71.5347	77.4279	79.1957		chr13	69557484	69561160	overlapping	0	11.9278	81.4677	86.093	91.6639
chr10	130116421	130117575	1.91551e-06	0.00040208	76.8266	85.0565	87.9335	87.1193		Chr5	113164455	113166031	0	2.17211e-07	45.3304	49.6707	61.0958	67.7197		chr4	131046553	131050018	Not found	0	10.1385	66.9023	72.9856	77.0393
chr2	79894772	79898337	1.92423e-06	0.000403452	84.1834	81.9613	94.3657	87.0256		Chr5	113205778	113209519	0	0.00116564	63.4199	58.5691	74.5568	68.3823		chr9	23030349	23033754	Not found	0	10.5267	74.4231	82.8005	84.6464
chr9	68876928	68878947	1.92578e-06	0.000403685	67.4598	65.4986	79.3371	75.1904		Chr5	113504321	113508221	0	0.000191329	51.4624	58.4779	63.6648	65.726		chr10	94615533	94619669	downstream	871	11.242	77.9527	82.189	89.1555
chr4	89485546	89487193	1.92731e-06	0.000403881	36.0641	31.8777	50.1081	33.4244		Chr5	113663495	113666741	0	2.20773e-07	60.136	69.1497	77.1005	67.3133		chr15	31273141	31275822	overlapping	0	11.7316	61.1816	57.7857	72.3012
chr6	83026197	83027681	1.93588e-06	0.000405526	61.4144	53.7323	73.1683	68.7885		Chr5	113775665	113778060	0	4.17853e-07	41.5151	53.3544	56.2101	50.9934		chr9	58044986	58048930	overlapping	0	13.6119	65.2525	63.841	78.9662
chr4	6455130	6459573	1.95277e-06	0.000408325	75.7268	74.5487	86.0705	77.4152		Chr5	113804287	113807265	3771	7.59827e-05	60.2421	68.9555	74.9976	73.1964		chr5	92625363	92631962	overlapping	0	12.0348	80.0189	79.6653	91.9086
chr13	63320428	63322427	1.95618e-06	0.000408945	75.1523	78.1198	89.9188	82.0193		Chr5	113824874	113827168	0	0.000381434	68.589	69.2121	78.7581	77.2871		chr8	61446992	61451689	Not found	0	16.1574	68.8581	78.8773	84.7373
chr2	85105356	85106551	1.98584e-06	0.000414115	43.0146	45.2801	56.9781	50.335		Chr5	114125456	114127587	0	0.000100371	62.1656	71.3124	75.4327	67.8975		chr11	78418721	78422377	overlapping	0	16.1663	37.7592	42.9766	53.8266
chr13	28719166	28720553	1.99402e-06	0.000415129	67.9262	69.4018	79.1594	76.9804		Chr5	114554057	114558000	41	0.000827555	71.3614	71.4606	82.4942	82.9459		chr15	58974289	58977322	overlapping	0	12.5915	50.0041	48.754	62.4281
chr1	98932687	98939305	2.02288e-06	0.000419847	58.6442	47.369	72.2431	76.6248		Chr5	114564397	114566765	1251	4.50131e-07	33.8786	34.4563	49.7577	40.0953		chr19	28361548	28364509	overlapping	0	18.2051	79.6567	86.3902	97.3699
chr4	137920068	137920993	2.02567e-06	0.000420146	60.0327	65.0101	70.6551	67.8172		Chr5	114594968	114597299	0	0.000103074	41.5339	50.0804	56.0299	53.6384		chr1	177489144	177493421	Not found	0	19.0893	40.9011	48.2479	59.6263
chr7	43276962	43278267	2.05313e-06	0.000424984	62.2743	67.2193	73.3421	67.8383		Chr5	114658481	114660894	60	0.000390933	47.8944	60.3675	62.3569	65.0666		chr11	70800992	70805951	overlapping	0	17.2386	39.5152	49.8577	56.6158
chr5	112252513	112253610	2.06022e-06	0.000426165	70.1674	75.4374	80.7879	86.0031		Chr5	114697102	114699492	0	0.00117248	71.0542	79.6305	81.3949	77.8104		chr1	85963970	85971186	upstream	1179	10.4903	75.2673	75.5555	85.7682
chr12	8348909	8350483	2.09382e-06	0.000432053	69.3615	61.4839	80.1925	75.7733		Chr5	114708602	114710116	0	1.59965e-05	66.5032	70.2238	79.5327	72.6476		chr8	126787517	126791218	Not found	0	10.8928	75.8317	81.5112	86.703
chr2	24544731	24546408	2.123e-06	0.000437097	43.6806	48.0717	54.0566	60.1203		Chr5	115308736	115313150	0	9.21095e-05	77.2196	82.0716	90.3938	90.1203		chr1	154832256	154836475	overlapping	0	17.7479	74.6117	78.6875	91.8586
chr5	99391755	99394650	2.12877e-06	0.000438086	74.4333	78.5803	85.0574	81.9668		Chr5	115483056	115484732	0	0.00111598	20.0737	30.6023	47.1299	26.8344		chr10	43405332	43410058	overlapping	0	17.5513	66.4507	74.9713	84.087
chr11	107446890	107448074	2.1741e-06	0.000445985	55.4643	60.676	66.4749	62.1556		Chr5	115514116	115516180	0	7.82908e-06	49.0983	56.7137	62.3408	60.9066		chr16	94067293	94070686	Not found	0	11.372	77.2661	83.715	88.768
chr4	145098376	145100928	2.17508e-06	0.000446031	80.4126	86.9121	91.7458	89.959		Chr5	115853142	115855368	0	0.000433342	80.6607	84.0331	91.2872	93.8492		chr11	121477131	121481633	overlapping	0	11.2024	65.4766	65.2711	76.4491
chr10	117859911	117860619	2.18101e-06	0.000446851	70.5213	71.0039	83.7526	81.0841		Chr5	116304763	116309580	0	9.4178e-05	71.3239	67.6234	85.9511	68.5067		chr7	64062276	64065771	overlapping	0	12.0654	77.0844	83.3781	88.929
chr15	64041624	64043756	2.18098e-06	0.000446851	45.5001	48.0361	56.1637	55.1646		Chr5	116595862	116599130	4045	0.0018239	72.1776	77.1151	83.2815	75.1644		chr16	90712663	90715549	upstream	3763	10.8874	67.3758	69.4734	78.1478
chr9	105773247	105774402	2.18412e-06	0.00044729	62.6258	65.6592	74.3729	74.904		Chr5	117117651	117120016	0	6.66847e-05	21.9704	21.6333	34.0927	23.8195		chr12	109607245	109610077	overlapping	0	11.7696	73.3103	83.6474	85.2315
chr1	90843189	90843794	2.19483e-06	0.000448987	68.0443	68.0292	79.2941	72.4226		Chr5	117131624	117133806	0	0.000825724	54.5918	56.423	68.0622	59.8882		chr7	118102165	118109173	overlapping	0	10.8969	77.8291	73.6469	88.9946
chr13	16022621	16023959	2.19992e-06	0.000449829	80.6638	81.8771	90.9554	87.0698		Chr5	117283726	117286882	0	4.91887e-05	70.7924	76.9294	81.3386	71.6929		chr3	96883499	96888801	overlapping	0	11.799	78.0718	84.1126	89.6399
chr11	76659122	76660560	2.21147e-06	0.000451889	71.5385	73.5733	82.7698	76.6701		Chr5	117509897	117511932	0	1.88587e-06	50.2821	58.1648	66.0284	63.2058		chr7	99122571	99126742	overlapping	0	12.0668	75.705	77.7672	88.1021
chr2	117995256	117997538	2.22207e-06	0.000453355	46.1364	44.3561	57.7851	56.6566		Chr5	118294182	118296673	0	0.00109751	50.7572	57.125	64.5076	NaN		chr5	115498032	115502132	downstream	4544	15.5824	67.3593	52.8362	82.7505
chr6	52078719	52080439	2.2274e-06	0.000454041	37.1512	39.5959	56.3139	43.2996		Chr5	118318017	118320280	0	3.65904e-10	49.0293	50.1093	66.8041	56.3761		chr7	125635309	125638286	upstream	1739	10.3856	25.9602	23.7218	36.3163
chr5	69387060	69394757	2.26466e-06	0.000460317	74.3272	78.1045	85.593	81.581		Chr5	118360196	118362504	0	8.41092e-06	40.2192	41.1075	52.9577	50.094		chr7	19501278	19504792	overlapping	0	12.7102	64.5002	62.4784	77.1213
chr3	99885609	99887514	2.27739e-06	0.000462092	73.6882	71.7913	85.2801	77.0374		Chr5	118398664	118401547	1334	8.66196e-06	83.2247	89.4463	93.7002	90.2427		chr2	37741636	37745300	Not found	0	11.5412	84.1786	87.7131	95.7865
chr17	44602015	44604693	2.28414e-06	0.000462947	87.6441	84.1119	97.9666	89.9023		Chr5	118601554	118606099	0	0.00010372	73.3412	78.4026	84.1541	84.8058		chr4	123351791	123355674	overlapping	0	10.4883	85.6005	93.0535	95.9677
chr12	70881591	70882468	2.32314e-06	0.000469828	20.7931	20.6417	31.734	32.8831		Chr5	119512088	119516678	2117	1.97471e-06	75.2474	72.5081	86.5699	78.0453		chr15	97721852	97725693	overlapping	0	15.9098	63.4256	73.1111	79.8742
chr14	62667050	62669218	2.33079e-06	0.000471169	64.2605	86.1458	79.9168	76.8206		Chr5	120024490	120028827	0	7.97545e-06	68.3826	75.9643	87.6743	77.2675		chr9	42095194	42099126	overlapping	0	11.2849	69.7502	72.5993	81.0241
chr2	163231691	163232720	2.34446e-06	0.000473622	29.6795	30.3365	41.9938	39.647		Chr5	120335426	120340835	0	1.40835e-05	61.7366	67.6802	72.7428	72.7987		chr1	40260568	40264809	overlapping	0	19.0332	55.6751	64.1789	74.4785
chr6	67015514	67017392	2.35537e-06	0.000475411	71.3592	70.1778	82.4892	77.4679		Chr5	120350777	120354619	4809	0.00160171	55.3375	59.0014	69.9925	64.622		chr1	192365390	192371659	overlapping	0	13.1124	81.0738	81.3205	94.4224
chr8	10702629	10703959	2.36284e-06	0.00047659	73.0349	78.3505	83.3899	83.3907		Chr5	120620495	120622096	0	5.79547e-07	64.2992	69.0007	74.5151	76.2607		chr10	44585270	44594865	overlapping	0	15.0161	74.4617	76.1092	89.4078
chr9	69907596	69908515	2.37261e-06	0.000478063	39.2504	46.544	53.2313	49.5379		Chr5	121112379	121116320	0	2.07127e-10	73.3102	84.3284	90.3179	87.1974		chr9	96645443	96650208	Not found	0	14.2219	50.9406	49.9908	64.4178
chr1	63253220	63255601	2.47084e-06	0.00049365	41.552	51.2361	53.167	54.595		Chr5	121191702	121196852	305	0.00129688	62.8789	67.4632	82.6658	60.8179		chr4	32163933	32166447	Not found	0	13.4163	60.5298	63.176	73.9398
chr18	20667314	20669774	2.49728e-06	0.00049775	73.179	79.4502	89.4581	86.5269		Chr5	121309566	121313945	0	0.000180469	70.7234	78.5875	83.2195	83.0125		chr7	121535732	121540412	overlapping	0	10.6239	73.6303	79.1592	84.4069
chr10	83285539	83286789	2.53463e-06	0.00050389	74.7745	82.047	86.2929	82.9031		Chr5	121894919	121896744	0	1.41435e-06	60.9534	83.7194	81.8443	80.1973		chr18	60776186	60779275	overlapping	0	13.1964	79.95	79.1558	93.0532
chr1	80771440	80774333	2.53521e-06	0.000503898	55.1411	54.9916	81.966	78.1678		Chr5	122160614	122166041	0	0.00278391	63.2085	67.7227	77.7905	63.1878		chr17	28511266	28515033	overlapping	0	16.5308	43.9652	39.7515	60.5375
chr2	119355652	119357690	2.55482e-06	0.000507033	53.8221	59.236	66.6432	58.6626		Chr5	122372537	122374111	0	0.000280314	29.1091	38.2562	41.0056	38.1768		chr12	3349354	3354887	overlapping	0	13.9266	73.1703	79.4543	87.1063
chr9	47770103	47771362	2.58893e-06	0.000512556	70.1107	67.1073	83.6434	76.6206		Chr5	122620511	122624178	0	6.17523e-05	73.239	80.265	83.5151	83.6026		chr10	18956184	18962313	Not found	0	20.6953	56.2202	67.9462	77.0601
chr18	53267739	53269662	2.65797e-06	0.000523681	20.2009	24.0313	30.4081	25.808		Chr5	122645591	122648179	0	9.84431e-08	69.9494	73.3248	80.3906	77.6664		chr14	30018557	30022448	overlapping	0	13.1319	63.5975	70.4719	76.7807
chr7	19264844	19266202	2.73636e-06	0.000537479	59.4632	60.9404	69.7404	64.5317		Chr5	122731721	122733986	0	0.000140646	11.2395	18.9602	32.2917	33.3892		chr17	13066158	13074301	overlapping	0	16.2559	72.8017	73.2841	89.0497
chr8	115539575	115541357	2.73789e-06	0.000537479	74.5353	73.9406	84.6207	79.1937		Chr5	122733987	122735786	0	0.00169605	45.9352	53.8596	59.9368	56.4356		chr15	27661737	27665563	overlapping	0	14.7036	51.1923	62.3494	65.8095
chr14	99773075	99773971	2.77536e-06	0.000543565	68.3585	66.1968	78.563	77.7893		Chr5	122774562	122775953	0	1.4144e-07	56.3332	49.3864	72.2225	58.5628		chr4	40666476	40670574	Not found	0	18.5309	72.2575	85.7168	90.6855
chr2	150772270	150774213	2.80064e-06	0.000547125	53.6308	63.1276	67.9444	72.8388		Chr5	122986622	122987904	0	1.07776e-05	15.2458	21.0758	40.3271	22.761		chr8	8742563	8747735	overlapping	0	13.9532	72.8289	78.9242	86.6433
chr16	49804148	49805521	2.8021e-06	0.000547295	70.4051	70.0075	80.8866	76.5776		Chr5	123059215	123064027	2215	7.49398e-05	64.4674	68.4193	85.6792	67.3967		chr3	96810814	96813520	overlapping	0	16.1834	36.5603	31.1816	52.6344
chr11	46382951	46384440	2.85376e-06	0.000556094	69.6797	69.6962	79.9104	81.3327		Chr5	123113439	123115834	0	1.57825e-06	79.8492	83.8197	90.7878	85.8238		chr8	116790322	116794484	Not found	0	13.1945	80.9252	88.1441	94.1936
chr9	19100378	19104044	2.93198e-06	0.000568697	76.6024	77.7865	86.6735	84.4065		Chr5	123457417	123462651	0	0.000266614	78.6437	92.5656	90.279	86.379		chr9	80341485	80345147	overlapping	0	19.751	64.5395	64.6355	84.3159
chr14	61239157	61241349	2.96984e-06	0.000574955	73.1249	87.3891	83.3572	82.6024		Chr5	123572977	123575306	0	2.05626e-12	25.6755	30.1703	40.3837	31.8256		chr17	47051176	47056175	Not found	0	18.1386	68.324	68.7876	85.9364
chr12	117020977	117023024	3.00106e-06	0.000579906	80.5502	84.0412	91.3427	87.9057		Chr5	123667919	123671303	0	0.000319794	38.8545	44.8842	54.3708	53.1552		chr4	149770803	149773782	overlapping	0	13.8147	17.1952	19.7354	30.8023
chr10	24778215	24779638	3.03795e-06	0.000585642	70.5313	74.2956	83.2065	78.3607		Chr5	123979038	123982328	0	4.14213e-05	55.9842	54.5836	66.7545	60.7149		chr1	39686487	39689296	overlapping	0	12.4285	78.9326	73.5675	91.4561
chr9	20683953	20685416	3.05434e-06	0.000588235	75.0541	77.4577	85.9257	81.1778		Chr5	124010596	124012386	0	4.2539e-06	19.6181	25.9383	33.0671	33.6978		chr9	115458285	115465507	Not found	0	11.2687	78.8351	83.0955	90.014
chr5	123279623	123280807	3.06199e-06	0.000589463	57.425	63.7523	68.6092	68.5133		Chr5	124078839	124081370	0	2.25519e-34	49.0615	63.0181	74.8979	71.8996		chr4	49062985	49070110	overlapping	0	13.0909	80.4461	85.5619	93.2289
chr11	113668092	113669720	3.15084e-06	0.000603301	75.2113	75.7899	85.3881	87.3916		Chr5	124095898	124098555	100	0.000260771	57.5711	58.0293	69.4217	54.6375		chr1	90633113	90638863	Not found	0	15.0777	64.8691	67.4612	79.2947
chr1	53977303	53978645	3.16124e-06	0.000604916	50.6816	57.6466	60.9603	68.1453		Chr5	124219399	124222003	0	5.62323e-07	68.2927	78.4988	82.9283	76.2221		chr15	27970431	27977539	overlapping	0	16.2993	70.8841	77.2583	86.6248
chr2	126013700	126015998	3.26013e-06	0.000619352	67.5563	73.4663	80.6104	77.0885		Chr5	124619777	124623057	0	5.8033e-05	64.1152	72.8248	75.7839	82.1375		chr9	75341216	75345923	overlapping	0	11.58	80.7192	81.8634	91.8946
chr13	101733511	101735052	3.27243e-06	0.00062156	47.1168	58.3283	66.0147	61.7273		Chr5	124863607	124868834	0	0.000335976	50.8098	57.8401	65.7053	55.3874		chr5	53944301	53949404	Not found	0	10.6691	78.5865	75.0104	89.1377
chr8	80491288	80492977	3.31449e-06	0.000628516	41.5076	45.9408	54.0823	49.1293		Chr5	124896974	124899266	0	3.75141e-05	67.3812	77.8013	84.9559	86.8652		chr1	106521081	106528122	Not found	0	13.195	68.4574	78.8919	81.7117
chr19	57206357	57208194	3.33014e-06	0.00063032	66.1406	65.4879	76.8767	75.1629		Chr5	125164643	125166528	0	1.97867e-05	61.5136	64.91	72.169	75.9926		chr2	28817841	28821351	upstream	948	10.1407	77.8441	78.9519	87.4289
chr8	46992146	46993439	3.34764e-06	0.00063309	57.5238	58.0251	71.4263	68.9779		Chr5	127189517	127195204	0	0.000281027	68.9547	77.0006	79.4286	79.1888		chr8	15505178	15516727	Not found	0	15.3315	81.2718	87.0767	96.3767
chr2	26488056	26490163	3.39667e-06	0.00063977	57.4546	52.3069	69.7362	70.3061		Chr5	127199632	127204317	0	5.0752e-05	77.8194	78.6051	87.7319	82.8939		chr2	26184111	26188616	overlapping	0	10.9216	69.5167	72.4019	80.5141
chr14	27156357	27158366	3.40263e-06	0.000640761	66.9628	79.9025	80.2333	87.2474		Chr5	127582079	127587645	1970	7.50886e-06	74.7869	84.7156	92.3388	91.7634		chr4	125055281	125059008	overlapping	0	14.1624	50.7048	53.6787	64.7724
chr2	68804828	68807172	3.41403e-06	0.000641993	74.7966	73.5571	85.8786	83.9473		Chr5	128525140	128528025	3508	0.00123195	56.465	53.8163	69.2462	69.8217		chr16	23172640	23178644	overlapping	0	15.3287	71.4808	87.1263	87.3261
chr14	54312059	54314960	3.44776e-06	0.00064715	79.7552	94.8987	92.4808	83.2145		Chr5	129064218	129066501	0	0.0010569	77.1	79.7195	87.8622	83.7108		chr5	21354198	21359449	overlapping	0	16.0658	77.8977	72.8221	95.0505
chr17	70967331	70968398	3.49182e-06	0.000654092	46.5252	42.4669	59.1689	55.6981		Chr5	129091646	129095316	1434	8.81195e-05	50.7088	52.6367	66.1672	NaN		chr11	54144986	54151289	Not found	0	13.5533	77.0003	80.7987	90.5854
chr10	107868153	107869527	3.49664e-06	0.000654597	60.8816	61.471	78.3988	79.3136		Chr5	129178801	129181073	0	4.41237e-10	81.331	87.7437	92.2894	87.2286		chr13	55014938	55018167	overlapping	0	12.2444	72.3959	65.9921	84.3545
chr12	102674308	102674953	3.50929e-06	0.000656433	59.9949	64.3162	74.6564	76.0977		Chr5	129406091	129409539	0	0.00158562	72.2051	78.4947	82.5353	79.9195		chr19	21565105	21571391	Not found	0	21.8935	63.0616	65.4436	84.9794
chr14	121738679	121739572	3.51313e-06	0.000657018	33.0837	29.9146	44.1183	39.9328		Chr5	131178083	131186225	0	0.000298621	77.1542	83.4508	89.2735	77.5008		chr7	121752277	121757848	overlapping	0	14.7469	71.5015	64.5994	86.3683
chr14	61720806	61723965	3.59407e-06	0.000668908	70.2701	87.3056	82.9601	80.6591		Chr5	131712653	131717752	0	2.27772e-06	83.8388	88.1161	94.3991	89.9446		chr14	105240071	105244735	Not found	0	14.213	79.3704	67.5803	93.287
chr13	101728870	101730523	3.60892e-06	0.000671064	49.4166	53.0573	67.2878	59.6911		Chr5	133730986	133739412	0	0.00239369	76.8252	84.834	88.3183	83.0214		chr4	149704889	149707834	downstream	2318	11.4127	70.8155	67.3007	82.263
chr10	41709075	41710754	3.62586e-06	0.000673463	65.9318	75.1376	77.5285	80.0643		Chr5	134069373	134075660	0	6.06018e-05	68.2307	67.9055	79.779	75.6515		chr18	49289123	49296132	Not found	0	14.5197	82.281	89.7917	96.537
chr15	59651715	59653040	3.68348e-06	0.000681433	52.375	45.9582	65.4326	60.2006		Chr5	134172656	134175874	0	0.00019417	71.5305	76.827	81.9339	86.656		chr16	16197950	16202226	Not found	0	10.6407	71.021	66.897	81.5812
chr6	135538827	135540491	3.68422e-06	0.000681435	68.6583	79.6351	84.0249	83.9026		Chr5	134178788	134182720	1079	0.00161389	69.7131	68.8977	82.9886	80.3027		chr7	80653282	80657881	overlapping	0	11.96	62.5637	45.9769	74.697
chr1	43168580	43170076	3.69648e-06	0.00068316	62.3374	66.4518	74.1848	70.7698		Chr5	134206044	134209043	0	0.000208503	59.5696	80.3019	71.2225	78.0521		chr9	67168533	67173489	overlapping	0	15.1604	80.239	89.744	95.2822
chr11	75880122	75881732	3.69709e-06	0.00068316	60.0008	63.6418	73.4727	69.5563		Chr5	134225252	134227215	0	4.85832e-05	50.0433	59.3644	63.5793	68.3118		chr10	19490884	19494839	overlapping	0	22.8008	39.9877	NaN	61.5971
chr7	24376725	24377251	3.71784e-06	0.000685869	48.6701	39.4897	60.0734	49.817		Chr5	134235063	134237792	42	9.99911e-05	63.0154	75.0742	73.2725	73.2616		chr13	111981959	111985630	Not found	0	13.9135	79.7288	74.3175	93.2858
chr13	37667148	37669661	3.75306e-06	0.000690987	68.5511	64.6982	83.4583	75.1409		Chr5	134242510	134244147	0	3.99987e-05	83.66	94.7418	97.2165	96.0827		chr4	136088519	136091536	Not found	0	11.6815	62.0332	61.0946	73.7502
chr5	31279113	31279889	3.76935e-06	0.00069371	41.5866	44.6581	54.3366	50.6636		Chr5	134946285	134947556	0	3.80393e-15	68.9174	90.7374	90.6718	92.5592		chr1	87265355	87269484	overlapping	0	13.1296	31.4471	31.9281	44.0308
chr3	88444862	88446628	3.79693e-06	0.000697535	70.7938	73.7211	82.2304	77.9013		Chr5	134951317	134954190	4383	0.00251762	46.0003	46.8444	57.9851	52.2507		chr3	97994579	97998540	Not found	0	19.3431	70.2833	87.1277	89.6903
chr2	137475501	137480162	3.81203e-06	0.000699615	73.2765	77.3383	97.5158	91.2842		Chr5	134954191	134958104	0	9.06171e-05	75.7597	84.6431	87.0698	82.0659		chr14	62161116	62166271	overlapping	0	11.5896	52.505	45.7095	63.7164
chr19	4298155	4299058	3.86124e-06	0.000705704	54.7653	47.8744	65.5542	58.1565		Chr5	135032115	135034507	0	6.8255e-06	82.9814	88.9833	94.1271	84.8369		chr3	55525732	55531575	overlapping	0	17.1625	66.0897	NaN	82.5422
chr5	105644039	105646279	3.92334e-06	0.000714908	73.7541	71.8283	85.3344	85.0852		Chr5	135570819	135574630	0	2.79449e-07	58.6586	67.5576	74.5332	65.8154		chr16	73092596	73097603	overlapping	0	23.7138	58.1898	52.3331	81.2153
chr17	83973607	83974382	3.94618e-06	0.000718105	28.2326	19.681	40.05	29.2243		Chr5	135692807	135698647	0	9.86492e-07	77.9628	76.3747	89.0548	81.5538		chr9	91341067	91350623	overlapping	0	20.6725	59.6757	59.325	79.8507
chr11	70630276	70632126	4.01533e-06	0.000728537	66.9312	67.2049	78.1154	72.9236		Chr5	135966618	135968664	0	4.77146e-09	75.9793	80.3007	89.8611	85.9726		chr1	87932018	87936803	overlapping	0	10.7695	63.5222	60.7344	74.4486
chr2	48545470	48550817	4.01877e-06	0.000728958	49.5939	52.7617	70.036	66.3997		Chr5	136128535	136130525	0	9.6803e-05	75.8493	83.3421	93.711	89.1907		chr15	82968482	82970829	overlapping	0	11.2777	35.9536	31.6044	47.2698
chr11	82479369	82481238	4.04203e-06	0.000732519	62.1899	69.3681	73.5514	75.0614		Chr5	136297861	136303417	0	0.000108761	85.1567	95.404	97.1301	95.2934		chr11	114325133	114328506	Not found	0	12.9805	81.1886	73.0674	94.2307
chr1	34483955	34485517	4.05784e-06	0.00073452	39.3278	38.9588	52.0073	38.9958		Chr5	136464987	136470582	0	0.00276152	48.0163	49.6564	59.3188	59.8085		chr5	148860830	148863685	Not found	0	15.7378	65.0377	76.1827	80.692
chr3	59210729	59212878	4.07402e-06	0.00073716	42.2262	45.6931	54.3658	51.6514		Chr5	136605308	136609058	0	0.00296346	75.3053	78.005	87.8503	86.6896		chr6	24344211	24349169	Not found	0	17.2364	68.4198	75.1934	86.3467
chr19	43619437	43620144	4.08192e-06	0.000738157	72.9243	69.4604	86.8839	77.7681		Chr5	136676490	136680170	0	4.27331e-07	78.1604	90.2547	89.9947	91.1167		chr8	108956640	108959056	overlapping	0	11.7607	85.2468	92.7326	96.8199
chr3	87554962	87556000	4.12717e-06	0.000744155	50.0896	58.4328	63.0942	61.5387		Chr5	137358074	137361359	0	1.54997e-06	83.8784	85.8206	94.0462	88.2962		chr4	154914977	154918871	upstream	3062	15.4553	68.1637	79.1583	83.6204
chr1	89320346	89322096	4.15882e-06	0.000748388	54.2749	47.0922	67.4783	64.9885		Chr5	137488479	137491490	0	2.8361e-07	76.6384	83.6313	90.994	89.468		chr2	158176011	158179078	upstream	3455	12.55	64.1086	68.8619	76.6153
chr11	68560723	68562303	4.17e-06	0.00074983	63.9306	68.4392	78.9704	75.0105		Chr5	137533327	137536804	0	0.000586071	31.5607	40.8712	49.1127	37.4134		chr19	57131653	57134704	overlapping	0	11.4505	72.626	65.3861	84.0844
chr1	75565095	75568080	4.19759e-06	0.000754058	52.0907	49.4455	62.2128	51.4123		Chr5	137601670	137605589	0	0.000762306	46.164	48.6181	63.4816	62.1344		chr7	67816131	67818890	downstream	360	10.3851	84.3537	90.2014	94.7277
chr12	98270613	98271692	4.21845e-06	0.000756482	25.6478	17.5572	36.4103	34.4677		Chr5	137608604	137610467	0	1.87956e-05	77.8485	87.6809	87.9544	88.5018		chr11	63133544	63137131	overlapping	0	14.5266	59.4418	72.0419	74.3153
chr16	57630583	57632860	4.2461e-06	0.000760264	62.2841	63.3951	75.4949	70.5253		Chr5	137776341	137778808	41	0.00106431	18.8405	27.734	29.1758	29.5248		chr3	95922564	95926710	downstream	2536	13.5867	71.3706	83.1968	84.0031
chr2	105317720	105319959	4.30163e-06	0.00076827	78.8451	76.6817	88.8648	78.4746		Chr5	138260021	138261767	0	7.26534e-05	64.8672	62.6561	75.4271	75.5712		chr4	114944886	114948410	Not found	0	12.8245	74.9103	71.2722	87.7556
chr14	118938633	118941826	4.31604e-06	0.000769971	38.2683	40.8251	48.4674	45.9827		Chr5	138270995	138274309	0	0.00147085	66.7998	75.4715	76.9686	75.2994		chr7	70457826	70465365	overlapping	0	13.3787	85.6182	92.8404	98.5549
chr5	111531342	111532611	4.38967e-06	0.000781727	69.1241	73.8708	79.5297	76.1674		Chr5	138931667	138934387	0	5.10819e-06	31.5369	30.3984	49.3501	40.716		chr15	32206660	32216813	Not found	0	12.6681	76.6292	81.7019	88.7325
chr10	60684796	60685659	4.4515e-06	0.000790454	79.5921	82.6668	90.3037	88.4057		Chr5	139326244	139329767	622	1.30037e-05	69.208	73.4644	80.3588	72.5599		chr14	75826556	75829551	Not found	0	11.1075	36.964	41.0208	47.866
chr12	85630239	85631625	4.4622e-06	0.000791745	52.2845	60.2541	62.5598	63.6048		Chr5	139654603	139659192	0	0.00246805	65.061	71.6295	75.1175	73.6853		chr17	35230039	35232636	overlapping	0	12.7579	37.7193	39.2076	50.465
chr2	165318113	165319106	4.48023e-06	0.000794356	44.0832	42.6166	55.8908	48.5978		Chr5	139914916	139918617	0	1.82554e-07	72.8027	79.3681	84.4389	81.641		chr5	114777305	114780053	overlapping	0	15.5972	30.8949	30.681	46.6377
chr9	68234961	68238534	4.52219e-06	0.000800393	61.9894	62.8794	74.222	62.95		Chr5	140177523	140181630	0	0.000658715	73.8791	81.9857	84.2497	83.9		chr5	125359116	125361893	overlapping	0	10.1065	84.5741	84.8344	94.4465
chr8	33636724	33638532	4.54142e-06	0.000802722	80.5279	82.3471	91.0429	89.939		Chr5	140776102	140780141	0	0.000613552	65.0011	79.5107	80.7133	71.0233		chr14	73426322	73431366	Not found	0	13.0891	78.2947	72.7754	91.6579
chr7	128381684	128382584	4.62751e-06	0.000813892	61.5111	57.829	71.8223	69.8169		Chr5	140999007	141005514	0	3.35665e-06	48.2702	51.502	67.0709	55.6317		chr11	97603186	97605926	overlapping	0	11.9542	65.6016	73.543	77.7005
chr4	134451174	134452385	4.65992e-06	0.000818571	51.0855	54.678	64.5014	53.2593		Chr5	141090594	141094451	0	2.18085e-06	60.7312	68.4494	75.1695	64.9808		chr4	32563057	32565558	overlapping	0	10.1752	76.3047	82.7582	86.3745
chr14	72100201	72102636	4.68405e-06	0.000821491	84.3852	88.7959	98.1096	88.3903		Chr5	141873148	141876162	0	0.000450311	76.4719	86.1719	87.026	92.436		chr14	61011485	61014673	overlapping	0	25.1921	37.2782	39.8182	62.6495
chr10	13062014	13063330	4.69997e-06	0.00082357	59.2324	62.0974	70.7552	72.9411		Chr5	142167084	142172627	0	0.00025238	76.258	NaN	88.5844	87.953		chr8	120761337	120767873	overlapping	0	10.7243	64.4514	73.2154	75.2743
chr1	85971718	85974347	4.74322e-06	0.000829508	76.2434	74.1141	88.4987	82.3867		Chr5	142310329	142314717	0	0.000240409	72.1129	71.7462	85.9773	77.5154		chr17	23523248	23526014	Not found	0	28.2729	48.2849	41.5278	76.2326
chr10	67251990	67253993	4.77088e-06	0.00083403	60.3104	69.9259	73.1515	70.5668		Chr5	142475662	142478026	0	0.00203327	67.3924	79.4166	77.924	80.7227		chr5	113866575	113869626	overlapping	0	10.091	66.1883	73.7459	76.4173
chr15	78438145	78439158	4.85006e-06	0.000845485	70.5155	72.1229	80.6298	77.792		Chr5	142901626	142904746	0	0.000626127	52.2049	53.2588	62.8502	58.4797		chr9	59712131	59717593	overlapping	0	10.7968	78.6267	83.4311	89.3102
chr9	78845622	78847345	4.93271e-06	0.000856812	50.5447	52.6234	61.1953	59.2617		Chr5	143254753	143255147	0	0.000626531	12.7507	11.2395	26.7306	18.5434		chr3	52726782	52730412	downstream	4027	12.5116	75.3716	73.1282	88.1015
chr11	61340566	61342251	4.93614e-06	0.000857179	53.8724	56.6307	64.3375	60.0143		Chr5	143272739	143275982	226	0.000202078	63.6814	67.7489	76.8663	63.0165		chr2	124502267	124511089	overlapping	0	14.2128	81.8012	88.844	95.8634
chr12	83874356	83875887	4.93668e-06	0.000857179	79.8669	88.0237	91.2275	91.3348		Chr5	143400466	143403717	0	5.8714e-06	52.4214	59.8607	65.4522	66.3424		chr2	19275996	19278221	overlapping	0	24.0768	32.8294	52.2619	56.131
chr11	90366334	90367804	4.99703e-06	0.000865814	72.3626	78.877	84.3457	82.1575		Chr5	143469924	143473008	0	0.000741684	63.1652	67.791	73.2271	66.5501		chr5	75825245	75829250	upstream	3785	18.3736	51.6085	51.9661	69.7744
chr10	126949385	126950528	5.03872e-06	0.00087146	55.2724	66.8707	69.1076	62.2618		Chr5	143814202	143817813	0	7.0723e-06	29.1915	35.2647	46.5832	43.4742		chr2	31642099	31644213	overlapping	0	10.6186	42.1979	43.6404	52.8851
chr3	149422779	149425103	5.05541e-06	0.000873854	56.3991	56.056	69.6567	70.3935		Chr5	144182909	144184983	0	5.34956e-06	58.1319	68.5082	69.8779	63.5565		chr6	33978473	33981267	upstream	3722	10.1618	76.4856	82.7962	86.4986
chr17	79544103	79545353	5.10614e-06	0.000880977	60.6098	64.7837	70.8809	68.9281		Chr5	144190307	144191625	0	7.52526e-06	72.8819	73.9569	84.5502	71.289		chr14	97580304	97588947	Not found	0	20.5144	74.6397	83.4963	95.9245
chr6	145020676	145022492	5.17416e-06	0.000890385	78.8187	78.8244	89.2882	87.5844		Chr5	144217670	144220064	0	7.56352e-07	81.2432	82.5227	93.2867	83.7872		chr9	115920912	115925298	overlapping	0	15.1842	77.4772	88.861	91.9842
chr15	84982117	84983190	5.23555e-06	0.00089911	72.7169	82.5183	83.3584	82.1376		Chr5	144251703	144254715	0	0.000272227	36.3367	45.1984	46.0338	48.3503		chr10	51522355	51528696	overlapping	0	14.9684	48.2262	43.642	63.3183
chr11	98366650	98367916	5.40208e-06	0.000922737	39.1442	45.6216	49.9437	58.3901		Chr5	144354299	144357621	0	1.89182e-05	27.9434	NaN	43.544	27.8937		chr7	44522469	44525228	overlapping	0	14.2883	57.3673	71.5829	71.4941
chr3	79226401	79227830	5.40867e-06	0.000923692	63.1353	60.4065	78.4061	66.0337		Chr5	145035847	145043960	0	0.00301264	73.7831	77.9497	83.9824	78.0699		chr4	128574601	128578526	Not found	0	11.7257	75.6852	89.0789	86.9302
chr7	133433374	133434595	5.44065e-06	0.000927944	42.5712	58.8779	58.6919	64.3495		Chr5	145232001	145234213	0	6.26981e-10	9.81978	14.3334	19.9889	13.5464		chr7	28516480	28520193	overlapping	0	14.3091	72.7859	81.6331	86.0665
chr16	85275597	85281954	5.48729e-06	0.000933841	73.7599	81.4939	90.2289	86.9059		Chr5	146459790	146464844	0	6.29273e-05	77.3712	81.0561	89.596	89.6708		chr3	101713937	101718360	Not found	0	10.038	82.1819	81.9923	92.006
chr7	122171492	122172916	5.49376e-06	0.000934598	48.6216	57.4372	60.129	58.6088		Chr5	146782053	146784143	0	0.000190951	73.1112	79.3745	83.6535	84.1351		chr17	44489834	44492741	upstream	3246	10.5998	76.7783	79.4966	87.4432
chr12	76676535	76677128	5.51173e-06	0.000936964	51.8131	52.5269	67.5379	60.4735		Chr5	146829883	146832889	1	0.000484686	49.4139	53.5017	68.2479	49.6238		chr8	107825436	107829883	Not found	0	15.3131	77.5876	76.1355	92.4848
chr19	33054829	33056545	5.55752e-06	0.000943881	77.6996	76.7647	90.9107	85.6523		Chr5	147192505	147197075	1558	3.093e-07	19.3313	26.1577	43.5973	36.6617		chr16	92412451	92417406	overlapping	0	10.8674	62.0134	71.243	73.0851
chr18	36512141	36513795	5.56521e-06	0.000944841	31.8859	29.3303	42.3646	40.4187		Chr5	147263382	147268406	0	0.00108844	31.3539	34.8053	46.7656	39.4094		chr16	89815537	89817999	overlapping	0	12.9526	45.0209	45.5222	58.0644
chr5	123772806	123774834	5.8143e-06	0.000978682	76.0981	74.8871	88.3934	87.3526		Chr5	147340792	147343839	0	4.42313e-08	57.4473	62.5081	82.3498	71.4554		chr5	107701248	107706448	overlapping	0	16.7456	74.8589	76.9231	91.152
chr1	81386609	81392521	5.85182e-06	0.000983386	68.9302	65.9742	80.0611	74.3828		Chr5	147611981	147615602	0	1.4718e-06	55.9497	71.6598	72.9714	68.6391		chr18	77864567	77870517	overlapping	0	15.348	55.0662	41.9381	70.7239
chr14	62840498	62842935	5.95956e-06	0.000998224	70.2586	70.6746	84.3609	83.8477		Chr5	147853151	147856906	3555	0.000286757	74.6245	77.976	89.0759	81.9378		chr10	19965976	19970209	overlapping	0	10.6592	86.8754	86.7766	97.3851
chr7	30509932	30511388	5.96898e-06	0.000999259	81.9862	83.1647	92.5212	82.5951		Chr5	148180231	148183312	0	0.000305552	62.8059	69.0212	79.1678	67.6292		chr14	64638745	64644582	downstream	2683	14.9998	65.7217	71.4331	80.7232
chr14	58382633	58384452	5.98327e-06	0.00100129	51.6999	50.0701	64.1529	56.5535		Chr5	148632339	148635327	0	3.67771e-05	64.4386	71.6141	77.5424	68.5788		chr3	87949266	87952114	overlapping	0	10.1923	40.8084	38.9272	51.0564
chr1	146805828	146810013	5.98629e-06	0.00100143	73.564	78.5983	83.991	76.8414		Chr5	148726473	148729336	0	3.57694e-05	74.2101	75.5272	90.6706	86.9607		chr8	23634397	23637391	overlapping	0	13.2161	67.2	72.9336	80.3321
chr6	134388604	134389200	5.9862e-06	0.00100143	53.5769	60.3532	64.9333	68.7795		Chr5	148797737	148801299	0	0.00242253	77.4306	79.9861	89.2907	87.5946		chr11	22845677	22851099	overlapping	0	17.0457	32.4495	34.2198	50.1182
chr2	30613401	30613980	6.01563e-06	0.00100525	44.2169	48.6011	55.0685	53.5469		Chr5	148905371	148908248	0	4.83843e-05	76.6776	70.548	87.8162	83.4083		chr5	105937007	105942127	Not found	0	10.7211	78.5911	85.0969	89.2158
chr8	47369587	47370236	6.02386e-06	0.00100618	61.3253	66.2336	74.41	70.6967		Chr5	148959882	148963757	0	0.000190414	76.747	84.8493	89.8054	81.7168		chr6	142801664	142807694	overlapping	0	13.5073	77.7544	78.836	91.299
chr10	20197330	20199737	6.07295e-06	0.001013	69.0766	67.0517	80.0858	79.2432		Chr5	149335050	149337232	0	4.17722e-10	63.1862	65.0569	80.8004	69.18		chr11	35876862	35881019	overlapping	0	13.4441	64.612	74.9995	77.8194
chr13	41823754	41825674	6.07562e-06	0.00101326	55.984	57.9955	66.1178	69.089		Chr5	149349858	149353936	0	4.36794e-07	70.9472	73.8949	83.9724	79.8315		chr17	28215849	28218051	overlapping	0	10.9216	37.7548	44.5075	48.4545
chr10	66936364	66937504	6.25144e-06	0.00103753	39.7035	37.5719	52.7506	47.1197		Chr5	149411104	149412196	0	1.07251e-12	31.5554	28.8007	44.3809	39.2166		chr9	13881722	13890145	Not found	0	13.7428	63.3317	74.0685	77.3981
chr3	29116306	29119206	6.25364e-06	0.00103771	76.338	84.7769	90.0405	82.6445		Chr5	149412197	149415222	0	0.000779202	64.6122	69.2497	76.5372	73.8438		chr15	100705259	100709400	overlapping	0	10.9293	64.3362	64.5584	75.3146
chr7	132454398	132456567	6.36289e-06	0.00105281	51.162	57.894	63.8438	58.9578		Chr5	149435006	149439425	235	0.000102522	71.0296	71.0325	84.605	83.2796		chr1	86275810	86281191	overlapping	0	10.8869	75.3633	76.6439	86.0166
chr10	108157203	108159246	6.43404e-06	0.0010623	65.7885	64.0134	78.3304	75.2182		Chr5	149578728	149583124	0	2.70902e-06	79.7935	89.1662	90.2331	87.2725		chr15	80256119	80259181	overlapping	0	13.2559	33.8202	42.8586	47.1637
chr11	119129401	119130157	6.50228e-06	0.00107146	71.0304	70.2115	82.1217	74.7767		Chr5	149848597	149852433	0	0.0016916	50.4874	72.2359	60.9707	65.4136		chr1	96431585	96443697	Not found	0	12.44	77.4674	81.0911	89.0209
chr8	80465797	80469205	6.53389e-06	0.00107551	76.2955	82.7527	88.8291	83.6626		Chr5	150872042	150877617	0	6.55471e-07	85.0739	88.2082	95.5467	89.4357		chr12	85133697	85136275	overlapping	0	11.2575	78.7577	86.0508	90.3021
chr12	113207670	113210031	6.56862e-06	0.00107932	79.8174	77.2361	90.0504	88.4677		Chr6	3280226	3288086	433	0.00103048	79.1809	82.662	90.4081	86.2278		chr1	89092365	89095921	overlapping	0	14.2199	70.1268	81.9445	84.9693
chr3	69207958	69209063	6.57898e-06	0.00108044	75.7323	75.2489	88.01	82.6362		Chr6	4748084	4748838	0	0.00066579	16.2829	35.0161	38.7012	19.4456		chr12	116737774	116748025	overlapping	0	11.3614	80.7284	86.362	91.9869
chr16	31001537	31002994	6.60417e-06	0.00108323	74.3247	76.7234	85.6416	78.5799		Chr6	4949067	4954004	0	5.40063e-05	52.5054	59.2633	66.8896	74.6354		chr2	18956572	18959531	overlapping	0	15.6263	54.5923	61.1738	70.007
chr6	39003565	39004940	6.62808e-06	0.001086	76.4452	87.419	88.0963	92.8326		Chr6	5375449	5380247	3139	0.000744208	79.2604	78.1036	90.3047	85.3024		chr4	26501230	26510280	overlapping	0	10.685	82.9519	76.9802	93.3535
chr6	142746786	142748750	6.62863e-06	0.001086	58.4957	55.7263	69.0736	72.0332		Chr6	5383096	5385908	0	1.16661e-05	9.92294	36.1172	32.0867	21.2925		chr18	56760156	56762369	overlapping	0	10.5223	47.2975	55.6483	57.9056
chr6	4746963	4747293	6.66336e-06	0.00109101	34.8035	34.004	45.131	48.7169		Chr6	6249491	6256781	0	7.41545e-05	82.0596	89.0047	95.6696	87.5307		chr15	58695286	58698311	Not found	0	16.1079	61.5565	76.6369	77.5696
chr18	61098304	61100512	6.69221e-06	0.00109476	72.9554	76.9924	84.6231	81.2406		Chr6	7856299	7861942	0	9.94751e-05	68.067	73.3578	84.7072	77.6375		chr7	117489320	117494062	overlapping	0	12.6771	68.5535	71.662	80.9095
chr5	104019644	104021331	6.85636e-06	0.00111687	30.0187	38.0205	46.3207	40.3587		Chr6	12056789	12066285	0	0.00101819	70.5927	82.8994	88.2863	85.1094		chr5	117566175	117570749	overlapping	0	11.7269	81.1636	86.353	92.918
chr14	54767466	54768990	6.86595e-06	0.00111804	61.1197	63.9872	73.7996	66.1875		Chr6	13601877	13607126	0	0.00184543	68.9488	68.7942	80.3059	78.4779		chr9	57970448	57973632	Not found	0	11.2281	59.3063	66.6665	70.9114
chr14	114965796	114968464	7.02213e-06	0.00113786	77.6478	81.2004	88.4377	83.1482		Chr6	15854227	15863550	0	0.000176075	84.2013	92.8932	96.7966	88.0285		chr5	146691632	146695535	Not found	0	12.4879	69.1058	70.9148	81.4159
chr6	91159636	91161706	7.09139e-06	0.0011473	65.5385	74.5643	76.7736	78.5222		Chr6	17174912	17179657	3079	0.000793079	80.1902	77.3797	93.5972	NaN		chr15	32847955	32861192	Not found	0	15.5463	79.9314	85.9296	95.7964
chr3	106003929	106009226	7.23236e-06	0.00116501	78.8408	85.5538	89.0854	84.9601		Chr6	17381729	17387139	0	3.0769e-07	71.843	78.7907	89.9135	79.4463		chr14	118673471	118676636	overlapping	0	16.435	45.1677	41.8223	61.3655
chr13	24050599	24054187	7.3151e-06	0.00117667	75.7704	79.7408	85.8211	83.7268		Chr6	17425162	17433976	2330	0.00203538	85.2814	NaN	95.4299	93.3181		chr8	15600642	15607121	overlapping	0	12.3112	76.8938	70.3165	88.7689
chr6	127084678	127085520	7.33742e-06	0.00117944	76.7063	86.1099	87.0996	85.9597		Chr6	17519042	17525130	0	0.00196559	78.3494	83.6233	90.4059	78.9158		chr7	46144796	46147689	overlapping	0	10.5245	81.9516	87.3252	92.3094
chr4	45452738	45453952	7.37461e-06	0.0011848	58.7913	63.8951	72.4641	65.5952		Chr6	17770149	17775003	0	1.45754e-06	68.7363	70.1894	84.8076	81.3882		chr3	35760513	35768409	overlapping	0	19.7324	66.3141	72.6407	86.1411
chr10	119004680	119005653	7.38962e-06	0.001187	84.5587	86.7506	96.0806	93.1719		Chr6	18027520	18030366	0	1.03808e-05	29.2103	39.8736	41.106	41.4352		chr17	87601510	87603782	Not found	0	14.8738	62.775	60.4073	77.6508
chr8	34740003	34741168	7.39522e-06	0.0011873	81.5313	75.9458	91.5478	89.4146		Chr6	22001263	22004431	0	1.30501e-07	65.8449	72.4829	81.12	71.4326		chr5	30415250	30419405	overlapping	0	10.0832	75.8727	71.414	85.7285
chr12	8845362	8846859	7.47237e-06	0.00119717	60.7956	64.2199	71.1163	71.3742		Chr6	22331361	22337506	0	1.91225e-06	82.1065	93.8567	98.3469	97.0315		chr11	102070837	102074580	overlapping	0	11.9192	72.0271	70.43	83.9261
chr13	44582236	44583192	7.57779e-06	0.00121071	50.3866	44.8087	62.6497	53.7214		Chr6	24447969	24451595	0	0.00158729	59.0281	71.8155	76.7765	76.3504		chr11	58280265	58283555	overlapping	0	14.5424	66.3145	60.5615	80.9274
chr2	164743924	164745307	7.64871e-06	0.0012183	45.6989	49.0336	56.1919	50.3293		Chr6	26225292	26246813	0	0.00155956	80.8625	81.3263	90.2265	68.1596		chr15	101216714	101221735	overlapping	0	10.6467	69.7865	64.3132	80.5138
chr8	117319800	117321048	7.70442e-06	0.00122606	63.0534	60.3948	73.3292	64.3878		Chr6	27182685	27197601	0	0.000114033	77.3052	87.6911	92.4781	91.656		chr6	72634286	72637355	overlapping	0	10.3878	53.1522	48.8865	63.9451
chr4	140976304	140977214	7.76206e-06	0.00123334	73.142	69.9342	84.1128	81.6382		Chr6	29230700	29235702	0	4.70946e-07	49.2348	58.1833	64.9809	59.9687		chr1	40761930	40765640	overlapping	0	13.179	83.404	76.3821	96.0565
chr14	105565111	105566326	7.80359e-06	0.00123822	48.037	53.7688	72.5905	67.6736		Chr6	29401083	29403006	0	1.57817e-06	28.2857	33.5653	44.2504	44.0742		chr15	58678448	58683567	Not found	0	10.8772	78.8262	77.7886	90.0153
chr5	51432087	51435025	7.83645e-06	0.00124237	69.9242	71.5131	82.0147	75.459		Chr6	30348756	30353747	1290	0.000140619	77.3499	76.6302	88.228	82.7485		chr14	105424727	105427557	downstream	2	12.3369	69.9576	58.7137	82.6755
chr10	56417923	56421925	7.8651e-06	0.00124584	85.234	92.0393	95.5644	92.9366		Chr6	30732984	30735424	0	7.9698e-06	73.6297	83.2174	87.1586	82.0779		chr6	145066682	145072254	overlapping	0	16.4694	65.6395	65.0269	81.5774
chr17	11719840	11722910	7.89936e-06	0.0012502	77.4309	82.7547	88.2141	80.6331		Chr6	31072650	31076351	0	2.22106e-07	70.9889	72.8546	86.2243	80.7816		chr10	128715973	128719970	overlapping	0	10.0177	69.1794	72.4121	79.0687
chr13	44535739	44536723	7.93355e-06	0.00125475	57.6155	61.4354	71.4394	77.7167		Chr6	31944942	31948824	0	0.00015424	74.3269	70.8494	84.695	74.9789		chr18	80685984	80690123	overlapping	0	10.5424	72.6243	67.4901	82.9766
chr1	74343054	74344114	8.0332e-06	0.00126726	71.3348	73.8522	82.4379	80.0002		Chr6	34370115	34373831	0	3.7173e-06	46.1379	47.7375	61.6093	45.6438		chr11	32102565	32105863	downstream	1337	11.6569	68.7345	84.5632	79.9587
chr13	110683732	110685264	8.06696e-06	0.0012715	62.6074	63.7376	79.2895	74.5432		Chr6	34476125	34478398	0	4.51908e-05	19.4772	18.0993	33.0737	21.6324		chr10	69220276	69224276	overlapping	0	11.4864	77.3951	77.743	89.4197
chr15	25567378	25568121	8.07717e-06	0.00127224	79.1341	85.2544	89.7648	87.773		Chr6	34553855	34559858	0	0.00174493	77.7404	85.4412	90.4946	86.7253		chr12	82202008	82207116	overlapping	0	10.1068	82.2764	90.7125	92.1693
chr11	43394123	43395557	8.12142e-06	0.00127747	71.3224	73.2639	81.8553	81.4208		Chr6	34673497	34677192	0	0.000157994	52.196	58.3447	74.4022	56.9701		chr17	6015423	6018624	overlapping	0	10.6034	58.9077	58.42	69.7305
chr6	125471277	125472443	8.27025e-06	0.00129823	46.3946	45.2261	57.8082	54.2016		Chr6	35134160	35138778	436	3.60775e-05	35.7249	34.2446	46.6414	41.5361		chr6	28318106	28322730	overlapping	0	27.0038	34.6647	45.6465	61.4018
chr12	109897111	109897920	8.34172e-06	0.00130701	73.8874	82.6363	84.0243	87.3238		Chr6	38882011	38888676	0	0.00228096	70.4054	76.6445	81.0199	75.8953		chr15	91629655	91634474	Not found	0	18.4012	61.6821	80.5316	79.5477
chr19	46989760	46990920	8.35598e-06	0.00130858	59.3186	58.6248	70.8919	62.2372		Chr6	39055528	39058644	0	4.89723e-07	50.9693	51.2312	61.6238	65.7555		chr16	91348915	91352419	overlapping	0	23.0901	60.3004	50.0889	83.0336
chr1	189022415	189025262	8.55043e-06	0.00133518	65.114	68.4715	79.8339	71.6633		Chr6	39243833	39246610	1292	0.000818372	55.4176	66.4454	70.481	73.5815		chr17	8211273	8215877	Not found	0	10.6094	76.9121	80.7001	87.4893
chr2	75608215	75608944	8.67345e-06	0.00135006	49.7752	51.3806	62.857	63.0057		Chr6	39265063	39270211	0	0.000488757	68.5566	68.042	79.8647	80.6837		chr7	79554871	79557069	overlapping	0	15.0763	26.4238	38.0549	41.7393
chr16	58480335	58482277	8.87811e-06	0.00137428	28.5299	27.7567	42.2598	41.92		Chr6	39415707	39419659	0	0.00263261	17.0312	27.2906	27.4994	16.2958		chr13	43123241	43126063	overlapping	0	11.9597	73.6881	78.8041	85.3985
chr12	70855267	70857117	9.20864e-06	0.00141375	69.7276	69.1882	80.8504	76.1148		Chr6	39761804	39766390	0	1.10833e-05	83.7008	90.9671	93.7457	82.2262		chr19	61268664	61279921	Not found	0	15.6173	58.9992	70.1647	74.6917
chr15	96694775	96695597	9.20955e-06	0.00141375	73.8575	75.4968	88.0577	85.1507		Chr6	41523040	41532697	0	6.50824e-05	73.5244	83.9411	84.2402	86.5734		chr12	85560846	85565803	Not found	0	11.5195	82.2826	86.8722	93.3214
chr3	88453519	88454802	9.31155e-06	0.00142609	42.7637	40.2914	56.3692	52.9704		Chr6	41543569	41547378	0	3.65265e-05	49.0977	56.9209	72.6785	66.2977		chr3	68507600	68512746	overlapping	0	14.0668	67.085	81.7717	81.1259
chr6	70453725	70458879	9.57244e-06	0.00145424	84.9105	91.1703	95.1642	89.7706		Chr6	48554669	48556613	0	0.000665345	11.8937	18.0278	22.8622	26.5281		chr1	180426221	180428981	upstream	1419	16.8029	57.1697	63.1689	74.3723
chr9	122996883	122999896	9.6311e-06	0.00146051	40.5119	44.2148	51.7691	48.5145		Chr6	48624302	48627077	0	3.70139e-07	41.1999	49.9196	53.2856	54.38		chr8	14475635	14480279	overlapping	0	16.4406	79.7052	81.6641	95.8145
chr11	74555070	74556230	9.68234e-06	0.00146588	21.8725	25.3266	31.9507	30.2432		Chr6	49653381	49657589	0	7.95147e-05	73.3751	77.6476	83.6505	84.1458		chr15	93226651	93229359	Not found	0	13.0124	69.5356	69.0609	82.3908
chr4	151194815	151195587	9.74482e-06	0.00147389	56.6416	60.7721	67.2256	60.4328		Chr6	49822987	49827118	0	0.00289062	33.706	29.7766	44.4198	38.9767		chr2	153169375	153176086	overlapping	0	13.6578	78.4368	75.2761	91.8782
chr14	61702066	61706782	9.90174e-06	0.0014925	77.0169	90.0925	90.3136	82.0722		Chr6	50363398	50367245	0	0.000362596	74.1983	80.7166	89.398	93.9543		chr13	66905373	66913874	overlapping	0	31.4785	57.0632	44.2704	87.3016
chr12	56607763	56610843	9.91886e-06	0.00149423	45.0143	48.4043	55.7597	51.0545		Chr6	50379001	50383088	0	0.000611963	28.4942	40.9018	45.6463	46.6838		chr4	127944960	127948822	overlapping	0	12.9813	78.2261	83.1387	90.8731
chr16	38729924	38730733	9.91996e-06	0.00149423	65.5252	67.5899	76.8575	75.6666		Chr6	50996376	51000654	0	0.000106605	81.8086	81.7821	93.4519	94.8447		chr11	51937579	51941001	Not found	0	10.1676	77.4254	74.3454	87.4355
chr8	126847656	126848859	1.00634e-05	0.00151242	52.1514	39.2907	63.4182	58.6838		Chr6	51083189	51089444	0	0.000379185	72.2206	78.4986	87.028	83.9055		chr1	88549266	88555339	overlapping	0	17.1382	55.6554	55.4343	72.1008
chr14	46605072	46606166	1.02594e-05	0.00153589	31.8677	28.444	42.2616	41.6338		Chr6	51711982	51715296	901	0.00167746	75.7387	79.8132	92.8512	90.9396		chr8	59553190	59574322	overlapping	0	16.5245	79.1669	89.1499	95.3299
chr13	97237776	97239385	1.03347e-05	0.0015449	54.1634	48.3305	64.4455	59.5497		Chr6	52105249	52111032	0	0.00202	57.2492	NaN	69.3412	59.715		chr9	96956408	96960858	overlapping	0	12.6905	73.0162	82.4718	85.9947
chr4	97926601	97930007	1.0343e-05	0.0015459	67.6708	70.8833	82.4892	79.3461		Chr6	52154116	52157840	0	0.000390062	19.1662	24.3859	31.9131	23.685		chr6	31088579	31091016	overlapping	0	15.0727	49.7082	42.8145	64.33
chr9	96069809	96073493	1.03592e-05	0.00154732	85.3963	88.7388	95.8971	87.3333		Chr6	52297817	52305770	0	0.0010097	79.0191	69.0537	89.4802	84.483		chr8	27185383	27189903	Not found	0	12.8262	67.0184	75.9777	79.8464
chr5	103517854	103519479	1.03774e-05	0.00154933	74.8541	81.6605	86.6302	81.7792		Chr6	52368342	52371167	0	0.000215795	77.3477	90.6812	91.4423	77.6333		chr16	90070934	90073019	overlapping	0	12.2269	61.3799	66.0236	73.6054
chr5	29142669	29144881	1.04989e-05	0.00156439	62.1541	62.5462	73.659	66.9285		Chr6	52477261	52481149	0	0.0022564	53.8722	50.6232	64.9323	54.2585		chr15	25828797	25833796	Not found	0	14.5203	72.3871	79.9378	86.7326
chr10	35685481	35692474	1.05991e-05	0.00157755	82.3211	85.3754	93.592	87.4227		Chr6	52678395	52683399	0	8.19423e-05	71.6407	71.2005	83.1521	81.199		chr5	3667004	3670925	overlapping	0	17.5156	66.7483	70.7126	84.2908
chr18	34409491	34410401	1.07775e-05	0.00159753	17.6462	22.1502	30.1182	28.7393		Chr6	52839263	52842896	0	0.00143743	58.8653	53.6166	72.92	50.2454		chr7	139297088	139301047	downstream	223	10.5551	66.7049	75.1011	77.3498
chr4	139242002	139243096	1.08001e-05	0.00160051	44.6592	49.5159	58.8044	61.5897		Chr6	53150249	53157204	0	0.00288432	78.7783	83.6511	89.342	82.6386		chr11	104621518	104625742	overlapping	0	14.6516	54.6967	50.1339	69.4386
chr4	98106100	98107274	1.09947e-05	0.00162207	62.3424	59.1003	74.6435	76.9813		Chr6	53388252	53390985	0	0.0022514	64.3357	68.3598	81.6178	78.9652		chr18	81534942	81538390	Not found	0	15.3326	72.9437	80.2471	87.648
chr5	77038593	77040634	1.10832e-05	0.00163303	70.3529	68.9043	80.5273	71.6066		Chr6	53496005	53500292	0	0.000121859	76.9219	75.3651	87.1235	89.5474		chr1	91181935	91185683	overlapping	0	10.9763	53.6636	54.1947	64.6469
chr10	117935128	117935895	1.12212e-05	0.00164891	79.2107	77.9768	90.2536	86.407		Chr6	53955772	53958629	0	0.000100083	63.525	75.7515	80.2423	78.5		chr7	139970460	139973782	overlapping	0	10.8703	54.1523	54.5303	65.2143
chr10	93419203	93420403	1.1227e-05	0.00164949	70.6206	73.3195	81.9525	82.368		Chr6	54118028	54124584	0	4.60597e-06	71.4073	72.2663	83.9185	74.4004		chr12	108245527	108247912	overlapping	0	10.4349	50.1618	60.8867	60.4916
chr8	114972063	114973210	1.13336e-05	0.00166199	59.5206	64.5951	71.7996	70.3215		Chr6	54735765	54741680	0	0.000503413	72.2955	76.6032	86.6443	75.2542		chr8	27263744	27266682	overlapping	0	15.6512	63.2598	67.5499	79.3035
chr15	101086285	101087351	1.15219e-05	0.00168532	58.7711	59.783	68.7954	69.1594		Chr6	55104530	55108662	0	2.78725e-05	59.2355	71.1787	76.5913	76.012		chr14	70780358	70784304	upstream	1863	11.1656	39.6666	45.5512	50.8104
chr15	96695614	96696675	1.15368e-05	0.00168696	52.7093	58.2134	67.9888	63.8122		Chr6	57782954	57793043	0	3.46784e-05	79.9569	88.3779	92.4015	92.9002		chr2	66409610	66417319	overlapping	0	14.4711	53.3851	43.3592	67.9895
chr2	164557640	164558929	1.16127e-05	0.00169672	32.8054	30.877	43.8563	42.1107		Chr6	59180852	59186857	0	0.00229593	44.8564	53.2379	54.6522	67.9046		chr1	39707591	39710661	overlapping	0	11.4727	76.7157	87.4303	88.0362
chr6	144732463	144734462	1.16674e-05	0.00170211	81.8031	75.1676	92.0691	83.0963		Chr6	64725880	64728470	655	0.00039042	8.74882	13.2784	23.4597	NaN		chr8	34919017	34924418	overlapping	0	16.9299	73.4212	76.9217	90.7005
chr4	129933729	129934368	1.18294e-05	0.00171995	64.4507	63.898	74.5104	71.3895		Chr6	65043022	65046637	0	3.76442e-12	23.4173	26.7103	35.9633	45.6785		chr14	8362499	8367800	overlapping	0	10.8172	84.8302	96.8944	95.8097
chr17	78350900	78351983	1.19623e-05	0.00173127	66.6366	68.6305	80.2243	81.9352		Chr6	66527134	66529180	0	4.22987e-08	82.1337	89.5695	92.5729	92.6452		chr8	20003763	20010891	overlapping	0	10.401	81.608	86.7249	91.9655
chr4	62589449	62591741	1.20704e-05	0.00174457	60.9657	67.2355	70.9997	74.8212		Chr6	66982377	66987180	0	0.000580782	83.7733	85.2207	94.3641	92.863		chr10	4532608	4536176	overlapping	0	10.2401	80.4515	82.7304	91.5555
chr2	51088290	51090108	1.23289e-05	0.00177554	64.9602	69.6362	78.5381	75.9769		Chr6	66987181	66992561	0	0.000267988	71.713	83.2415	89.8195	80.4146		chr8	121163591	121166497	overlapping	0	16.051	68.1137	84.9724	83.4491
chr18	34670920	34672268	1.23469e-05	0.00177786	71.036	75.9422	84.4341	78.6038		Chr6	67037268	67039234	0	6.69783e-15	6.78633	14.7959	17.3734	9.40578		chr19	46618029	46620019	overlapping	0	11.8978	68.3187	65.0608	80.0614
chr19	24527993	24531143	1.25566e-05	0.00180048	76.9735	76.4461	87.9608	82.0146		Chr6	67047928	67056495	0	0.000202353	72.5567	75.5091	86.8471	84.7685		chr10	44116272	44123879	overlapping	0	16.805	75.043	84.7636	92.0324
chr10	119054387	119055582	1.25709e-05	0.00180169	64.9042	74.2265	75.4745	75.473		Chr6	67157011	67161667	0	9.65193e-06	51.4665	56.6243	69.9132	64.6868		chr13	94097383	94099839	overlapping	0	12.3309	58.1758	46.9818	70.9284
chr10	116725803	116727693	1.26272e-05	0.00180808	47.9043	52.7991	59.5856	63.9435		Chr6	67931373	67939457	2617	0.000593083	51.16	NaN	68.3058	72.857		chr6	121226682	121231930	overlapping	0	17.5023	61.2811	58.5678	79.3157
chr12	112821947	112823961	1.275e-05	0.00182059	44.7677	47.0107	54.9599	52.6212		Chr6	71233261	71237167	0	0.00291093	68.0995	77.3853	78.331	78.6987		chr7	119100113	119109827	Not found	0	12.0736	79.8765	84.7131	91.4736
chr10	110640614	110642375	1.27684e-05	0.00182237	60.2812	80.9498	81.124	85.6267		Chr6	71389487	71393880	0	0.000127429	86.4461	87.4315	96.3736	NaN		chr12	52769913	52775577	overlapping	0	15.9348	78.481	80.4819	94.1285
chr13	94183401	94184785	1.29132e-05	0.00183765	28.3862	31.9851	38.7471	38.1146		Chr6	71961587	71964867	0	7.82859e-06	46.1449	53.0469	63.254	60.1008		chr11	70585698	70590645	overlapping	0	15.447	65.3221	70.8918	80.9236
chr11	78824230	78825754	1.29583e-05	0.00184263	63.2758	66.1915	73.8148	76.0047		Chr6	72153655	72157502	0	2.32529e-06	58.9977	76.0854	76.7365	77.0312		chr16	26546081	26554536	Not found	0	14.4311	80.0283	80.0347	94.5584
chr9	111055579	111056132	1.29911e-05	0.00184589	45.5508	41.6104	56.9192	53.2214		Chr6	72198908	72202147	4030	0.000160019	69.3287	77.3044	79.9047	82.5674		chr2	104730540	104733722	overlapping	0	19.5162	64.4169	77.0252	83.7488
chr4	57958145	57959482	1.3033e-05	0.00184971	63.5623	61.5357	74.3604	73.1312		Chr6	72456920	72461465	0	4.497e-05	79.0907	NaN	92.7092	93.9075		chr15	91167964	91173366	overlapping	0	23.2831	49.6766	52.1879	72.0765
chr18	52992621	52993468	1.3032e-05	0.00184971	62.249	63.0857	73.8829	64.5523		Chr6	72537089	72539836	4555	0.000120535	40.2228	42.7821	54.0793	NaN		chr14	54382280	54385892	overlapping	0	13.3115	66.4733	80.1104	79.9809
chr3	152337286	152338175	1.31238e-05	0.00186074	70.4787	83.2514	81.1902	87.0647		Chr6	72892597	72898883	0	0.000316372	29.9823	34.3387	41.3823	41.3665		chr14	20780582	20784593	overlapping	0	10.988	76.7535	73.1545	87.7889
chr17	73230534	73234494	1.31543e-05	0.00186393	58.342	62.2163	74.9656	68.9988		Chr6	73253790	73258807	0	0.00258658	58.7342	64.7669	72.623	67.5985		chr6	86861064	86867930	overlapping	0	10.5544	82.3765	87.9067	92.9796
chr16	72214933	72216076	1.31597e-05	0.00186412	62.2693	71.8548	74.3623	61.9061		Chr6	74519354	74531308	0	0.000532067	67.8024	80.2748	81.434	74.1529		chr16	95578611	95580849	overlapping	0	14.3146	73.6074	74.862	87.8393
chr18	80609106	80609979	1.33461e-05	0.00188388	63.3119	63.8387	75.1233	68.4984		Chr6	74571255	74587002	0	0.000219395	71.6184	73.2357	87.6652	77.3183		chr4	58642414	58649948	overlapping	0	13.1743	81.6267	84.3975	94.5879
chr19	57622016	57624137	1.35048e-05	0.00189932	68.3682	75.7614	83.0285	77.2923		Chr6	75956199	75972483	0	0.000604136	72.3963	90.2937	83.6182	87.3721		chr10	42959348	42962774	overlapping	0	15.2111	63.2884	48.1911	78.3779
chr13	97940622	97942160	1.35295e-05	0.00190099	46.4757	38.3222	58.2447	56.8082		Chr6	79826228	79840498	0	0.000585542	81.4538	88.3528	92.5856	87.7836		chr16	29863831	29866936	Not found	0	16.2395	64.5096	76.1438	81.1675
chr1	188295505	188296864	1.372e-05	0.00192054	69.3072	75.9599	80.9219	81.8369		Chr6	81572382	81583587	0	0.000609667	81.333	81.3614	92.5906	91.0352		chr2	167381406	167384138	Not found	0	13.4728	40.1402	41.1487	53.6057
chr18	61684446	61686248	1.37723e-05	0.00192669	51.4037	57.3248	62.2792	57.2166		Chr6	82462260	82468764	0	0.00253557	70.3359	66.0567	83.0921	77.3648		chr11	70746228	70751411	overlapping	0	12.3109	84.1551	94.618	96.7466
chr5	66992568	66993857	1.38364e-05	0.00193409	66.7839	67.1668	77.6833	76.191		Chr6	82530154	82535400	0	0.00117435	72.2423	81.8305	85.8536	76.6129		chr6	113663148	113667871	overlapping	0	10.3562	77.9785	80.2091	88.4249
chr13	49200717	49202358	1.38375e-05	0.00193409	36.3739	33.8616	46.3915	45.637		Chr6	82888075	82891715	0	6.51203e-05	75.6747	75.7434	87.7245	78.5014		chr3	153339256	153344428	overlapping	0	12.8355	82.2292	86.5373	95.1132
chr11	60247790	60249587	1.38783e-05	0.00193917	41.9352	38.3437	54.0099	51.7444		Chr6	82907210	82911706	179	3.56399e-05	51.2483	45.7639	70.8186	50.7502		chr4	149035580	149038994	overlapping	0	10.0655	82.3583	88.6666	92.4717
chr4	154914595	154915564	1.38935e-05	0.00194023	59.7046	63.8464	74.555	77.3433		Chr6	83086718	83087823	0	1.67602e-08	10.7126	10.1708	23.5292	10.6888		chr12	106579522	106583837	upstream	4598	15.7851	61.0276	62.7615	77.793
chr10	128715632	128716585	1.39005e-05	0.00194023	44.9018	46.0314	55.2115	56.424		Chr6	83087824	83090855	0	1.40065e-07	62.6158	68.2466	80.094	68.9638		chr7	43639904	43643691	overlapping	0	18.1605	58.7867	63.6856	77.486
chr2	33297646	33300416	1.3918e-05	0.00194179	74.8394	81.1755	85.7606	83.4081		Chr6	83829440	83831608	0	1.51797e-06	9.0317	9.55627	34.334	13.4937		chr17	84026846	84028602	downstream	827	10.3705	68.791	71.089	79.3301
chr15	62037111	62037918	1.39877e-05	0.00194945	24.4664	25.9751	34.8161	24.6991		Chr6	85150709	85155026	0	0.000686397	58.9299	69.4752	73.3172	70.3209		chr6	125262582	125266347	overlapping	0	13.1442	75.149	73.0405	87.9074
chr6	90757069	90758485	1.41061e-05	0.00196063	26.2232	25.1784	37.213	30.8755		Chr6	85955808	85961281	0	0.0014161	24.7601	24.1158	39.2002	17.5746		chr5	90887757	90891331	overlapping	0	21.7486	53.9452	63.7593	75.9673
chr13	107571108	107572711	1.42203e-05	0.00197334	63.4756	62.3387	78.0807	84.4029		Chr6	85988580	85991459	0	0.000306458	82.8199	84.0662	93.9919	93.6258		chr10	111782305	111784352	overlapping	0	15.7066	53.3993	48.5899	69.2131
chr2	129220884	129223526	1.4246e-05	0.00197531	76.3002	80.2752	86.4217	88.6321		Chr6	86566183	86571905	0	8.92934e-11	59.0339	71.5455	77.4158	78.3692		chr18	36392297	36396566	overlapping	0	16.2182	75.1675	76.7092	90.9649
chr3	40503922	40505167	1.46322e-05	0.00201887	57.3557	68.0038	68.0292	74.8811		Chr6	86790368	86793272	0	2.81915e-05	29.5116	35.4412	41.1611	32.0852		chr3	8718312	8723158	Not found	0	17.6294	61.5968	71.3097	79.3601
chr9	80263609	80266492	1.48054e-05	0.00203882	74.5089	79.5348	87.2178	83.4385		Chr6	86814260	86819329	0	0.00160193	77.3397	83.1873	90.7625	77.7198		chr1	86396795	86400680	overlapping	0	11.9134	64.8456	58.6668	76.442
chr3	9364982	9365610	1.51391e-05	0.00207364	76.6665	83.2339	88.658	90.8438		Chr6	87259080	87264012	0	0.00283794	77.6649	83.27	89.0688	87.9477		chr10	77961578	77967931	overlapping	0	11.256	72.5232	75.7795	83.4285
chr3	51117814	51118864	1.51718e-05	0.0020772	78.8308	78.1432	90.1054	86.6039		Chr6	87535100	87538290	0	5.85993e-09	55.5618	55.3743	76.0684	71.4178		chr11	52524239	52528714	Not found	0	12.0813	73.1625	82.7262	85.0467
chr1	93123827	93125464	1.52368e-05	0.00208486	36.2934	40.0911	46.3296	47.7062		Chr6	87581486	87584053	0	0.00141559	68.2738	63.5418	79.6859	71.7691		chr10	43450067	43455326	overlapping	0	17.3532	53.5322	59.2536	70.6911
chr8	91076162	91078428	1.54688e-05	0.00210886	50.2596	57.8848	63.7346	56.9519		Chr6	87871997	87876805	0	4.36048e-05	75.2882	82.4306	87.3244	91.1623		chr18	3976408	3984992	Not found	0	14.272	74.5594	80.0863	89.3157
chr15	68252019	68254739	1.57832e-05	0.00214062	76.6068	76.8887	87.2143	84.7146		Chr6	88233262	88236220	0	1.07576e-05	61.8111	62.6278	78.7562	75.4994		chr15	74902869	74908956	Not found	0	13.3127	80.2517	90.9257	94.1032
chr13	32078238	32081892	1.59669e-05	0.00216109	67.7597	73.4157	79.4162	78.6559		Chr6	88236221	88239041	0	2.18601e-08	72.0204	75.7014	87.5291	82.9902		chr5	122653466	122656978	overlapping	0	16.4813	65.9326	77.1015	82.1709
chr12	118112057	118113904	1.60189e-05	0.00216719	68.1584	78.9499	81.4126	77.3088		Chr6	88305496	88312147	0	0.00301099	72.5517	89.8958	87.0581	91.0946		chr7	60259047	60273129	overlapping	0	24.5412	63.633	81.9625	87.1171
chr16	78216503	78218360	1.62732e-05	0.00219516	26.6521	25.5024	37.2465	34.5861		Chr6	88789508	88793899	0	3.28956e-06	72.3019	75.5576	89.7591	84.3324		chr7	99530644	99534492	downstream	974	11.1275	71.9272	75.5924	83.4038
chr9	63307699	63309187	1.64749e-05	0.00221848	63.353	61.4494	75.9803	69.7076		Chr6	88839447	88841715	0	0.000340344	44.9153	48.4297	60.4951	48.8067		chr1	52594239	52598888	Not found	0	12.8983	71.5334	75.7222	83.5301
chr10	7482430	7485786	1.64748e-05	0.00221848	63.9869	63.8389	76.493	74.1308		Chr6	89008730	89011492	0	0.00127739	55.2746	63.9289	66.1886	54.909		chr4	46748000	46751384	overlapping	0	17.6429	73.1439	74.6314	90.3927
chr6	103290304	103294215	1.66756e-05	0.00224029	77.3223	87.255	87.4667	85.8977		Chr6	89194482	89203091	0	0.000312969	41.1907	51.8024	53.9558	40.6646		chr7	78620008	78625250	overlapping	0	10.8856	66.4317	73.2552	77.2636
chr1	170161176	170163773	1.68861e-05	0.002262	72.435	72.9137	82.5764	76.0631		Chr6	90365465	90369632	0	3.5054e-07	22.7976	27.8044	33.0083	28.8748		chr6	135832974	135838903	overlapping	0	14.6292	79.8918	94.6803	94.9584
chr1	80550902	80554027	1.69075e-05	0.00226355	77.5745	70.5944	87.6132	82.3741		Chr6	90753297	90758506	0	2.79399e-10	41.4646	53.8257	65.4022	54.976		chr15	99568794	99573342	Not found	0	10.0082	78.4644	86.5591	88.2443
chr6	145556514	145558047	1.69225e-05	0.00226523	56.9231	52.1611	70.3881	64.5793		Chr6	91151988	91156222	443	0.000732354	48.1889	54.2253	59.1974	64.4065		chr4	119074344	119077432	Not found	0	10.6256	63.5088	70.7239	74.1883
chr19	58344676	58347093	1.69706e-05	0.00227002	70.6763	75.0304	81.3245	76.9757		Chr6	91201667	91206184	1032	3.18039e-06	71.6632	79.0087	83.9788	89.7002		chr11	59393644	59397457	Not found	0	11.5829	77.3353	77.5865	88.396
chr10	99285070	99286386	1.7192e-05	0.00229103	83.3394	81.4392	93.4211	88.9878		Chr6	91446657	91455301	0	0.000752667	56.1024	74.5089	75.8298	79.9552		chr9	32508841	32512764	overlapping	0	16.2858	44.0541	50.9393	60.0231
chr16	47437479	47445374	1.73398e-05	0.0023064	73.9469	81.0761	87.9453	74.3091		Chr6	91492255	91494736	0	4.30241e-05	63.8046	69.9542	75.0741	74.1243		chr8	86827233	86835127	overlapping	0	10.4425	85.1114	91.4844	96.1607
chr11	70202845	70203937	1.73542e-05	0.00230765	71.8826	70.9709	85.9377	80.5506		Chr6	91702511	91706668	0	5.63481e-05	73.9003	75.1046	85.5637	80.7225		chr17	8809130	8812465	overlapping	0	18.459	66.7362	82.4573	84.9707
chr16	14473018	14474474	1.74285e-05	0.00231519	86.0017	92.0159	96.0609	94.4908		Chr6	91706788	91710602	0	6.75094e-07	74.2505	85.6587	96.1712	81.3338		chr16	11176671	11181581	overlapping	0	13.9955	51.0555	40.5972	65.1389
chr1	51499742	51501651	1.74402e-05	0.00231609	72.41	62.8606	84.7309	82.8945		Chr6	91739407	91742323	0	0.000190173	64.7908	66.6111	75.3745	71.4781		chr5	35894944	35900583	overlapping	0	11.2705	70.9588	73.4983	82.0775
chr18	78564703	78568178	1.7472e-05	0.00231931	82.9967	83.6057	93.1188	92.4793		Chr6	91839354	91842376	0	0.00111743	40.243	50.8253	53.9924	55.7732		chr4	32555623	32561755	overlapping	0	13.5442	73.9759	80.8921	87.7182
chr17	63864656	63867618	1.7509e-05	0.00232356	60.9224	66.2271	72.1169	73.7697		Chr6	91994276	91998245	0	0.0018958	71.614	76.7597	83.8444	80.0218		chr16	55956664	55960516	Not found	0	11.2635	86.1233	87.5409	97.313
chr13	91422916	91424993	1.75305e-05	0.00232607	83.2491	84.7986	93.5653	88.532		Chr6	93727380	93730861	0	1.57896e-07	68.5813	NaN	86.6804	72.1795		chr5	142557483	142562394	overlapping	0	11.0676	54.8067	52.254	65.6378
chr10	96700278	96704721	1.77961e-05	0.00235455	76.5724	78.3692	86.8978	86.4543		Chr6	94500180	94503198	0	8.95625e-05	19.4933	NaN	30.2854	28.1351		chr15	100877609	100881034	overlapping	0	12.452	72.6001	80.4745	85.0641
chr3	151440563	151443990	1.78672e-05	0.00236174	16.7777	15.8945	26.866	25.8515		Chr6	97099843	97103761	0	0.00233269	39.8919	44.9288	56.8701	59.6834		chr5	43281777	43286281	overlapping	0	11.5736	80.3065	73.9878	91.7773
chr19	55666749	55668114	1.79353e-05	0.0023689	56.7259	54.3463	67.0218	71.0236		Chr6	97456806	97461777	0	0.00303928	40.2855	47.1305	62.988	49.6487		chr15	99784627	99788510	overlapping	0	16.523	75.9612	82.7407	92.2198
chr5	121991589	121992627	1.81183e-05	0.00238626	76.1023	74.5029	86.8879	75.8515		Chr6	97478989	97483318	0	0.00162135	60.8546	67.2354	71.9183	75.8023		chr12	111909489	111913014	downstream	1379	12.2824	79.9397	88.1934	91.5327
chr2	140778213	140779984	1.84911e-05	0.0024243	45.0005	45.0634	59.2593	60.8551		Chr6	97523226	97526206	0	0.002574	75.2866	68.1978	85.7278	72.7431		chr8	15956835	15965447	overlapping	0	13.8355	72.1253	69.0897	86.5425
chr17	79917178	79918488	1.85226e-05	0.00242775	60.0722	59.2101	70.7926	64.3342		Chr6	97533028	97537533	0	0.00126185	83.5244	84.76	94.4075	90.4059		chr9	83880574	83885062	Not found	0	10.0731	84.1192	87.6637	94.0895
chr4	149875832	149876687	1.89492e-05	0.00247244	67.0457	67.9186	78.0714	73.7345		Chr6	99200943	99205090	0	0.00134494	57.8544	61.4359	75.1766	76.6944		chr2	165888754	165891944	overlapping	0	10.5411	68.4828	68.7059	78.8507
chr15	80613895	80615140	1.89488e-05	0.00247244	31.4958	30.4797	45.1242	45.572		Chr6	99279912	99283685	0	6.26876e-06	64.5032	75.2983	80.4397	84.742		chr1	132694533	132701633	overlapping	0	14.8837	73.004	75.8995	88.7143
chr13	8238045	8242876	1.90533e-05	0.00248286	84.9442	92.2649	95.3416	91.0024		Chr6	99336369	99342184	0	0.00163238	30.4097	35.6463	45.3447	51.6139		chr15	82218922	82221587	upstream	156	10.455	66.9338	61.221	77.5211
chr6	52409988	52412285	1.92433e-05	0.00250057	76.3501	84.8889	87.0423	83.4513		Chr6	99488355	99492950	0	7.43645e-07	58.8276	69.6131	79.5143	65.9724		chr3	31075931	31080847	Not found	0	10.7423	82.4644	89.5172	93.4237
chr4	135150971	135151542	2.00782e-05	0.00258725	57.6997	65.4612	69.4127	71.8953		Chr6	99824345	99828812	0	0.00163084	68.431	74.3721	82.2632	82.9068		chr17	87166712	87171233	Not found	0	10.2253	81.1458	72.637	91.2753
chr5	89842643	89844508	2.01901e-05	0.00259804	38.7293	47.0902	52.7137	53.762		Chr6	100213260	100216088	0	5.52524e-05	44.0391	51.4757	57.7322	53.6839		chr9	80081417	80091040	overlapping	0	14.6858	76.9767	82.0284	91.231
chr12	100773680	100776165	2.02932e-05	0.00260769	58.2963	63.2225	68.4143	68.6294		Chr6	100699286	100704524	210	2.62955e-06	80.1092	77.2819	90.0796	91.6938		chr10	128015662	128019622	overlapping	0	11.068	83.3518	90.0769	94.4276
chr2	180703057	180704958	2.0485e-05	0.0026257	39.2265	45.1502	52.4678	47.2879		Chr6	100919189	100923809	0	4.72255e-05	79.9151	93.2028	89.8893	91.53		chr4	106932364	106935554	overlapping	0	11.9885	67.0216	61.7186	78.5932
chr3	130795500	130796779	2.07137e-05	0.00264883	71.996	75.7044	83.1625	83.8782		Chr6	100927880	100932088	4724	0.000529715	62.6202	68.828	79.368	62.3342		chr4	63479022	63481698	overlapping	0	11.9962	62.6607	NaN	74.8249
chr8	61450509	61451975	2.09391e-05	0.00267137	64.1462	69.1048	75.4058	78.3278		Chr6	101171419	101175630	0	0.00130605	78.6171	86.5423	90.583	87.721		chr9	4259250	4260380	Not found	0	16.1284	69.2861	66.9868	85.654
chr3	87759869	87761188	2.11048e-05	0.00268917	77.1542	81.0206	87.7063	85.9198		Chr6	101212069	101215741	0	0.000131281	82.2124	78.9125	94.5297	92.0805		chr6	88190340	88191012	overlapping	0	11.4223	82.3252	91.0921	93.7521
chr11	85525650	85526797	2.11561e-05	0.00269391	39.4605	46.1009	52.8933	49.9048		Chr6	101230229	101234861	0	0.00312981	77.7009	87.6195	90.3779	88.6757		chr14	30284081	30288242	overlapping	0	10.4657	74.0133	80.1708	84.7277
chr6	128064949	128065655	2.1379e-05	0.00271551	43.9816	46.2577	54.8986	52.9782		Chr6	101291227	101295497	0	0.00134941	83.202	87.7745	94.7899	92.2929		chr12	52938306	52942162	overlapping	0	21.1194	41.3189	39.2161	62.3434
chr8	6121237	6130722	2.14109e-05	0.00271881	65.6248	70.7965	83.0929	78.5782		Chr6	105335231	105348177	0	0.000422696	73.6052	72.2106	87.0501	78.1264		chr5	34317668	34323389	overlapping	0	10.6688	79.5128	81.7213	90.0671
chr10	94213279	94215912	2.16331e-05	0.00274175	82.6907	89.5336	94.9566	91.8824		Chr6	106799993	106802447	0	8.28039e-11	17.5591	26.121	31.3408	19.7207		chr10	111062829	111066784	Not found	0	10.724	84.7462	87.207	95.1935
chr8	40896591	40897906	2.18622e-05	0.00276547	62.7818	57.475	73.7268	64.8914		Chr6	108471028	108475724	0	0.00110329	84.1885	89.5966	95.4304	97.6787		chr1	87157187	87162729	downstream	666	10.1358	69.7512	71.7013	79.8263
chr1	40465865	40467380	2.19064e-05	0.00276994	56.549	58.2088	70.3711	62.4678		Chr6	108501438	108506737	0	0.00155781	76.3371	88.527	88.167	76.169		chr14	30014713	30018550	overlapping	0	12.3604	66.8045	74.2076	78.8512
chr1	57868926	57870391	2.23646e-05	0.00281363	59.6161	63.6681	71.994	66.7222		Chr6	108517533	108520632	0	0.000472629	76.8881	75.5994	87.0813	87.8231		chr4	117485164	117488280	overlapping	0	11.8864	72.3377	68.8462	84.0938
chr9	72809601	72811024	2.26129e-05	0.0028356	72.3624	77.5865	83.9855	84.9222		Chr6	108694872	108699617	0	0.00185979	66.4965	71.3183	77.8104	70.6077		chr7	100530920	100536608	downstream	463	11.6071	70.0259	74.5058	81.3021
chr12	117859750	117862845	2.26104e-05	0.0028356	60.088	61.5909	72.9735	64.9809		Chr6	108823860	108828308	0	0.00258312	37.506	51.5417	52.238	49.4568		chr13	41016341	41017630	overlapping	0	11.9009	24.6684	16.8502	36.6477
chr1	20802387	20803800	2.28013e-05	0.00285188	58.0868	56.3704	68.8918	65.725		Chr6	111451028	111461869	0	0.00187773	83.9742	NaN	94.42	84.1514		chr5	21732949	21735783	downstream	1358	18.3591	65.0563	75.1744	83.3304
chr2	173266956	173268335	2.2829e-05	0.00285419	73.5028	73.7812	84.9955	77.4418		Chr6	113034438	113038747	0	0.00210768	56.8324	54.8118	66.9705	67.7677		chr9	61895325	61899780	Not found	0	10.1219	63.7734	60.2144	74.0204
chr2	9868884	9870359	2.30087e-05	0.00287315	40.5674	42.7488	57.4802	49.4373		Chr6	113343937	113349734	0	0.000518393	41.8706	44.383	53.8996	48.7637		chr7	67417572	67420711	Not found	0	12.3982	56.3168	51.3179	68.6949
chr4	150757520	150758616	2.3176e-05	0.00289053	42.974	43.6451	53.307	44.5329		Chr6	113389933	113392621	0	0.00212566	25.9873	30.8189	38.8511	41.0238		chr2	172728705	172731215	Not found	0	15.4363	30.3696	34.7355	45.9397
chr13	94467007	94467681	2.33947e-05	0.00291191	63.6889	64.2652	75.861	78.019		Chr6	113601777	113604695	77	1.87653e-05	31.6085	39.0226	42.7844	45.8482		chr17	45251037	45253099	Not found	0	12.3427	54.2546	65.5047	66.594
chr9	115037546	115038339	2.39339e-05	0.00296586	68.786	76.9005	79.3147	78.0952		Chr6	113740625	113744104	0	0.00219826	33.352	30.142	47.1791	32.4083		chr12	56987063	56991965	overlapping	0	16.2995	78.3341	90.2062	94.0764
chr17	45702148	45703499	2.40003e-05	0.00297129	49.4389	50.9265	60.8829	53.4852		Chr6	113860825	113864341	0	3.12097e-05	60.3769	70.4955	78.5668	67.3547		chr3	41404555	41408932	Not found	0	18.0885	43.4513	40.8041	61.351
chr16	87654536	87655892	2.4026e-05	0.00297368	44.7644	47.0138	56.5861	52.5784		Chr6	114928649	114931631	0	5.54088e-05	56.6603	61.2872	71.1039	64.4697		chr18	66510316	66513908	overlapping	0	16.9551	60.9809	NaN	77.4139
chr6	50689053	50690148	2.40833e-05	0.00297838	49.9901	53.9761	61.4094	53.3179		Chr6	115355472	115360962	0	2.33142e-10	23.0697	29.1701	39.2836	31.9844		chr10	12930834	12934703	upstream	3506	12.2237	80.8654	85.4932	93.124
chr6	31076815	31077887	2.41047e-05	0.00297983	41.7875	49.4666	53.473	50.7509		Chr6	115524364	115528790	341	0.00113462	70.5993	80.8849	81.5142	83.4934		chr2	90566150	90570255	overlapping	0	11.0385	65.2086	66.9429	76.0682
chr18	35746645	35748985	2.44401e-05	0.00301524	36.8651	31.4007	47.4258	41.8582		Chr6	115967661	115970071	0	1.37124e-06	62.439	63.4285	75.3941	71.9527		chr6	64801856	64809512	Not found	0	10.542	84.1066	94.2646	95.0034
chr8	91160190	91161839	2.47365e-05	0.00304327	35.1303	36.1797	45.8308	47.3289		Chr6	117270471	117274654	0	0.00129176	45.9967	53.7899	66.3624	NaN		chr1	88095745	88105586	overlapping	0	15.342	58.596	69.697	73.6458
chr3	123981361	123986400	2.49441e-05	0.0030623	78.0052	81.1182	89.3393	82.92		Chr6	117900841	117905812	0	0.00224897	64.9038	67.4106	77.0687	73.3524		chr2	165891979	165895198	overlapping	0	10.3891	71.691	69.8484	82.1593
chr5	76856551	76856922	2.52691e-05	0.00309685	30.6977	38.2339	41.2772	42.2021		Chr6	118452453	118455189	0	3.34883e-07	26.1499	34.2559	36.6505	31.8554		chr13	43521362	43524628	Not found	0	10.8407	77.8922	76.9974	88.07
chr4	138894318	138895213	2.53825e-05	0.00310745	79.8149	74.9925	91.2749	78.7472		Chr6	118958477	118962541	0	3.81238e-05	72.6117	78.4287	84.919	88.6658		chr11	116103366	116106173	overlapping	0	11.2163	66.2841	59.9036	77.3282
chr15	72986528	72987535	2.56837e-05	0.00313726	50.5681	47.9338	62.1274	57.7036		Chr6	119240736	119242865	0	0.000705925	65.3929	72.5378	78.2473	71.3225		chr4	48589800	48593034	overlapping	0	12.4058	68.4773	84.0177	81.2997
chr4	120884680	120886415	2.56905e-05	0.00313768	47.8976	49.0806	59.9115	51.9887		Chr6	119477214	119479259	0	1.33871e-11	9.11749	14.5993	19.3513	19.8897		chr19	24733608	24738714	overlapping	0	12.0812	82.5049	94.6211	95.1849
chr17	44792051	44793319	2.57152e-05	0.00313987	49.0981	47.8484	60.921	61.4388		Chr6	119518523	119523283	0	5.8841e-05	38.8999	46.5198	55.6483	51.5695		chr5	135253408	135256983	downstream	2178	12.8238	76.0836	77.4172	88.5804
chr13	99421807	99422796	2.59124e-05	0.00315852	61.8231	74.7419	78.6906	80.668		Chr6	120451699	120454899	0	0.00155633	38.7976	42.8627	49.9713	52.6361		chr8	10561972	10565072	overlapping	0	12.4521	65.1807	86.1335	77.6375
chr4	70026895	70029915	2.59389e-05	0.00316051	77.632	83.471	87.9846	86.0941		Chr6	120531394	120534212	75	1.30443e-06	11.6154	11.5215	22.1958	18.8048		chr18	56672107	56676389	upstream	3885	11.1747	77.0808	80.0984	88.0926
chr5	52108438	52110112	2.61266e-05	0.00317625	72.2465	72.6659	83.2045	81.4942		Chr6	120539246	120543037	0	6.87768e-05	45.2142	63.4946	61.4037	60.1129		chr14	25385906	25392492	overlapping	0	11.5334	73.9084	74.407	85.783
chr13	60491964	60493186	2.64972e-05	0.00320949	35.5325	30.0501	45.936	45.779		Chr6	121026012	121028566	0	3.08172e-07	79.6978	91.3276	94.7705	95.8884		chr12	83945422	83948542	overlapping	0	13.5785	74.1615	85.5723	86.6395
chr9	22637641	22639510	2.66609e-05	0.00322552	84.5037	85.1462	94.6311	91.1231		Chr6	121086021	121087977	0	0.00269549	73.1578	77.5303	83.8829	70.8166		chr17	83986365	83989967	Not found	0	13.0899	31.0253	29.9253	44.1562
chr5	122734220	122734983	2.68123e-05	0.00324035	39.4636	40.881	50.1313	48.6641		Chr6	122824489	122826666	0	6.77319e-05	25.0308	19.7763	40.1638	25.0586		chr4	149777992	149780774	overlapping	0	10.0313	65.5911	65.1584	76.3503
chr6	132521495	132525523	2.68721e-05	0.0032447	74.0922	77.3402	90.9071	85.7149		Chr6	124172561	124187796	0	0.000759024	85.135	83.0713	96.5063	89.8082		chr4	63976472	63982873	overlapping	0	11.876	83.3767	85.6372	94.6039
chr4	47629525	47631518	2.71978e-05	0.00327351	52.8315	51.9573	63.3345	64.0095		Chr6	124805344	124807715	946	5.1544e-07	13.9853	18.4629	24.5286	20.0212		chr7	31042166	31046672	overlapping	0	11.0651	50.2859	50.8024	61.5537
chr4	97573726	97575670	2.72808e-05	0.00328119	64.797	67.681	78.3782	72.8175		Chr6	125494550	125495648	0	2.45319e-05	14.9182	13.2424	28.275	18.4376		chr16	22118876	22121606	overlapping	0	12.1372	41.6518	43.7085	53.838
chr6	146195599	146198097	2.74589e-05	0.00329746	75.2076	79.6443	89.313	89.5183		Chr6	125582899	125586597	0	6.3196e-08	80.7001	83.6012	93.028	79.4479		chr19	46968601	46970778	overlapping	0	13.6495	70.825	60.5071	84.7972
chr6	125467865	125468828	2.81794e-05	0.00336693	73.5087	76.3499	85.2113	74.4561		Chr6	125586605	125588756	0	1.80742e-05	71.3757	74.9487	83.4927	79.521		chr8	123787695	123790577	overlapping	0	14.0403	55.1374	66.4486	69.3865
chr9	12187654	12194518	2.83358e-05	0.00338168	73.4083	81.2586	86.5011	76.9952		Chr6	125621117	125624573	0	0.00213564	80.7073	86.1996	91.304	90.7514		chr12	74320933	74326457	downstream	3771	11.8373	80.9735	82.8508	92.2245
chr1	81517688	81520482	2.87967e-05	0.00342475	72.8833	80.312	92.9447	90.8601		Chr6	126711833	126717065	0	0.000720198	71.1891	80.266	83.2549	82.5443		chr13	52475555	52479552	Not found	0	12.628	69.7038	75.4336	82.0575
chr1	133687536	133689377	2.8831e-05	0.00342663	58.259	62.6059	69.742	73.8831		Chr6	127330437	127333542	4580	3.32251e-06	23.8765	26.3037	34.2653	34.9207		chr5	121328981	121331751	overlapping	0	19.377	69.029	87.5889	88.0464
chr8	34692411	34693468	2.88741e-05	0.00342998	52.4833	43.2613	65.6147	68.3269		Chr6	128333439	128336324	0	0.0021729	65.7402	76.616	77.0126	69.5835		chr4	58096176	58102734	overlapping	0	14.3228	72.9029	70.5028	87.6535
chr12	33375772	33377572	2.9399e-05	0.00347447	80.3192	86.1472	93.4035	90.3508		Chr6	133985071	133989243	0	0.0022456	53.2969	41.0412	65.2853	55.2156		chr6	70809451	70814604	Not found	0	12.1443	67.8461	65.337	80.1991
chr19	57548154	57549021	2.96474e-05	0.003494	47.0612	48.7577	57.4075	57.3539		Chr6	134144834	134147835	0	1.78943e-05	76.6605	72.3421	88.2327	88.3948		chr8	12068342	12073788	Not found	0	11.6584	70.0653	70.0707	81.5772
chr4	63703015	63706269	2.98118e-05	0.00350891	79.7648	78.8363	90.0624	84.5369		Chr6	134147836	134150741	0	5.05064e-07	64.4681	73.243	82.4623	76.0745		chr8	36172471	36177247	overlapping	0	13.7731	77.4868	69.3815	91.4863
chr3	157595864	157599683	2.99933e-05	0.00352578	69.5282	74.7449	81.216	79.4558		Chr6	134150823	134154647	0	2.46957e-05	67.2062	61.5415	81.4798	72.544		chr6	11094880	11108227	Not found	0	12.3051	85.4262	93.1787	97.1607
chr2	165815382	165816068	3.00596e-05	0.00353222	52.5637	54.1679	64.6287	60.3982		Chr6	134165070	134169170	0	0.00035613	69.2544	75.4326	85.4391	79.5387		chr12	33181274	33185297	overlapping	0	15.921	72.0675	76.5739	87.8305
chr6	125514435	125515753	3.03711e-05	0.00355888	67.9974	65.908	81.967	73.5962		Chr6	134172338	134175833	0	0.000483972	63.9723	62.8122	77.9282	61.4114		chr9	3955943	3960660	Not found	0	11.2537	83.7614	82.7959	94.7848
chr3	51495066	51497259	3.05584e-05	0.00357675	73.1503	76.1073	88.647	87.4616		Chr6	134182834	134186391	0	3.45514e-05	67.3237	61.9769	79.328	74.0834		chr13	56383584	56388789	Not found	0	11.2815	76.7875	78.0363	87.9665
chr15	36987473	36988533	3.05557e-05	0.00357675	49.8675	49.3452	60.4485	52.8234		Chr6	134862425	134865969	3124	0.000402998	43.1743	51.8406	53.7593	42.7322		chr6	49875405	49883210	Not found	0	11.9377	82.6558	85.7427	95.2221
chr18	12229871	12230972	3.08361e-05	0.0036015	34.8423	39.6701	46.7761	46.846		Chr6	135168172	135171752	0	2.26814e-05	41.4783	44.7182	53.5401	43.0633		chr17	28892287	28894765	upstream	1627	10.7939	74.8533	72.9523	86.0826
chr13	69469053	69471709	3.10669e-05	0.00362204	85.0188	88.4744	96.4393	93.7959		Chr6	135252067	135253422	0	0.00104861	26.741	29.2802	37.9673	32.2954		chr7	97352762	97357419	upstream	2549	12.4764	65.3306	69.1799	77.8873
chr5	74802148	74803479	3.13424e-05	0.00364726	44.2253	41.448	56.8649	51.2354		Chr6	136429360	136433079	0	0.00031742	78.4378	77.176	89.266	84.3746		chr7	132351383	132357874	overlapping	0	12.0613	78.0128	84.5867	90.7288
chr5	66153279	66154481	3.15064e-05	0.00366267	53.1659	49.2695	66.1026	59.8334		Chr6	136463797	136466126	0	8.09879e-10	34.2579	41.9797	53.9408	46.2113		chr13	52690903	52694231	Not found	0	13.5984	81.6453	83.1663	94.6924
chr3	122168181	122170287	3.16241e-05	0.00367127	50.9679	58.923	61.2498	62.3391		Chr6	136516233	136518907	0	0.00154843	14.4931	19.4104	27.0361	28.6968		chr2	173365739	173368364	Not found	0	12.1169	56.0422	64.1617	68.133
chr14	61800514	61804141	3.18048e-05	0.00368623	74.3469	81.6775	86.3778	77.5907		Chr6	136668420	136672826	0	3.52403e-05	66.8405	69.7439	80.1164	77.7407		chr4	135157696	135161133	overlapping	0	10.8637	71.1697	64.844	81.9968
chr10	125328929	125331587	3.23718e-05	0.00373136	77.7114	82.2495	88.7565	83.0852		Chr6	136871446	136873935	0	0.000328478	84.5601	86.8299	98.0358	93.2555		chr15	5170572	5175046	overlapping	0	21.7185	66.2667	NaN	86.7587
chr2	76068879	76070216	3.25064e-05	0.00374105	50.9946	59.7137	72.9149	59.6245		Chr6	136906390	136907981	0	0.000107958	78.4997	91.9344	90.3551	93.4667		chr12	70625692	70629411	Not found	0	12.7445	79.1364	76.4537	91.8765
chr4	13285204	13288285	3.25073e-05	0.00374105	69.7853	75.1182	85.0062	81.9579		Chr6	136977867	136981445	0	0.000224667	21.3997	27.6879	38.5331	NaN		chr2	58680073	58691592	overlapping	0	12.427	80.2091	91.0471	92.4765
chr18	81571788	81573226	3.25847e-05	0.00374843	57.426	52.0352	68.9036	66.9063		Chr6	137628923	137631431	0	3.38572e-07	64.4507	70.9532	82.7671	67.6315		chr18	68791564	68795023	overlapping	0	12.0545	60.0242	69.7849	72.1269
chr1	98952772	98961258	3.28291e-05	0.00376856	65.7641	60.3379	84.4634	81.0349		Chr6	139128605	139136600	527	0.000114458	75.3718	83.336	89.1255	79.4994		chr5	92986501	92988777	Not found	0	10.5211	78.3569	84.0181	89.1977
chr1	183982438	183985461	3.29616e-05	0.00377815	77.3925	79.6803	87.8962	82.6603		Chr6	140993763	140999349	0	0.000733332	75.811	87.0328	91.399	95.0782		chr8	47173055	47177654	upstream	2394	18.5825	66.0646	76.6676	83.8074
chr10	25433030	25434754	3.34029e-05	0.0038169	65.1507	69.2134	77.653	76.979		Chr6	142255051	142264226	0	0.00223864	81.0648	82.0241	92.982	88.2033		chr11	98005195	98009114	overlapping	0	12.3637	71.9727	84.1303	84.1161
chr3	84478543	84479282	3.35258e-05	0.00382952	51.0239	57.6666	63.6373	63.8788		Chr6	142387612	142392523	0	2.44422e-08	36.9305	45.6896	54.024	40.5986		chr13	52447693	52451293	Not found	0	12.1495	82.0276	84.3199	93.8089
chr1	127305903	127306675	3.3564e-05	0.00383151	67.9053	55.8011	77.9607	68.8713		Chr6	142775100	142778730	0	0.000220329	73.0311	80.7565	84.7786	78.4232		chr5	146919447	146921606	Not found	0	12.681	31.1605	32.2338	43.937
chr17	80800057	80801307	3.35596e-05	0.00383151	46.672	52.3809	60.89	61.1132		Chr6	142896923	142911603	0	0.00156514	80.0689	83.4411	91.3363	87.8805		chr9	45498209	45502393	overlapping	0	10.1321	62.9	54.1659	72.9808
chr3	37604811	37606017	3.39997e-05	0.0038693	45.4703	46.4063	55.8532	58.937		Chr6	142948827	142952161	0	5.43746e-05	35.5667	40.03	47.8295	48.2394		chr1	121607601	121614476	Not found	0	12.486	77.5859	79.437	89.8724
chr1	88667108	88669137	3.40346e-05	0.00387233	74.652	72.5151	85.7093	77.6761		Chr6	143149805	143154852	0	6.48155e-05	54.3585	58.7669	70.3588	64.8145		chr19	41658212	41661346	overlapping	0	10.85	62.1758	56.0451	72.7652
chr9	61808700	61809945	3.44225e-05	0.00390445	64.2826	61.1751	75.2281	71.4865		Chr6	143154853	143158082	922	0.00153592	76.7817	81.8172	88.1642	72.0607		chr10	127100284	127102942	overlapping	0	13.0724	67.0899	71.6397	80.4438
chr1	85771164	85771913	3.44622e-05	0.00390799	84.4045	95.8611	97.5364	91.8692		Chr6	143442294	143446462	0	5.55591e-06	75.7526	76.4865	90.0161	85.9828		chr7	118314194	118317959	Not found	0	10.2504	75.7606	76.6366	85.8514
chr16	45203501	45206598	3.47863e-05	0.00393654	48.1362	59.2597	60.7982	63.8135		Chr6	143831431	143833495	0	4.47867e-06	55.7328	58.7237	80.6128	86.0918		chr5	143271475	143275196	overlapping	0	10.8694	54.494	55.2913	65.247
chr13	30784123	30785896	3.48052e-05	0.00393819	68.6864	72.0163	78.9809	70.3131		Chr6	144675423	144681160	0	0.000471637	52.7193	57.1803	75.215	55.139		chr7	36705917	36708063	overlapping	0	12.8874	30.5952	45.8133	43.4274
chr3	65947252	65950508	3.48195e-05	0.00393932	82.827	87.9388	93.3715	89.4137		Chr6	144687632	144691855	0	3.16452e-06	78.2895	66.469	90.4354	88.2346		chr15	74958990	74963491	overlapping	0	10.7039	46.8595	51.5411	57.2318
chr16	50049807	50052874	3.48688e-05	0.00394393	80.692	87.9716	91.9974	90.555		Chr6	144814018	144819308	0	0.00223304	59.9429	54.4988	71.8826	73.4726		chr13	105287021	105292607	overlapping	0	15.7468	65.4642	64.7737	81.3819
chr8	115388559	115389664	3.50421e-05	0.00396209	77.3117	83.6005	88.1086	90.2425		Chr6	144889883	144894497	0	6.1408e-07	71.6448	79.7207	86.5529	76.0044		chr1	132161998	132166020	Not found	0	11.8429	71.402	71.3323	83.1303
chr16	45223507	45225828	3.57158e-05	0.00401958	67.3102	52.9172	78.3001	72.1843		Chr6	145065875	145070195	0	1.91623e-05	72.7196	81.4947	89.0585	87.674		chr5	64152752	64158568	overlapping	0	18.013	51.2517	52.3365	68.5986
chr17	24645154	24646663	3.60294e-05	0.00404601	77.9086	72.7204	89.6619	76.4617		Chr6	145259599	145264167	2233	0.000414969	75.5213	82.9567	89.8281	89.538		chr1	63259863	63262878	upstream	3970	24.127	49.1059	56.2894	72.8375
chr15	77947707	77948822	3.60519e-05	0.00404706	68.0364	65.8368	78.0834	70.2567		Chr6	145508904	145511554	0	2.18547e-06	72.8301	75.3865	83.5429	78.9343		chr4	130228440	130236640	Not found	0	11.7491	83.4803	79.7013	94.8227
chr14	31695947	31697496	3.62449e-05	0.00406329	69.9157	66.9746	86.0984	84.8118		Chr6	145878885	145886501	0	0.00056919	78.6714	82.471	92.3145	89.2971		chr6	100347740	100351272	Not found	0	10.2777	81.3396	82.695	91.9466
chr15	52318080	52321707	3.632e-05	0.00407023	81.8121	87.2758	92.9498	89.094		Chr6	146168833	146171357	0	1.42399e-06	54.9022	57.7887	67.3942	75.8704		chr1	184840873	184843766	overlapping	0	11.7698	69.6244	75.7462	81.306
chr1	39191207	39192595	3.67696e-05	0.00410767	28.2276	30.6987	39.6834	34.4085		Chr6	146578374	146587912	0	0.000185907	54.992	60.234	70.6734	46.9338		chr2	80455321	80460961	Not found	0	16.5205	69.3399	70.1605	85.7607
chr9	27109808	27110978	3.72418e-05	0.00414888	42.2347	48.7287	53.7202	55.764		Chr6	147081747	147086871	0	0.000280044	51.9111	56.3132	66.4727	64.6836		chr8	95007683	95010744	overlapping	0	11.0275	67.6783	66.5827	78.7213
chr1	188937069	188937954	3.75183e-05	0.00417165	75.9755	76.2605	86.1369	83.4401		Chr6	147155263	147161758	0	2.2657e-05	70.1688	71.7159	82.5599	NaN		chr9	13670296	13677169	overlapping	0	10.8921	86.8551	93.2518	97.4715
chr1	89934329	89935464	3.80864e-05	0.0042206	65.4965	64.5956	77.0947	80.9134		Chr6	147469352	147475982	0	2.19642e-07	36.1668	29.8722	47.5519	41.3664		chr8	108708383	108712134	overlapping	0	12.9127	69.5747	74.1833	81.7426
chr3	124288019	124289518	3.82251e-05	0.00423293	76.8996	83.0086	88.6799	83.8634		Chr6	147575365	147584155	0	0.000740863	69.4208	83.9345	84.5593	82.4619		chr5	32742891	32746420	overlapping	0	10.3811	65.0498	68.7668	75.4891
chr9	45529856	45530714	3.83239e-05	0.00423869	78.8441	77.0048	88.9108	82.3748		Chr7	3255334	3264657	0	0.000360741	78.8124	77.5601	91.6744	85.5644		chr1	81711676	81726508	Not found	0	10.7149	78.7823	86.3095	89.2851
chr13	46651004	46652441	3.84285e-05	0.00424832	56.7692	63.33	67.3051	72.9298		Chr7	3264658	3267435	0	2.83534e-06	38.4764	52.7007	59.782	40.4539		chr11	113338806	113341947	overlapping	0	10.9759	79.0417	81.041	89.978
chr15	92959667	92961602	3.88464e-05	0.00428623	59.186	59.7624	75.0742	70.4741		Chr7	3287135	3290093	0	0.000657996	16.8152	31.8997	27.6014	22.6274		chr17	42953676	42958268	Not found	0	12.1894	81.4895	85.2141	93.3832
chr3	59128758	59130515	3.91827e-05	0.0043157	39.6211	44.083	50.0122	52.5827		Chr7	4087239	4095369	0	0.00127479	57.6004	66.6475	77.83	84.2279		chr1	164307836	164311756	overlapping	0	16.0367	58.4338	72.0722	74.6746
chr10	84685472	84687033	3.95426e-05	0.00435111	74.9309	81.6138	87.4023	87.1346		Chr7	4128302	4131946	0	1.15917e-05	59.1706	71.6415	74.1827	69.7649		chr10	24108160	24111869	overlapping	0	11.8509	78.6272	84.2629	90.2685
chr13	105223042	105224517	4.00081e-05	0.00439301	73.26	77.6131	84.0875	83.0152		Chr7	4151575	4155169	0	2.5661e-05	36.6378	36.1375	52.0485	36.004		chr2	118749968	118752714	upstream	1158	13.7132	66.2791	77.4308	79.9255
chr9	117554434	117557850	4.01459e-05	0.00440447	76.1884	81.405	87.4738	83.165		Chr7	4470340	4471346	0	1.96189e-28	10.207	20.5803	25.7333	25.2301		chr15	62031814	62036891	downstream	1095	11.0863	76.6294	75.3689	87.7949
chr8	54162263	54165999	4.04156e-05	0.00442665	50.696	55.7521	66.7385	55.0815		Chr7	4478649	4480940	0	3.19815e-08	18.7648	36.2564	31.9035	39.5805		chr14	25600605	25604787	overlapping	0	10.0627	56.9932	53.1279	66.9104
chr5	147614419	147615405	4.073e-05	0.00445692	55.1207	56.6151	65.3283	62.4209		Chr7	4624974	4631696	0	2.54692e-06	69.6323	68.2395	82.15	75.9467		chr10	58695497	58701989	overlapping	0	15.2065	74.2345	77.4498	89.5978
chr4	62606571	62607486	4.1022e-05	0.00448064	54.0894	57.281	64.8734	61.0584		Chr7	4805310	4811737	0	0.000114277	48.5565	61.8303	67.2472	57.4612		chr16	91397448	91400589	overlapping	0	14.9029	73.4874	62.9879	87.6838
chr2	166293891	166295009	4.17634e-05	0.00455114	73.6819	80.982	86.601	83.0493		Chr7	5122377	5125968	0	2.62626e-06	32.1982	35.7159	44.9455	34.8288		chr8	78134493	78147194	Not found	0	17.1982	72.9436	84.1418	89.6311
chr2	16662317	16664611	4.22931e-05	0.00458675	72.3498	75.7813	84.2091	86.2292		Chr7	6126302	6131587	0	0.000821078	57.27	59.2422	72.4156	72.5163		chr15	80643196	80646176	overlapping	0	14.4368	75.1852	77.7409	89.7543
chr12	108258488	108259355	4.25411e-05	0.00460495	61.5428	71.4802	71.9963	73.7372		Chr7	12946512	12949729	0	0.000153717	17.3654	25.1582	32.3896	39.9326		chr11	12578224	12582755	Not found	0	17.4045	62.8246	77.239	79.8411
chr8	91051583	91053341	4.27664e-05	0.00461691	66.9977	74.8969	78.0352	75.6801		Chr7	12966266	12970559	0	6.07258e-05	55.2695	60.8461	70.9858	65.7249		chr11	20849430	20855325	downstream	1549	10.0774	87.9149	93.1472	98.031
chr11	114664598	114666304	4.31968e-05	0.00465251	72.5277	72.7699	83.127	79.7374		Chr7	13056271	13062417	1507	0.00186311	71.0613	NaN	82.1923	81.8159		chr10	60801045	60804191	overlapping	0	10.443	51.7152	61.6687	62.1959
chr1	106274592	106275955	4.341e-05	0.00467112	64.3115	66.8898	74.4741	76.4696		Chr7	16055449	16061546	268	0.00211954	72.4962	77.0808	84.2237	80.4409		chr15	94075440	94078417	Not found	0	13.2041	79.6026	89.5381	92.9279
chr4	150837075	150838154	4.35957e-05	0.00468541	47.6144	46.3991	59.0362	48.2984		Chr7	16254165	16258305	0	0.000633214	54.5957	60.9891	67.0868	73.2969		chr5	33453085	33457022	Not found	0	11.5952	62.4343	58.6167	74.2259
chr5	107726837	107728192	4.4223e-05	0.00474167	21.1788	20.1224	31.7487	25.8396		Chr7	16291187	16295053	4392	0.000323712	40.0212	42.7353	58.5415	43.4603		chr11	121676149	121683685	downstream	2996	10.986	76.5512	85.7194	87.4203
chr10	120623821	120625169	4.42774e-05	0.00474567	76.334	79.4774	88.5687	85.7208		Chr7	16307445	16309515	0	1.13507e-10	15.8549	18.1587	30.3786	22.2281		chr11	105423231	105426543	overlapping	0	12.034	78.834	79.9124	90.2566
chr8	16051201	16054289	4.4391e-05	0.00475344	72.0221	67.5071	83.0837	66.8655		Chr7	16611379	16614282	0	4.47677e-08	19.9052	20.8927	31.5002	24.2121		chr12	75593263	75595611	overlapping	0	10.8559	16.2704	20.1047	27.0766
chr3	96010220	96013110	4.45428e-05	0.00476362	66.6637	67.9795	78.7995	80.099		Chr7	16903693	16906989	0	5.85323e-10	44.627	49.0916	60.4214	61.1312		chr14	60663318	60666990	overlapping	0	14.2049	73.5858	72.8938	88.1204
chr4	83512129	83514646	4.48442e-05	0.00478775	71.187	77.5366	83.6388	78.7915		Chr7	16907940	16910271	0	1.03136e-05	23.7198	27.9243	35.1139	31.7245		chr2	166620342	166622758	overlapping	0	10.7939	63.5026	61.4453	74.4399
chr6	145076306	145078045	4.48683e-05	0.004788	63.3432	66.1937	73.6486	66.2889		Chr7	17095106	17101970	0	8.47696e-05	74.5705	72.0478	89.3301	80.6544		chr8	69590292	69600327	Not found	0	13.2772	80.4032	78.0417	94.0683
chr8	103428866	103431437	4.49217e-05	0.0047903	72.8786	76.4665	83.7923	79.2717		Chr7	18802350	18816217	0	4.63689e-08	71.0802	79.6488	92.7856	77.6767		chr10	69856983	69862522	overlapping	0	12.5989	82.0734	89.5862	94.7585
chr6	6219588	6221894	4.50142e-05	0.00479683	70.1793	78.9077	80.2335	79.0907		Chr7	19170360	19173020	3401	0.000131019	62.3435	62.9465	73.0355	63.1411		chr6	117151753	117155647	Not found	0	13.7609	71.7713	79.5633	85.1093
chr12	85698346	85698683	4.5522e-05	0.0048341	6.07055	10.3807	20.023	7.11405		Chr7	19214506	19217964	0	4.41171e-05	17.8354	23.2728	28.6089	20.8194		chr14	91437381	91453813	Not found	0	11.3645	82.3651	87.7366	93.3746
chr1	114469722	114475387	4.56159e-05	0.00484031	73.4571	90.543	88.8553	85.0584		Chr7	19334389	19338613	0	0.000793306	55.7176	70.4486	70.6875	67.2899		chr1	167693752	167698469	overlapping	0	17.4561	53.6221	52.8144	71.2109
chr7	46839765	46841230	4.57359e-05	0.00484914	61.1629	59.7196	72.5061	63.4619		Chr7	19364011	19367579	0	9.65591e-06	45.0215	52.5207	55.4704	48.3639		chr9	118921458	118925116	overlapping	0	11.9035	62.168	63.7233	74.2917
chr6	102256307	102259379	4.60673e-05	0.00487589	83.4838	96.191	96.9181	93.6738		Chr7	19465802	19468489	0	2.17354e-07	59.333	52.3731	70.2215	73.0916		chr7	132486034	132490483	overlapping	0	10.2789	83.9506	92.1349	94.1756
chr3	108711723	108713743	4.67617e-05	0.0049353	59.7623	65.1205	71.8078	66.2194		Chr7	19504292	19507145	0	1.66414e-05	43.5048	54.9451	55.8884	62.4981		chr11	32326118	32331288	Not found	0	11.3638	81.4266	87.0532	91.9016
chr15	49473849	49476935	4.70222e-05	0.0049537	62.317	66.9684	72.6772	70.553		Chr7	19768438	19770569	0	0.000309135	31.0757	37.1983	48.9222	41.5103		chr19	45303901	45307675	overlapping	0	15.2865	36.3665	34.1635	52.0488
chr5	75925239	75928799	4.71236e-05	0.004961	79.0763	81.1871	89.6322	86.2767		Chr7	19813496	19816379	0	0.00188782	41.3624	34.5151	52.7821	42.5387		chr8	34737129	34741330	Not found	0	15.019	77.6874	87.2257	92.8228
chr3	127642816	127645117	4.7264e-05	0.00497305	76.0346	81.7643	89.0878	83.2856		Chr7	24204587	24208098	0	0.000765148	38.264	52.9137	62.162	52.115		chr2	126152717	126158519	overlapping	0	27.202	55.0081	76.5741	80.4167
chr3	17711383	17717500	4.7688e-05	0.00500394	82.1551	85.4905	93.6906	90.4321		Chr7	24333396	24335101	0	8.13832e-15	25.3611	32.5473	51.5841	36.7279		chr3	88443111	88448094	overlapping	0	12.3231	64.8166	66.742	77.0047
chr6	72486435	72489092	4.77671e-05	0.00500935	79.341	77.4008	89.8915	87.2202		Chr7	24346730	24351005	0	0.0028713	72.7122	80.3749	84.8351	78.1472		chr2	168330118	168333834	downstream	1866	10.1597	70.2798	84.9441	80.6672
chr1	136570192	136571014	4.78611e-05	0.00501579	48.9209	53.5324	60.6093	42.4877		Chr7	24385375	24388371	0	2.61377e-05	49.2536	55.9234	60.8421	53.2421		chr1	179179732	179184013	overlapping	0	17.3299	77.5893	86.7424	93.9704
chr14	121372874	121373958	4.78572e-05	0.00501579	49.198	50.218	60.2697	59.0636		Chr7	24588525	24592033	0	1.62417e-06	72.0067	78.5043	84.6214	82.5292		chr11	116781095	116784784	Not found	0	16.2711	59.3854	68.6657	75.9097
chr2	153424099	153424804	4.864e-05	0.00507613	54.9354	53.0127	65.5001	64.7336		Chr7	24734950	24738296	4825	6.6555e-07	27.597	39.1043	45.4423	43.3663		chr17	85517601	85522354	Not found	0	10.985	84.0793	86.3638	95.0089
chr17	88749071	88750425	4.88448e-05	0.00509117	77.5704	83.0416	88.9649	86.3504		Chr7	25107128	25109632	0	0.00288363	65.1925	65.498	81.0227	70.6153		chr4	32332299	32337653	overlapping	0	17.0844	64.1781	65.7268	80.7727
chr5	71088052	71091418	5.00304e-05	0.00518901	81.7946	92.3002	95.2976	89.1597		Chr7	25659222	25662246	0	2.23666e-06	16.6335	33.8364	31.0892	32.856		chr13	53669486	53672100	Not found	0	19.0579	69.071	69.2445	88.2402
chr8	11322361	11324917	5.01824e-05	0.00520128	43.113	48.6068	56.712	48.291		Chr7	27328115	27329505	0	1.44242e-05	27.4453	29.7568	45.667	40.3984		chr5	117663727	117667442	overlapping	0	14.7729	62.9287	57.2026	77.7992
chr1	180769689	180771515	5.03416e-05	0.00521391	74.2455	77.2433	84.3784	86.6382		Chr7	27372966	27375555	0	0.00154853	33.4063	40.3182	53.0364	43.4399		chr19	12470945	12476249	overlapping	0	11.2675	54.7958	52.0356	66.4268
chr5	91519510	91521137	5.12957e-05	0.00528585	81.5957	85.9975	94.2786	86.518		Chr7	27905556	27916856	0	0.00142379	82.4654	87.7844	93.6513	92.2743		chr18	76664957	76670123	Not found	0	16.3521	77.366	90.9811	93.7283
chr3	79193086	79195353	5.25622e-05	0.00539198	51.4805	56.4296	68.0266	64.4754		Chr7	28266004	28267878	3	7.65323e-06	22.0207	27.7893	33.3523	30.8987		chr13	91518984	91526878	overlapping	0	16.086	68.7987	67.2022	85.0509
chr13	37128929	37132625	5.28044e-05	0.00541055	50.3726	47.4411	63.9629	53.0098		Chr7	28351410	28355768	0	3.2141e-06	67.0052	74.7101	84.2504	83.3122		chr4	123340100	123342448	overlapping	0	10.0039	47.5481	48.2348	57.5498
chr13	107836836	107840255	5.28338e-05	0.00541297	57.3517	63.844	70.4572	71.9342		Chr7	28382120	28384574	0	2.72814e-06	9.21646	15.8393	21.3826	15.3437		chr4	150541400	150546177	overlapping	0	15.6044	54.6412	62.2364	70.58
chr13	53503415	53504827	5.31881e-05	0.00544075	80.5354	91.0142	91.448	86.3088		Chr7	28467350	28467760	0	2.06948e-06	5.46332	4.57167	17.431	5.46545		chr6	117823510	117827495	Not found	0	13.8821	71.9613	77.2481	85.5263
chr7	6191832	6193450	5.35202e-05	0.00546451	62.7745	68.5274	74.8189	67.3044		Chr7	28662645	28667296	0	0.000147766	47.5804	41.3583	57.5583	43.5748		chr10	4617022	4621242	overlapping	0	14.7538	33.3671	41.872	47.2151
chr3	88650881	88652179	5.40392e-05	0.00550595	47.316	48.3413	57.7368	52.2831		Chr7	28880021	28881849	0	7.26215e-06	71.921	80.9583	85.6398	82.3671		chr3	37644963	37648528	overlapping	0	11.4358	76.5493	84.9934	88.0987
chr1	38587095	38588569	5.42718e-05	0.00552355	81.276	79.4016	91.5593	82.503		Chr7	29131323	29135080	0	3.54007e-07	52.7487	52.2501	71.6939	55.3695		chr4	40519233	40525294	overlapping	0	11.7148	82.1123	90.3771	93.4765
chr17	29431216	29432398	5.48354e-05	0.00556928	53.8852	51.5738	64.1176	59.8762		Chr7	29555506	29560545	0	0.00141507	76.9008	80.8172	88.7094	88.2325		chr1	84403477	84409544	overlapping	0	10.2223	79.8163	76.3029	90.1029
chr6	143423806	143425522	5.48821e-05	0.00557218	73.0753	74.7161	83.8243	77.3891		Chr7	29908472	29912237	0	4.64764e-06	44.8228	41.8975	63.9551	52.3129		chr17	46618917	46620686	overlapping	0	12.2468	76.0861	75.1747	88.3541
chr17	83707716	83708992	5.49236e-05	0.00557578	47.4164	50.2187	58.173	58.0042		Chr7	30043009	30046861	0	0.000572359	77.1723	79.2314	88.9179	84.4057		chr7	48774984	48781617	Not found	0	15.2385	81.4097	78.3351	96.9016
chr6	67228640	67229599	5.52627e-05	0.00560283	33.6788	38.5015	44.0965	42.9971		Chr7	30305585	30308787	0	0.000261339	44.831	56.6456	61.4222	56.0667		chr3	60603852	60611678	overlapping	0	27.4842	65.6588	85.6777	93.9593
chr13	110532435	110534737	5.67118e-05	0.0057134	73.4495	76.2449	83.696	82.6527		Chr7	30385662	30397231	0	0.00014233	50.9132	56.3078	62.8736	45.7559		chr2	59529832	59533812	Not found	0	10.4077	73.9567	76.8107	84.664
chr3	109454309	109458334	5.67784e-05	0.00571762	79.8027	84.5362	90.0949	86.6149		Chr7	30626072	30630034	0	1.43635e-07	28.3142	44.3858	47.4511	39.8403		chr19	45561463	45565303	overlapping	0	11.2968	68.046	66.7092	79.4031
chr14	20846316	20848529	5.78099e-05	0.00580001	64.9347	66.2259	76.1062	75.4221		Chr7	30858299	30861192	0	0.000709061	59.3819	62.4829	74.1687	58.6901		chr9	103747426	103752502	overlapping	0	15.3248	73.058	73.3355	88.4485
chr14	72598536	72601666	5.80053e-05	0.0058133	52.3574	58.6487	64.3508	54.1221		Chr7	34663106	34667803	0	0.000393674	79.1734	82.5229	89.8688	84.7227		chr6	50525265	50528469	Not found	0	15.5769	80.6129	84.5734	96.3235
chr9	111160419	111161414	5.81137e-05	0.00582056	66.4696	73.6035	76.6511	78.0372		Chr7	35259093	35263315	0	2.29432e-06	72.2568	82.1492	88.1472	82.882		chr6	39001710	39004817	overlapping	0	11.6434	83.2726	85.9747	95.3745
chr13	43773295	43774406	5.84972e-05	0.00584929	72.327	67.0143	83.0193	86.4457		Chr7	35901265	35903697	0	0.00259645	53.2241	62.082	66.4421	63.838		chr19	57436815	57439291	Not found	0	13.4189	76.8986	88.8447	90.6859
chr12	85591067	85593189	5.85954e-05	0.00585593	64.5426	60.0945	77.7659	61.7837		Chr7	36094017	36097733	0	3.32547e-06	72.5715	69.9706	86.4024	77.9984		chr1	134300156	134304314	overlapping	0	15.0951	50.1787	49.4233	65.0699
chr2	41004685	41009304	5.87299e-05	0.00586621	81.7128	85.3919	94.3269	88.8113		Chr7	36681247	36687298	0	0.000191307	81.2536	86.7699	92.5932	91.6748		chr13	112064920	112067530	Not found	0	17.3936	67.3676	72.0454	84.9007
chr1	88482544	88484350	5.94551e-05	0.00591818	66.7099	66.7681	79.9795	79.9741		Chr7	37328770	37332268	0	0.00310898	85.8027	91.0595	96.1397	95.8134		chr10	77223462	77226724	Not found	0	14.8246	50.6	61.8567	65.6757
chr8	80318102	80320678	5.96173e-05	0.00593113	55.7966	61.025	67.2519	77.496		Chr7	37819057	37824784	0	0.00274194	74.4401	79.6743	85.8866	87.7513		chr13	19178414	19186623	overlapping	0	25.6679	37.3353	45.8114	64.4529
chr8	72416940	72418518	5.96402e-05	0.00593278	69.9473	73.4476	82.3178	78.634		Chr7	38162486	38166516	0	0.00300368	63.9468	74.1209	76.3302	79.4204		chr1	164297533	164301683	overlapping	0	15.5914	76.6306	83.8992	91.4232
chr1	88132891	88136199	6.05535e-05	0.00600295	44.8048	30.9812	60.9095	49.4553		Chr7	40762655	40769279	0	0.00185214	67.3698	66.1846	80.1199	78.4577		chr7	126339153	126344465	upstream	3907	10.7517	68.5628	80.6389	79.0824
chr1	88954868	88957200	6.12617e-05	0.00605821	76.5838	73.4553	87.3521	81.6915		Chr7	41633127	41638219	0	8.76853e-05	15.9071	19.9122	29.398	22.8313		chr16	33566809	33572334	overlapping	0	13.1262	75.9742	74.8283	89.6133
chr18	78132899	78134495	6.13543e-05	0.00606607	77.2727	80.7519	87.5841	82.8731		Chr7	42636883	42642847	0	0.00158647	39.9538	45.3807	51.9849	47.1555		chr6	138137202	138141407	overlapping	0	12.1795	18.3042	14.5036	30.4727
chr17	72273565	72275845	6.16816e-05	0.00608997	74.8106	75.3972	87.7116	79.9886		Chr7	43873600	43879178	1982	1.2608e-05	73.4656	79.6433	85.883	80.9161		chr12	83513578	83519757	downstream	709	13.7242	78.335	89.2501	92.1263
chr10	118852806	118854708	6.17471e-05	0.00609513	71.0894	78.3857	83.8901	84.5558		Chr7	44061721	44065972	3883	0.000445324	77.9462	87.6992	91.3829	85.1274		chr17	84327184	84332436	overlapping	0	14.2242	75.8885	76.1623	89.8358
chr7	140997707	141000191	6.2649e-05	0.00616462	56.813	50.8163	68.7605	57.4183		Chr7	44354087	44356893	0	1.3871e-07	18.0332	19.9599	28.0773	27.2563		chr15	100447508	100451545	overlapping	0	10.483	83.7944	95.4282	94.9678
chr18	55028314	55030480	6.27352e-05	0.00616867	60.9139	65.2779	72.0139	72.0507		Chr7	44496851	44499791	0	0.000323237	34.6196	38.9228	48.3649	38.2857		chr5	77358834	77363396	overlapping	0	11.9275	84.5696	81.6083	96.3219
chr9	60837108	60838016	6.2844e-05	0.00617572	18.2523	19.8928	28.708	23.4079		Chr7	44639161	44641111	0	4.53695e-05	26.7299	35.4862	36.4145	32.8045		chr10	67760040	67764856	Not found	0	21.324	48.3698	46.9638	69.474
chr3	14873121	14875389	6.3491e-05	0.00622176	72.3389	79.7413	84.4536	84.7032		Chr7	44901013	44903386	0	0.00100965	44.3278	53.3697	58.0735	50.8725		chr8	95292887	95296541	overlapping	0	14.0166	46.5042	48.2453	60.6867
chr1	36579572	36580683	6.37509e-05	0.00624161	49.57	54.6514	59.6747	59.132		Chr7	44998011	44999983	0	0.000135146	26.6597	27.2075	39.3074	31.61		chr9	110659728	110663983	overlapping	0	13.9575	66.7125	66.4267	80.2782
chr18	55146089	55148063	6.44244e-05	0.00629422	49.326	59.4263	67.6664	70.5755		Chr7	45350931	45354715	0	0.00170547	71.2146	78.6843	81.7398	80.1273		chr14	122049960	122055031	Not found	0	11.5747	77.677	81.1721	89.7664
chr1	167809390	167812657	6.44364e-05	0.00629473	62.073	63.1065	73.3019	70.7368		Chr7	45466810	45469263	0	4.91139e-05	20.3956	31.2411	34.6687	21.0307		chr5	33664773	33671845	overlapping	0	10.4791	81.1422	91.5268	90.8139
chr18	62191744	62194181	6.52846e-05	0.00635542	47.7267	49.5101	59.3549	56.3827		Chr7	45620492	45623588	0	1.89214e-05	81.6895	82.3077	91.4181	90.0618		chr1	134121179	134130262	overlapping	0	17.915	70.3898	81.7618	89.6023
chr17	72818736	72822695	6.55389e-05	0.00637598	74.702	77.0608	84.8391	82.1472		Chr7	45697049	45700030	0	1.43114e-09	36.6703	49.9167	51.5685	52.6446		chr13	33877129	33883265	overlapping	0	10.5889	82.162	96.1321	93.0166
chr18	53690668	53692600	6.61541e-05	0.00641911	70.2638	70.4775	80.6514	72.0767		Chr7	45894516	45896852	0	7.42606e-08	28.6836	35.4367	66.6483	37.0554		chr12	111981014	111984971	overlapping	0	10.2117	79.0401	76.5972	89.1187
chr15	54236555	54240944	6.64295e-05	0.00643908	84.1288	89.4279	95.9615	95.8474		Chr7	46018684	46023041	0	0.00092203	73.2402	76.7948	83.1553	79.1138		chr19	54053685	54058905	upstream	4703	13.8818	66.4314	72.8914	80.7025
chr18	79528436	79533454	6.6667e-05	0.00645668	85.0826	89.6394	95.8554	90.8223		Chr7	46099372	46100525	0	0.000181515	36.9467	42.0293	47.2267	50.6343		chr8	80597857	80604870	Not found	0	12.3248	84.0138	92.5148	96.2856
chr2	103905144	103907647	6.77521e-05	0.00653643	65.1571	64.1911	75.1858	66.6076		Chr7	48108933	48123940	0	0.00092706	75.0287	82.8243	88.435	89.0746		chr17	66442742	66446125	overlapping	0	14.8037	80.0138	91.6045	95.1199
chr9	66892692	66896216	6.88351e-05	0.00661558	66.8035	52.6073	79.9393	70.2747		Chr7	48482251	48503331	0	7.79294e-05	62.5934	64.5467	82.9602	80.7608		chr2	144311632	144315810	overlapping	0	12.0252	81.4876	87.4103	93.2018
chr10	8765291	8766252	6.88361e-05	0.00661558	63.5296	63.0233	74.3771	70.8435		Chr7	48503333	48515956	4012	0.00120965	71.7356	73.4308	83.594	81.3923		chr15	97580701	97583297	Not found	0	13.2806	43.984	39.6211	56.8053
chr17	28299050	28299862	6.8907e-05	0.00661947	73.4256	77.0963	86.6994	82.5553		Chr7	48865987	48868995	0	0.00262522	79.1393	84.2692	90.2158	96.7512		chr6	126773848	126777920	Not found	0	10.8981	82.4081	NaN	93.1896
chr16	83796963	83803144	7.01153e-05	0.00670911	83.9313	89.2638	94.7031	90.2136		Chr7	48882063	48884588	0	0.000559959	21.6479	23.4551	32.8898	30.1488		chr8	115700955	115705790	overlapping	0	24.6547	42.3703	37.1125	67.2983
chr1	170069193	170071026	7.07002e-05	0.00674762	76.4236	82.4484	87.5218	81.0809		Chr7	48898021	48901154	0	0.00020799	54.6036	51.6982	65.1428	71.0705		chr11	57589537	57595204	Not found	0	13.3556	75.7808	67.1524	88.7637
chr13	54175588	54177993	7.10005e-05	0.00676441	68.0768	62.9537	81.5064	64.8202		Chr7	48995928	49000242	0	0.00299704	64.3215	73.8775	79.5524	70.1964		chr1	64122375	64129533	downstream	93	20.5756	51.5502	34.9963	71.5749
chr8	8992461	8994042	7.12058e-05	0.00677991	30.8207	36.7664	41.6192	35.2737		Chr7	49380941	49386241	0	7.42029e-05	79.8648	80.5964	89.9559	83.0209		chr10	84549189	84553286	overlapping	0	17.2214	39.0609	43.9529	55.122
chr11	103140928	103142375	7.13857e-05	0.00679271	59.5617	64.6573	70.5494	69.2098		Chr7	49395426	49398532	0	1.01676e-08	62.6193	58.1697	76.7313	83.0108		chr9	116135856	116139854	overlapping	0	11.687	64.1088	60.4865	76.1109
chr11	98955538	98956621	7.14122e-05	0.00679313	61.3455	65.7271	75.8565	77.4927		Chr7	56019646	56024400	0	0.000213194	44.5336	43.594	59.5097	57.366		chr5	66076560	66080375	overlapping	0	16.3506	32.6103	48.4057	49.7331
chr3	95675772	95676862	7.14844e-05	0.0067986	47.1434	43.3983	57.2503	45.6585		Chr7	57387046	57390017	0	1.74431e-11	13.0769	NaN	25.8167	11.4056		chr5	99380348	99383925	overlapping	0	14.118	80.2543	95.1779	93.9929
chr2	26501017	26502089	7.17192e-05	0.00681603	39.3568	37.2151	56.194	54.5842		Chr7	57530360	57533361	0	0.00163431	73.3501	82.1948	83.6467	80.5487		chr4	114903200	114907003	overlapping	0	13.8419	52.6544	57.0352	67.2548
chr2	3154827	3157641	7.17863e-05	0.0068189	77.8148	83.1694	94.2337	87.9994		Chr7	57533362	57540066	0	0.00223649	66.2671	81.0389	76.3893	78.0361		chr6	94815568	94820297	downstream	233	11.2455	77.439	76.9601	88.4947
chr2	62618347	62620577	7.19661e-05	0.00683176	68.791	72.8928	80.9389	71.6815		Chr7	58153755	58170244	0	0.00250517	69.5399	78.9674	87.6369	86.4231		chr9	37429186	37430725	overlapping	0	16.0291	46.2871	46.3753	62.119
chr4	32164613	32165394	7.22354e-05	0.0068517	63.8973	65.3271	74.5679	75.8452		Chr7	58218987	58230674	0	5.19683e-05	76.802	70.8112	86.9371	86.1182		chr4	123258724	123263251	overlapping	0	14.4098	64.1885	75.2222	78.6615
chr1	35847909	35849144	7.3064e-05	0.00691575	49.4867	62.0056	64.8317	61.5197		Chr7	58830312	58837068	0	1.58389e-05	55.9155	67.1669	66.3393	80.1704		chr7	27327998	27329471	overlapping	0	17.6856	33.6867	32.2832	51.3198
chr8	57627604	57629125	7.35236e-05	0.00694678	49.0034	61.6013	66.3957	61.5659		Chr7	63181479	63189048	0	1.50297e-06	82.4555	NaN	94.4649	93.1422		chr4	53854688	53860519	overlapping	0	20.0984	56.3833	79.2804	76.5406
chr11	116074012	116074949	7.41624e-05	0.00699358	54.9738	52.7599	68.5383	56.3054		Chr7	63272679	63285915	0	4.64917e-07	68.8644	78.3257	83.014	76.9752		chr4	125911567	125913912	overlapping	0	14.8017	29.3434	34.2032	44.056
chr15	36573017	36573630	7.44859e-05	0.00701835	84.5888	89.7845	96.0243	92.0187		Chr7	63445178	63448648	0	7.35293e-08	19.7875	NaN	32.0621	27.6332		chr15	81208853	81212463	overlapping	0	11.777	75.6247	75.3556	87.1827
chr5	53138951	53140167	7.48373e-05	0.00704483	66.5025	70.0059	76.5224	74.4968		Chr7	63570847	63580969	0	0.000175729	83.1588	92.912	94.2736	88.9898		chr6	74154722	74166993	Not found	0	10.4797	79.3006	91.3724	89.8525
chr5	151244920	151246871	7.50661e-05	0.00705841	55.3486	60.4737	67.7967	68.4402		Chr7	63844130	63853553	0	3.8645e-08	73.0879	78.521	88.7177	83.5253		chr8	57214814	57228939	Not found	0	15.4244	79.9876	86.0359	95.3022
chr14	75869992	75871109	7.58378e-05	0.00711108	67.2668	70.0224	79.7688	70.5515		Chr7	63892894	63896970	0	1.96281e-08	33.8792	40.4688	51.3323	48.8202		chr8	106709877	106715351	overlapping	0	11.4244	85.9215	90.8189	97.2203
chr12	51849430	51851950	7.63332e-05	0.00714363	55.3735	51.8768	68.3708	62.4606		Chr7	64283071	64287585	0	4.92628e-06	22.3071	27.4754	34.591	24.6282		chr2	129542060	129547092	Not found	0	10.5612	79.5042	79.3281	89.7903
chr11	116194184	116195485	7.73053e-05	0.00721343	21.9464	27.2675	38.165	29.9883		Chr7	65756151	65761441	0	0.000463238	78.3234	81.1803	91.6884	84.015		chr11	94862017	94868057	downstream	258	12.9534	66.2741	74.4778	79.3409
chr13	3659483	3660878	7.78628e-05	0.00724836	59.0815	57.2734	75.2653	70.5789		Chr7	65767235	65771640	0	0.000506829	80.9934	88.6026	92.1882	81.7377		chr8	117095470	117098080	overlapping	0	10.5823	82.2971	89.9231	92.951
chr1	98973505	98978356	7.83586e-05	0.00728231	54.5079	44.9002	74.9913	70.5952		Chr7	66079917	66083768	0	0.00076343	44.8108	48.1568	57.3179	59.491		chr7	19168234	19171331	downstream	2107	10.2021	68.8928	73.8789	79.0118
chr13	117215840	117217368	7.8658e-05	0.00730206	69.2952	57.7343	80.8343	75.0449		Chr7	66349267	66353166	0	9.59348e-05	74.4372	82.2578	87.0177	88.3442		chr4	35033715	35036777	overlapping	0	20.2093	44.8275	38.0523	65.3288
chr10	23670641	23671983	7.88513e-05	0.0073156	61.0407	66.4003	74.1274	69.6034		Chr7	67423782	67429186	0	0.000797043	71.2538	76.5301	83.1187	78.3999		chr7	70939794	70949107	overlapping	0	20.5986	63.8496	72.1463	84.4089
chr13	106832852	106834731	7.89258e-05	0.00731883	67.7344	66.521	78.3295	67.2557		Chr7	67759877	67764861	0	7.75496e-05	54.0921	59.0436	67.849	56.6951		chr3	148634264	148638940	Not found	0	15.083	76.2344	83.8014	90.4154
chr8	25567033	25568322	7.93376e-05	0.00734744	61.887	65.8071	72.3743	67.4715		Chr7	67853860	67857870	4228	4.22785e-06	63.4379	71.0363	77.4039	74.6178		chr12	100498060	100501009	overlapping	0	12.0392	73.3545	69.2983	85.6622
chr7	75640016	75642625	7.95e-05	0.00735879	68.3172	65.1511	80.2586	74.2134		Chr7	67993821	67997856	0	0.000472776	47.1847	54.8797	57.9585	48.0449		chr14	74975196	74978328	overlapping	0	12.975	55.0389	52.3491	68.1749
chr16	68979801	68984489	8.05516e-05	0.0074338	82.7948	85.4683	94.0272	89.7499		Chr7	68147214	68149792	0	2.43089e-08	48.1788	48.9273	66.6916	48.668		chr13	115228823	115232334	Not found	0	13.928	66.4573	88.5625	80.193
chr12	73381712	73383192	8.09535e-05	0.00746196	35.3982	43.0187	47.7424	48.9771		Chr7	68189528	68193035	0	1.81468e-05	60.8489	64.2264	83.2638	74.2218		chr9	102186577	102190997	overlapping	0	10.6295	78.4772	78.1505	89.3053
chr14	63602243	63606164	8.12018e-05	0.00747292	23.5772	39.122	35.3096	33.1561		Chr7	68276699	68280612	0	1.10845e-08	55.2656	64.5704	74.7874	73.4069		chr7	30373131	30375425	Not found	0	13.1336	26.0223	30.4394	39.2163
chr12	76552555	76553898	8.1255e-05	0.0074758	69.8842	63.3891	81.8338	77.1138		Chr7	68286863	68291205	0	5.32467e-07	71.3151	76.7386	83.3661	81.9103		chr7	48894354	48897678	overlapping	0	11.8164	72.2013	80.4412	83.7431
chr18	83853666	83855675	8.12574e-05	0.0074758	40.5921	40.7835	51.8211	48.418		Chr7	68296119	68299637	0	0.000282527	71.4503	64.8164	81.4795	85.8816		chr1	172451233	172456568	downstream	2001	14.251	48.0319	51.3657	62.1344
chr8	115701946	115705305	8.36583e-05	0.00764117	81.3402	89.8575	96.1144	90.1068		Chr7	68319801	68323525	0	0.000905318	74.4566	76.2465	86.9278	78.2339		chr11	85520283	85524373	overlapping	0	13.2346	77.4484	83.3989	90.8602
chr1	101377774	101383616	8.39865e-05	0.00766039	65.7551	65.9051	80.2143	75.8208		Chr7	68368604	68371006	0	0.00281697	32.6208	40.8622	48.7654	46.6675		chr2	27249028	27254792	downstream	691	10.3672	79.9007	80.6863	90.2803
chr16	48156191	48159474	8.43936e-05	0.00768934	61.9727	72.1715	78.2671	74.3871		Chr7	70469631	70474888	0	0.000402911	76.8973	83.4619	89.5267	85.552		chr2	170145018	170150220	overlapping	0	20.5845	53.8629	50.1293	73.3123
chr2	152161222	152164526	8.48685e-05	0.00772044	83.6926	87.9426	93.8407	83.2262		Chr7	72272852	72280738	0	1.16609e-05	67.798	NaN	77.9273	83.9129		chr17	29477588	29481307	overlapping	0	11.7478	76.2276	NaN	88.4197
chr8	121030309	121031502	8.72049e-05	0.00788453	50.5548	48.0234	61.6207	59.7154		Chr7	72672854	72674903	0	5.35413e-05	81.1329	92.9817	91.6611	91.2498		chr10	95245411	95248160	overlapping	0	14.3879	76.9283	80.8279	90.8159
chr6	5580821	5583779	8.72727e-05	0.00788752	80.7805	87.1954	92.8004	90.0087		Chr7	73173466	73182728	2286	0.00015889	87.5652	NaN	97.8689	NaN		chr10	88619282	88622913	Not found	0	13.9063	74.2706	80.1627	88.1132
chr13	34153403	34155142	8.83652e-05	0.00796563	48.879	53.6156	59.3036	55.6674		Chr7	73323188	73325659	0	0.00037716	59.9183	72.8451	72.4895	72.9688		chr4	150075652	150078371	upstream	4655	15.3476	54.3242	59.4608	69.6674
chr4	137264271	137265293	8.90379e-05	0.00801221	57.8719	66.0686	68.6452	72.3941		Chr7	73418322	73420669	0	5.65522e-08	71.6902	84.0671	86.6766	87.1861		chr5	105676823	105680713	Not found	0	11.4791	79.6204	96.1046	91.0608
chr2	69559476	69560207	8.91873e-05	0.0080194	76.4412	75.3172	86.5724	80.9849		Chr7	73582722	73586037	0	2.36825e-05	46.3914	62.6249	62.8001	77.8695		chr1	81317079	81325155	overlapping	0	15.895	73.1709	73.4343	88.3255
chr13	93074306	93075273	8.92596e-05	0.00802512	63.8298	67.8412	75.0037	80.2773		Chr7	73618648	73620178	4023	1.25349e-10	5.66986	11.9038	20.5228	12.6014		chr4	134748304	134751016	overlapping	0	12.1924	44.6591	40.9645	57.0518
chr5	66496208	66498070	8.93227e-05	0.00803002	74.9832	72.998	85.4231	81.8235		Chr7	75876285	75880354	2154	0.00153393	80.9185	87.118	92.5191	88.9298		chr2	126766340	126770910	overlapping	0	12.711	62.0137	68.0039	74.4096
chr16	50803986	50808036	9.02315e-05	0.00808236	85.9168	91.5786	96.151	91.2006		Chr7	76038300	76049078	0	0.00188017	75.6002	85.882	92.7609	85.3802		chr15	97919370	97922935	Not found	0	10.4347	84.2818	83.9135	94.5781
chr13	52999676	53001810	9.05278e-05	0.00809976	71.5036	71.7597	81.7425	81.6469		Chr7	79079716	79084679	0	1.00125e-08	53.4799	59.9224	67.9051	67.6277		chr10	119979500	119983234	overlapping	0	12.5918	70.6108	73.8254	82.8344
chr16	39843320	39847243	9.15737e-05	0.00817514	82.3011	89.133	92.3631	90.96		Chr7	79307510	79310882	0	5.13674e-05	73.7926	77.9017	85.9949	83.8925		chr13	110252516	110257641	overlapping	0	15.2803	76.1845	82.0578	91.2453
chr8	15984716	15987633	9.37974e-05	0.00832879	79.1849	74.5594	89.6122	77.3282		Chr7	79357823	79360172	0	1.33468e-07	44.4559	51.6133	71.6724	60.5227		chr2	164370842	164376009	overlapping	0	15.7144	67.0579	68.2285	83.1782
chr10	102445798	102449553	9.38084e-05	0.00832879	62.317	60.2498	74.1847	66.9574		Chr7	80773707	80776599	0	4.18268e-08	72.0005	81.4577	85.6016	86.0336		chr4	137458901	137461647	upstream	3440	10.1383	78.5742	87.7355	88.6023
chr3	101235544	101236643	9.39933e-05	0.00834361	41.4308	43.4397	53.6307	48.7389		Chr7	80779880	80783445	0	0.00118156	44.1952	58.4198	66.025	54.1759		chr13	107833636	107838547	overlapping	0	13.0809	66.4746	52.7119	79.49
chr8	23404092	23404967	9.40652e-05	0.00834758	53.0348	57.8986	64.1658	57.9127		Chr7	80799115	80802992	0	0.000391616	22.2374	26.2714	34.288	23.6643		chr15	73639451	73643875	overlapping	0	10.0347	71.8905	72.2685	81.9482
chr10	51854619	51859429	9.41135e-05	0.00835027	74.9363	86.2495	89.0565	86.9446		Chr7	81849452	81853287	2246	0.000115046	67.8419	71.1151	79.6375	76.5726		chr6	142616831	142623497	overlapping	0	13.5966	81.1642	84.396	94.9004
chr1	156205421	156207063	9.421e-05	0.00835723	37.9135	45.9468	48.9439	45.7876		Chr7	81951661	81959364	0	0.00292418	78.1922	81.669	90.1734	86.4414		chr5	6428075	6438981	overlapping	0	12.2903	80.0669	91.5134	93.1452
chr15	78706481	78708522	9.42415e-05	0.00835841	70.3359	73.0114	82.3665	78.3232		Chr7	83148112	83156584	0	0.00235317	76.352	74.0731	88.729	85.7059		chr2	20894610	20899910	overlapping	0	15.5545	66.6747	73.3333	81.5903
chr1	91698456	91699935	9.57564e-05	0.00847164	73.0275	77.9842	83.6488	79.4673		Chr7	83658481	83662883	0	7.6288e-06	66.9958	70.6709	84.5829	80.5581		chr12	8759168	8762685	upstream	2216	10.2398	82.2216	82.9641	92.162
chr1	136777101	136777677	9.62622e-05	0.00850486	62.5994	55.5066	72.6778	68.2228		Chr7	84920525	84944544	0	0.000461577	68.0001	84.5935	80.3163	82.4248		chr2	131032907	131039186	upstream	446	13.967	48.8508	48.288	62.5367
chr3	132087086	132087541	9.66767e-05	0.00853183	2.04779	4.22224	13.663	3.73091		Chr7	90471574	90476051	0	1.5176e-06	9.36209	11.6362	24.4418	8.77269		chr2	165117374	165120852	overlapping	0	11.1105	72.4047	69.8278	83.7211
chr10	62313272	62314001	9.7362e-05	0.00857675	42.4849	38.9997	55.5555	40.2073		Chr7	96446894	96452123	0	3.995e-05	67.3867	81.0467	87.8017	86.7693		chr15	81730091	81733364	overlapping	0	16.4309	42.7927	77.8081	58.6273
chr5	65850005	65851580	9.82547e-05	0.00863236	63.5713	65.9209	74.5036	80.0902		Chr7	96961713	96971813	0	2.51162e-06	51.5295	61.9461	72.5338	65.3157		chr17	5935275	5938603	downstream	484	11.6427	46.4863	41.0503	58.1531
chr11	33132492	33133430	9.83629e-05	0.0086394	67.3906	73.4849	77.5432	75.0193		Chr7	98167165	98171060	0	2.26953e-08	70.2018	69.4409	89.2634	75.952		chr8	16741566	16756338	overlapping	0	18.5453	63.3858	73.9321	81.9722
chr7	81671315	81673070	9.88417e-05	0.00866807	78.5553	79.9632	88.8467	86.1772		Chr7	98171083	98174793	0	0.000237004	55.4377	64.1981	73.019	70.3005		chr14	51245308	51255882	overlapping	0	14.9982	76.5757	74.7345	91.4694
chr13	36563285	36564660	9.88495e-05	0.00866807	80.0445	84.0665	90.3722	88.9382		Chr7	98189024	98193263	0	1.33766e-06	55.6439	68.7086	77.0506	82.4177		chr17	26135530	26138588	downstream	100	11.0166	40.8557	46.274	51.9245
chr3	85022023	85023152	9.95359e-05	0.00871098	64.2756	58.9801	74.3236	68.4517		Chr7	98494179	98498188	0	5.99685e-06	71.8143	78.28	84.3318	87.0417		chr2	162069521	162078610	overlapping	0	14.9658	83.1506	86.7229	97.7914
chr1	141403900	141412228	9.97665e-05	0.00872703	78.2634	90.1055	93.5821	93.6693		Chr7	98729083	98732048	323	2.11456e-06	45.6904	51.589	56.5899	51.5539		chr5	75591365	75594458	overlapping	0	12.9526	70.2308	79.1319	82.941
chr14	66003103	66004766	0.000101634	0.00885689	80.9702	85.1008	91.2759	86.5293		Chr7	98770696	98775189	0	9.11743e-09	61.7324	75.2969	76.7614	78.7092		chr2	120495481	120500022	overlapping	0	11.4304	72.943	75.1723	83.9957
chr9	40917779	40918902	0.000103112	0.00894773	54.8646	56.245	64.9854	56.6099		Chr7	98804215	98808042	0	0.0023675	66.9825	69.9363	78.2101	76.1028		chr9	65196652	65199181	overlapping	0	13.761	55.3115	55.9917	68.9482
chr2	123383368	123387034	0.000103346	0.00896299	69.3361	73.9908	79.3759	68.7958		Chr7	99151472	99154453	0	0.00185322	65.7425	66.3535	76.5628	78.8502		chr1	131012702	131016949	downstream	2896	11.7047	86.1288	81.7526	96.7188
chr14	62608994	62611482	0.000103647	0.00897899	72.498	86.3103	84.3649	76.7356		Chr7	99705187	99709677	0	0.0020763	63.0343	73.0675	75.4003	79.062		chr14	117989326	117996186	Not found	0	14.4832	71.3938	84.4009	85.4028
chr8	36684962	36687162	0.000103721	0.00898115	66.3615	59.8403	77.0269	77.4964		Chr7	100012760	100016413	0	0.000896964	71.4634	83.9647	84.8357	83.1023		chr15	57995782	58001415	overlapping	0	15.0036	70.2437	76.4166	85.1403
chr10	22876215	22878637	0.000103782	0.00898562	43.3445	41.1767	57.0243	57.3755		Chr7	100184439	100189730	0	0.00253081	68.3303	80.2776	82.1655	76.3434		chr5	107069763	107075653	Not found	0	14.7188	73.317	84.3188	88.548
chr12	102720197	102721798	0.000104101	0.00900648	53.2733	56.0211	65.575	64.9711		Chr7	100663304	100668639	890	2.1903e-07	46.3989	52.3778	61.8954	55.9384		chr16	91355607	91359021	Not found	0	14.7904	66.8044	63.3264	81.187
chr4	132493880	132494824	0.000105081	0.00907344	35.3305	31.266	45.3818	46.5152		Chr7	100724206	100734328	0	3.8074e-05	71.3677	70.1212	86.6209	80.4625		chr11	96370973	96375167	upstream	2717	14.3094	60.4831	69.9418	74.7147
chr1	88843354	88845097	0.000105206	0.00908018	74.9142	75.572	86.7593	84.8555		Chr7	100837231	100842461	0	2.22581e-06	83.5724	88.9232	95.3742	89.0836		chr2	11630100	11640364	downstream	2443	11.127	76.8344	80.9975	88
chr3	109732690	109734680	0.000105214	0.00908018	68.0079	60.9955	79.3389	76.2489		Chr7	101092670	101098468	0	0.000586435	44.2215	49.9784	65.4133	51.0278		chr19	55824315	55828708	overlapping	0	14.0987	58.7667	60.3879	72.5173
chr7	55706817	55710731	0.000105788	0.00911323	73.6123	75.8146	85.9599	83.6465		Chr7	101301995	101303907	0	3.59773e-07	18.7144	24.6013	40.7563	22.4078		chr17	8009383	8017163	overlapping	0	24.4002	44.7852	72.5132	69.245
chr2	58155224	58157626	0.000106361	0.00915143	24.8474	21.2054	37.7869	33.5315		Chr7	101316392	101321047	0	4.96863e-06	39.5729	43.0122	55.8346	58.9687		chr2	168347747	168353069	Not found	0	11.1923	60.3475	67.4815	71.5569
chr9	32532243	32534511	0.000106962	0.00919375	66.6432	67.6091	78.4462	72.8486		Chr7	101322014	101327317	0	0.000359252	51.3345	57.6906	61.909	59.7536		chr1	118824507	118826485	Not found	0	10.3112	57.7752	55.8192	68.3752
chr1	99223063	99227620	0.000107038	0.00919606	77.0294	68.6506	87.3124	86.0078		Chr7	101460170	101462744	0	2.64024e-16	64.2818	73.3898	81.8309	79.8325		chr5	54154173	54157042	Not found	0	17.9673	65.424	63.2506	83.7034
chr5	66047053	66049025	0.000107716	0.00923967	82.3016	87.3204	93.8933	93.0683		Chr7	101892762	101896196	0	0.000362311	47.2667	47.6224	68.5458	42.7367		chr18	12686972	12689898	overlapping	0	11.4581	78.1468	81.6969	88.9273
chr14	61706784	61708439	0.000108099	0.00926139	72.253	81.0398	83.0691	79.8229		Chr7	104219086	104221775	0	5.08912e-05	31.5839	33.0567	51.8463	43.3508		chr13	46161967	46166183	Not found	0	11.1281	66.8907	57.4738	77.6426
chr13	44248194	44249681	0.00010888	0.00931433	58.4466	62.7083	68.5273	73.501		Chr7	105762013	105762551	0	0.00027171	32.3151	28.0456	43.4774	46.2404		chr9	78577049	78579808	overlapping	0	11.8853	77.9593	78.908	90.0247
chr19	24875672	24877493	0.000109057	0.00932369	61.2818	70.6137	72.1425	51.0167		Chr7	105804578	105810486	0	0.000112696	55.2483	69.0743	72.5764	72.638		chr1	62726701	62730795	overlapping	0	10.3033	63.0557	65.8906	73.2661
chr3	19953977	19958452	0.000109252	0.00933678	75.6974	66.5341	90.3163	80.245		Chr7	107210510	107216707	0	7.3716e-05	38.1479	44.0402	49.9252	47.2956		chr8	125740292	125743177	overlapping	0	12.4349	54.1724	52.7444	66.1894
chr14	121339952	121340522	0.000109827	0.00936775	73.1336	77.9411	83.8392	74.9309		Chr7	108966116	108970994	0	0.000216964	59.0344	64.0581	72.1159	62.5418		chr15	58979542	58982280	overlapping	0	12.01	51.8632	41.8111	64.139
chr8	57636718	57637813	0.000110467	0.0094102	68.4116	72.7089	78.6039	76.1465		Chr7	110947765	110952417	0	9.13162e-05	74.2488	77.5121	85.6168	88.6596		chr2	132326189	132338148	overlapping	0	10.5639	83.7489	87.9879	94.2056
chr4	19489013	19490533	0.000110762	0.00943097	80.6481	86.1251	92.358	88.094		Chr7	111775516	111779212	0	0.000188636	53.7934	60.8018	66.442	69.5873		chr4	55412479	55419249	overlapping	0	10.6395	83.0666	89.6751	93.8883
chr2	44921570	44925611	0.000111202	0.00945879	73.9686	68.0778	85.0415	81.5941		Chr7	112019670	112023365	139	8.66299e-08	15.3705	20.467	26.7926	20.0559		chr4	11333424	11338884	overlapping	0	10.6439	82.9165	86.3848	93.7844
chr18	82391034	82391530	0.000111454	0.0094733	55.0518	57.0289	65.9303	56.7763		Chr7	112924904	112929337	0	0.00223967	80.8265	80.8486	90.5434	84.3253		chr4	11704881	11707993	overlapping	0	14.1295	53.253	52.3527	67.2917
chr10	100019833	100021608	0.000113765	0.00961583	64.9437	70.0154	76.2177	70.6606		Chr7	113110678	113115501	0	0.000525672	65.9102	67.5986	77.953	70.4267		chr2	160776616	160781870	overlapping	0	12.2576	70.251	79.6784	82.9175
chr9	32546834	32548888	0.000115227	0.00970033	64.9501	56.8387	75.067	63.515		Chr7	113257628	113261085	0	0.00309269	55.3133	54.2691	67.9615	62.0366		chr9	100419535	100424486	Not found	0	10.3006	75.2815	77.8029	85.4156
chr11	5259359	5260996	0.000115363	0.00971005	41.6133	46.4522	53.797	56.411		Chr7	113773245	113776871	0	0.000751711	46.1738	59.4166	64.4998	48.1047		chr8	9086858	9094013	Not found	0	17.781	73.1258	76.5951	90.3333
chr5	90787818	90789714	0.000115739	0.00973016	62.7317	61.3183	73.8929	69.104		Chr7	114065377	114068655	0	0.000900522	42.2398	47.6372	55.6786	59.644		chr7	111013465	111017120	Not found	0	11.0154	62.1312	71.1036	73.2069
chr7	136826034	136827396	0.000118813	0.00992094	77.104	89.194	88.6496	82.5379		Chr7	114290128	114293264	0	0.000224964	41.0912	51.2189	52.8805	54.0755		chr4	149143435	149146968	downstream	47	10.5358	61.3932	57.3065	71.9315
chr15	36547075	36549015	0.00011922	0.00994951	52.322	62.1283	64.2936	64.2851		Chr7	114293265	114299196	0	0.00185497	77.5766	82.3796	88.1829	87.5346		chr17	3493196	3498868	overlapping	0	12.9277	75.3295	82.171	88.1801
chr9	114283869	114297178	0.000119725	0.0099826	76.1964	90.1352	94.4363	88.2883		Chr7	115255577	115265273	0	4.73307e-05	79.5137	86.2816	91.037	85.9575		chr2	5142933	5148394	overlapping	0	10.174	88.068	92.6964	97.8062
chr18	22777917	22781835	0.000120605	0.010035	70.0158	80.2441	86.0644	80.5612		Chr7	115301935	115308658	0	0.00197734	72.9258	75.0556	87.5415	75.1803		chr1	131632846	131639250	overlapping	0	17.5144	51.2766	53.8494	69.046
chr14	55337409	55338786	0.00012065	0.0100362	26.6283	24.8115	36.6614	39.003		Chr7	115315316	115322440	0	0.00217026	78.9265	81.5995	89.7565	86.9725		chr16	22897179	22900276	overlapping	0	10.49	68.8845	63.3416	78.9545
chr9	78842721	78845590	0.000120865	0.0100487	68.2446	72.5374	79.0967	79.1825		Chr7	115400924	115408422	0	0.000351035	79.0004	68.6861	95.2568	88.7488		chr7	27208565	27214404	overlapping	0	13.1377	80.9331	93.0996	93.7059
chr8	129025658	129030201	0.000122293	0.0101364	78.7951	85.6953	89.2465	85.2658		Chr7	115829874	115835682	0	0.000193027	70.3807	66.0623	82.0901	74.8097		chr13	101700614	101703602	overlapping	0	13.8553	78.8075	84.7959	92.5526
chr16	76538025	76539273	0.000122759	0.010166	43.8266	47.2859	58.3003	61.4367		Chr7	115835683	115845286	0	0.000776898	76.8904	85.175	90.4252	84.1698		chr13	110017619	110020140	Not found	0	10.5596	24.4075	34.0802	34.8084
chr1	138685222	138688977	0.000125389	0.0103297	75.0745	85.4075	85.6857	85.3325		Chr7	116040396	116046664	0	0.00287347	40.4965	47.8662	55.4115	44.5632		chr4	95190596	95197539	overlapping	0	11.202	66.7812	63.4673	78.0798
chr4	122881070	122883776	0.00012741	0.010449	74.6395	74.2388	85.6432	80.9695		Chr7	116206617	116210293	0	0.00304677	71.5328	73.5427	81.7936	72.5397		chr1	144005522	144015968	downstream	1361	16.6035	52.8292	63.699	70.8311
chr18	77799360	77800116	0.000128138	0.0104985	47.5811	44.2722	60.0892	57.2453		Chr7	116305581	116307462	0	1.98028e-13	10.7489	23.7871	28.7366	21.2134		chr1	154054210	154062877	overlapping	0	13.5886	78.8909	81.5212	91.7352
chr17	8093072	8094148	0.000128656	0.0105292	46.7754	38.8708	58.4111	48.5179		Chr7	116603119	116608075	0	0.000831876	54.5381	55.6907	73.4793	60.7325		chr5	114322726	114324482	overlapping	0	16.367	15.8352	14.5657	32.2062
chr1	181644625	181647258	0.000131395	0.0106924	70.2382	71.7561	81.096	78.8909		Chr7	116687828	116692645	0	0.000260905	78.9931	82.209	89.1968	86.1295		chr19	43917309	43920575	overlapping	0	10.9926	71.1304	70.4947	82.4061
chr3	37656101	37657128	0.000132007	0.0107307	17.3072	20.8389	27.8808	22.7982		Chr7	117179267	117183052	0	2.34457e-05	75.8403	89.7912	86.5361	86.1195		chr9	96931545	96935750	Not found	0	13.2291	82.4271	73.0906	95.9424
chr1	155026872	155028274	0.000136713	0.0110166	55.0212	51.99	68.3388	63.4045		Chr7	117671577	117678817	0	2.50945e-09	84.5936	91.7758	95.4107	95.2943		chr3	52180259	52183944	overlapping	0	10.0645	60.9055	58.8217	70.9518
chr2	18939342	18940853	0.000138526	0.0111239	64.8401	72.9036	77.2396	69.8194		Chr7	117730071	117736161	0	0.000250949	81.5867	85.0053	92.2762	88.5189		chr11	49186984	49191489	overlapping	0	14.6089	75.0033	81.2842	90.1564
chr15	36777636	36780329	0.00013863	0.0111285	56.1695	63.9756	71.9687	68.7416		Chr7	117747620	117753467	0	0.00013631	60.882	61.2169	83.0224	71.408		chr13	67770914	67776099	overlapping	0	14.4429	74.9826	80.8635	89.7375
chr2	170221362	170222434	0.000140326	0.0112352	35.2134	39.2856	50.533	46.9538		Chr7	117850846	117855362	0	2.14523e-05	77.2603	79.8478	92.0085	91.6435		chr12	113463851	113474629	overlapping	0	12.5263	76.139	74.4603	87.9754
chr18	60204887	60211210	0.000141419	0.0112981	82.6361	89.945	95.1448	91.0808		Chr7	118076583	118080954	0	0.00125476	77.68	88.1253	89.0985	81.9614		chr11	75239893	75243595	overlapping	0	12.7376	78.963	79.8148	91.7466
chr13	44483261	44485019	0.000141693	0.0113143	52.6027	50.3859	63.8816	60.4067		Chr7	118329174	118334877	0	0.000879207	77.7027	81.7767	87.6563	84.3815		chr4	142075974	142078960	overlapping	0	11.6391	59.9482	65.3729	71.7562
chr19	7338432	7339564	0.000142728	0.0113723	39.9312	49.6533	50.3872	50.1796		Chr7	118464054	118470151	0	0.000352056	78.0538	81.2991	88.0315	83.3987		chr11	12025894	12026311	0	0	31.0584	41.9359	9.15287	43.7426
chr1	61113975	61115135	0.000143805	0.0114384	87.6464	92.8519	97.6829	95.4498		Chr7	118534124	118539328	0	3.14878e-05	78.3071	87.7076	90.8847	89.1073		chr17	12769317	12769676	0	0	23.0928	29.5362	1.1808	48.6739
chr5	112255176	112256437	0.000144238	0.011462	69.8591	80.8081	81.3248	73.6379		Chr7	118633192	118637550	0	0.000323919	76.6369	91.8133	90.1308	88.9792		chr2	174328591	174329014	0	4.2039e-45	26.4794	23.1591	5.6096	33.8728
chr2	7614115	7620083	0.000144266	0.0114623	80.134	83.3022	92.9915	85.4217		Chr7	120982577	120988250	0	0.00243201	27.8075	33.2006	44.5718	31.7649		chr2	174300095	174300808	0	9.80909e-45	42.9928	33.6798	12.1068	41.3278
chr1	100653877	100659622	0.000145557	0.0115331	63.3068	56.5963	79.5661	76.1319		Chr7	121515355	121522072	0	0.000213747	63.043	65.991	79.6809	69.6689		chr17	12766841	12769316	0	2.33813e-36	64.2728	75.9625	33.1665	67.5861
chr6	39054973	39056178	0.000145842	0.011548	47.5301	44.035	61.7363	53.1504		Chr7	121848937	121856913	0	1.64375e-05	75.3336	86.1532	88.2352	91.1293		chr2	58425108	58431318	0	1.05642e-35	48.163	36.5384	20.977	62.0243
chr18	80477363	80479073	0.000147054	0.011616	62.6546	68.1147	72.6742	68.8789		Chr7	122309784	122312802	0	0.000870492	45.4381	54.9369	61.8841	62.0059		chr11	102437942	102438359	0	8.1529e-35	29.7726	14.2122	14.6963	27.3703
chr11	66467310	66472141	0.000147481	0.0116387	79.616	87.6878	90.2071	86.2953		Chr7	122599554	122603690	0	0.00127637	73.1966	86.6616	86.9138	87.7533		chr2	163376133	163377400	0	1.62137e-33	67.4208	60.3621	45.2404	60.323
chr18	71277234	71280494	0.000147955	0.0116652	59.246	63.5643	71.7147	67.2647		Chr7	125479137	125483844	0	0.00135043	85.5857	87.6424	97.0162	92.8619		chr2	174298057	174298875	0	3.57488e-32	45.7922	39.956	25.5797	50.5407
chr9	104338627	104340144	0.00014839	0.0116885	50.2682	43.081	61.5155	57.6244		Chr7	125491612	125492941	16	3.5769e-05	33.5596	33.9292	48.2326	46.7225		chr17	34977044	34977768	0	9.57135e-29	65.4781	55.4107	35.8204	58.2388
chr14	70572273	70573601	0.00014957	0.0117584	65.7874	74.1235	79.1798	75.7408		Chr7	126039112	126041775	0	8.38909e-08	76.1575	79.5929	88.3634	86.8229		chr2	37793154	37793539	0	2.09162e-27	61.5978	59.4379	44.1059	51.002
chr3	65653126	65654779	0.000149784	0.0117722	79.1661	82.2539	92.0601	86.9558		Chr7	126804964	126808527	0	5.08454e-06	56.2665	57.6117	67.7268	65.6957		chr13	119425698	119428507	94	2.44486e-27	41.8589	32.8148	21.7167	37.745
chr5	106340751	106341522	0.0001501	0.0117891	54.1802	67.2724	66.0471	59.3102		Chr7	127005958	127009430	0	8.93132e-05	62.8439	58.1288	73.2814	63.0665		chr7	29984154	29987503	0	6.21949e-27	63.0001	43.9607	28.7656	62.6945
chr16	33937816	33939047	0.000151471	0.0118625	64.0153	72.9572	78.2359	74.6919		Chr7	127067488	127072754	0	1.04883e-05	78.4155	88.5419	89.1921	87.4831		chr2	163375748	163376132	0	4.28037e-26	33.53	30.7262	20.617	40.4042
chr12	118630884	118636620	0.000152263	0.0119134	77.1014	84.1002	88.5518	83.2011		Chr7	127419116	127421714	0	0.00217159	66.6146	72.1727	81.3785	75.1909		chr15	25363555	25364430	0	4.1434e-25	28.9486	24.9525	15.3991	43.3666
chr3	120646890	120649204	0.000152515	0.011924	64.7457	60.4352	75.559	65.7914		Chr7	127819828	127823338	0	0.000186072	53.9828	59.5066	65.423	61.0914		chr7	143464050	143465247	3000	5.22969e-25	19.8092	18.5968	6.58239	26.1258
chr7	128157707	128160711	0.000153201	0.0119635	50.5877	57.0907	61.5201	59.4149		Chr7	128135137	128139729	0	0.00206719	82.9845	85.362	93.1804	90.1937		chr2	37793546	37794204	0	7.67658e-25	57.7933	54.6005	38.9172	48.1813
chr6	134105375	134106328	0.000154465	0.0120428	42.7836	38.0529	55.7743	41.3291		Chr7	128688002	128688582	0	1.68673e-09	11.0679	20.3741	26.0254	47.9761		chr14	36967046	36968511	0	8.70697e-25	16.3529	8.58436	5.42061	14.8737
chr1	132803526	132804987	0.000155066	0.0120826	45.9682	60.4985	57.5799	68.2589		Chr7	129212996	129217618	0	0.000627892	79.3775	90.672	93.7378	88.3416		chr10	80834916	80835424	0	6.54777e-24	56.2176	51.3745	42.4034	56.9115
chr17	43953079	43954041	0.000156137	0.0121395	60.7311	64.1806	70.9572	68.385		Chr7	129714711	129721465	0	0.00134075	74.573	80.2726	88.1076	79.9738		chr12	99645183	99645917	0	1.03229e-23	54.519	35.4787	34.8121	44.51
chr18	30353537	30355267	0.000156877	0.012179	53.3152	57.6476	66.9878	57.7136		Chr7	130320115	130325262	0	0.000642028	71.665	78.6676	84.2892	84.4701		chr9	114390604	114392399	0	1.61182e-22	22.7991	18.9229	9.32826	27.5053
chr2	45017559	45020116	0.000159491	0.0123286	75.378	74.7975	91.8809	83.7113		Chr7	130533406	130536581	0	0.00248722	35.0345	48.09	47.3662	48.993		chr17	39828790	39843059	3294	2.1609e-22	60.1391	60.8427	49.6482	64.4611
chr17	3505164	3507451	0.000159905	0.0123544	56.0349	58.5316	66.1537	61.2783		Chr7	130762159	130765486	0	0.00171059	58.5227	55.7696	79.3701	76.6124		chr14	56401919	56406359	0	2.68936e-22	78.2534	73.2367	58.6017	79.6279
chr14	66528856	66531416	0.000160208	0.0123697	83.1359	86.5175	93.8737	85.1659		Chr7	131053729	131061835	0	0.000115267	74.9413	89.2096	85.9041	85.0345		chr14	55113880	55114856	0	3.54725e-22	27.2499	20.907	16.1836	21.4468
chr17	44244142	44245712	0.00016388	0.0125817	76.4239	77.6426	87.6175	79.3373		Chr7	132317230	132320219	0	3.21614e-06	28.0955	39.3071	43.6247	33.689		chr14	55635622	55636999	0	4.77803e-22	47.0964	30.4674	15.6141	43.0548
chr8	89134524	89135317	0.000163953	0.0125824	57.0445	60.029	70.442	63.4585		Chr7	132361372	132365547	0	0.000946864	54.0378	67.6773	75.1824	65.0294		chr12	72234355	72236650	0	8.17953e-22	39.0358	18.8918	11.8635	42.6155
chr10	120715706	120716906	0.000164658	0.0126257	71.9494	70.011	82.3071	80.3853		Chr7	132388102	132391596	0	0.000185511	65.0322	77.2695	77.1776	75.2025		chr1	166306236	166308965	0	1.32182e-21	36.3858	29.683	19.9444	39.9705
chr14	54776236	54778193	0.000164856	0.0126384	50.5306	58.1983	65.0015	55.2579		Chr7	132402096	132405129	0	0.00224279	64.2048	68.5566	75.4127	74.755		chr2	34405267	34406990	0	1.71863e-21	16.7853	9.41602	5.98632	15.4065
chr5	112243527	112245300	0.000164933	0.012641	67.3061	70.5061	78.12	73.2561		Chr7	134510000	134516152	0	0.000273599	79.0501	85.3925	91.3358	78.6951		chr4	44009832	44012812	0	3.43537e-21	31.8108	31.378	11.283	24.8919
chr10	67928407	67929378	0.000165981	0.0126978	72.0702	75.0662	82.637	76.7224		Chr7	135460217	135465511	0	0.00271157	63.4417	67.7338	75.112	67.1655		chr2	157561196	157562883	0	5.70808e-21	69.4738	62.0836	48.8883	64.5661
chr17	35209379	35211068	0.000166224	0.0127067	55.0245	50.2072	65.9827	62.6584		Chr7	135760266	135765231	0	0.000147141	79.5383	78.8035	89.2833	88.126		chr2	31314471	31316003	0	8.53628e-21	16.8443	11.4716	6.83191	17.0132
chr13	79031750	79036384	0.000166789	0.0127426	79.9129	80.5058	92.255	91.1247		Chr7	135949714	135957281	0	0.000125922	76.041	78.2611	87.9568	83.7042		chr6	109503399	109508552	0	8.89469e-21	60.6437	59.1293	34.4501	62.4413
chr19	28914259	28915844	0.000170466	0.0129518	45.1982	51.3385	56.6189	54.7763		Chr7	136068675	136073710	0	0.00312578	70.1165	78.0494	84.5267	87.4949		chr14	54911654	54912590	0	6.93173e-20	34.5271	28.4324	23.1219	35.2283
chr15	66889841	66891467	0.000171461	0.013006	51.586	46.1038	62.481	57.2645		Chr7	136501315	136503101	0	7.84354e-05	37.9389	38.8725	54.3799	46.0664		chr5	74125501	74127315	0	2.36022e-19	64.9589	47.2503	44.7485	62.9511
chr12	69976017	69977884	0.00017171	0.0130185	61.4765	62.1869	73.8611	67.9662		Chr7	137438089	137441737	0	0.000135171	30.5619	33.7979	40.6544	50.3376		chr8	3474220	3476453	0	2.97017e-19	49.1835	32.7438	18.4897	44.6355
chr1	152763740	152765673	0.000171788	0.01302	59.7684	69.5005	73.0595	72.2989		Chr7	139467560	139473170	0	1.77425e-05	74.6966	80.0922	84.2422	79.5923		chr2	153826108	153828124	0	3.81956e-19	64.3621	79.8337	40.6097	60.3059
chr18	54103766	54106408	0.000171797	0.01302	75.5573	79.5393	86.8699	82.2008		Chr7	139964850	139968656	0	1.75772e-08	70.3422	77.8274	80.4532	82.8461		chr17	87746301	87746912	0	3.84085e-19	55.1176	34.8182	36.7759	21.7699
chr4	53712743	53714118	0.000175565	0.0132229	33.6728	45.9058	46.8601	44.3483		Chr7	140102234	140105912	0	6.66232e-09	22.8241	32.0621	39.8876	27.5562		chr14	21983921	21985296	0	4.14082e-19	16.0899	14.6664	4.86588	9.8338
chr13	109980138	109983418	0.000177488	0.0133352	67.2434	76.5568	80.2958	83.4315		Chr7	140803851	140809912	0	0.00118006	76.2393	81.2603	90.328	80.8051		chr6	149098065	149100878	0	4.88592e-19	18.6795	12.5091	7.95381	19.751
chr9	89883391	89885459	0.00017795	0.0133514	54.8603	61.5419	64.8979	56.5005		Chr7	141063635	141066379	0	0.00188643	70.888	70.3896	83.0373	80.2392		chr7	45755895	45759537	0	1.07723e-18	64.1065	65.2624	46.5291	61.2593
chr14	54787339	54788429	0.000178344	0.0133739	78.4945	83.5637	89.0109	85.7831		Chr7	141335910	141339137	0	1.79615e-05	28.4124	25.636	43.9712	33.0368		chr12	71108717	71111555	0	1.18885e-18	60.8661	36.6484	35.9506	52.5098
chr10	21326747	21328516	0.00017895	0.0134079	64.643	60.1341	77.2023	74.0913		Chr7	141384361	141389515	0	1.54918e-07	64.038	78.4581	77.906	79.9551		chr16	17221322	17224700	0	1.36266e-18	53.9485	46.0562	43.8977	49.0307
chr9	103146641	103147332	0.000181896	0.0135671	63.1623	62.8484	73.7504	81.408		Chr7	141425864	141429316	0	0.00291175	64.9696	68.2612	74.6599	70.8634		chr5	146231608	146234737	0	1.38504e-18	19.9508	4.91202	7.43815	12.9775
chr11	87215042	87216595	0.000184417	0.0137116	69.1603	67.5604	79.7683	75.626		Chr7	141950642	141953551	0	5.52612e-09	41.5486	46.9628	52.8004	52.4167		chr4	108404369	108406635	0	2.63536e-18	25.333	19.7778	11.4064	22.9286
chr1	40470134	40472260	0.000184543	0.0137145	68.6561	70.1135	80.4931	81.2545		Chr7	141957602	141963758	0	0.00106045	73.506	81.6123	85.8926	87.5318		chr5	45636999	45639416	0	4.67088e-18	19.4294	8.90937	7.41962	16.2745
chr14	115513626	115519160	0.000185006	0.013737	86.091	91.0313	96.4898	90.2289		Chr7	143105719	143107192	0	4.40939e-05	19.5934	23.4489	31.7735	27.5188		chr8	88627749	88629945	0	5.24948e-18	92.6063	77.7337	72.6976	84.6559
chr13	55753476	55754825	0.000185474	0.0137651	37.757	33.6607	47.9955	43.6269		Chr7	143364517	143368525	0	0.000176623	70.6751	71.1878	82.8402	70.1649		chr5	110479893	110481163	0	5.88763e-18	41.886	32.2994	27.1968	40.5721
chr14	98747166	98749257	0.000188164	0.0139155	41.4545	52.7159	61.2849	56.417		Chr8	3027847	3049900	0	0.00279934	79.0527	89.0334	93.1693	86.0399		chr7	25317364	25320483	0	1.02184e-17	84.4884	90.3088	68.268	78.1619
chr8	40283899	40285912	0.000190193	0.0140149	46.8301	58.0489	62.2347	63.0737		Chr8	3517086	3520031	0	1.33211e-05	43.7773	40.9017	54.832	36.538		chr17	36247718	36249165	0	1.08697e-17	63.0668	47.0607	46.5388	60.5695
chr6	125475952	125477207	0.00019079	0.0140435	65.0676	69.6805	77.8653	69.9544		Chr8	5945995	5955163	0	7.92456e-05	81.9565	NaN	91.4569	92.1375		chr11	69396970	69398220	0	2.35614e-17	63.3895	50.788	46.4066	53.8064
chr3	59126422	59128757	0.000191102	0.0140631	61.7589	62.4655	72.6674	70.4127		Chr8	6680123	6694707	0	4.77884e-05	77.9537	84.2447	92.9769	86.9303		chr14	18326958	18329962	0	3.21352e-17	37.8949	33.5629	21.4695	34.4999
chr1	85776355	85778293	0.00019162	0.0140922	71.0318	64.8894	84.3194	71.9538		Chr8	9007868	9014539	0	3.39164e-05	76.1926	73.3125	87.1124	84.3469		chr2	174298881	174299514	0	3.49722e-17	45.6939	49.6043	31.304	56.6548
chr1	133449510	133451531	0.000191954	0.0141096	50.2151	51.9932	60.8996	54.5202		Chr8	9925962	9931472	0	1.39856e-05	79.9765	82.9031	93.4917	NaN		chr10	80896612	80898082	0	3.59805e-17	87.5202	86.1349	74.5738	87.0503
chr3	49523016	49525388	0.000192239	0.0141223	54.4945	75.8754	68.5254	61.5131		Chr8	9977974	9979178	0	3.51029e-10	9.94641	13.2332	25.1913	12.3618		chr19	59075738	59078544	0	3.79307e-17	25.793	18.8244	13.3599	25.9049
chr5	139081874	139084274	0.000192332	0.0141278	67.0984	66.9634	77.361	74.308		Chr8	10447307	10450383	0	0.00203969	55.3408	NaN	70.339	58.4018		chr16	35156527	35157152	0	4.50983e-17	45.3156	39.4264	32.9527	41.0966
chr14	61282791	61284501	0.000193823	0.0142082	63.6179	77.2151	86.4311	80.528		Chr8	11374325	11376990	0	6.98132e-10	67.9104	76.1005	84.0487	86.0163		chr13	45077510	45078987	0	6.10308e-17	70.6221	62.4285	39.6429	63.9577
chr9	110644528	110645323	0.000195117	0.0142744	43.7035	47.3332	55.0361	51.5381		Chr8	11455586	11459658	0	6.80413e-05	75.2282	79.1535	88.1596	82.9225		chr1	181919326	181922064	0	6.45674e-17	55.827	48.4563	36.756	60.7278
chr2	163228241	163229209	0.000195174	0.0142775	25.2226	26.2675	35.5605	39.425		Chr8	11494308	11497530	0	3.31784e-09	24.5921	28.8887	35.7411	34.0535		chr7	64873014	64875423	0	6.60652e-17	24.3734	21.3649	10.562	20.7237
chr10	122987600	122988826	0.00019532	0.014286	35.9249	36.3104	46.1211	42.9074		Chr8	11601340	11605025	0	0.00024775	52.5982	65.8562	67.6339	68.5639		chr17	32675141	32679258	0	6.89598e-17	75.3815	60.3375	52.3904	68.2942
chr14	116937531	116938879	0.000195441	0.0142914	64.0943	62.7919	74.687	72.0184		Chr8	11886405	11891408	0	0.00119106	76.8426	73.0652	88.1745	77.4619		chr5	139912838	139915105	0	9.27592e-17	34.5944	18.9917	17.8783	23.4026
chr9	114853966	114854956	0.000196867	0.014365	67.9777	75.3276	82.4368	83.1102		Chr8	12170184	12172014	0	9.23768e-05	75.9569	90.9442	92.1332	84.7321		chr3	37480576	37483389	0	9.28356e-17	67.7049	52.9266	28.4805	77.5256
chr4	141564948	141566124	0.000197052	0.0143746	74.1113	78.8298	84.8674	80.5579		Chr8	12563585	12567156	0	0.0013143	56.339	64.91	69.6651	67.1279		chr9	64338116	64340630	0	1.09486e-16	23.8962	11.4356	7.60746	15.8189
chr16	7528567	7531295	0.000198851	0.0144675	81.9902	89.233	92.3624	91.222		Chr8	12757562	12759587	0	5.67786e-07	30.583	43.5684	40.8601	36.4638		chr4	139338194	139340784	0	1.68152e-16	54.9073	39.0976	39.2038	48.6916
[truncated: 3,321 more rows]

## Sheet: Tet2-KO vs WT (IL1β)
Supplementary Data 5. Differentially methylated regions from flourescently activated cell sorted LSK, CMP, and GMP cells in Tet2-KO relative WT mice treated with IL1β.
[truncated: 10,450 more rows]
[truncated: 1 more columns]

[truncated: 2 more sheets: IL1β vs Veh (WT), IL1β vs Veh (Tet2-KO)]
