# Supplementary material for: Clonal hematopoiesis related TET2 loss-of-function impedes IL1β-mediated epigenetic reprogramming in hematopoietic stem and progenitor cells
Source: Nat Commun. 2023 Dec 7;14:8102. doi: 10.1038/s41467-023-43697-y (PMC10703894; doi:10.1038/s41467-023-43697-y)
Supplement: Supplementary file 9 — Supplementary Data 6 [file 41467_2023_43697_MOESM9_ESM.xlsx]

## Sheet: ChIP-seq data bases
Supplementary Data 6. GEO accession numbers of ChIP-seq data bases for called peaks.
Factor	GEO accession number
Bach2	GSM2332775
Batf	GSM1309510
Cebpb	GSM1692849
Eed	GSM2746092
Elf4	GSM2344450
Elk4	GSM1692866
Erg	GSM1614789
Ets1	GSM2310034
Ezh2	GSM1632843
Fos	GSM2663843
Gabpa	GSM3258760
Gata1	GSM1692851
Gata2	GSM1692852
Gata3	GSM774296
Gfi1b	GSM1692854
Hlf	GSM1709416
Ikzf1	GSM2310047
Irf1	GSM2425228
Jun	GSM2974662
Jund	GSM2663853
Klf4	GSM2417144
Maz_MEL	GSM1003790
Myc	GSM2417145
Nfe2	GSM1151147
Rag1	GSM1701789
Rag2	GSM1701791
RelA	GSM2522465
Runx1	GSM1692856
Spi1	GSM1692857
Stat1	GSM1601721
Stat3	GSM1601721
Stat5	GSM1816607
Suz12	GSM2130802 & GSM2130810
Tal1	GSM1692858
Tp53	GSM647224
