# Supplementary material for: Clonal hematopoiesis related TET2 loss-of-function impedes IL1β-mediated epigenetic reprogramming in hematopoietic stem and progenitor cells
Source: Nat Commun. 2023 Dec 7;14:8102. doi: 10.1038/s41467-023-43697-y (PMC10703894; doi:10.1038/s41467-023-43697-y)
Supplement: Supplementary file 10 — Supplementary Data 7 [file 41467_2023_43697_MOESM10_ESM.xlsx]

## Sheet: Tet2-KO vs WT (Veh)
Supplementary Data 7. HOMER motif analysis of differentially methylated regions from FACS sorted LSK, CMP, and GMP cells in Tet2-KO relative WT mice treated with vehicle.
LSK Hyper DMRs HOMER results									LSK Hypo DMRs HOMER results									CMP Hyper DMRs HOMER results									CMP Hypo DMRs HOMER results
Motif Name	Consensus	p value	q-value (Benjamini)	# of Target Sequences with Motif(of 52823)	% of Target Sequences with Motif	# of Background Sequences with Motif(of 52805)	% of Background Sequences with Motif		Motif Name	Consensus	p value	q-value (Benjamini)	# of Target Sequences with Motif(of 2953)	% of Target Sequences with Motif	# of Background Sequences with Motif(of 41120)	% of Background Sequences with Motif		Motif Name	Consensus	p value	q-value (Benjamini)	# of Target Sequences with Motif(of 2953)	% of Target Sequences with Motif	# of Background Sequences with Motif(of 41120)	% of Background Sequences with Motif		Motif Name	Consensus	p value	q-value (Benjamini)	# of Target Sequences with Motif(of 2953)	% of Target Sequences with Motif	# of Background Sequences with Motif(of 41120)	% of Background Sequences with Motif
Ets1-distal(ETS)/CD4+-PolII-ChIP-Seq(Barski_et_al.)/Homer	MACAGGAAGT	7.35129e-114	0	5322	0.2824	6596.6	0.2125		HAT5(Homeobox)/colamp-HAT5-DAP-Seq(GSE60143)/Homer	DCAATWATTG	1.96778e-22	0	438	0.1115	2699.6	0.069		At5g18450(AP2EREBP)/col-At5g18450-DAP-Seq(GSE60143)/Homer	CACCGCTT	2.54854e-06	0.0026	3138.0	78.06%	34053.6	74.97%		GATA3(Zf),DR4/iTreg-Gata3-ChIP-Seq(GSE20898)/Homer	AGATGKDGAGATAAG	5.14967e-05	0.0518	329.0	30.13%	11774.6	24.90%
EWS:FLI1-fusion(ETS)/SK_N_MC-EWS:FLI1-ChIP-Seq(SRA014231)/Homer	VACAGGAAAT	2.2938e-89	0	7994	0.4242	10976	0.3535		ATHB20(Homeobox)/colamp-ATHB20-DAP-Seq(GSE60143)/Homer	CAATHATT	3.61221e-21	0	997	0.2537	7527.6	0.1925		Pax7(Paired,Homeobox),longest/Myoblast-Pax7-ChIP-Seq(GSE25064)/Homer	NTAATTDGCYAATTANNWWD	1.43754e-05	0.0072	335.0	8.33%	3008.1	6.62%		T1ISRE(IRF)/ThioMac-Ifnb-Expression/Homer	ACTTTCGTTTCT	0.000220636	0.1110	81.0	7.42%	2328.2	4.92%
Etv2(ETS)/ES-ER71-ChIP-Seq(GSE59402)/Homer	NNAYTTCCTGHN	2.07016e-88	0	11347	0.6021	16455.9	0.53		DMRT1(DM)/Testis-DMRT1-ChIP-Seq(GSE64892)/Homer	TWGHWACAWTGTWDC	1.33875e-20	0	780	0.1985	5639.1	0.1442		At1g75490(AP2EREBP)/colamp-At1g75490-DAP-Seq(GSE60143)/Homer	CACCGMCT	4.60864e-05	0.0154	3435.0	85.45%	37775.1	83.17%		DUX4(Homeobox)/Myoblasts-DUX4.V5-ChIP-Seq(GSE75791)/Homer	NWTAAYCYAATCAWN	0.000237583	0.1110	208.0	19.05%	7141.9	15.10%
EWS:ERG-fusion(ETS)/CADO_ES1-EWS:ERG-ChIP-Seq(SRA014231)/Homer	ATTTCCTGTN	7.45971e-81	0	9307	0.4938	13194.6	0.425		AT1G04880(ARID)/colamp-AT1G04880-DAP-Seq(GSE60143)/Homer	AAACTATATADTATA	3.42716e-20	0	521	0.1326	3456.1	0.0884		AGL13(MADS)/col-AGL13-DAP-Seq(GSE60143)/Homer	TWCCAWWTWTGGWAA	0.00020347	0.0512	385.0	9.58%	3640.0	8.01%		EIL4(EIL)/Tomato-EIL4-ChIP-Seq(GSE116581)/Homer	GATTCAWTGAAT	0.000338497	0.1110	323.0	29.58%	11823.6	25.00%
Mef2d(MADS)/Retina-Mef2d-ChIP-Seq(GSE61391)/Homer	GCTATTTTTAGC	1.66019e-80	0	2579	0.1368	2920.9	0.0941		EIN3(EIL)/col-EIN3-DAP-Seq(GSE60143)/Homer	ARATTCAATGWATYT	5.82251e-20	0	489	0.1244	3202.1	0.0819		SeqBias: CG-repeat	CGCGCGCGCG	0.000260738	0.0525	2363.0	58.78%	25462.9	56.06%		ZNF41(Zf)/HEK293-ZNF41.GFP-ChIP-Seq(GSE58341)/Homer	CCTCATGGTGYCYTWYTCCCTTGTG	0.000422215	0.1110	127.0	11.63%	4079.5	8.63%
PU.1(ETS)/ThioMac-PU.1-ChIP-Seq(GSE21512)/Homer	AGAGGAAGTG	3.22431e-66	0	7407	0.393	10348.1	0.3333		Phox2b(Homeobox)/CLBGA-PHOX2B-ChIP-Seq(GSE90683)/Homer	TTAATTNAATTA	1.28293e-19	0	625	0.159	4353.9	0.1114		AGL25(MADS)/colamp-AGL25-DAP-Seq(GSE60143)/Homer	TTTCCATWTWTGGAA	0.000354078	0.0593	501.0	12.46%	4888.6	10.76%		ZNF382(Zf)/HEK293-ZNF382.GFP-ChIP-Seq(GSE58341)/Homer	GNCTGTASTRNTGBCTCHTT	0.000448324	0.1110	130.0	11.90%	4199.3	8.88%
GABPA(ETS)/Jurkat-GABPa-ChIP-Seq(GSE17954)/Homer	RACCGGAAGT	3.20767e-64	0	10714	0.5685	15743.3	0.5071		LCL1(MYBrelated)/colamp-LCL1-DAP-Seq(GSE60143)/Homer	NAAAATATCTWHWWN	1.53595e-19	0	596	0.1517	4111.5	0.1052		Mef2d(MADS)/Retina-Mef2d-ChIP-Seq(GSE61391)/Homer	GCTATTTTTAGC	0.00036123	0.0593	1362.0	33.88%	14252.2	31.38%		ISRE(IRF)/ThioMac-LPS-Expression(GSE23622)/Homer	AGTTTCASTTTC	0.00282571	0.4062	198.0	18.13%	7105.4	15.03%
ETS1(ETS)/Jurkat-ETS1-ChIP-Seq(GSE17954)/Homer	ACAGGAAGTG	6.44276e-63	0	11932	0.6331	17800.3	0.5733		DUX4(Homeobox)/Myoblasts-DUX4.V5-ChIP-Seq(GSE75791)/Homer	NWTAAYCYAATCAWN	3.03177e-19	0	231	0.0588	1217.8	0.0311		DREF/Drosophila-Promoters/Homer	AVYTATCGATAD	0.000431607	0.0593	110.0	2.74%	890.0	1.96%		OCT:OCT(POU,Homeobox)/NPC-Brn1-ChIP-Seq(GSE35496)/Homer	ATGAATATTCATGAG	0.00525804	0.6610	47.0	4.30%	1365.1	2.89%
Mef2c(MADS)/GM12878-Mef2c-ChIP-Seq(GSE32465)/Homer	DCYAAAAATAGM	2.59247e-59	0	5291	0.2807	7137.1	0.2299		ATHB18(Homeobox)/colamp-ATHB18-DAP-Seq(GSE60143)/Homer	YCAATSATTG	8.40767e-19	0	483	0.1229	3200.9	0.0819		ATAF1(NAC)/col-ATAF1-DAP-Seq(GSE60143)/Homer	YACGTMAY	0.00129792	0.1450	3905.0	97.14%	43720.7	96.26%		IRF:BATF(IRF:bZIP)/pDC-Irf8-ChIP-Seq(GSE66899)/Homer	CTTTCANTATGACTV	0.00811536	0.9071	344.0	31.50%	13313.4	28.15%
Fli1(ETS)/CD8-FLI-ChIP-Seq(GSE20898)/Homer	NRYTTCCGGH	1.41544e-57	0	11930	0.633	17881.3	0.576		MYNN(Zf)/HEK293-MYNN.eGFP-ChIP-Seq(Encode)/Homer	TTCAAAWTAAAAGTC	2.57683e-18	0	797	0.2028	5911.1	0.1512		AT1G04880(ARID)/colamp-AT1G04880-DAP-Seq(GSE60143)/Homer	AAACTATATADTATA	0.00138786	0.1450	1284.0	31.94%	13516.9	29.76%		Duxbl(Homeobox)/NIH3T3-Duxbl.HA-ChIP-Seq(GSE119782)/Homer	TAAYCYAATCAA	0.0119264	1.0000	242.0	22.16%	9162.0	19.38%
ELF3(ETS)/PDAC-ELF3-ChIP-Seq(GSE64557)/Homer	ANCAGGAAGT	2.53282e-50	0	9404	0.499	13814.3	0.445		Hnf1(Homeobox)/Liver-Foxa2-Chip-Seq(GSE25694)/Homer	GGTTAAWCATTAA	4.2062e-18	0	441	0.1122	2884.5	0.0738		Pax7(Paired,Homeobox),long/Myoblast-Pax7-ChIP-Seq(GSE25064)/Homer	TAATCHGATTAC	0.00159322	0.1458	236.0	5.87%	2195.5	4.83%		TATA-box/Drosophila-Promoters/Homer	CTATAAAAGCSV	0.0149208	1.0000	263.0	24.08%	10079.1	21.31%
AT1G04880(ARID)/colamp-AT1G04880-DAP-Seq(GSE60143)/Homer	AAACTATATADTATA	2.27407e-47	0	2032	0.1078	2426	0.0781		TSO1(CPP)/col-TSO1-DAP-Seq(GSE60143)/Homer	RAATTTRAAW	7.14604e-18	0	513	0.1305	3489.6	0.0892		Maz(Zf)/HepG2-Maz-ChIP-Seq(GSE31477)/Homer	GGGGGGGG	0.00234142	0.1962	3583.0	89.13%	39821.2	87.67%		WRKY8(WRKY)/colamp-WRKY8-DAP-Seq(GSE60143)/Homer	CGTTGACTTT	0.0164736	1.0000	261.0	23.90%	10019.7	21.19%
Hnf1(Homeobox)/Liver-Foxa2-Chip-Seq(GSE25694)/Homer	GGTTAAWCATTAA	3.62659e-38	0	1858	0.0986	2266	0.073		GATA3(Zf),DR4/iTreg-Gata3-ChIP-Seq(GSE20898)/Homer	AGATGKDGAGATAAG	1.09853e-17	0	359	0.0913	2240	0.0573		ETS:RUNX(ETS,Runt)/Jurkat-RUNX1-ChIP-Seq(GSE17954)/Homer	RCAGGATGTGGT	0.0027753	0.2148	670.0	16.67%	6845.1	15.07%		Brn2(POU,Homeobox)/NPC-Brn2-ChIP-Seq(GSE35496)/Homer	ATGAATATTC	0.0255531	1.0000	286.0	26.19%	11167.6	23.62%
ETV4(ETS)/HepG2-ETV4-ChIP-Seq(ENCODE)/Homer	ACCGGAAGTG	3.66303e-38	0	11942	0.6336	18248.4	0.5878		T1ISRE(IRF)/ThioMac-Ifnb-Expression/Homer	ACTTTCGTTTCT	2.14679e-17	0	98	0.0249	364.5	0.0093		GATA3(Zf),DR4/iTreg-Gata3-ChIP-Seq(GSE20898)/Homer	AGATGKDGAGATAAG	0.00287416	0.2148	874.0	21.74%	9071.6	19.97%		WRKY21(WRKY)/colamp-WRKY21-DAP-Seq(GSE60143)/Homer	DCGTTGACTTTT	0.0374407	1.0000	245.0	22.44%	9555.6	20.21%
Elf4(ETS)/BMDM-Elf4-ChIP-Seq(GSE88699)/Homer	ACTTCCKGKT	2.18829e-36	0	11752	0.6235	17965.5	0.5787		EIL4(EIL)/Tomato-EIL4-ChIP-Seq(GSE116581)/Homer	GATTCAWTGAAT	2.34896e-17	0	358	0.0911	2243.6	0.0574		NUC(C2H2)/col-NUC-DAP-Seq(GSE60143)/Homer	HAVAAAACGACAAAA	0.00288568	0.2148	929.0	23.11%	9674.9	21.30%		SFP1/SacCer-Promoters/Homer	DDAAAAATTTTY	0.0417107	1.0000	272.0	24.91%	10712.4	22.65%
ETS(ETS)/Promoter/Homer	AACCGGAAGT	1.2189e-34	0	4259	0.226	5906.5	0.1902		OCT4-SOX2-TCF-NANOG(POU,Homeobox,HMG)/mES-Oct4-ChIP-Seq(GSE11431)/Homer	ATTTGCATAACAATG	2.7291e-17	0	623	0.1585	4450.7	0.1138		OCT:OCT(POU,Homeobox)/NPC-OCT6-ChIP-Seq(GSE43916)/Homer	YATGCATATRCATRT	0.00345478	0.2172	1681.0	41.82%	18038.7	39.71%		MYB44(MYB)/colamp-MYB44-DAP-Seq(GSE60143)/Homer	CVGTTWWKTCNGTTA	0.0428522	1.0000	316.0	28.94%	12569.9	26.58%
ELF1(ETS)/Jurkat-ELF1-ChIP-Seq(SRA014231)/Homer	AVCCGGAAGT	4.34031e-34	0	6178	0.3278	8920.3	0.2873		HNF1b(Homeobox)/PDAC-HNF1B-ChIP-Seq(GSE64557)/Homer	GTTAATNATTAA	2.48777e-16	0	467	0.1188	3174.7	0.0812		HOXA2(Homeobox)/mES-Hoxa2-ChIP-Seq(Donaldson_et_al.)/Homer	GYCATCMATCAT	0.003585	0.2172	924.0	22.99%	9640.3	21.22%		FOXA1:AR(Forkhead,NR)/LNCAP-AR-ChIP-Seq(GSE27824)/Homer	AGTAAACAAAAAAGAACAND	0.0443786	1.0000	313.0	28.66%	12453.9	26.34%
Bach1(bZIP)/K562-Bach1-ChIP-Seq(GSE31477)/Homer	AWWNTGCTGAGTCAT	6.0979e-34	0	911	0.0483	985.3	0.0317		HAT1(Homeobox)/col-HAT1-DAP-Seq(GSE60143)/Homer	SCAATCATTGNN	1.34824e-15	0	443	0.1127	3007.2	0.0769		HDG7(HB)/col-HDG7-DAP-Seq(GSE60143)/Homer	WGCATTTAATGC	0.00455288	0.2546	1284.0	31.94%	13641.2	30.03%		AGL25(MADS)/colamp-AGL25-DAP-Seq(GSE60143)/Homer	TTTCCATWTWTGGAA	0.0504386	1.0000	165.0	15.11%	6316.7	13.36%
Phox2b(Homeobox)/CLBGA-PHOX2B-ChIP-Seq(GSE90683)/Homer	TTAATTNAATTA	1.26536e-33	0	2502	0.1328	3257.6	0.1049		Duxbl(Homeobox)/NIH3T3-Duxbl.HA-ChIP-Seq(GSE119782)/Homer	TAAYCYAATCAA	5.20073e-15	0	275	0.07	1671.7	0.0428		Pax7(Paired,Homeobox)/Myoblast-Pax7-ChIP-Seq(GSE25064)/Homer	TAATCAATTA	0.00550006	0.2913	881.0	21.92%	9210.2	20.28%		Pax7(Paired,Homeobox),longest/Myoblast-Pax7-ChIP-Seq(GSE25064)/Homer	NTAATTDGCYAATTANNWWD	0.0709345	1.0000	107.0	9.80%	4019.5	8.50%
OCT:OCT(POU,Homeobox)/NPC-OCT6-ChIP-Seq(GSE43916)/Homer	YATGCATATRCATRT	2.2827e-33	0	2887	0.1532	3836	0.1236		DMRT6(DM)/Testis-DMRT6-ChIP-Seq(GSE60440)/Homer	YDGHTACAWTGTADC	7.0908e-15	0	660	0.1679	4903.9	0.1254		At1g13300(G2like)/col-At1g13300-DAP-Seq(GSE60143)/Homer	GAATCTWAGATTCYN	0.0063329	0.3187	106.0	2.64%	930.8	2.05%		GT1(Trihelix)/col-GT1-DAP-Seq(GSE60143)/Homer	TTAACCATGGTTAAD	0.0781599	1.0000	34.0	3.11%	1134.6	2.40%
NFE2L2(bZIP)/HepG2-NFE2L2-ChIP-Seq(Encode)/Homer	AWWWTGCTGAGTCAT	1.19744e-31	0	1068	0.0567	1216	0.0392		SUT1?/SacCer-Promoters/Homer	CCCCGCGC	1.76158e-14	0	3910	0.9949	38345.4	0.9807		ETS:E-box(ETS,bHLH)/HPC7-Scl-ChIP-Seq(GSE22178)/Homer	AGGAARCAGCTG	0.00699894	0.3353	726.0	18.06%	7536.9	16.59%		OCT:OCT(POU,Homeobox,IR1)/NPC-Brn2-ChIP-Seq(GSE35496)/Homer	ATGAATWATTCATGA	0.0889218	1.0000	57.0	5.22%	2049.7	4.33%
HDG7(HB)/col-HDG7-DAP-Seq(GSE60143)/Homer	WGCATTTAATGC	1.6656e-31	0	2147	0.1139	2759.7	0.0889		AGL15(MADS)/col-AGL15-DAP-Seq(GSE60143)/Homer	TTTCCHWATWDGGAA	1.9083e-14	0	446	0.1135	3085.1	0.0789		SFP1/SacCer-Promoters/Homer	DDAAAAATTTTY	0.00721209	0.3353	789.0	19.63%	8228.3	18.12%		HOXA2(Homeobox)/mES-Hoxa2-ChIP-Seq(Donaldson_et_al.)/Homer	GYCATCMATCAT	0.098569	1.0000	297.0	27.20%	12033.7	25.45%
SUT1?/SacCer-Promoters/Homer	CCCCGCGC	4.01559e-31	0	18762	0.9955	30651.6	0.9873		ATHB15(HB)/col-ATHB15-DAP-Seq(GSE60143)/Homer	GYAATSATTA	2.23941e-14	0	811	0.2064	6276.1	0.1605		GATA(Zf),IR4/iTreg-Gata3-ChIP-Seq(GSE20898)/Homer	NAGATWNBNATCTNN	0.00800254	0.3502	675.0	16.79%	6992.7	15.40%		GATA(Zf),IR4/iTreg-Gata3-ChIP-Seq(GSE20898)/Homer	NAGATWNBNATCTNN	0.112029	1.0000	221.0	20.24%	8867.9	18.75%
SpiB(ETS)/OCILY3-SPIB-ChIP-Seq(GSE56857)/Homer	AAAGRGGAAGTG	8.16768e-31	0	3606	0.1913	4964.2	0.1599		Pit1+1bp(Homeobox)/GCrat-Pit1-ChIP-Seq(GSE58009)/Homer	ATGCATAATTCA	6.93244e-14	0	953	0.2425	7599.8	0.1944		Elk4(ETS)/Hela-Elk4-ChIP-Seq(GSE31477)/Homer	NRYTTCCGGY	0.00883533	0.3704	2440.0	60.70%	26728.4	58.85%		WRKY17(WRKY)/colamp-WRKY17-DAP-Seq(GSE60143)/Homer	GCGTTGACTTTT	0.116834	1.0000	24.0	2.20%	796.2	1.68%
ETS:RUNX(ETS,Runt)/Jurkat-RUNX1-ChIP-Seq(GSE17954)/Homer	RCAGGATGTGGT	2.84343e-29	0	1516	0.0804	1867.2	0.0601		Unknown4/Drosophila-Promoters/Homer	AAAAATACCRMA	8.63835e-14	0	394	0.1003	2681.8	0.0686		VRN1(ABI3VP1)/col-VRN1-DAP-Seq(GSE60143)/Homer	TTTTTTTTTT	0.0111871	0.4503	2463.0	61.27%	27021.3	59.49%		HAT5(Homeobox)/colamp-HAT5-DAP-Seq(GSE60143)/Homer	DCAATWATTG	0.128093	1.0000	340.0	31.14%	13959.5	29.52%
NF-E2(bZIP)/K562-NFE2-ChIP-Seq(GSE31477)/Homer	GATGACTCAGCA	3.80004e-29	0	968	0.0514	1098.6	0.0354		HDG7(HB)/col-HDG7-DAP-Seq(GSE60143)/Homer	WGCATTTAATGC	1.15445e-13	0	481	0.1224	3420.9	0.0875		AGL16(MADS)/col-AGL16-DAP-Seq(GSE60143)/Homer	TWCCHWATWDGGAAA	0.0121188	0.4689	703.0	17.49%	7338.6	16.16%		CEBP:CEBP(bZIP)/MEF-Chop-ChIP-Seq(GSE35681)/Homer	NTNATGCAAYMNNHTGMAAY	0.129769	1.0000	333.0	30.49%	13666.4	28.90%
TSO1(CPP)/col-TSO1-DAP-Seq(GSE60143)/Homer	RAATTTRAAW	8.04468e-29	0	1975	0.1048	2539.7	0.0818		AT2G28920(ND)/col-AT2G28920-DAP-Seq(GSE60143)/Homer	WAGATATTTWTW	1.77469e-13	0	867	0.2206	6844.3	0.175		AGL6(MADS)/col-AGL6-DAP-Seq(GSE60143)/Homer	TTWCCWWAWWDGGWA	0.0143071	0.5333	934.0	23.23%	9896.2	21.79%		NUC(C2H2)/col-NUC-DAP-Seq(GSE60143)/Homer	HAVAAAACGACAAAA	0.133855	1.0000	302.0	27.66%	12358.6	26.14%
HNF1b(Homeobox)/PDAC-HNF1B-ChIP-Seq(GSE64557)/Homer	GTTAATNATTAA	9.22968e-28	0	1945	0.1032	2508.9	0.0808		ATHB53(HB)/col-ATHB53-DAP-Seq(GSE60143)/Homer	CAATAATT	4.02943e-13	0	1168	0.2972	9650	0.2468		AGL15(MADS)/col-AGL15-DAP-Seq(GSE60143)/Homer	TTTCCHWATWDGGAA	0.0149657	0.5378	1115.0	27.74%	11905.0	26.21%		LIN-15B(Zf)/cElegans-L3-LIN15B-ChIP-Seq(modEncode)/Homer	CARTGGAGCGCRYTTGCATT	0.143992	1.0000	8.0	0.73%	221.1	0.47%
ERG(ETS)/VCaP-ERG-ChIP-Seq(GSE14097)/Homer	ACAGGAAGTG	4.39224e-27	0	14748	0.7825	23259.4	0.7492		HOXA1(Homeobox)/mES-Hoxa1-ChIP-Seq(SRP084292)/Homer	TGATKGATGR	4.02943e-13	0	770	0.1959	5992.4	0.1533		OCT:OCT(POU,Homeobox)/NPC-Brn1-ChIP-Seq(GSE35496)/Homer	ATGAATATTCATGAG	0.0160187	0.5554	110.0	2.74%	1005.9	2.21%		AARE(HLH)/mES-cMyc-ChIP-Seq/Homer	GATTGCATCA	0.150469	1.0000	198.0	18.13%	7997.6	16.91%
ATHB20(Homeobox)/colamp-ATHB20-DAP-Seq(GSE60143)/Homer	CAATHATT	9.02355e-27	0	4145	0.2199	5866.6	0.189		AGL6(MADS)/col-AGL6-DAP-Seq(GSE60143)/Homer	TTWCCWWAWWDGGWA	5.38504e-13	0	361	0.0919	2443.8	0.0625		Bach1(bZIP)/K562-Bach1-ChIP-Seq(GSE31477)/Homer	AWWNTGCTGAGTCAT	0.0165231	0.5554	430.0	10.70%	4396.8	9.68%		DEL1(E2FDP)/colamp-DEL1-DAP-Seq(GSE60143)/Homer	TTCCCGCCAA	0.165962	1.0000	7.0	0.64%	194.9	0.41%
Nrf2(bZIP)/Lymphoblast-Nrf2-ChIP-Seq(GSE37589)/Homer	HTGCTGAGTCAT	4.74576e-26	0	816	0.0433	915.3	0.0295		AT1G76880(Trihelix)/col-AT1G76880-DAP-Seq(GSE60143)/Homer	ACGGTAAAAW	1.47852e-12	0	912	0.2321	7323.6	0.1873		NFE2L2(bZIP)/HepG2-NFE2L2-ChIP-Seq(Encode)/Homer	AWWWTGCTGAGTCAT	0.0189113	0.6138	579.0	14.40%	6027.8	13.27%		TSO1(CPP)/col-TSO1-DAP-Seq(GSE60143)/Homer	RAATTTRAAW	0.16763	1.0000	397.0	36.36%	16512.6	34.92%
Unknown4/Drosophila-Promoters/Homer	AAAAATACCRMA	1.58737e-24	0	1639	0.087	2099.6	0.0676		PHV(HB)/col-PHV-DAP-Seq(GSE60143)/Homer	RTAATSATTA	2.25025e-12	0	981	0.2496	7972.3	0.2039		IRF:BATF(IRF:bZIP)/pDC-Irf8-ChIP-Seq(GSE66899)/Homer	CTTTCANTATGACTV	0.0197225	0.6203	995.0	24.75%	10609.4	23.36%		HAT1(Homeobox)/col-HAT1-DAP-Seq(GSE60143)/Homer	SCAATCATTGNN	0.171187	1.0000	359.0	32.88%	14893.6	31.50%
ETS:E-box(ETS,bHLH)/HPC7-Scl-ChIP-Seq(GSE22178)/Homer	AGGAARCAGCTG	4.14573e-24	0	1539	0.0817	1958.4	0.0631		Mef2d(MADS)/Retina-Mef2d-ChIP-Seq(GSE61391)/Homer	GCTATTTTTAGC	2.77608e-12	0	509	0.1295	3736.7	0.0956		TSO1(CPP)/col-TSO1-DAP-Seq(GSE60143)/Homer	RAATTTRAAW	0.0197817	0.6203	1236.0	30.75%	13286.7	29.25%		AT1G04880(ARID)/colamp-AT1G04880-DAP-Seq(GSE60143)/Homer	AAACTATATADTATA	0.175521	1.0000	415.0	38.00%	17306.6	36.60%
ETV1(ETS)/GIST48-ETV1-ChIP-Seq(GSE22441)/Homer	AACCGGAAGT	6.63314e-24	0	13750	0.7296	21619.7	0.6964		Pax7(Paired,Homeobox)/Myoblast-Pax7-ChIP-Seq(GSE25064)/Homer	TAATCAATTA	4.53144e-12	0	329	0.0837	2220.7	0.0568		FOXA1:AR(Forkhead,NR)/LNCAP-AR-ChIP-Seq(GSE27824)/Homer	AGTAAACAAAAAAGAACAND	0.0243312	0.7196	952.0	23.68%	10159.3	22.37%		AT2G20400(G2like)/colamp-AT2G20400-DAP-Seq(GSE60143)/Homer	DNVGAATATTCBNHN	0.178173	1.0000	372.0	34.07%	15468.3	32.71%
ATHB18(Homeobox)/colamp-ATHB18-DAP-Seq(GSE60143)/Homer	YCAATSATTG	1.44326e-22	0	1892	0.1004	2498.3	0.0805		Phox2a(Homeobox)/Neuron-Phox2a-ChIP-Seq(GSE31456)/Homer	YTAATYNRATTA	9.78684e-12	0	965	0.2455	7876.9	0.2015		Nrf2(bZIP)/Lymphoblast-Nrf2-ChIP-Seq(GSE37589)/Homer	HTGCTGAGTCAT	0.0313984	0.9024	375.0	9.33%	3856.6	8.49%		Unknown4/Drosophila-Promoters/Homer	AAAAATACCRMA	0.201493	1.0000	324.0	29.67%	13469.3	28.48%
HAT5(Homeobox)/colamp-HAT5-DAP-Seq(GSE60143)/Homer	DCAATWATTG	1.00433e-21	0	1604	0.0851	2083.6	0.0671		SFP1/SacCer-Promoters/Homer	DDAAAAATTTTY	1.12575e-11	0	306	0.0779	2049	0.0524		OCT:OCT(POU,Homeobox,IR1)/NPC-Brn2-ChIP-Seq(GSE35496)/Homer	ATGAATWATTCATGA	0.0313984	0.9024	155.0	3.86%	1503.0	3.31%		Mouse_Recombination_Hotspot(Zf)/Testis-DMC1-ChIP-Seq(GSE24438)/Homer	ACTYKNATTCGTGNTACTTC	0.205153	1.0000	188.0	17.22%	7686.5	16.26%
HAT1(Homeobox)/col-HAT1-DAP-Seq(GSE60143)/Homer	SCAATCATTGNN	2.10501e-21	0	1797	0.0953	2373.9	0.0765		AGL25(MADS)/colamp-AGL25-DAP-Seq(GSE60143)/Homer	TTTCCATWTWTGGAA	1.36132e-11	0	191	0.0486	1134.6	0.029		NF1:FOXA1(CTF,Forkhead)/LNCAP-FOXA1-ChIP-Seq(GSE27824)/Homer	WNTGTTTRYTTTGGCA	0.0320968	0.9024	472.0	11.74%	4912.3	10.82%		ZNF136(Zf)/HEK293-ZNF136.GFP-ChIP-Seq(GSE58341)/Homer	YTKGATAHAGTATTCTWGGTNGGCA	0.208045	1.0000	282.0	25.82%	11689.2	24.72%
ELF5(ETS)/T47D-ELF5-ChIP-Seq(GSE30407)/Homer	ACVAGGAAGT	4.07275e-21	0	9091	0.4824	13920.2	0.4484		ATHB21(HB)/colamp-ATHB21-DAP-Seq(GSE60143)/Homer	YCAATWAT	1.48952e-11	0	1134	0.2885	9466.2	0.2421		MYB3R5(MYB)/col-MYB3R5-DAP-Seq(GSE60143)/Homer	THYAACGGTHAWAWT	0.0357574	0.9470	414.0	10.30%	4291.3	9.45%		Pax7(Paired,Homeobox)/Myoblast-Pax7-ChIP-Seq(GSE25064)/Homer	TAATCAATTA	0.214596	1.0000	285.0	26.10%	11831.8	25.02%
Pitx1:Ebox(Homeobox,bHLH)/Hindlimb-Pitx1-ChIP-Seq(GSE41591)/Homer	YTAATTRAWWCCAGATGT	5.77951e-21	0	2544	0.135	3505.8	0.1129		MYB44(MYB)/colamp-MYB44-DAP-Seq(GSE60143)/Homer	CVGTTWWKTCNGTTA	3.7752e-11	0	362	0.0921	2539.9	0.065		SpiB(ETS)/OCILY3-SPIB-ChIP-Seq(GSE56857)/Homer	AAAGRGGAAGTG	0.0410486	1.0000	1676.0	41.69%	18319.7	40.33%		AT5G59990(C2C2COlike)/colamp-AT5G59990-DAP-Seq(GSE60143)/Homer	TCTCAACCGTTCATT	0.219589	1.0000	72.0	6.59%	2836.7	6.00%
Fra1(bZIP)/BT549-Fra1-ChIP-Seq(GSE46166)/Homer	NNATGASTCATH	4.53458e-20	0	6112	0.3243	9121.6	0.2938		PQM-1(?)/cElegans-L3-ChIP-Seq(modEncode)/Homer	ACTGATAAGA	3.81314e-11	0	1003	0.2552	8278.3	0.2117		Hnf1(Homeobox)/Liver-Foxa2-Chip-Seq(GSE25694)/Homer	GGTTAAWCATTAA	0.0438492	1.0000	1097.0	27.29%	11850.3	26.09%		PAX6(Paired,Homeobox)/Forebrain-Pax6-ChIP-Seq(GSE66961)/Homer	NGTGTTCAVTSAAGCGKAAA	0.222018	1.0000	249.0	22.80%	10310.7	21.80%
Elk1(ETS)/Hela-Elk1-ChIP-Seq(GSE31477)/Homer	HACTTCCGGY	6.49954e-20	0	6228	0.3305	9311.4	0.2999		Pitx1:Ebox(Homeobox,bHLH)/Hindlimb-Pitx1-ChIP-Seq(GSE41591)/Homer	YTAATTRAWWCCAGATGT	3.85146e-11	0	571	0.1453	4349.3	0.1112		MYB3R4(MYB)/col-MYB3R4-DAP-Seq(GSE60143)/Homer	AWWTAACCGTTR	0.0465607	1.0000	819.0	20.37%	8771.5	19.31%		MYB27(MYB)/colamp-MYB27-DAP-Seq(GSE60143)/Homer	TACCTAACWT	0.224249	1.0000	456.0	41.76%	19192.2	40.59%
GATA3(Zf),DR4/iTreg-Gata3-ChIP-Seq(GSE20898)/Homer	AGATGKDGAGATAAG	8.18032e-20	0	1366	0.0725	1758.1	0.0566		IDD2(C2H2)/colamp-IDD2-DAP-Seq(GSE60143)/Homer	HAVAAAAMGACAAAA	8.40185e-11	0	480	0.1221	3572	0.0914		Ets1-distal(ETS)/CD4+-PolII-ChIP-Seq(Barski_et_al.)/Homer	MACAGGAAGT	0.051819	1.0000	2079.0	51.72%	22901.1	50.42%		Chop(bZIP)/MEF-Chop-ChIP-Seq(GSE35681)/Homer	ATTGCATCAT	0.241473	1.0000	430.0	39.38%	18111.7	38.30%
AGL6(MADS)/col-AGL6-DAP-Seq(GSE60143)/Homer	TTWCCWWAWWDGGWA	2.13645e-19	0	1549	0.0822	2033.4	0.0655		Mef2c(MADS)/GM12878-Mef2c-ChIP-Seq(GSE32465)/Homer	DCYAAAAATAGM	8.92139e-11	0	1062	0.2702	8861.8	0.2266		PU.1:IRF8(ETS:IRF)/pDC-Irf8-ChIP-Seq(GSE66899)/Homer	GGAAGTGAAAST	0.0581344	1.0000	1416.0	35.22%	15459.4	34.04%		WRKY46(WRKY)/colamp-WRKY46-DAP-Seq(GSE60143)/Homer	AAAGTCAACGSN	0.241956	1.0000	109.0	9.98%	4410.2	9.33%
Bach2(bZIP)/OCILy7-Bach2-ChIP-Seq(GSE44420)/Homer	TGCTGAGTCA	3.09301e-19	0	2589	0.1374	3604.6	0.1161		Brn2(POU,Homeobox)/NPC-Brn2-ChIP-Seq(GSE35496)/Homer	ATGAATATTC	9.01105e-11	0	313	0.0796	2147.9	0.0549		DMRT6(DM)/Testis-DMRT6-ChIP-Seq(GSE60440)/Homer	YDGHTACAWTGTADC	0.0593088	1.0000	1654.0	41.14%	18134.3	39.93%		IRF1(IRF)/PBMC-IRF1-ChIP-Seq(GSE43036)/Homer	GAAAGTGAAAGT	0.246351	1.0000	354.0	32.42%	14853.9	31.41%
Mef2a(MADS)/HL1-Mef2a.biotin-ChIP-Seq(GSE21529)/Homer	CYAAAAATAG	8.49217e-19	0	4745	0.2518	6976.7	0.2247		SeqBias: CG bias	SSSSSSSSSS	1.90764e-10	0	3930	1	38877.8	0.9943		HAT5(Homeobox)/colamp-HAT5-DAP-Seq(GSE60143)/Homer	DCAATWATTG	0.0599048	1.0000	1001.0	24.90%	10828.1	23.84%		At1g13300(G2like)/col-At1g13300-DAP-Seq(GSE60143)/Homer	GAATCTWAGATTCYN	0.255381	1.0000	32.0	2.93%	1219.7	2.58%
Elk4(ETS)/Hela-Elk4-ChIP-Seq(GSE31477)/Homer	NRYTTCCGGY	1.25428e-18	0	6063	0.3217	9080.9	0.2925		ISRE(IRF)/ThioMac-LPS-Expression(GSE23622)/Homer	AGTTTCASTTTC	1.92681e-10	0	217	0.0552	1378.3	0.0353		GT1(Trihelix)/col-GT1-DAP-Seq(GSE60143)/Homer	TTAACCATGGTTAAD	0.0641201	1.0000	96.0	2.39%	923.7	2.03%		Unknown1/Arabidopsis-Promoters/Homer	RGGGTAWWWTHGTAA	0.263158	1.0000	233.0	21.34%	9704.4	20.52%
Fosl2(bZIP)/3T3L1-Fosl2-ChIP-Seq(GSE56872)/Homer	NATGASTCABNN	1.83411e-18	0	4001	0.2123	5811.5	0.1872		MYB27(MYB)/colamp-MYB27-DAP-Seq(GSE60143)/Homer	TACCTAACWT	2.70707e-10	0	551	0.1402	4228.1	0.1081		NF-E2(bZIP)/K562-NFE2-ChIP-Seq(GSE31477)/Homer	GATGACTCAGCA	0.0695995	1.0000	442.0	11.00%	4665.3	10.27%		TRP2(MYBrelated)/colamp-TRP2-DAP-Seq(GSE60143)/Homer	TAAACCCT	0.26982	1.0000	488.0	44.69%	20675.6	43.72%
Fra2(bZIP)/Striatum-Fra2-ChIP-Seq(GSE43429)/Homer	GGATGACTCATC	2.87646e-18	0	5414	0.2873	8052.9	0.2594		At1g76110(ARID)/colamp-At1g76110-DAP-Seq(GSE60143)/Homer	ATTTAATG	4.28819e-10	0	1355	0.3448	11701.3	0.2993		Elk1(ETS)/Hela-Elk1-ChIP-Seq(GSE31477)/Homer	HACTTCCGGY	0.0720786	1.0000	2444.0	60.80%	27095.5	59.65%		GATA3(Zf),DR8/iTreg-Gata3-ChIP-Seq(GSE20898)/Homer	AGATSTNDNNDSAGATAASN	0.290544	1.0000	275.0	25.18%	11550.2	24.43%
OCT4-SOX2-TCF-NANOG(POU,Homeobox,HMG)/mES-Oct4-ChIP-Seq(GSE11431)/Homer	ATTTGCATAACAATG	3.21092e-18	0	2490	0.1321	3471.3	0.1118		Mef2a(MADS)/HL1-Mef2a.biotin-ChIP-Seq(GSE21529)/Homer	CYAAAAATAG	1.00329e-09	0	1029	0.2618	8650	0.2212		GATA3(Zf),DR8/iTreg-Gata3-ChIP-Seq(GSE20898)/Homer	AGATSTNDNNDSAGATAASN	0.0752456	1.0000	883.0	21.97%	9550.4	21.03%		GATA6(C2C2gata)/col200-GATA6-DAP-Seq(GSE60143)/Homer	TAGATCTARAHH	0.309437	1.0000	337.0	30.86%	14247.5	30.13%
Pax7(Paired,Homeobox)/Myoblast-Pax7-ChIP-Seq(GSE25064)/Homer	TAATCAATTA	4.2062e-18	0	1323	0.0702	1717.2	0.0553		At1g68670(G2like)/colamp-At1g68670-DAP-Seq(GSE60143)/Homer	WNWWHNRAAGATTCT	1.32748e-09	0	1270	0.3232	10940	0.2798		IDD2(C2H2)/colamp-IDD2-DAP-Seq(GSE60143)/Homer	HAVAAAAMGACAAAA	0.0756984	1.0000	1198.0	29.80%	13064.4	28.76%		ATHB18(Homeobox)/colamp-ATHB18-DAP-Seq(GSE60143)/Homer	YCAATSATTG	0.313486	1.0000	373.0	34.16%	15804.7	33.42%
SeqBias: CG bias	SSSSSSSSSS	1.16646e-17	0	18843	0.9998	30961.7	0.9973		AT2G20400(G2like)/colamp-AT2G20400-DAP-Seq(GSE60143)/Homer	DNVGAATATTCBNHN	1.63768e-09	0	427	0.1087	3188.8	0.0816		HNF1b(Homeobox)/PDAC-HNF1B-ChIP-Seq(GSE64557)/Homer	GTTAATNATTAA	0.0868999	1.0000	1149.0	28.58%	12540.9	27.61%		Bach1(bZIP)/K562-Bach1-ChIP-Seq(GSE31477)/Homer	AWWNTGCTGAGTCAT	0.32046	1.0000	129.0	11.81%	5357.9	11.33%
Phox2a(Homeobox)/Neuron-Phox2a-ChIP-Seq(GSE31456)/Homer	YTAATYNRATTA	4.63656e-17	0	4193	0.2225	6146.7	0.198		EPR1(MYBrelated)/colamp-EPR1-DAP-Seq(GSE60143)/Homer	AAATATCT	1.80991e-09	0	1006	0.256	8458.4	0.2163		Chop(bZIP)/MEF-Chop-ChIP-Seq(GSE35681)/Homer	ATTGCATCAT	0.109263	1.0000	1352.0	33.63%	14856.5	32.71%		dHNF4(NR)/Fly-HNF4-ChIP-Seq(GSE73675)/Homer	GGTCCAAAGTCCAMT	0.341981	1.0000	113.0	10.35%	4702.3	9.94%
Jun-AP1(bZIP)/K562-cJun-ChIP-Seq(GSE31477)/Homer	GATGASTCATCN	1.09569e-16	0	2952	0.1566	4213.5	0.1357		LHY1(MYBrelated)/col-LHY1-DAP-Seq(GSE60143)/Homer	AAATATCT	1.80991e-09	0	1006	0.256	8458.4	0.2163		AT1G28160(AP2EREBP)/colamp-AT1G28160-DAP-Seq(GSE60143)/Homer	GGCGGCGG	0.10992	1.0000	2452.0	61.00%	27268.7	60.04%		Unknown2/Arabidopsis-Promoters/Homer	AAACGACGTCGTTTT	0.349239	1.0000	8.0	0.73%	288.1	0.61%
IRF:BATF(IRF:bZIP)/pDC-Irf8-ChIP-Seq(GSE66899)/Homer	CTTTCANTATGACTV	2.51277e-16	0	1706	0.0905	2313.1	0.0745		OCT:OCT(POU,Homeobox)/NPC-OCT6-ChIP-Seq(GSE43916)/Homer	YATGCATATRCATRT	1.86503e-09	0	596	0.1517	4689.8	0.1199		NFkB-p65-Rel(RHD)/ThioMac-LPS-Expression(GSE23622)/Homer	GGAAATTCCC	0.114635	1.0000	407.0	10.12%	4339.8	9.55%		X-box(HTH)/NPC-H3K4me1-ChIP-Seq(GSE16256)/Homer	GGTTGCCATGGCAA	0.349239	1.0000	261.0	23.90%	11049.3	23.37%
LCL1(MYBrelated)/colamp-LCL1-DAP-Seq(GSE60143)/Homer	NAAAATATCTWHWWN	3.4604e-16	0	2204	0.1169	3071.1	0.0989		EMB1789(C3H)/col-EMB1789-DAP-Seq(GSE60143)/Homer	TWTTTACCGYND	1.96066e-09	0	936	0.2382	7807	0.1997		WRKY21(WRKY)/colamp-WRKY21-DAP-Seq(GSE60143)/Homer	DCGTTGACTTTT	0.123564	1.0000	712.0	17.71%	7727.8	17.01%		Pax7(Paired,Homeobox),long/Myoblast-Pax7-ChIP-Seq(GSE25064)/Homer	TAATCHGATTAC	0.36204	1.0000	70.0	6.41%	2894.3	6.12%
ZNF652/HepG2-ZNF652.Flag-ChIP-Seq(Encode)/Homer	TTAACCCTTTVNKKN	4.53301e-16	0	3218	0.1707	4640.1	0.1495		MafF(bZIP)/HepG2-MafF-ChIP-Seq(GSE31477)/Homer	HWWGTCAGCAWWTTT	2.23285e-09	0	730	0.1858	5910.2	0.1512		ZNF136(Zf)/HEK293-ZNF136.GFP-ChIP-Seq(GSE58341)/Homer	YTKGATAHAGTATTCTWGGTNGGCA	0.127199	1.0000	839.0	20.87%	9147.0	20.14%		IRF2(IRF)/Erythroblas-IRF2-ChIP-Seq(GSE36985)/Homer	GAAASYGAAASY	0.379956	1.0000	251.0	22.99%	10668.2	22.56%
Pit1+1bp(Homeobox)/GCrat-Pit1-ChIP-Seq(GSE58009)/Homer	ATGCATAATTCA	1.08199e-15	0	4079	0.2164	6000.8	0.1933		Chop(bZIP)/MEF-Chop-ChIP-Seq(GSE35681)/Homer	ATTGCATCAT	2.37092e-09	0	531	0.1351	4115.3	0.1053		MYB39(MYB)/col-MYB39-DAP-Seq(GSE60143)/Homer	WWAARKTAGGTGRAA	0.135878	1.0000	1171.0	29.13%	12870.8	28.34%		AGL13(MADS)/col-AGL13-DAP-Seq(GSE60143)/Homer	TWCCAWWTWTGGWAA	0.387089	1.0000	110.0	10.07%	4625.8	9.78%
Pax7(Paired,Homeobox),long/Myoblast-Pax7-ChIP-Seq(GSE25064)/Homer	TAATCHGATTAC	1.18388e-15	0	332	0.0176	343.1	0.0111		Oct4:Sox17(POU,Homeobox,HMG)/F9-Sox17-ChIP-Seq(GSE44553)/Homer	CCATTGTATGCAAAT	3.04432e-09	0	430	0.1094	3231.4	0.0826		ELF1(ETS)/Jurkat-ELF1-ChIP-Seq(SRA014231)/Homer	AVCCGGAAGT	0.137243	1.0000	2377.0	59.13%	26465.9	58.27%		SPL3(SBP)/colamp-SPL3-DAP-Seq(GSE60143)/Homer	WDTTGTACGGAH	0.391528	1.0000	61.0	5.59%	2537.0	5.37%
Fos(bZIP)/TSC-Fos-ChIP-Seq(GSE110950)/Homer	NDATGASTCAYN	2.74231e-15	0	6344	0.3366	9626.5	0.3101		PAX3:FKHR-fusion(Paired,Homeobox)/Rh4-PAX3:FKHR-ChIP-Seq(GSE19063)/Homer	ACCRTGACTAATTNN	3.16857e-09	0	626	0.1593	4977.5	0.1273		Unknown4/Drosophila-Promoters/Homer	AAAAATACCRMA	0.139457	1.0000	990.0	24.63%	10849.8	23.89%		ZFP3(Zf)/HEK293-ZFP3.GFP-ChIP-Seq(GSE58341)/Homer	GGGTTTTGAAGGATGARTAGGAGTT	0.41082	1.0000	5.0	0.46%	182.5	0.39%
AGL25(MADS)/colamp-AGL25-DAP-Seq(GSE60143)/Homer	TTTCCATWTWTGGAA	2.88291e-15	0	745	0.0395	913.2	0.0294		HOXA2(Homeobox)/mES-Hoxa2-ChIP-Seq(Donaldson_et_al.)/Homer	GYCATCMATCAT	4.58724e-09	0	339	0.0863	2454.6	0.0628		ETS(ETS)/Promoter/Homer	AACCGGAAGT	0.140016	1.0000	1772.0	44.08%	19632.7	43.22%		WRKY11(WRKY)/col-WRKY11-DAP-Seq(GSE60143)/Homer	SCGTTGACTTTN	0.432445	1.0000	244.0	22.34%	10447.3	22.09%
ATHB53(HB)/col-ATHB53-DAP-Seq(GSE60143)/Homer	CAATAATT	3.28314e-15	0	4997	0.2651	7469.1	0.2406		JKD(C2H2)/col-JKD-DAP-Seq(GSE60143)/Homer	TTTTGTCGTTTT	5.43728e-09	0	584	0.1486	4616.5	0.1181		DUX4(Homeobox)/Myoblasts-DUX4.V5-ChIP-Seq(GSE75791)/Homer	NWTAAYCYAATCAWN	0.151526	1.0000	480.0	11.94%	5183.4	11.41%		WRKY7(WRKY)/colamp-WRKY7-DAP-Seq(GSE60143)/Homer	AAAAGTCAACGSHWD	0.433268	1.0000	5.0	0.46%	187.8	0.40%
Oct4:Sox17(POU,Homeobox,HMG)/F9-Sox17-ChIP-Seq(GSE44553)/Homer	CCATTGTATGCAAAT	4.43177e-15	0	1916	0.1017	2652.5	0.0854		CES-1(Homeobox)/cElegans-L1-CES1-ChIP-Seq(modEncode)/Homer	AAATTSAATTTN	7.71586e-09	0	1234	0.314	10678.6	0.2731		Six4(Homeobox)/MCF7-SIX4-ChIP-Seq(Encode)/Homer	TGWAAYCTGABACCB	0.160093	1.0000	397.0	9.88%	4272.3	9.41%		DUX(Homeobox)/C2C12-Dux-ChIP-Seq(GSE87279)/Homer	BCWGATTCAATCAAN	0.435222	1.0000	9.0	0.82%	355.3	0.75%
EMB1789(C3H)/col-EMB1789-DAP-Seq(GSE60143)/Homer	TWTTTACCGYND	8.23833e-15	0	4255	0.2258	6301.5	0.203		CEBP:CEBP(bZIP)/MEF-Chop-ChIP-Seq(GSE35681)/Homer	NTNATGCAAYMNNHTGMAAY	8.03075e-09	0	379	0.0964	2814	0.072		MYB3R1(MYB)/col-MYB3R1-DAP-Seq(GSE60143)/Homer	WWDTDACCGTTR	0.161864	1.0000	1399.0	34.80%	15466.3	34.05%		Oct4:Sox17(POU,Homeobox,HMG)/F9-Sox17-ChIP-Seq(GSE44553)/Homer	CCATTGTATGCAAAT	0.453074	1.0000	354.0	32.42%	15231.1	32.21%
Hoxc9(Homeobox)/Ainv15-Hoxc9-ChIP-Seq(GSE21812)/Homer	GGCCATAAATCA	9.9622e-15	0	5896	0.3128	8922.1	0.2874		IRF:BATF(IRF:bZIP)/pDC-Irf8-ChIP-Seq(GSE66899)/Homer	CTTTCANTATGACTV	1.01075e-08	0	367	0.0934	2715	0.0694		Mouse_Recombination_Hotspot(Zf)/Testis-DMC1-ChIP-Seq(GSE24438)/Homer	ACTYKNATTCGTGNTACTTC	0.16847	1.0000	558.0	13.88%	6065.3	13.35%		Hnf1(Homeobox)/Liver-Foxa2-Chip-Seq(GSE25694)/Homer	GGTTAAWCATTAA	0.473312	1.0000	342.0	31.32%	14746.5	31.19%
FOXA1:AR(Forkhead,NR)/LNCAP-AR-ChIP-Seq(GSE27824)/Homer	AGTAAACAAAAAAGAACAND	1.31813e-14	0	1508	0.08	2043	0.0658		FOXA1:AR(Forkhead,NR)/LNCAP-AR-ChIP-Seq(GSE27824)/Homer	AGTAAACAAAAAAGAACAND	1.09493e-08	0	317	0.0807	2287.2	0.0585		IRF1(IRF)/PBMC-IRF1-ChIP-Seq(GSE43036)/Homer	GAAAGTGAAAGT	0.171016	1.0000	1092.0	27.16%	12032.8	26.49%		GATA19(C2C2gata)/colamp-GATA19-DAP-Seq(GSE60143)/Homer	ATCSGATCVG	0.474592	1.0000	142.0	13.00%	6102.5	12.91%
EIN3(EIL)/col-EIN3-DAP-Seq(GSE60143)/Homer	ARATTCAATGWATYT	1.79717e-14	0	1822	0.0967	2520.1	0.0812		At2g03500(G2like)/col-At2g03500-DAP-Seq(GSE60143)/Homer	WWAGAATATTCT	1.16264e-08	0	712	0.1812	5806.9	0.1485		Brn2(POU,Homeobox)/NPC-Brn2-ChIP-Seq(GSE35496)/Homer	ATGAATATTC	0.179425	1.0000	789.0	19.63%	8651.5	19.05%		EIN3(EIL)/col-EIN3-DAP-Seq(GSE60143)/Homer	ARATTCAATGWATYT	0.474829	1.0000	371.0	33.97%	16003.5	33.84%
SFP1/SacCer-Promoters/Homer	DDAAAAATTTTY	2.04667e-14	0	1154	0.0612	1518.4	0.0489		Brn1(POU,Homeobox)/NPC-Brn1-ChIP-Seq(GSE35496)/Homer	TATGCWAATBAV	2.01515e-08	0	889	0.2262	7465.9	0.1909		WRKY7(WRKY)/colamp-WRKY7-DAP-Seq(GSE60143)/Homer	AAAAGTCAACGSHWD	0.198295	1.0000	17.0	0.42%	152.6	0.34%		MYB88(MYB)/col-MYB88-DAP-Seq(GSE60143)/Homer	HNACGCTCCT	0.478452	1.0000	1015.0	92.95%	43904.1	92.85%
JunB(bZIP)/DendriticCells-Junb-ChIP-Seq(GSE36099)/Homer	RATGASTCAT	9.08125e-14	0	6030	0.3199	9167.7	0.2953		WRKY11(WRKY)/col-WRKY11-DAP-Seq(GSE60143)/Homer	SCGTTGACTTTN	2.11847e-08	0	302	0.0768	2175.6	0.0556		Unknown3/Arabidopsis-Promoters/Homer	AYTAAACCGG	0.199688	1.0000	817.0	20.32%	8985.2	19.78%		REST-NRSF(Zf)/Jurkat-NRSF-ChIP-Seq/Homer	GGMGCTGTCCATGGTGCTGA	0.483019	1.0000	15.0	1.37%	628.2	1.33%
MYNN(Zf)/HEK293-MYNN.eGFP-ChIP-Seq(Encode)/Homer	TTCAAAWTAAAAGTC	3.26619e-13	0	3268	0.1734	4786	0.1542		NUC(C2H2)/col-NUC-DAP-Seq(GSE60143)/Homer	HAVAAAACGACAAAA	2.6663e-08	0	348	0.0885	2576.2	0.0659		KLF1(Zf)/HUDEP2-KLF1-CutnRun(GSE136251)/Homer	VDGGGYGGGGCY	0.202099	1.0000	3079.0	76.59%	34527.6	76.02%		At5g22890(C2H2)/col-At5g22890-DAP-Seq(GSE60143)/Homer	NSAGGTKWTATCTGD	0.502731	1.0000	99.0	9.07%	4274.2	9.04%
Pax7(Paired,Homeobox),longest/Myoblast-Pax7-ChIP-Seq(GSE25064)/Homer	NTAATTDGCYAATTANNWWD	4.87259e-13	0	446	0.0237	515.3	0.0166		WRKY45(WRKY)/col-WRKY45-DAP-Seq(GSE60143)/Homer	HNNNKTTGACTWWNH	3.25663e-08	0	938	0.2387	7944.2	0.2032		Unknown2/Arabidopsis-Promoters/Homer	AAACGACGTCGTTTT	0.210979	1.0000	27.0	0.67%	257.3	0.57%		Bach2(bZIP)/OCILy7-Bach2-ChIP-Seq(GSE44420)/Homer	TGCTGAGTCA	0.514634	1.0000	369.0	33.79%	15984.7	33.80%
RUNX(Runt)/HPC7-Runx1-ChIP-Seq(GSE22178)/Homer	SAAACCACAG	6.84573e-13	0	8858	0.47	13793.5	0.4443		Pax7(Paired,Homeobox),longest/Myoblast-Pax7-ChIP-Seq(GSE25064)/Homer	NTAATTDGCYAATTANNWWD	3.56332e-08	0	117	0.0298	678.8	0.0174		EIL4(EIL)/Tomato-EIL4-ChIP-Seq(GSE116581)/Homer	GATTCAWTGAAT	0.221131	1.0000	816.0	20.30%	8995.4	19.80%		NFkB-p65-Rel(RHD)/ThioMac-LPS-Expression(GSE23622)/Homer	GGAAATTCCC	0.528243	1.0000	125.0	11.45%	5429.1	11.48%
PU.1:IRF8(ETS:IRF)/pDC-Irf8-ChIP-Seq(GSE66899)/Homer	GGAAGTGAAAST	1.07362e-12	0	2657	0.141	3843	0.1238		At5g29000(G2like)/col-At5g29000-DAP-Seq(GSE60143)/Homer	RGAATATTCYHH	5.81646e-08	0	772	0.1964	6422.7	0.1643		AARE(HLH)/mES-cMyc-ChIP-Seq/Homer	GATTGCATCA	0.230617	1.0000	581.0	14.45%	6376.5	14.04%		AGL6(MADS)/col-AGL6-DAP-Seq(GSE60143)/Homer	TTWCCWWAWWDGGWA	0.535744	1.0000	287.0	26.28%	12466.8	26.36%
AGL15(MADS)/col-AGL15-DAP-Seq(GSE60143)/Homer	TTTCCHWATWDGGAA	1.33782e-12	0	1837	0.0975	2578.3	0.083		Cux2(Homeobox)/Liver-Cux2-ChIP-Seq(GSE35985)/Homer	HNRAATCAAT	6.11468e-08	0	1048	0.2667	9009.1	0.2304		ISRE(IRF)/ThioMac-LPS-Expression(GSE23622)/Homer	AGTTTCASTTTC	0.232701	1.0000	520.0	12.94%	5697.3	12.54%		ETS:E-box(ETS,bHLH)/HPC7-Scl-ChIP-Seq(GSE22178)/Homer	AGGAARCAGCTG	0.553275	1.0000	208.0	19.05%	9065.2	19.17%
MYB39(MYB)/col-MYB39-DAP-Seq(GSE60143)/Homer	WWAARKTAGGTGRAA	1.77011e-12	0	2023	0.1073	2866.5	0.0923		ANL2(HB)/col-ANL2-DAP-Seq(GSE60143)/Homer	CATTAATTGC	6.96357e-08	0	1214	0.3089	10594.7	0.271		Duxbl(Homeobox)/NIH3T3-Duxbl.HA-ChIP-Seq(GSE119782)/Homer	TAAYCYAATCAA	0.248329	1.0000	636.0	15.82%	7005.5	15.42%		Nrf2(bZIP)/Lymphoblast-Nrf2-ChIP-Seq(GSE37589)/Homer	HTGCTGAGTCAT	0.559731	1.0000	106.0	9.71%	4638.9	9.81%
AT1G76880(Trihelix)/col-AT1G76880-DAP-Seq(GSE60143)/Homer	ACGGTAAAAW	2.72111e-12	0	4042	0.2145	6033.4	0.1943		STAT1(Stat)/HelaS3-STAT1-ChIP-Seq(GSE12782)/Homer	NATTTCCNGGAAAT	1.10308e-07	0	797	0.2028	6681.7	0.1709		ATHB18(Homeobox)/colamp-ATHB18-DAP-Seq(GSE60143)/Homer	YCAATSATTG	0.251327	1.0000	1124.0	27.96%	12480.7	27.48%		AT4G27900(C2C2COlike)/col-AT4G27900-DAP-Seq(GSE60143)/Homer	TCTCVACCGTTSATT	0.578799	1.0000	9.0	0.82%	401.3	0.85%
MYB119(MYB)/colamp-MYB119-DAP-Seq(GSE60143)/Homer	YRACCGTTACDD	4.62298e-12	0	3216	0.1706	4735	0.1525		WRKY43(WRKY)/colamp-WRKY43-DAP-Seq(GSE60143)/Homer	NCGTTGACTTTT	1.12536e-07	0	805	0.2048	6756.5	0.1728		TATA-box/Drosophila-Promoters/Homer	CTATAAAAGCSV	0.266602	1.0000	733.0	18.23%	8106.6	17.85%		GEI-11(Myb?)/cElegans-L4-GEI11-ChIP-Seq(modEncode)/Homer	CCGACAYYTYACGGG	0.593927	1.0000	67.0	6.14%	2968.7	6.28%
GATA(Zf),IR4/iTreg-Gata3-ChIP-Seq(GSE20898)/Homer	NAGATWNBNATCTNN	5.37113e-12	0	1095	0.0581	1466.4	0.0472		ELT-3(Gata)/cElegans-L1-ELT3-ChIP-Seq(modEncode)/Homer	AWTGATAAGA	1.15964e-07	0	1120	0.285	9723.1	0.2487		RORg(NR)/Liver-Rorc-ChIP-Seq(GSE101115)/Homer	WAABTAGGTCAV	0.269281	1.0000	668.0	16.62%	7380.2	16.25%		RORgt(NR)/EL4-RORgt.Flag-ChIP-Seq(GSE56019)/Homer	AAYTAGGTCA	0.609449	1.0000	304.0	27.84%	13324.8	28.18%
ANL2(HB)/col-ANL2-DAP-Seq(GSE60143)/Homer	CATTAATTGC	1.55031e-11	0	5620	0.2982	8580.1	0.2764		ZNF136(Zf)/HEK293-ZNF136.GFP-ChIP-Seq(GSE58341)/Homer	YTKGATAHAGTATTCTWGGTNGGCA	1.26884e-07	0	332	0.0845	2479.5	0.0634		At5g22890(C2H2)/col-At5g22890-DAP-Seq(GSE60143)/Homer	NSAGGTKWTATCTGD	0.274996	1.0000	306.0	7.61%	3341.6	7.36%		RORgt(NR)/EL4-RORgt.Flag-ChIP-Seq(GSE56019)/Homer	AAYTAGGTCA	0.609449	1.0000	304.0	27.84%	13324.8	28.18%
Chop(bZIP)/MEF-Chop-ChIP-Seq(GSE35681)/Homer	ATTGCATCAT	1.89355e-11	0	2329	0.1236	3362.8	0.1083		Atf4(bZIP)/MEF-Atf4-ChIP-Seq(GSE35681)/Homer	MTGATGCAAT	1.47419e-07	0	646	0.1644	5298.3	0.1355		ZNF382(Zf)/HEK293-ZNF382.GFP-ChIP-Seq(GSE58341)/Homer	GNCTGTASTRNTGBCTCHTT	0.278594	1.0000	291.0	7.24%	3176.5	6.99%		HNF1b(Homeobox)/PDAC-HNF1B-ChIP-Seq(GSE64557)/Homer	GTTAATNATTAA	0.617547	1.0000	362.0	33.15%	15858.5	33.54%
ATHB15(HB)/col-ATHB15-DAP-Seq(GSE60143)/Homer	GYAATSATTA	2.58171e-11	0	3425	0.1817	5084.9	0.1638		WRKY8(WRKY)/colamp-WRKY8-DAP-Seq(GSE60143)/Homer	CGTTGACTTT	1.54977e-07	0	279	0.071	2027.5	0.0519		GT3a(Trihelix)/col-GT3a-DAP-Seq(GSE60143)/Homer	WNACACGTGTYWWAW	0.316321	1.0000	1181.0	29.38%	13183.1	29.02%		Atf4(bZIP)/MEF-Atf4-ChIP-Seq(GSE35681)/Homer	MTGATGCAAT	0.627821	1.0000	498.0	45.60%	21776.6	46.05%
Brn2(POU,Homeobox)/NPC-Brn2-ChIP-Seq(GSE35496)/Homer	ATGAATATTC	3.185e-11	0	1240	0.0658	1696.2	0.0546		IRF1(IRF)/PBMC-IRF1-ChIP-Seq(GSE43036)/Homer	GAAAGTGAAAGT	1.78266e-07	0	432	0.1099	3369	0.0862		SUT1?/SacCer-Promoters/Homer	CCCCGCGC	0.316321	1.0000	4020.0	100.00%	45407.8	99.97%		HSFA1E(HSF)/col-HSFA1E-DAP-Seq(GSE60143)/Homer	TTCTAGAAGCTTCTA	0.632168	1.0000	278.0	25.46%	12231.4	25.87%
AT2G31460(REMB3)/col-AT2G31460-DAP-Seq(GSE60143)/Homer	WNWARWDGAAATGAT	3.31498e-11	0	4268	0.2265	6425.5	0.207		Barx1(Homeobox)/Stomach-Barx1.3xFlag-ChIP-Seq(GSE69483)/Homer	AAACMATTAN	2.05055e-07	0	1189	0.3025	10410.6	0.2663		Sp5(Zf)/mES-Sp5.Flag-ChIP-Seq(GSE72989)/Homer	RGKGGGCGGAGC	0.32046	1.0000	3182.0	79.15%	35809.3	78.84%		GFY(?)/Promoter/Homer	ACTACAATTCCC	0.642878	1.0000	123.0	11.26%	5477.8	11.58%
VRN1(ABI3VP1)/col-VRN1-DAP-Seq(GSE60143)/Homer	TTTTTTTTTT	3.81314e-11	0	4807	0.2551	7288.1	0.2347		IRF3(IRF)/BMDM-Irf3-ChIP-Seq(GSE67343)/Homer	AGTTTCAKTTTC	3.85012e-07	0	866	0.2204	7381.9	0.1888		JunD(bZIP)/K562-JunD-ChIP-Seq/Homer	ATGACGTCATCN	0.325303	1.0000	559.0	13.91%	6200.4	13.65%		HDG7(HB)/col-HDG7-DAP-Seq(GSE60143)/Homer	WGCATTTAATGC	0.645132	1.0000	388.0	35.53%	17037.7	36.03%
IRF1(IRF)/PBMC-IRF1-ChIP-Seq(GSE43036)/Homer	GAAAGTGAAAGT	6.87885e-11	0	1857	0.0985	2644.6	0.0852		Oct2(POU,Homeobox)/Bcell-Oct2-ChIP-Seq(GSE21512)/Homer	ATATGCAAAT	4.89447e-07	0	819	0.2084	6952.3	0.1778		Sp2(Zf)/HEK293-Sp2.eGFP-ChIP-Seq(Encode)/Homer	YGGCCCCGCCCC	0.327916	1.0000	3639.0	90.52%	41014.5	90.30%		ZKSCAN1(Zf)/HepG2-ZKSCAN1-ChIP-Seq(Encode)/Homer	GCACAYAGTAGGKCY	0.662192	1.0000	83.0	7.60%	3739.4	7.91%
Atf4(bZIP)/MEF-Atf4-ChIP-Seq(GSE35681)/Homer	MTGATGCAAT	7.08834e-11	0	2944	0.1562	4338.9	0.1398		GATA(Zf),IR4/iTreg-Gata3-ChIP-Seq(GSE20898)/Homer	NAGATWNBNATCTNN	5.04353e-07	0	245	0.0623	1766.8	0.0452		ZNF768(Zf)/Rajj-ZNF768-ChIP-Seq(GSE111879)/Homer	RHHCAGAGAGGB	0.36788	1.0000	283.0	7.04%	3132.3	6.90%		IDD2(C2H2)/colamp-IDD2-DAP-Seq(GSE60143)/Homer	HAVAAAAMGACAAAA	0.66651	1.0000	375.0	34.34%	16512.2	34.92%
Atf3(bZIP)/GBM-ATF3-ChIP-Seq(GSE33912)/Homer	DATGASTCATHN	7.23154e-11	0	6933	0.3679	10727.1	0.3455		At5g52660(MYBrelated)/colamp-At5g52660-DAP-Seq(GSE60143)/Homer	HAAAAATATCTW	5.40922e-07	0	1206	0.3069	10624.1	0.2717		MYB27(MYB)/colamp-MYB27-DAP-Seq(GSE60143)/Homer	TACCTAACWT	0.370575	1.0000	1374.0	34.18%	15407.0	33.92%		GATA(Zf),IR3/iTreg-Gata3-ChIP-Seq(GSE20898)/Homer	NNNNNBAGATAWYATCTVHN	0.666577	1.0000	346.0	31.68%	15251.5	32.25%
WRKY8(WRKY)/colamp-WRKY8-DAP-Seq(GSE60143)/Homer	CGTTGACTTT	8.40185e-11	0	1294	0.0687	1785.6	0.0575		At3g09600(MYBrelated)/colamp-At3g09600-DAP-Seq(GSE60143)/Homer	AAAATATCTT	6.41158e-07	0	1188	0.3023	10461.9	0.2676		LIN-15B(Zf)/cElegans-L3-LIN15B-ChIP-Seq(modEncode)/Homer	CARTGGAGCGCRYTTGCATT	0.378364	1.0000	21.0	0.52%	218.3	0.48%		TCFL2(HMG)/K562-TCF7L2-ChIP-Seq(GSE29196)/Homer	ACWTCAAAGG	0.667511	1.0000	227.0	20.79%	10065.4	21.29%
Nur77(NR)/K562-NR4A1-ChIP-Seq(GSE31363)/Homer	TGACCTTTNCNT	9.85966e-11	0	2461	0.1306	3585.7	0.1155		LMI1(HB)/colamp-LMI1-DAP-Seq(GSE60143)/Homer	AATTATTG	7.01538e-07	0	1426	0.3628	12759.9	0.3263		WRKY17(WRKY)/colamp-WRKY17-DAP-Seq(GSE60143)/Homer	GCGTTGACTTTT	0.389575	1.0000	59.0	1.47%	639.1	1.41%		MYB39(MYB)/col-MYB39-DAP-Seq(GSE60143)/Homer	WWAARKTAGGTGRAA	0.691011	1.0000	358.0	32.78%	15819.7	33.45%
EIL4(EIL)/Tomato-EIL4-ChIP-Seq(GSE116581)/Homer	GATTCAWTGAAT	1.29158e-10	0	1268	0.0673	1750	0.0564		GATA(Zf),IR3/iTreg-Gata3-ChIP-Seq(GSE20898)/Homer	NNNNNBAGATAWYATCTVHN	9.66108e-07	0	397	0.101	3112.2	0.0796		Zfp281(Zf)/ES-Zfp281-ChIP-Seq(GSE81042)/Homer	CCCCTCCCCCAC	0.391802	1.0000	1610.0	40.05%	18089.5	39.83%		EFL-1(E2F)/cElegans-L1-EFL1-ChIP-Seq(modEncode)/Homer	TGCAARYGCGCTCYA	0.692741	1.0000	27.0	2.47%	1269.9	2.69%
AT2G28920(ND)/col-AT2G28920-DAP-Seq(GSE60143)/Homer	WAGATATTTWTW	1.45625e-10	0	3453	0.1832	5150.5	0.1659		AtIDD11(C2H2)/colamp-AtIDD11-DAP-Seq(GSE60143)/Homer	TTTGTCGTTT	1.04657e-06	0	964	0.2453	8353.9	0.2137		GATA(Zf),IR3/iTreg-Gata3-ChIP-Seq(GSE20898)/Homer	NNNNNBAGATAWYATCTVHN	0.408771	1.0000	1100.0	27.36%	12350.5	27.19%		SeqBias: CG-repeat	CGCGCGCGCG	0.708504	1.0000	636.0	58.24%	27904.5	59.01%
EHF(ETS)/LoVo-EHF-ChIP-Seq(GSE49402)/Homer	AVCAGGAAGT	1.65842e-10	0	13007	0.6901	20760.5	0.6687		Oct11(POU,Homeobox)/NCIH1048-POU2F3-ChIP-seq(GSE115123)/Homer	GATTTGCATA	1.29113e-06	0	866	0.2204	7439.1	0.1903		Oct4:Sox17(POU,Homeobox,HMG)/F9-Sox17-ChIP-Seq(GSE44553)/Homer	CCATTGTATGCAAAT	0.416321	1.0000	1085.0	26.99%	12187.3	26.83%		NF-E2(bZIP)/K562-NFE2-ChIP-Seq(GSE31477)/Homer	GATGACTCAGCA	0.731543	1.0000	122.0	11.17%	5549.6	11.74%
At1g14580(C2H2)/colamp-At1g14580-DAP-Seq(GSE60143)/Homer	CASAAAAMGACAAAA	2.30681e-10	0	3653	0.1938	5473.4	0.1763		Foxa3(Forkhead)/Liver-Foxa3-ChIP-Seq(GSE77670)/Homer	BSNTGTTTACWYWGN	1.31722e-06	0	923	0.2349	7977.3	0.204		p73(p53)/Trachea-p73-ChIP-Seq(PRJNA310161)/Homer	NRRRCAWGTCCDGRCATGYY	0.426775	1.0000	381.0	9.48%	4262.5	9.38%		E-box(bHLH)/Promoter/Homer	SSGGTCACGTGA	0.73543	1.0000	124.0	11.36%	5643.5	11.93%
Foxa3(Forkhead)/Liver-Foxa3-ChIP-Seq(GSE77670)/Homer	BSNTGTTTACWYWGN	5.29025e-10	0	4275	0.2268	6475.2	0.2086		SOC1(MADS)/Seedling-SOC1-ChIP-Seq(GSE45846)/Homer	TWCCAWWTWTGG	1.44126e-06	0	915	0.2328	7906.5	0.2022		TR4(NR),DR1/Hela-TR4-ChIP-Seq(GSE24685)/Homer	GAGGTCAAAGGTCA	0.4403	1.0000	917.0	22.81%	10311.3	22.70%		Tbox:Smad(T-box,MAD)/ESCd5-Smad2_3-ChIP-Seq(GSE29422)/Homer	AGGTGHCAGACA	0.751939	1.0000	412.0	37.73%	18294.5	38.69%
IRF3(IRF)/BMDM-Irf3-ChIP-Seq(GSE67343)/Homer	AGTTTCAKTTTC	9.35457e-10	0	4053	0.215	6129.1	0.1974		At1g14580(C2H2)/colamp-At1g14580-DAP-Seq(GSE60143)/Homer	CASAAAAMGACAAAA	1.67451e-06	0	734	0.1868	6215.1	0.159		MYB44(MYB)/colamp-MYB44-DAP-Seq(GSE60143)/Homer	CVGTTWWKTCNGTTA	0.450409	1.0000	904.0	22.49%	10172.2	22.40%		AGL15(MADS)/col-AGL15-DAP-Seq(GSE60143)/Homer	TTTCCHWATWDGGAA	0.762235	1.0000	331.0	30.31%	14786.7	31.27%
MYB98(MYB)/col-MYB98-DAP-Seq(GSE60143)/Homer	NWDCCGTTAC	9.44858e-10	0	2879	0.1528	4267.8	0.1375		AGL13(MADS)/col-AGL13-DAP-Seq(GSE60143)/Homer	TWCCAWWTWTGGWAA	2.04525e-06	0	127	0.0323	817.9	0.0209		GATA:SCL(Zf,bHLH)/Ter119-SCL-ChIP-Seq(GSE18720)/Homer	CRGCTGBNGNSNNSAGATAA	0.457628	1.0000	934.0	23.23%	10516.5	23.15%		AGL16(MADS)/col-AGL16-DAP-Seq(GSE60143)/Homer	TWCCHWATWDGGAAA	0.784821	1.0000	200.0	18.32%	9085.7	19.21%
CEBP:CEBP(bZIP)/MEF-Chop-ChIP-Seq(GSE35681)/Homer	NTNATGCAAYMNNHTGMAAY	9.63946e-10	0	1674	0.0888	2387.4	0.0769		MYB113(MYB)/col-MYB113-DAP-Seq(GSE60143)/Homer	HNDAWTCMGTTAYWN	2.12872e-06	0	1312	0.3338	11721.1	0.2998		HAT1(Homeobox)/col-HAT1-DAP-Seq(GSE60143)/Homer	SCAATCATTGNN	0.457902	1.0000	1052.0	26.17%	11848.2	26.09%		p53(p53)/mES-cMyc-ChIP-Seq(GSE11431)/Homer	ACATGCCCGGGCAT	0.795011	1.0000	33.0	3.02%	1624.3	3.43%
MYB118(MYB)/colamp-MYB118-DAP-Seq(GSE60143)/Homer	TAWCCGTTAC	1.32748e-09	0	3067	0.1627	4568.2	0.1471		AT1G76870(Trihelix)/col-AT1G76870-DAP-Seq(GSE60143)/Homer	AAAACCRGWW	2.21559e-06	0	978	0.2489	8525.6	0.218		bHLH157(bHLH)/col-bHLH157-DAP-Seq(GSE60143)/Homer	KACACGTCTCTY	0.46195	1.0000	1013.0	25.20%	11411.0	25.12%		p53(p53)/Saos-p53-ChIP-Seq(GSE15780)/Homer	RRCATGYCYRGRCATGYYYN	0.799635	1.0000	255.0	23.35%	11538.6	24.40%
MafF(bZIP)/HepG2-MafF-ChIP-Seq(GSE31477)/Homer	HWWGTCAGCAWWTTT	1.49673e-09	0	3207	0.1702	4791.9	0.1543		AGL16(MADS)/col-AGL16-DAP-Seq(GSE60143)/Homer	TWCCHWATWDGGAAA	2.84488e-06	0	249	0.0634	1844.1	0.0472		Phox2b(Homeobox)/CLBGA-PHOX2B-ChIP-Seq(GSE90683)/Homer	TTAATTNAATTA	0.467012	1.0000	1456.0	36.22%	16417.0	36.14%		p53(p53)/Saos-p53-ChIP-Seq/Homer	RRCATGYCYRGRCATGYYYN	0.799635	1.0000	255.0	23.35%	11538.6	24.40%
ISRE(IRF)/ThioMac-LPS-Expression(GSE23622)/Homer	AGTTTCASTTTC	1.75642e-09	0	830	0.044	1110.7	0.0358		TATA-box/Drosophila-Promoters/Homer	CTATAAAAGCSV	2.84488e-06	0	273	0.0695	2052.4	0.0525		AT5G59990(C2C2COlike)/colamp-AT5G59990-DAP-Seq(GSE60143)/Homer	TCTCAACCGTTCATT	0.471517	1.0000	205.0	5.10%	2301.7	5.07%		DDF2(AP2EREBP)/col-DDF2-DAP-Seq(GSE60143)/Homer	GATGTCGRCR	0.807752	1.0000	41.0	3.75%	2006.4	4.24%
IRF2(IRF)/Erythroblas-IRF2-ChIP-Seq(GSE36985)/Homer	GAAASYGAAASY	3.83159e-09	0	1312	0.0696	1844.2	0.0594		At5g66730(C2H2)/colamp-At5g66730-DAP-Seq(GSE60143)/Homer	TTTGTCKTTTTK	3.23982e-06	0	768	0.1954	6564.4	0.1679		At2g33710(AP2EREBP)/colamp-At2g33710-DAP-Seq(GSE60143)/Homer	WTKGCGGCKR	0.473691	1.0000	3290.0	81.84%	37147.9	81.79%		Mef2d(MADS)/Retina-Mef2d-ChIP-Seq(GSE61391)/Homer	GCTATTTTTAGC	0.809127	1.0000	404.0	37.00%	18081.8	38.24%
WRKY21(WRKY)/colamp-WRKY21-DAP-Seq(GSE60143)/Homer	DCGTTGACTTTT	4.36352e-09	0	1232	0.0654	1723.1	0.0555		Pax7(Paired,Homeobox),long/Myoblast-Pax7-ChIP-Seq(GSE25064)/Homer	TAATCHGATTAC	3.91776e-06	0	90	0.0229	537.3	0.0137		At1g14580(C2H2)/colamp-At1g14580-DAP-Seq(GSE60143)/Homer	CASAAAAMGACAAAA	0.491497	1.0000	1974.0	49.10%	22290.3	49.08%		Hoxb4(Homeobox)/ES-Hoxb4-ChIP-Seq(GSE34014)/Homer	TGATTRATGGCY	0.814159	1.0000	435.0	39.84%	19444.4	41.12%
GT3a(Trihelix)/col-GT3a-DAP-Seq(GSE60143)/Homer	WNACACGTGTYWWAW	4.67991e-09	0	2112	0.1121	3083.6	0.0993		PU.1:IRF8(ETS:IRF)/pDC-Irf8-ChIP-Seq(GSE66899)/Homer	GGAAGTGAAAST	3.91776e-06	0	528	0.1344	4348.7	0.1112		AT4G12670(MYBrelated)/col-AT4G12670-DAP-Seq(GSE60143)/Homer	AGGGTTTAGGGTTTA	0.495395	1.0000	3.0	0.07%	30.1	0.07%		ARF16(ARF)/col-ARF16-DAP-Seq(GSE60143)/Homer	ATTTTACGAT	0.818977	1.0000	197.0	18.04%	9023.0	19.08%
DMRT1(DM)/Testis-DMRT1-ChIP-Seq(GSE64892)/Homer	TWGHWACAWTGTWDC	6.31722e-09	0	3208	0.1702	4812.7	0.155		HDG1(Homeobox)/col100-HDG1-DAP-Seq(GSE60143)/Homer	DDYAATTAATGH	6.72289e-06	0.0001	1317	0.3351	11839.9	0.3028		Hoxb4(Homeobox)/ES-Hoxb4-ChIP-Seq(GSE34014)/Homer	TGATTRATGGCY	0.510125	1.0000	1415.0	35.20%	15991.1	35.21%		NFE2L2(bZIP)/HepG2-NFE2L2-ChIP-Seq(Encode)/Homer	AWWWTGCTGAGTCAT	0.823082	1.0000	154.0	14.10%	7122.0	15.06%
Prop1(Homeobox)/GHFT1-PROP1.biotin-ChIP-Seq(GSE77302)/Homer	NTAATBNAATTA	7.12264e-09	0	6045	0.3207	9365.8	0.3017		Nur77(NR)/K562-NR4A1-ChIP-Seq(GSE31363)/Homer	TGACCTTTNCNT	9.07495e-06	0.0001	506	0.1288	4181.8	0.107		BPC6(BBRBPC)/col-BPC6-DAP-Seq(GSE60143)/Homer	YTYTCTCTCTCTCTA	0.513965	1.0000	1254.0	31.19%	14175.6	31.21%		TFE3(bHLH)/MEF-TFE3-ChIP-Seq(GSE75757)/Homer	GTCACGTGACYV	0.82572	1.0000	161.0	14.74%	7439.3	15.73%
BATF(bZIP)/Th17-BATF-ChIP-Seq(GSE39756)/Homer	DATGASTCAT	7.26653e-09	0	7010	0.3719	10932.5	0.3521		IDD7(C2H2)/col-IDD7-DAP-Seq(GSE60143)/Homer	TTTGTCKTTTTN	9.16616e-06	0.0001	1011	0.2573	8917.6	0.2281		HSFA6A(HSF)/col-HSFA6A-DAP-Seq(GSE60143)/Homer	RGAAGNTTCTAGAAN	0.515974	1.0000	469.0	11.67%	5304.9	11.68%		RAP211(AP2EREBP)/colamp-RAP211-DAP-Seq(GSE60143)/Homer	RGCCGGCYWW	0.834185	1.0000	1035.0	94.78%	45088.9	95.35%
RUNX-AML(Runt)/CD4+-PolII-ChIP-Seq(Barski_et_al.)/Homer	GCTGTGGTTW	1.80524e-08	0	8797	0.4668	13870.5	0.4468		NFAT:AP1(RHD,bZIP)/Jurkat-NFATC1-ChIP-Seq(Jolma_et_al.)/Homer	SARTGGAAAAWRTGAGTCAB	9.63612e-06	0.0001	469	0.1193	3845.5	0.0984		GFY(?)/Promoter/Homer	ACTACAATTCCC	0.5168	1.0000	399.0	9.93%	4513.5	9.94%		Tcfcp2l1(CP2)/mES-Tcfcp2l1-ChIP-Seq(GSE11431)/Homer	NRAACCRGTTYRAACCRGYT	0.835939	1.0000	314.0	28.75%	14217.9	30.07%
Oct11(POU,Homeobox)/NCIH1048-POU2F3-ChIP-seq(GSE115123)/Homer	GATTTGCATA	1.97525e-08	0	3799	0.2016	5769.8	0.1858		Prop1(Homeobox)/GHFT1-PROP1.biotin-ChIP-Seq(GSE77302)/Homer	NTAATBNAATTA	1.05436e-05	0.0001	1293	0.329	11635.5	0.2976		NFAT:AP1(RHD,bZIP)/Jurkat-NFATC1-ChIP-Seq(Jolma_et_al.)/Homer	SARTGGAAAAWRTGAGTCAB	0.518042	1.0000	1256.0	31.24%	14201.5	31.27%		RAP21(AP2EREBP)/colamp-RAP21-DAP-Seq(GSE60143)/Homer	BCACCGACAHNN	0.845777	1.0000	167.0	15.29%	7749.4	16.39%
GATA3(Zf),DR8/iTreg-Gata3-ChIP-Seq(GSE20898)/Homer	AGATSTNDNNDSAGATAASN	2.29491e-08	0	1336	0.0709	1897.9	0.0611		Dlx3(Homeobox)/Kerainocytes-Dlx3-ChIP-Seq(GSE89884)/Homer	NDGTAATTAC	1.18879e-05	0.0001	1430	0.3639	12972.4	0.3318		TFE3(bHLH)/MEF-TFE3-ChIP-Seq(GSE75757)/Homer	GTCACGTGACYV	0.520326	1.0000	529.0	13.16%	5985.7	13.18%		DREF/Drosophila-Promoters/Homer	AVYTATCGATAD	0.846369	1.0000	22.0	2.01%	1156.1	2.44%
CES-1(Homeobox)/cElegans-L1-CES1-ChIP-Seq(modEncode)/Homer	AAATTSAATTTN	2.43682e-08	0	5428	0.288	8389.7	0.2702		WUS1(Homeobox)/colamp-WUS1-DAP-Seq(GSE60143)/Homer	CAWTCATTCA	1.24974e-05	0.0001	1052	0.2677	9327.9	0.2386		HSFB3(HSF)/colamp-HSFB3-DAP-Seq(GSE60143)/Homer	TTCTAGAAGMTTHTW	0.525608	1.0000	661.0	16.44%	7481.3	16.47%		SUT1?/SacCer-Promoters/Homer	CCCCGCGC	0.850696	1.0000	1092.0	100.00%	47279.5	99.99%
AP-1(bZIP)/ThioMac-PU.1-ChIP-Seq(GSE21512)/Homer	VTGACTCATC	2.88837e-08	0	7698	0.4084	12080.8	0.3891		MGP(C2H2)/colamp-MGP-DAP-Seq(GSE60143)/Homer	TTTTGTCGTTTW	1.27498e-05	0.0001	678	0.1725	5789.4	0.1481		bHLH18(bHLH)/col-bHLH18-DAP-Seq(GSE60143)/Homer	CACGTGTTYCACGTG	0.549196	1.0000	106.0	2.64%	1208.1	2.66%		Rfx1(HTH)/NPC-H3K4me1-ChIP-Seq(GSE16256)/Homer	KGTTGCCATGGCAA	0.858645	1.0000	399.0	36.54%	18002.7	38.07%
NFAT:AP1(RHD,bZIP)/Jurkat-NFATC1-ChIP-Seq(Jolma_et_al.)/Homer	SARTGGAAAAWRTGAGTCAB	3.03646e-08	0	2273	0.1206	3357.7	0.1081		Hoxb4(Homeobox)/ES-Hoxb4-ChIP-Seq(GSE34014)/Homer	TGATTRATGGCY	1.34035e-05	0.0001	524	0.1333	4363.8	0.1116		DUX(Homeobox)/C2C12-Dux-ChIP-Seq(GSE87279)/Homer	BCWGATTCAATCAAN	0.551673	1.0000	25.0	0.62%	286.7	0.63%		OCT4-SOX2-TCF-NANOG(POU,Homeobox,HMG)/mES-Oct4-ChIP-Seq(GSE11431)/Homer	ATTTGCATAACAATG	0.869358	1.0000	451.0	41.30%	20304.0	42.94%
PHV(HB)/col-PHV-DAP-Seq(GSE60143)/Homer	RTAATSATTA	3.70874e-08	0	4249	0.2254	6499.2	0.2093		AT3G10113(MYBrelated)/col-AT3G10113-DAP-Seq(GSE60143)/Homer	WNAAATATCWWN	1.88313e-05	0.0002	1151	0.2929	10302.7	0.2635		Atf4(bZIP)/MEF-Atf4-ChIP-Seq(GSE35681)/Homer	MTGATGCAAT	0.552115	1.0000	1609.0	40.02%	18220.0	40.11%		Unknown-ESC-element(?)/mES-Nanog-ChIP-Seq(GSE11724)/Homer	CACAGCAGGGGG	0.873891	1.0000	771.0	70.60%	34100.0	72.11%
AGL16(MADS)/col-AGL16-DAP-Seq(GSE60143)/Homer	TWCCHWATWDGGAAA	5.75859e-08	0	1102	0.0585	1547.8	0.0499		WRKY21(WRKY)/colamp-WRKY21-DAP-Seq(GSE60143)/Homer	DCGTTGACTTTT	2.08118e-05	0.0002	262	0.0667	2014.9	0.0515		DMRT1(DM)/Testis-DMRT1-ChIP-Seq(GSE64892)/Homer	TWGHWACAWTGTWDC	0.552391	1.0000	1824.0	45.37%	20650.2	45.46%		bZIP44(bZIP)/colamp-bZIP44-DAP-Seq(GSE60143)/Homer	NDTGCCACGTCAGCH	0.876253	1.0000	25.0	2.29%	1332.7	2.82%
At1g76110(ARID)/colamp-At1g76110-DAP-Seq(GSE60143)/Homer	ATTTAATG	8.76434e-08	0	6191	0.3285	9648.4	0.3108		PGR(NR)/EndoStromal-PGR-ChIP-Seq(GSE69539)/Homer	AAGAACATWHTGTTC	2.12322e-05	0.0002	640	0.1628	5459.4	0.1396		WRKY11(WRKY)/col-WRKY11-DAP-Seq(GSE60143)/Homer	SCGTTGACTTTN	0.601939	1.0000	757.0	18.83%	8621.2	18.98%		LXRE(NR),DR4/RAW-LXRb.biotin-ChIP-Seq(GSE21512)/Homer	RGGTTACTANAGGTCA	0.877657	1.0000	110.0	10.07%	5263.5	11.13%
NF1(CTF)/LNCAP-NF1-ChIP-Seq(Unpublished)/Homer	CYTGGCABNSTGCCAR	1.20696e-07	0	4941	0.2622	7632.9	0.2459		OCT:OCT(POU,Homeobox,IR1)/NPC-Brn2-ChIP-Seq(GSE35496)/Homer	ATGAATWATTCATGA	2.95333e-05	0.0003	62	0.0158	352.8	0.009		MYNN(Zf)/HEK293-MYNN.eGFP-ChIP-Seq(Encode)/Homer	TTCAAAWTAAAAGTC	0.606531	1.0000	1816.0	45.17%	20609.1	45.37%		YY1(Zf)/Promoter/Homer	CAAGATGGCGGC	0.885237	1.0000	124.0	11.36%	5914.1	12.51%
LMI1(HB)/colamp-LMI1-DAP-Seq(GSE60143)/Homer	AATTATTG	1.21909e-07	0	6365	0.3377	9937.9	0.3201		TRP2(MYBrelated)/colamp-TRP2-DAP-Seq(GSE60143)/Homer	TAAACCCT	3.01299e-05	0.0003	571	0.1453	4834.4	0.1236		KLF3(Zf)/MEF-Klf3-ChIP-Seq(GSE44748)/Homer	NRGCCCCRCCCHBNN	0.613178	1.0000	2202.0	54.78%	24976.6	54.99%		BPC6(BBRBPC)/col-BPC6-DAP-Seq(GSE60143)/Homer	YTYTCTCTCTCTCTA	0.888252	1.0000	361.0	33.06%	16439.9	34.77%
FOXP1(Forkhead)/H9-FOXP1-ChIP-Seq(GSE31006)/Homer	NYYTGTTTACHN	1.56534e-07	0	5324	0.2825	8255.7	0.2659		SVP(MADS)/col-SVP-DAP-Seq(GSE60143)/Homer	ANTTWCCHAATTTGG	3.29673e-05	0.0003	1185	0.3015	10665.3	0.2728		RARg(NR)/ES-RARg-ChIP-Seq(GSE30538)/Homer	AGGTCAAGGTCA	0.620705	1.0000	921.0	22.91%	10494.6	23.11%		Egr2(Zf)/Thymocytes-Egr2-ChIP-Seq(GSE34254)/Homer	NGCGTGGGCGGR	0.889674	1.0000	318.0	29.12%	14556.0	30.78%
GT1(Trihelix)/col-GT1-DAP-Seq(GSE60143)/Homer	TTAACCATGGTTAAD	1.71276e-07	0	134	0.0071	137.7	0.0044		Gata1(Zf)/K562-GATA1-ChIP-Seq(GSE18829)/Homer	SAGATAAGRV	3.29673e-05	0.0003	1321	0.3361	11981.3	0.3064		PBX1(Homeobox)/MCF7-PBX1-ChIP-Seq(GSE28007)/Homer	GSCTGTCACTCA	0.625065	1.0000	613.0	15.25%	7004.1	15.42%		MYB3R5(MYB)/col-MYB3R5-DAP-Seq(GSE60143)/Homer	THYAACGGTHAWAWT	0.900685	1.0000	110.0	10.07%	5319.4	11.25%
IRF8(IRF)/BMDM-IRF8-ChIP-Seq(GSE77884)/Homer	GRAASTGAAAST	1.85541e-07	0	3969	0.2106	6077.9	0.1958		AT4G00250(GeBP)/col-AT4G00250-DAP-Seq(GSE60143)/Homer	WDTGGATAAKRT	4.36201e-05	0.0004	1331	0.3387	12097.2	0.3094		CEBP:CEBP(bZIP)/MEF-Chop-ChIP-Seq(GSE35681)/Homer	NTNATGCAAYMNNHTGMAAY	0.633497	1.0000	983.0	24.45%	11207.4	24.67%		GT3a(Trihelix)/col-GT3a-DAP-Seq(GSE60143)/Homer	WNACACGTGTYWWAW	0.901045	1.0000	353.0	32.33%	16136.4	34.12%
NF1:FOXA1(CTF,Forkhead)/LNCAP-FOXA1-ChIP-Seq(GSE27824)/Homer	WNTGTTTRYTTTGGCA	2.22133e-07	0	733	0.0389	999.7	0.0322		ATHB6(Homeobox)/Arabidopsis-HB6-ChIP-Seq(GSE80564)/Homer	CAATNATTBN	5.3867e-05	0.0005	1403	0.357	12812.8	0.3277		RAR:RXR(NR),DR0/ES-RAR-ChIP-Seq(GSE56893)/Homer	AGGTCAAGGTCA	0.638075	1.0000	1522.0	37.86%	17314.4	38.12%		AT1G23810(Orphan)/col-AT1G23810-DAP-Seq(GSE60143)/Homer	TTCTAGAAGSTTCTA	0.906477	1.0000	141.0	12.91%	6740.1	14.25%
GATA(Zf),IR3/iTreg-Gata3-ChIP-Seq(GSE20898)/Homer	NNNNNBAGATAWYATCTVHN	2.82386e-07	0	1869	0.0992	2751	0.0886		At5g22890(C2H2)/col-At5g22890-DAP-Seq(GSE60143)/Homer	NSAGGTKWTATCTGD	6.08564e-05	0.0005	117	0.0298	799.2	0.0204		HSF21(HSF)/col-HSF21-DAP-Seq(GSE60143)/Homer	CTTCTAGAAGMTTYW	0.641722	1.0000	951.0	23.66%	10851.9	23.89%		bZIP42(bZIP)/colamp-bZIP42-DAP-Seq(GSE60143)/Homer	GCCACGTCAGCA	0.911804	1.0000	2.0	0.18%	175.3	0.37%
AGL13(MADS)/col-AGL13-DAP-Seq(GSE60143)/Homer	TWCCAWWTWTGGWAA	3.31383e-07	0	523	0.0277	689.9	0.0222		bZIP:IRF(bZIP,IRF)/Th17-BatF-ChIP-Seq(GSE39756)/Homer	NAGTTTCABTHTGACTNW	6.14066e-05	0.0005	1204	0.3064	10890.2	0.2785		PLT3(AP2EREBP)/col-PLT3-DAP-Seq(GSE60143)/Homer	GCACGNWTHYCGAGG	0.644681	1.0000	281.0	6.99%	3239.6	7.13%		ZML2(C2C2gata)/col-ZML2-DAP-Seq(GSE60143)/Homer	CATCATCATC	0.916164	1.0000	444.0	40.66%	20180.1	42.68%
PQM-1(?)/cElegans-L3-ChIP-Seq(modEncode)/Homer	ACTGATAAGA	4.84577e-07	0	4433	0.2352	6840	0.2203		At2g41835(C2H2)/col-At2g41835-DAP-Seq(GSE60143)/Homer	TTTGAAAA	6.26471e-05	0.0005	1202	0.3059	10872.5	0.2781		HSFB4(HSF)/col-HSFB4-DAP-Seq(GSE60143)/Homer	TTCTAGAAGCTTCTA	0.646941	1.0000	391.0	9.73%	4494.5	9.90%		PU.1:IRF8(ETS:IRF)/pDC-Irf8-ChIP-Seq(GSE66899)/Homer	GGAAGTGAAAST	0.916393	1.0000	417.0	38.19%	19003.2	40.19%
JKD(C2H2)/col-JKD-DAP-Seq(GSE60143)/Homer	TTTTGTCGTTTT	6.0382e-07	0	2533	0.1344	3807.1	0.1226		NF1:FOXA1(CTF,Forkhead)/LNCAP-FOXA1-ChIP-Seq(GSE27824)/Homer	WNTGTTTRYTTTGGCA	7.00015e-05	0.0006	156	0.0397	1129.4	0.0289		MYB119(MYB)/colamp-MYB119-DAP-Seq(GSE60143)/Homer	YRACCGTTACDD	0.653966	1.0000	1673.0	41.62%	19037.4	41.91%		bHLH18(bHLH)/col-bHLH18-DAP-Seq(GSE60143)/Homer	CACGTGTTYCACGTG	0.920756	1.0000	28.0	2.56%	1542.4	3.26%
NUC(C2H2)/col-NUC-DAP-Seq(GSE60143)/Homer	HAVAAAACGACAAAA	6.34778e-07	0	1423	0.0755	2065.9	0.0665		NFIL3(bZIP)/HepG2-NFIL3-ChIP-Seq(Encode)/Homer	VTTACGTAAYNNNNN	7.29312e-05	0.0006	1324	0.3369	12065.4	0.3086		TGA5(bZIP)/col-TGA5-DAP-Seq(GSE60143)/Homer	NNGATGACGTCATCN	0.65462	1.0000	504.0	12.54%	5785.9	12.74%		At1g75490(AP2EREBP)/colamp-At1g75490-DAP-Seq(GSE60143)/Homer	CACCGMCT	0.920977	1.0000	928.0	84.98%	40860.1	86.41%
HDG1(Homeobox)/col100-HDG1-DAP-Seq(GSE60143)/Homer	DDYAATTAATGH	7.08589e-07	0	6100	0.3237	9542.9	0.3074		Unknown1/Arabidopsis-Promoters/Homer	RGGGTAWWWTHGTAA	7.41075e-05	0.0006	250	0.0636	1948.4	0.0498		ZNF528(Zf)/HEK293-ZNF528.GFP-ChIP-Seq(GSE58341)/Homer	AGAAATGACTTCCCT	0.662391	1.0000	55.0	1.37%	653.4	1.44%		SpiB(ETS)/OCILY3-SPIB-ChIP-Seq(GSE56857)/Homer	AAAGRGGAAGTG	0.9213	1.0000	484.0	44.32%	21945.8	46.41%
EPR1(MYBrelated)/colamp-EPR1-DAP-Seq(GSE60143)/Homer	AAATATCT	7.08589e-07	0	4221	0.224	6505.7	0.2095		ZNF382(Zf)/HEK293-ZNF382.GFP-ChIP-Seq(GSE58341)/Homer	GNCTGTASTRNTGBCTCHTT	0.000119404	0.0009	120	0.0305	838.3	0.0214		p53(p53)/Saos-p53-ChIP-Seq(GSE15780)/Homer	RRCATGYCYRGRCATGYYYN	0.662987	1.0000	820.0	20.40%	9382.4	20.66%		Dorsal(RHD)/Embryo-dl-ChIP-Seq(GSE65441)/Homer	GGGAAAAMCCCG	0.92502	1.0000	336.0	30.77%	15492.5	32.76%
LHY1(MYBrelated)/col-LHY1-DAP-Seq(GSE60143)/Homer	AAATATCT	7.08589e-07	0	4221	0.224	6505.7	0.2095		ANAC004(NAC)/colamp-ANAC004-DAP-Seq(GSE60143)/Homer	WNCTTVYNNNRBAAG	0.000120123	0.0009	899	0.2288	8003.1	0.2047		p53(p53)/Saos-p53-ChIP-Seq/Homer	RRCATGYCYRGRCATGYYYN	0.662987	1.0000	820.0	20.40%	9382.4	20.66%		SPL13(SBP)/col-SPL13-DAP-Seq(GSE60143)/Homer	WAHTGTACGGAH	0.926149	1.0000	109.0	9.98%	5348.2	11.31%
IDD2(C2H2)/colamp-IDD2-DAP-Seq(GSE60143)/Homer	HAVAAAAMGACAAAA	1.79592e-06	0	1945	0.1032	2894.9	0.0932		WRKY65(WRKY)/colamp-WRKY65-DAP-Seq(GSE60143)/Homer	AWWWAGTCAACG	0.000123658	0.001	1030	0.2621	9260.5	0.2368		GBF6(bZIP)/colamp-GBF6-DAP-Seq(GSE60143)/Homer	WWTGMCACGTCABCW	0.676786	1.0000	1043.0	25.95%	11925.0	26.25%		HSFB3(HSF)/colamp-HSFB3-DAP-Seq(GSE60143)/Homer	TTCTAGAAGMTTHTW	0.926223	1.0000	200.0	18.32%	9463.4	20.01%
AtIDD11(C2H2)/colamp-AtIDD11-DAP-Seq(GSE60143)/Homer	TTTGTCGTTT	1.8322e-06	0	4608	0.2445	7146.9	0.2302		IRF8(IRF)/BMDM-IRF8-ChIP-Seq(GSE77884)/Homer	GRAASTGAAAST	0.00015149	0.0012	819	0.2084	7255.4	0.1856		ZML1(C2C2gata)/colamp-ZML1-DAP-Seq(GSE60143)/Homer	ATCWYRACCGTTSRW	0.689837	1.0000	44.0	1.09%	531.6	1.17%		At5g18450(AP2EREBP)/col-At5g18450-DAP-Seq(GSE60143)/Homer	CACCGCTT	0.926399	1.0000	838.0	76.74%	37122.5	78.51%
MYB3R1(MYB)/col-MYB3R1-DAP-Seq(GSE60143)/Homer	WWDTDACCGTTR	1.86922e-06	0	2547	0.1351	3846	0.1239		Oct4(POU,Homeobox)/mES-Oct4-ChIP-Seq(GSE11431)/Homer	ATTTGCATAW	0.000153625	0.0012	1143	0.2908	10364.9	0.2651		WRKY46(WRKY)/colamp-WRKY46-DAP-Seq(GSE60143)/Homer	AAAGTCAACGSN	0.689837	1.0000	308.0	7.66%	3571.5	7.86%		Srebp2(bHLH)/HepG2-Srebp2-ChIP-Seq(GSE31477)/Homer	CGGTCACSCCAC	0.927883	1.0000	256.0	23.44%	11968.0	25.31%
At5g66730(C2H2)/colamp-At5g66730-DAP-Seq(GSE60143)/Homer	TTTGTCKTTTTK	1.92614e-06	0	3623	0.1922	5563.2	0.1792		VRN1(ABI3VP1)/col-VRN1-DAP-Seq(GSE60143)/Homer	TTTTTTTTTT	0.000187638	0.0014	938	0.2387	8405.2	0.215		Bach2(bZIP)/OCILy7-Bach2-ChIP-Seq(GSE44420)/Homer	TGCTGAGTCA	0.690527	1.0000	1198.0	29.80%	13694.9	30.15%		REB1/SacCer-Promoters/Homer	KCCGGGTAAYRR	0.92831	1.0000	321.0	29.40%	14847.2	31.40%
SOC1(MADS)/Seedling-SOC1-ChIP-Seq(GSE45846)/Homer	TWCCAWWTWTGG	1.92614e-06	0	4284	0.2273	6625.4	0.2134		STAT5(Stat)/mCD4+-Stat5-ChIP-Seq(GSE12346)/Homer	RTTTCTNAGAAA	0.000195491	0.0015	884	0.2249	7891.4	0.2018		LXRE(NR),DR4/RAW-LXRb.biotin-ChIP-Seq(GSE21512)/Homer	RGGTTACTANAGGTCA	0.6967	1.0000	352.0	8.76%	4078.3	8.98%		Phox2b(Homeobox)/CLBGA-PHOX2B-ChIP-Seq(GSE90683)/Homer	TTAATTNAATTA	0.929415	1.0000	449.0	41.12%	20463.5	43.28%
NFIL3(bZIP)/HepG2-NFIL3-ChIP-Seq(Encode)/Homer	VTTACGTAAYNNNNN	2.0658e-06	0	6099	0.3236	9563.2	0.308		ANAC011(NAC)/col-ANAC011-DAP-Seq(GSE60143)/Homer	TDCTTGYRNNDCAAG	0.000219097	0.0016	845	0.215	7526	0.1925		IRF2(IRF)/Erythroblas-IRF2-ChIP-Seq(GSE36985)/Homer	GAAASYGAAASY	0.696909	1.0000	753.0	18.73%	8648.6	19.04%		GFX(?)/Promoter/Homer	ATTCTCGCGAGA	0.932096	1.0000	4.0	0.37%	315.2	0.67%
IDD7(C2H2)/col-IDD7-DAP-Seq(GSE60143)/Homer	TTTGTCKTTTTN	2.26035e-06	0	4860	0.2579	7557.3	0.2434		Bach1(bZIP)/K562-Bach1-ChIP-Seq(GSE31477)/Homer	AWWNTGCTGAGTCAT	0.000224419	0.0017	137	0.0349	996.8	0.0255		AT4G27900(C2C2COlike)/col-AT4G27900-DAP-Seq(GSE60143)/Homer	TCTCVACCGTTSATT	0.697397	1.0000	29.0	0.72%	356.3	0.78%		OCT:OCT(POU,Homeobox)/NPC-OCT6-ChIP-Seq(GSE43916)/Homer	YATGCATATRCATRT	0.932319	1.0000	474.0	43.41%	21567.4	45.61%
WRKY11(WRKY)/col-WRKY11-DAP-Seq(GSE60143)/Homer	SCGTTGACTTTN	3.44016e-06	0	1342	0.0712	1959	0.0631		ATHB40(HB)/col-ATHB40-DAP-Seq(GSE60143)/Homer	HCAATWATTG	0.000228039	0.0017	1551	0.3947	14367.8	0.3675		AT5G23930(mTERF)/col-AT5G23930-DAP-Seq(GSE60143)/Homer	GGCGGCTG	0.705676	1.0000	3404.0	84.68%	38592.6	84.97%		Six4(Homeobox)/MCF7-SIX4-ChIP-Seq(Encode)/Homer	TGWAAYCTGABACCB	0.9347	1.0000	104.0	9.52%	5148.1	10.89%
PGR(NR)/EndoStromal-PGR-ChIP-Seq(GSE69539)/Homer	AAGAACATWHTGTTC	3.6896e-06	0	3201	0.1698	4899.1	0.1578		IRF2(IRF)/Erythroblas-IRF2-ChIP-Seq(GSE36985)/Homer	GAAASYGAAASY	0.000247032	0.0018	309	0.0786	2520.9	0.0645		AT1G71450(AP2EREBP)/col-AT1G71450-DAP-Seq(GSE60143)/Homer	DHDWTGTCGGTG	0.706028	1.0000	2814.0	70.00%	31965.4	70.38%		Unknown3/Arabidopsis-Promoters/Homer	AYTAAACCGG	0.935008	1.0000	234.0	21.43%	11022.7	23.31%
AT3G10030(Trihelix)/colamp-AT3G10030-DAP-Seq(GSE60143)/Homer	GCCGTTAA	3.76414e-06	0	5589	0.2965	8748.4	0.2818		CArG(MADS)/PUER-Srf-ChIP-Seq(Sullivan_et_al.)/Homer	CCATATATGGNM	0.000264679	0.0019	792	0.2015	7033.8	0.1799		At1g78700(BZR)/col-At1g78700-DAP-Seq(GSE60143)/Homer	NNNNCACGTGNNNNN	0.714552	1.0000	1577.0	39.23%	18011.8	39.66%		TCP3(TCP)/colamp-TCP3-DAP-Seq(GSE60143)/Homer	WGTGGTCCCAAHWWW	0.935261	1.0000	526.0	48.17%	23840.3	50.42%
Dlx3(Homeobox)/Kerainocytes-Dlx3-ChIP-Seq(GSE89884)/Homer	NDGTAATTAC	6.08313e-06	0	6696	0.3553	10559.6	0.3401		AT3G42860(zfGRF)/col-AT3G42860-DAP-Seq(GSE60143)/Homer	CGTTGACTTN	0.000265474	0.0019	616	0.1567	5367.7	0.1373		ZNF317(Zf)/HEK293-ZNF317.GFP-ChIP-Seq(GSE58341)/Homer	GTCWGCTGTYYCTCT	0.722889	1.0000	659.0	16.39%	7599.4	16.73%		Maz(Zf)/HepG2-Maz-ChIP-Seq(GSE31477)/Homer	GGGGGGGG	0.936206	1.0000	964.0	88.28%	42393.3	89.65%
MYB27(MYB)/colamp-MYB27-DAP-Seq(GSE60143)/Homer	TACCTAACWT	6.08313e-06	0	2296	0.1218	3466.2	0.1116		AT2G31460(REMB3)/col-AT2G31460-DAP-Seq(GSE60143)/Homer	WNWARWDGAAATGAT	0.000305673	0.0022	883	0.2247	7911.1	0.2023		AT2G20400(G2like)/colamp-AT2G20400-DAP-Seq(GSE60143)/Homer	DNVGAATATTCBNHN	0.730227	1.0000	1094.0	27.21%	12552.8	27.64%		PLT1(AP2EREBP)/colamp-PLT1-DAP-Seq(GSE60143)/Homer	GCACGAWTYCCGAGG	0.937114	1.0000	113.0	10.35%	5570.9	11.78%
SVP(MADS)/col-SVP-DAP-Seq(GSE60143)/Homer	ANTTWCCHAATTTGG	6.08313e-06	0	5654	0.3	8864.5	0.2855		ANAC075(NAC)/col-ANAC075-DAP-Seq(GSE60143)/Homer	CTTSWWNWWSAAGYT	0.000307205	0.0022	758	0.1929	6719.7	0.1719		ZFP3(Zf)/HEK293-ZFP3.GFP-ChIP-Seq(GSE58341)/Homer	GGGTTTTGAAGGATGARTAGGAGTT	0.734695	1.0000	14.0	0.35%	182.6	0.40%		WRKY43(WRKY)/colamp-WRKY43-DAP-Seq(GSE60143)/Homer	NCGTTGACTTTT	0.937986	1.0000	584.0	53.48%	26361.5	55.75%
HOXA2(Homeobox)/mES-Hoxa2-ChIP-Seq(Donaldson_et_al.)/Homer	GYCATCMATCAT	6.20601e-06	0	1458	0.0774	2146.6	0.0691		ZNF652/HepG2-ZNF652.Flag-ChIP-Seq(Encode)/Homer	TTAACCCTTTVNKKN	0.000327182	0.0023	651	0.1656	5709.2	0.146		GATA19(C2C2gata)/colamp-GATA19-DAP-Seq(GSE60143)/Homer	ATCSGATCVG	0.73543	1.0000	440.0	10.95%	5109.1	11.25%		Pitx1:Ebox(Homeobox,bHLH)/Hindlimb-Pitx1-ChIP-Seq(GSE41591)/Homer	YTAATTRAWWCCAGATGT	0.938315	1.0000	431.0	39.47%	19727.8	41.72%
Oct2(POU,Homeobox)/Bcell-Oct2-ChIP-Seq(GSE21512)/Homer	ATATGCAAAT	1.2878e-05	0.0001	3449	0.183	5319.3	0.1713		CUC3(NAC)/col-CUC3-DAP-Seq(GSE60143)/Homer	TRCKTGWNNNACAMG	0.000354786	0.0025	730	0.1858	6462.4	0.1653		AT1G23810(Orphan)/col-AT1G23810-DAP-Seq(GSE60143)/Homer	TTCTAGAAGSTTCTA	0.74349	1.0000	475.0	11.82%	5515.9	12.14%		NF1:FOXA1(CTF,Forkhead)/LNCAP-FOXA1-ChIP-Seq(GSE27824)/Homer	WNTGTTTRYTTTGGCA	0.939291	1.0000	124.0	11.36%	6082.8	12.86%
DUX4(Homeobox)/Myoblasts-DUX4.V5-ChIP-Seq(GSE75791)/Homer	NWTAAYCYAATCAWN	1.63711e-05	0.0001	693	0.0368	973.9	0.0314		MYB121(MYB)/col-MYB121-DAP-Seq(GSE60143)/Homer	YNTACCTAACWW	0.000357636	0.0025	918	0.2336	8257.4	0.2112		TCP17(TCP)/col-TCP17-DAP-Seq(GSE60143)/Homer	GTGGTCCCCA	0.743862	1.0000	350.0	8.71%	4084.2	8.99%		PCF/Arabidopsis-Promoters/Homer	NNWWWTGGGCYTDDN	0.939394	1.0000	493.0	45.15%	22433.2	47.44%
ZNF136(Zf)/HEK293-ZNF136.GFP-ChIP-Seq(GSE58341)/Homer	YTKGATAHAGTATTCTWGGTNGGCA	1.95998e-05	0.0001	1305	0.0692	1921.8	0.0619		ATHB7(Homeobox)/col-ATHB7-DAP-Seq(GSE60143)/Homer	AATGATTG	0.000394854	0.0027	1383	0.3519	12768	0.3265		Pho4(bHLH)/Yeast-Pho4-ChIP-Seq(GSE29506)/Homer	AAGCACGTGBGD	0.745053	1.0000	1070.0	26.62%	12294.6	27.07%		Nur77(NR)/K562-NR4A1-ChIP-Seq(GSE31363)/Homer	TGACCTTTNCNT	0.939573	1.0000	399.0	36.54%	18335.3	38.77%
WRKY17(WRKY)/colamp-WRKY17-DAP-Seq(GSE60143)/Homer	GCGTTGACTTTT	2.75366e-05	0.0002	125	0.0066	140.5	0.0045		FOXP1(Forkhead)/H9-FOXP1-ChIP-Seq(GSE31006)/Homer	NYYTGTTTACHN	0.00042011	0.0029	1120	0.285	10215.4	0.2613		Nur77(NR)/K562-NR4A1-ChIP-Seq(GSE31363)/Homer	TGACCTTTNCNT	0.751413	1.0000	1320.0	32.84%	15138.5	33.33%		Ronin(THAP)/ES-Thap11-ChIP-Seq(GSE51522)/Homer	RACTACAACTCCCAGVAKGC	0.939968	1.0000	20.0	1.83%	1181.5	2.50%
MafK(bZIP)/C2C12-MafK-ChIP-Seq(GSE36030)/Homer	GCTGASTCAGCA	3.50059e-05	0.0002	3344	0.1774	5170.1	0.1665		ANAC062(NAC)/colamp-ANAC062-DAP-Seq(GSE60143)/Homer	TACTTANTNWNYAAG	0.000439446	0.003	944	0.2402	8521.9	0.218		KLF10(Zf)/HEK293-KLF10.GFP-ChIP-Seq(GSE58341)/Homer	GGGGGTGTGTCC	0.751939	1.0000	3269.0	81.32%	37117.9	81.72%		EBNA1(EBV-virus)/Raji-EBNA1-ChIP-Seq(GSE30709)/Homer	GGYAGCAYDTGCTDCCCNNN	0.941313	1.0000	27.0	2.47%	1534.1	3.24%
MGP(C2H2)/colamp-MGP-DAP-Seq(GSE60143)/Homer	TTTTGTCGTTTW	5.4681e-05	0.0004	3070	0.1629	4739.3	0.1527		GATA3(Zf),DR8/iTreg-Gata3-ChIP-Seq(GSE20898)/Homer	AGATSTNDNNDSAGATAASN	0.000451473	0.0031	276	0.0702	2245	0.0574		DDF2(AP2EREBP)/col-DDF2-DAP-Seq(GSE60143)/Homer	GATGTCGRCR	0.755708	1.0000	128.0	3.18%	1531.1	3.37%		HSF21(HSF)/col-HSF21-DAP-Seq(GSE60143)/Homer	CTTCTAGAAGMTTYW	0.941369	1.0000	288.0	26.37%	13456.2	28.46%
Mef2b(MADS)/HEK293-Mef2b.V5-ChIP-Seq(GSE67450)/Homer	GCTATTTTTGGM	5.73697e-05	0.0004	8143	0.4321	12982.6	0.4182		TCFL2(HMG)/K562-TCF7L2-ChIP-Seq(GSE29196)/Homer	ACWTCAAAGG	0.000508017	0.0034	255	0.0649	2060.2	0.0527		ANAC087(NAC)/col-ANAC087-DAP-Seq(GSE60143)/Homer	WVCKTGHNNNWCAMG	0.765061	1.0000	1520.0	37.81%	17420.0	38.35%		PAX5(Paired,Homeobox),condensed/GM12878-PAX5-ChIP-Seq(GSE32465)/Homer	GTCACGCTCSCTGM	0.944386	1.0000	188.0	17.22%	9007.1	19.05%
HSFB3(HSF)/colamp-HSFB3-DAP-Seq(GSE60143)/Homer	TTCTAGAAGMTTHTW	6.28982e-05	0.0004	1169	0.062	1723.1	0.0555		HNF6(Homeobox)/Liver-Hnf6-ChIP-Seq(ERP000394)/Homer	NTATYGATCH	0.000519318	0.0035	1179	0.3	10803.7	0.2763		p53(p53)/mES-cMyc-ChIP-Seq(GSE11431)/Homer	ACATGCCCGGGCAT	0.770589	1.0000	108.0	2.69%	1304.6	2.87%		JunD(bZIP)/K562-JunD-ChIP-Seq/Homer	ATGACGTCATCN	0.945048	1.0000	153.0	14.01%	7428.5	15.71%
bZIP:IRF(bZIP,IRF)/Th17-BatF-ChIP-Seq(GSE39756)/Homer	NAGTTTCABTHTGACTNW	6.46196e-05	0.0004	5878	0.3119	9284.3	0.299		Tcf7(HMG)/GM12878-TCF7-ChIP-Seq(Encode)/Homer	CTTTGATGTGSB	0.000549229	0.0037	886	0.2254	7980.1	0.2041		Pho2(bHLH)/Yeast-Pho2-ChIP-Seq(GSE29506)/Homer	CCCACGTGCT	0.771669	1.0000	2109.0	52.46%	24089.8	53.04%		TR4(NR),DR1/Hela-TR4-ChIP-Seq(GSE24685)/Homer	GAGGTCAAAGGTCA	0.948997	1.0000	256.0	23.44%	12078.9	25.54%
AT2G20400(G2like)/colamp-AT2G20400-DAP-Seq(GSE60143)/Homer	DNVGAATATTCBNHN	8.37233e-05	0.0006	1708	0.0906	2575.3	0.0829		Tcf3(HMG)/mES-Tcf3-ChIP-Seq(GSE11724)/Homer	ASWTCAAAGG	0.000568792	0.0038	724	0.1842	6435.7	0.1646		At4g32800(AP2EREBP)/colamp-At4g32800-DAP-Seq(GSE60143)/Homer	DYCACCGACAHWWWH	0.773291	1.0000	315.0	7.84%	3701.6	8.15%		Jun-AP1(bZIP)/K562-cJun-ChIP-Seq(GSE31477)/Homer	GATGASTCATCN	0.950288	1.0000	407.0	37.27%	18753.5	39.66%
At5g22890(C2H2)/col-At5g22890-DAP-Seq(GSE60143)/Homer	NSAGGTKWTATCTGD	0.00010104	0.0007	488	0.0259	677.6	0.0218		WRKY47(WRKY)/colamp-WRKY47-DAP-Seq(GSE60143)/Homer	WAAGTCAACGBT	0.000611867	0.004	605	0.1539	5312.2	0.1359		ARF16(ARF)/col-ARF16-DAP-Seq(GSE60143)/Homer	ATTTTACGAT	0.776157	1.0000	654.0	16.27%	7587.5	16.70%		TOD6?/SacCer-Promoters/Homer	GCGATGAGMT	0.951496	1.0000	311.0	28.48%	14536.3	30.74%
At2g41835(C2H2)/col-At2g41835-DAP-Seq(GSE60143)/Homer	TTTGAAAA	0.000103288	0.0007	5516	0.2927	8707.6	0.2805		MYB39(MYB)/col-MYB39-DAP-Seq(GSE60143)/Homer	WWAARKTAGGTGRAA	0.000684381	0.0045	416	0.1059	3548.3	0.0907		Unknown1/Arabidopsis-Promoters/Homer	RGGGTAWWWTHGTAA	0.782392	1.0000	681.0	16.94%	7901.1	17.40%		SeqBias: CG bias	SSSSSSSSSS	0.954861	1.0000	1092.0	100.00%	47284.4	100.00%
STAT1(Stat)/HelaS3-STAT1-ChIP-Seq(GSE12782)/Homer	NATTTCCNGGAAAT	0.000104534	0.0007	3746	0.1988	5840.6	0.1881		Six1(Homeobox)/Myoblast-Six1-ChIP-Chip(GSE20150)/Homer	GKVTCADRTTWC	0.000704519	0.0046	658	0.1674	5822.8	0.1489		EIN3(EIL)/col-EIN3-DAP-Seq(GSE60143)/Homer	ARATTCAATGWATYT	0.792471	1.0000	1092.0	27.16%	12594.7	27.73%		AT5G22990(C2H2)/col-AT5G22990-DAP-Seq(GSE60143)/Homer	WCGAHDTCGWHN	0.955271	1.0000	64.0	5.86%	3362.8	7.11%
MYB44(MYB)/colamp-MYB44-DAP-Seq(GSE60143)/Homer	CVGTTWWKTCNGTTA	0.000120484	0.0008	1391	0.0738	2080.7	0.067		HSFA1E(HSF)/col-HSFA1E-DAP-Seq(GSE60143)/Homer	TTCTAGAAGCTTCTA	0.00095864	0.0062	303	0.0771	2522.5	0.0645		DEAR2(AP2EREBP)/colamp-DEAR2-DAP-Seq(GSE60143)/Homer	HCACCGACAWHD	0.79255	1.0000	2310.0	57.46%	26382.9	58.09%		PLT3(AP2EREBP)/col-PLT3-DAP-Seq(GSE60143)/Homer	GCACGNWTHYCGAGG	0.957969	1.0000	75.0	6.87%	3893.7	8.23%
Mouse_Recombination_Hotspot(Zf)/Testis-DMC1-ChIP-Seq(GSE24438)/Homer	ACTYKNATTCGTGNTACTTC	0.000135981	0.0009	891	0.0473	1299.8	0.0419		Oct6(POU,Homeobox)/NPC-Pou3f1-ChIP-Seq(GSE35496)/Homer	WATGCAAATGAG	0.000997762	0.0064	1089	0.2771	9982.5	0.2553		TGA3(bZIP)/colamp-TGA3-DAP-Seq(GSE60143)/Homer	WTGATGACGTCATCW	0.796523	1.0000	308.0	7.66%	3636.5	8.01%		ZNF675(Zf)/HEK293-ZNF675.GFP-ChIP-Seq(GSE58341)/Homer	ARGAGGMCAAAATGW	0.962347	1.0000	299.0	27.38%	14083.3	29.78%
Hoxb4(Homeobox)/ES-Hoxb4-ChIP-Seq(GSE34014)/Homer	TGATTRATGGCY	0.000150433	0.001	2484	0.1318	3820.7	0.1231		Hoxc9(Homeobox)/Ainv15-Hoxc9-ChIP-Seq(GSE21812)/Homer	GGCCATAAATCA	0.00113288	0.0072	1182	0.3008	10895.3	0.2787		T1ISRE(IRF)/ThioMac-Ifnb-Expression/Homer	ACTTTCGTTTCT	0.799795	1.0000	142.0	3.53%	1714.2	3.77%		GRE(NR),IR3/A549-GR-ChIP-Seq(GSE32465)/Homer	NRGVACABNVTGTYCY	0.965548	1.0000	275.0	25.18%	13042.8	27.58%
BPC6(BBRBPC)/col-BPC6-DAP-Seq(GSE60143)/Homer	YTYTCTCTCTCTCTA	0.000171832	0.0011	2321	0.1231	3562.8	0.1148		TATA-box/SacCer-Promoters/Homer	BBHWTATATA	0.0011477	0.0073	1362	0.3466	12651.8	0.3236		EBNA1(EBV-virus)/Raji-EBNA1-ChIP-Seq(GSE30709)/Homer	GGYAGCAYDTGCTDCCCNNN	0.801316	1.0000	111.0	2.76%	1352.5	2.98%		ZBTB33(Zf)/GM12878-ZBTB33-ChIP-Seq(GSE32465)/Homer	GGVTCTCGCGAGAAC	0.965702	1.0000	17.0	1.56%	1088.6	2.30%
Brachyury(T-box)/Mesoendoderm-Brachyury-ChIP-exo(GSE54963)/Homer	ANTTMRCASBNNNGTGYKAAN	0.000224195	0.0014	3620	0.1921	5654.4	0.1821		At4g01280(MYBrelated)/colamp-At4g01280-DAP-Seq(GSE60143)/Homer	AAATATCT	0.00121502	0.0076	1253	0.3188	11592.7	0.2965		Pitx1:Ebox(Homeobox,bHLH)/Hindlimb-Pitx1-ChIP-Seq(GSE41591)/Homer	YTAATTRAWWCCAGATGT	0.812288	1.0000	1385.0	34.45%	15946.0	35.11%		At2g33710(AP2EREBP)/colamp-At2g33710-DAP-Seq(GSE60143)/Homer	WTKGCGGCKR	0.965924	1.0000	897.0	82.14%	39785.1	84.14%
DMRT6(DM)/Testis-DMRT6-ChIP-Seq(GSE60440)/Homer	YDGHTACAWTGTADC	0.000227129	0.0014	2738	0.1453	4236	0.1364		Fra1(bZIP)/BT549-Fra1-ChIP-Seq(GSE46166)/Homer	NNATGASTCATH	0.00127349	0.008	1098	0.2794	10089.5	0.258		REM16(ABI3VP1)/col-REM16-DAP-Seq(GSE60143)/Homer	DTTTTTSCCGSMAAA	0.813996	1.0000	1.0	0.02%	19.2	0.04%		ZML1(C2C2gata)/colamp-ZML1-DAP-Seq(GSE60143)/Homer	ATCWYRACCGTTSRW	0.967036	1.0000	10.0	0.92%	714.0	1.51%
At5g52660(MYBrelated)/colamp-At5g52660-DAP-Seq(GSE60143)/Homer	HAAAAATATCTW	0.000253032	0.0016	5338	0.2832	8441.4	0.2719		NFE2L2(bZIP)/HepG2-NFE2L2-ChIP-Seq(Encode)/Homer	AWWWTGCTGAGTCAT	0.00154305	0.0096	163	0.0415	1277.6	0.0327		bZIP42(bZIP)/colamp-bZIP42-DAP-Seq(GSE60143)/Homer	GCCACGTCAGCA	0.817749	1.0000	11.0	0.27%	157.6	0.35%		MafF(bZIP)/HepG2-MafF-ChIP-Seq(GSE31477)/Homer	HWWGTCAGCAWWTTT	0.967219	1.0000	531.0	48.63%	24289.6	51.37%
p73(p53)/Trachea-p73-ChIP-Seq(PRJNA310161)/Homer	NRRRCAWGTCCDGRCATGYY	0.000254046	0.0016	689	0.0366	993.6	0.032		WRKY14(WRKY)/colamp-WRKY14-DAP-Seq(GSE60143)/Homer	NCGTTGACTTTN	0.00166656	0.0103	1040	0.2646	9549.8	0.2442		GRE(NR),IR3/A549-GR-ChIP-Seq(GSE32465)/Homer	NRGVACABNVTGTYCY	0.821109	1.0000	954.0	23.73%	11056.8	24.34%		LCL1(MYBrelated)/colamp-LCL1-DAP-Seq(GSE60143)/Homer	NAAAATATCTWHWWN	0.967955	1.0000	409.0	37.45%	18984.6	40.15%
OCT:OCT(POU,Homeobox,IR1)/NPC-Brn2-ChIP-Seq(GSE35496)/Homer	ATGAATWATTCATGA	0.000275205	0.0017	215	0.0114	277	0.0089		WRKY26(WRKY)/colamp-WRKY26-DAP-Seq(GSE60143)/Homer	CGTTGACTWDKN	0.0018828	0.0116	1080	0.2748	9947.9	0.2544		bZIP68(bZIP)/col-bZIP68-DAP-Seq(GSE60143)/Homer	WGCCACGTGK	0.821684	1.0000	1501.0	37.34%	17274.9	38.03%		ZIM(C2C2gata)/col-ZIM-DAP-Seq(GSE60143)/Homer	ATCSRACGGTYRAGA	0.968662	1.0000	7.0	0.64%	547.7	1.16%
CREB5(bZIP)/LNCaP-CREB5.V5-ChIP-Seq(GSE137775)/Homer	VVATGACGTCAT	0.000296936	0.0018	4143	0.2198	6506.6	0.2096		Gata2(Zf)/K562-GATA2-ChIP-Seq(GSE18829)/Homer	BBCTTATCTS	0.001917	0.0117	1424	0.3623	13304.5	0.3403		MYB88(MYB)/col-MYB88-DAP-Seq(GSE60143)/Homer	HNACGCTCCT	0.823988	1.0000	3641.0	90.57%	41323.5	90.98%		AT3G42860(zfGRF)/col-AT3G42860-DAP-Seq(GSE60143)/Homer	CGTTGACTTN	0.969379	1.0000	456.0	41.76%	21053.7	44.52%
TCFL2(HMG)/K562-TCF7L2-ChIP-Seq(GSE29196)/Homer	ACWTCAAAGG	0.000333124	0.002	1263	0.067	1893.8	0.061		CREB5(bZIP)/LNCaP-CREB5.V5-ChIP-Seq(GSE137775)/Homer	VVATGACGTCAT	0.00196749	0.0119	835	0.2125	7584.5	0.194		AT1G10720(BSD)/col-AT1G10720-DAP-Seq(GSE60143)/Homer	TTCTAGAAKCTTCTA	0.827456	1.0000	345.0	8.58%	4086.5	9.00%		MYB3R4(MYB)/col-MYB3R4-DAP-Seq(GSE60143)/Homer	AWWTAACCGTTR	0.969611	1.0000	223.0	20.42%	10749.0	22.73%
MYB113(MYB)/col-MYB113-DAP-Seq(GSE60143)/Homer	HNDAWTCMGTTAYWN	0.000398424	0.0024	5959	0.3162	9465.3	0.3049		DUX(Homeobox)/C2C12-Dux-ChIP-Seq(GSE87279)/Homer	BCWGATTCAATCAAN	0.00205599	0.0124	14	0.0036	56.6	0.0014		TCFL2(HMG)/K562-TCF7L2-ChIP-Seq(GSE29196)/Homer	ACWTCAAAGG	0.830025	1.0000	707.0	17.59%	8246.6	18.16%		GRE(NR),IR3/RAW264.7-GRE-ChIP-Seq(Unpublished)/Homer	VAGRACAKWCTGTYC	0.970038	1.0000	470.0	43.04%	21671.0	45.83%
ATHB6(Homeobox)/Arabidopsis-HB6-ChIP-Seq(GSE80564)/Homer	CAATNATTBN	0.000405255	0.0024	6493	0.3445	10337.3	0.333		HSFC1(HSF)/col-HSFC1-DAP-Seq(GSE60143)/Homer	HTTCTAGAADCTTCT	0.00222056	0.0133	625	0.159	5584.7	0.1428		X-box(HTH)/NPC-H3K4me1-ChIP-Seq(GSE16256)/Homer	GGTTGCCATGGCAA	0.831188	1.0000	794.0	19.75%	9242.5	20.35%		GATA:SCL(Zf,bHLH)/Ter119-SCL-ChIP-Seq(GSE18720)/Homer	CRGCTGBNGNSNNSAGATAA	0.970853	1.0000	267.0	24.45%	12733.5	26.93%
RUNX2(Runt)/PCa-RUNX2-ChIP-Seq(GSE33889)/Homer	NWAACCACADNN	0.000413441	0.0025	10026	0.532	16137.9	0.5198		RVE1(MYBrelated)/col-RVE1-DAP-Seq(GSE60143)/Homer	AAATATCT	0.00226315	0.0135	1285	0.327	11959.4	0.3059		PAX6(Paired,Homeobox)/Forebrain-Pax6-ChIP-Seq(GSE66961)/Homer	NGTGTTCAVTSAAGCGKAAA	0.835437	1.0000	707.0	17.59%	8252.7	18.17%		E2F(E2F)/Hela-CellCycle-Expression/Homer	TTSGCGCGAAAA	0.972739	1.0000	39.0	3.57%	2232.5	4.72%
HOXA9(Homeobox)/HSC-Hoxa9-ChIP-Seq(GSE33509)/Homer	GGCCATAAATCA	0.000456467	0.0027	7155	0.3796	11423.4	0.3679		AT1G24250(Orphan)/col-AT1G24250-DAP-Seq(GSE60143)/Homer	KTDGTTGGTDGTTGG	0.00247381	0.0146	1005	0.2557	9243.3	0.2364		ERF115(AP2EREBP)/colamp-ERF115-DAP-Seq(GSE60143)/Homer	WTKRCGGCGB	0.847639	1.0000	2357.0	58.63%	26986.1	59.41%		SPL14(SBP)/col-SPL14-DAP-Seq(GSE60143)/Homer	NNWHTGTACGGAHNH	0.973439	1.0000	185.0	16.94%	9066.9	19.17%
FOXK2(Forkhead)/U2OS-FOXK2-ChIP-Seq(E-MTAB-2204)/Homer	SCHTGTTTACAT	0.000470368	0.0028	7031	0.3731	11221.1	0.3614		HSF6(HSF)/col-HSF6-DAP-Seq(GSE60143)/Homer	TTYTAGAAGCTTCTA	0.0025339	0.0149	642	0.1634	5755.9	0.1472		GFY-Staf(?,Zf)/Promoter/Homer	RACTACAATTCCCAGAAKGC	0.854021	1.0000	425.0	10.57%	5033.5	11.08%		AT5G23930(mTERF)/col-AT5G23930-DAP-Seq(GSE60143)/Homer	GGCGGCTG	0.973468	1.0000	936.0	85.71%	41435.8	87.63%
Unknown2/Arabidopsis-Promoters/Homer	AAACGACGTCGTTTT	0.000541052	0.0032	44	0.0023	42.8	0.0014		HSF7(HSF)/colamp-HSF7-DAP-Seq(GSE60143)/Homer	TTCTAGAAGCTTCTA	0.00267449	0.0156	606	0.1542	5416.3	0.1385		At4g36780(BZR)/col-At4g36780-DAP-Seq(GSE60143)/Homer	NNNNNNCACGTGNNN	0.862604	1.0000	1564.0	38.91%	18048.7	39.74%		JKD(C2H2)/col-JKD-DAP-Seq(GSE60143)/Homer	TTTTGTCGTTTT	0.973673	1.0000	442.0	40.48%	20489.6	43.33%
AT1G76870(Trihelix)/col-AT1G76870-DAP-Seq(GSE60143)/Homer	AAAACCRGWW	0.000594973	0.0035	4544	0.2411	7174.3	0.2311		CHR(?)/Hela-CellCycle-Expression/Homer	SRGTTTCAAA	0.00286268	0.0166	1329	0.3382	12411.3	0.3174		KLF6(Zf)/PDAC-KLF6-ChIP-Seq(GSE64557)/Homer	MKGGGYGTGGCC	0.863812	1.0000	3309.0	82.31%	37677.3	82.95%		Usf2(bHLH)/C2C12-Usf2-ChIP-Seq(GSE36030)/Homer	GTCACGTGGT	0.975027	1.0000	539.0	49.36%	24720.1	52.28%
ELT-3(Gata)/cElegans-L1-ELT3-ChIP-Seq(modEncode)/Homer	AWTGATAAGA	0.000638113	0.0037	5002	0.2654	7920.2	0.2551		ZNF675(Zf)/HEK293-ZNF675.GFP-ChIP-Seq(GSE58341)/Homer	ARGAGGMCAAAATGW	0.00311042	0.018	359	0.0913	3097.3	0.0792		PIF7(bHLH)/col-PIF7-DAP-Seq(GSE60143)/Homer	CCACGTGGNH	0.876166	1.0000	973.0	24.20%	11346.1	24.98%		CDM1(C3H)/colamp-CDM1-DAP-Seq(GSE60143)/Homer	CCGAWAWTWTCGGAN	0.975632	1.0000	84.0	7.69%	4419.2	9.35%
MYB3R5(MYB)/col-MYB3R5-DAP-Seq(GSE60143)/Homer	THYAACGGTHAWAWT	0.000780173	0.0045	665	0.0353	968.2	0.0312		ZNF41(Zf)/HEK293-ZNF41.GFP-ChIP-Seq(GSE58341)/Homer	CCTCATGGTGYCYTWYTCCCTTGTG	0.00347905	0.02	123	0.0313	950.3	0.0243		E2A(bHLH)/proBcell-E2A-ChIP-Seq(GSE21978)/Homer	DNRCAGCTGY	0.878798	1.0000	3742.0	93.08%	42480.1	93.53%		CTCF(Zf)/CD4+-CTCF-ChIP-Seq(Barski_et_al.)/Homer	AYAGTGCCMYCTRGTGGCCA	0.97653	1.0000	282.0	25.82%	13463.8	28.47%
Brn1(POU,Homeobox)/NPC-Brn1-ChIP-Seq(GSE35496)/Homer	TATGCWAATBAV	0.000970213	0.0055	3674	0.1949	5777.4	0.1861		RORg(NR)/Liver-Rorc-ChIP-Seq(GSE101115)/Homer	WAABTAGGTCAV	0.00352457	0.0201	232	0.059	1930.4	0.0494		OCT4-SOX2-TCF-NANOG(POU,Homeobox,HMG)/mES-Oct4-ChIP-Seq(GSE11431)/Homer	ATTTGCATAACAATG	0.879502	1.0000	1435.0	35.70%	16612.5	36.57%		SeqBias: polyA-repeat	AAAAAAAAAA	0.977175	1.0000	1092.0	100.00%	47286.6	100.00%
OCT:OCT(POU,Homeobox)/NPC-Brn1-ChIP-Seq(GSE35496)/Homer	ATGAATATTCATGAG	0.0012583	0.0072	137	0.0073	172.1	0.0055		AARE(HLH)/mES-cMyc-ChIP-Seq/Homer	GATTGCATCA	0.00458944	0.0261	204	0.0519	1686.6	0.0431		ESE3(AP2EREBP)/col-ESE3-DAP-Seq(GSE60143)/Homer	GACGGTGG	0.879502	1.0000	2016.0	50.15%	23192.3	51.06%		SeqBias: C/A-bias	MMMMMMMMMM	0.977175	1.0000	1092.0	100.00%	47286.6	100.00%
At3g09600(MYBrelated)/colamp-At3g09600-DAP-Seq(GSE60143)/Homer	AAAATATCTT	0.00151401	0.0086	5207	0.2763	8279.5	0.2667		IRF4(IRF)/GM12878-IRF4-ChIP-Seq(GSE32465)/Homer	ACTGAAACCA	0.00461245	0.0261	1041	0.2649	9647.1	0.2467		ZNF143|STAF(Zf)/CUTLL-ZNF143-ChIP-Seq(GSE29600)/Homer	ATTTCCCAGVAKSCY	0.885237	1.0000	2347.0	58.38%	26935.4	59.30%		SeqBias: polyC-repeat	CCCCCCCCCC	0.977175	1.0000	1092.0	100.00%	47286.6	100.00%
HOXA1(Homeobox)/mES-Hoxa1-ChIP-Seq(SRP084292)/Homer	TGATKGATGR	0.00177493	0.01	3276	0.1738	5150	0.1659		Unknown6/Drosophila-Promoters/Homer	AATTTTAAAA	0.00461245	0.0261	1686	0.429	15969.8	0.4084		LCL1(MYBrelated)/colamp-LCL1-DAP-Seq(GSE60143)/Homer	NAAAATATCTWHWWN	0.885768	1.0000	1304.0	32.44%	15134.8	33.32%		SeqBias: G/A bias	RRRRRRRRRR	0.977175	1.0000	1092.0	100.00%	47286.6	100.00%
ATHB21(HB)/colamp-ATHB21-DAP-Seq(GSE60143)/Homer	YCAATWAT	0.001917	0.0107	4756	0.2523	7552.8	0.2433		Fra2(bZIP)/Striatum-Fra2-ChIP-Seq(GSE43429)/Homer	GGATGACTCATC	0.00534285	0.0298	957	0.2435	8845.1	0.2262		bZIP28(bZIP)/col-bZIP28-DAP-Seq(GSE60143)/Homer	TGCCACGTSABH	0.891366	1.0000	1177.0	29.28%	13698.4	30.16%		SeqBias: GCW-triplet	GCWGCWGCWGCW	0.977175	1.0000	1092.0	100.00%	47286.6	100.00%
MYB105(MYB)/colamp-MYB105-DAP-Seq(GSE60143)/Homer	RATWCCGTTA	0.00204165	0.0113	6224	0.3302	9948.6	0.3204		OCT:OCT(POU,Homeobox)/NPC-Brn1-ChIP-Seq(GSE35496)/Homer	ATGAATATTCATGAG	0.00562803	0.0313	38	0.0097	241.3	0.0062		ANAC047(NAC)/colamp-ANAC047-DAP-Seq(GSE60143)/Homer	WACACGTAACTT	0.898526	1.0000	2492.0	61.99%	28591.4	62.95%		Ik-1	NHTTGGGAATRCC	0.977175	1.0000	1092.0	100.00%	47286.6	100.00%
SPDEF(ETS)/VCaP-SPDEF-ChIP-Seq(SRA014231)/Homer	ASWTCCTGBT	0.00240791	0.0133	11078	0.5878	17933.6	0.5776		BPC6(BBRBPC)/col-BPC6-DAP-Seq(GSE60143)/Homer	YTYTCTCTCTCTCTA	0.00592843	0.0328	404	0.1028	3556.6	0.091		WRKY8(WRKY)/colamp-WRKY8-DAP-Seq(GSE60143)/Homer	CGTTGACTTT	0.907012	1.0000	682.0	16.97%	8061.4	17.75%		bZIP18(bZIP)/colamp-bZIP18-DAP-Seq(GSE60143)/Homer	KGMCAGCTND	0.977175	1.0000	1092.0	100.00%	47286.6	100.00%
RORgt(NR)/EL4-RORgt.Flag-ChIP-Seq(GSE56019)/Homer	AAYTAGGTCA	0.00259545	0.0142	1718	0.0912	2651.6	0.0854		GATA6(C2C2gata)/col200-GATA6-DAP-Seq(GSE60143)/Homer	TAGATCTARAHH	0.00611509	0.0336	377	0.0959	3304.3	0.0845		At1g19210(AP2EREBP)/colamp-At1g19210-DAP-Seq(GSE60143)/Homer	HCACCGACCAHN	0.910073	1.0000	2782.0	69.20%	31867.7	70.16%		MafK(bZIP)/C2C12-MafK-ChIP-Seq(GSE36030)/Homer	GCTGASTCAGCA	0.977175	1.0000	452.0	41.39%	20969.7	44.35%
RORgt(NR)/EL4-RORgt.Flag-ChIP-Seq(GSE56019)/Homer	AAYTAGGTCA	0.00259545	0.0142	1718	0.0912	2651.6	0.0854		WRKY22(WRKY)/colamp-WRKY22-DAP-Seq(GSE60143)/Homer	WWAAAGTCAACK	0.00701295	0.0383	1199	0.3051	11227	0.2871		REST-NRSF(Zf)/Jurkat-NRSF-ChIP-Seq/Homer	GGMGCTGTCCATGGTGCTGA	0.91051	1.0000	38.0	0.95%	525.8	1.16%		Tbx20(T-box)/Heart-Tbx20-ChIP-Seq(GSE29636)/Homer	GGTGYTGACAGS	0.977253	1.0000	419.0	38.37%	19527.3	41.30%
WRKY45(WRKY)/col-WRKY45-DAP-Seq(GSE60143)/Homer	HNNNKTTGACTWWNH	0.00324709	0.0177	4144	0.2199	6573.8	0.2117		HAT2(Homeobox)/colamp-HAT2-DAP-Seq(GSE60143)/Homer	CYAATSATTR	0.00730646	0.0397	1539	0.3916	14568.9	0.3726		RFX(HTH)/K562-RFX3-ChIP-Seq(SRA012198)/Homer	CGGTTGCCATGGCAAC	0.91123	1.0000	511.0	12.71%	6096.6	13.42%		TGA5(bZIP)/col-TGA5-DAP-Seq(GSE60143)/Homer	NNGATGACGTCATCN	0.978211	1.0000	138.0	12.64%	6961.7	14.72%
HSF21(HSF)/col-HSF21-DAP-Seq(GSE60143)/Homer	CTTCTAGAAGMTTYW	0.00386035	0.0209	1721	0.0913	2664.9	0.0858		CUC2(NAC)/colamp-CUC2-DAP-Seq(GSE60143)/Homer	TRCKTGTNNNWCAMG	0.00739466	0.04	694	0.1766	6334.2	0.162		HOXA1(Homeobox)/mES-Hoxa1-ChIP-Seq(SRP084292)/Homer	TGATKGATGR	0.914516	1.0000	1790.0	44.53%	20707.6	45.59%		RARg(NR)/ES-RARg-ChIP-Seq(GSE30538)/Homer	AGGTCAAGGTCA	0.97826	1.0000	247.0	22.62%	11917.4	25.20%
T1ISRE(IRF)/ThioMac-Ifnb-Expression/Homer	ACTTTCGTTTCT	0.00591067	0.0318	182	0.0097	247.5	0.008		OCT:OCT-short(POU,Homeobox)/NPC-OCT6-ChIP-Seq(GSE43916)/Homer	ATGCATWATGCATRW	0.0081642	0.0439	1403	0.357	13242.4	0.3387		SeqBias: polyA-repeat	AAAAAAAAAA	0.915294	1.0000	4020.0	100.00%	45420.5	100.00%		HSFB4(HSF)/col-HSFB4-DAP-Seq(GSE60143)/Homer	TTCTAGAAGCTTCTA	0.979297	1.0000	109.0	9.98%	5625.3	11.90%
Hoxa10(Homeobox)/ChickenMSG-Hoxa10.Flag-ChIP-Seq(GSE86088)/Homer	GGYAATGAAA	0.00721209	0.0386	6141	0.3258	9857.2	0.3175		CUX1(Homeobox)/K562-CUX1-ChIP-Seq(GSE92882)/Homer	TATCGATNAN	0.00849739	0.0455	1416	0.3603	13374.5	0.3421		SeqBias: C/A-bias	MMMMMMMMMM	0.915294	1.0000	4020.0	100.00%	45420.5	100.00%		Fosl2(bZIP)/3T3L1-Fosl2-ChIP-Seq(GSE56872)/Homer	NATGASTCABNN	0.980944	1.0000	527.0	48.26%	24282.3	51.35%
Unknown1/Arabidopsis-Promoters/Homer	RGGGTAWWWTHGTAA	0.00775051	0.0413	1149	0.061	1764.1	0.0568		BATF(bZIP)/Th17-BATF-ChIP-Seq(GSE39756)/Homer	DATGASTCAT	0.00972557	0.0518	1264	0.3216	11897.4	0.3043		SeqBias: CG bias	SSSSSSSSSS	0.915294	1.0000	4020.0	100.00%	45419.6	100.00%		MYB3R1(MYB)/col-MYB3R1-DAP-Seq(GSE60143)/Homer	WWDTDACCGTTR	0.981552	1.0000	388.0	35.53%	18227.9	38.55%
NFkB-p65-Rel(RHD)/ThioMac-LPS-Expression(GSE23622)/Homer	GGAAATTCCC	0.00789918	0.0418	703	0.0373	1057.6	0.0341		GT3a(Trihelix)/col-GT3a-DAP-Seq(GSE60143)/Homer	WNACACGTGTYWWAW	0.00998175	0.0529	403	0.1025	3580.6	0.0916		SeqBias: polyC-repeat	CCCCCCCCCC	0.915294	1.0000	4020.0	100.00%	45420.5	100.00%		DEAR3(AP2EREBP)/colamp-DEAR3-DAP-Seq(GSE60143)/Homer	BCACCGACAWNNNNN	0.982122	1.0000	281.0	25.73%	13492.4	28.53%
RORg(NR)/Liver-Rorc-ChIP-Seq(GSE101115)/Homer	WAABTAGGTCAV	0.0097841	0.0515	1160	0.0615	1786.3	0.0575		Hoxa10(Homeobox)/ChickenMSG-Hoxa10.Flag-ChIP-Seq(GSE86088)/Homer	GGYAATGAAA	0.0107915	0.0568	1255	0.3193	11820.4	0.3023		SeqBias: G/A bias	RRRRRRRRRR	0.915294	1.0000	4020.0	100.00%	45420.5	100.00%		MGP(C2H2)/colamp-MGP-DAP-Seq(GSE60143)/Homer	TTTTGTCGTTTW	0.982446	1.0000	517.0	47.34%	23873.1	50.49%
AARE(HLH)/mES-cMyc-ChIP-Seq/Homer	GATTGCATCA	0.0103063	0.054	917	0.0487	1400.5	0.0451		AT2G01818(PLATZ)/col-AT2G01818-DAP-Seq(GSE60143)/Homer	TCTAGAABSTTC	0.0112319	0.0589	534	0.1359	4834.6	0.1236		SeqBias: GCW-triplet	GCWGCWGCWGCW	0.915294	1.0000	4020.0	100.00%	45420.5	100.00%		MYNN(Zf)/HEK293-MYNN.eGFP-ChIP-Seq(Encode)/Homer	TTCAAAWTAAAAGTC	0.982593	1.0000	538.0	49.27%	24784.9	52.41%
Tcf3(HMG)/mES-Tcf3-ChIP-Seq(GSE11724)/Homer	ASWTCAAAGG	0.0108891	0.0568	3489	0.1851	5547.1	0.1787		Fosl2(bZIP)/3T3L1-Fosl2-ChIP-Seq(GSE56872)/Homer	NATGASTCABNN	0.0116204	0.0606	673	0.1712	6170.3	0.1578		Ik-1	NHTTGGGAATRCC	0.915294	1.0000	4020.0	100.00%	45420.5	100.00%		p63(p53)/Keratinocyte-p63-ChIP-Seq(GSE17611)/Homer	NNDRCATGYCYNRRCATGYH	0.98276	1.0000	616.0	56.41%	28142.8	59.52%
Barx1(Homeobox)/Stomach-Barx1.3xFlag-ChIP-Seq(GSE69483)/Homer	AAACMATTAN	0.0109327	0.0568	5431	0.2882	8712.1	0.2806		AT3G09735(S1Falike)/col-AT3G09735-DAP-Seq(GSE60143)/Homer	TTCTAGAANMTTCTA	0.0127147	0.0659	1097	0.2791	10292.3	0.2632		SPL3(SBP)/colamp-SPL3-DAP-Seq(GSE60143)/Homer	WDTTGTACGGAH	0.918062	1.0000	170.0	4.23%	2124.8	4.68%		AT1G10720(BSD)/col-AT1G10720-DAP-Seq(GSE60143)/Homer	TTCTAGAAKCTTCTA	0.983036	1.0000	95.0	8.70%	5005.3	10.59%
WRKY46(WRKY)/colamp-WRKY46-DAP-Seq(GSE60143)/Homer	AAAGTCAACGSN	0.0112431	0.058	539	0.0286	805	0.0259		Mouse_Recombination_Hotspot(Zf)/Testis-DMC1-ChIP-Seq(GSE24438)/Homer	ACTYKNATTCGTGNTACTTC	0.0130888	0.0675	177	0.045	1485.3	0.038		BZR1(BZR)/col-BZR1-DAP-Seq(GSE60143)/Homer	NNCRCACGTGCG	0.918127	1.0000	607.0	15.10%	7216.1	15.89%		AGL95(ND)/col-AGL95-DAP-Seq(GSE60143)/Homer	TTCTAGAAGCTTCTA	0.983675	1.0000	281.0	25.73%	13516.4	28.58%
STAT5(Stat)/mCD4+-Stat5-ChIP-Seq(GSE12346)/Homer	RTTTCTNAGAAA	0.0115971	0.0595	4318	0.2291	6898.8	0.2222		Nrf2(bZIP)/Lymphoblast-Nrf2-ChIP-Seq(GSE37589)/Homer	HTGCTGAGTCAT	0.0132601	0.0681	117	0.0298	941.8	0.0241		CUC2(NAC)/colamp-CUC2-DAP-Seq(GSE60143)/Homer	TRCKTGTNNNWCAMG	0.91843	1.0000	1686.0	41.94%	19538.7	43.02%		DEL2(E2FDP)/col-DEL2-DAP-Seq(GSE60143)/Homer	WTTTCSCGCC	0.984245	1.0000	406.0	37.18%	19064.0	40.32%
At4g01280(MYBrelated)/colamp-At4g01280-DAP-Seq(GSE60143)/Homer	AAATATCT	0.0126008	0.0643	5720	0.3035	9190.6	0.296		ATHB5(HB)/colamp-ATHB5-DAP-Seq(GSE60143)/Homer	AATGATTG	0.0136366	0.0696	1595	0.4059	15191	0.3885		BORIS(Zf)/K562-CTCFL-ChIP-Seq(GSE32465)/Homer	CNNBRGCGCCCCCTGSTGGC	0.922609	1.0000	1281.0	31.87%	14946.6	32.91%		NFkB-p50,p52(RHD)/Monocyte-p50-ChIP-Chip(Schreiber_et_al.)/Homer	GGGGGAATCCCC	0.985299	1.0000	179.0	16.39%	8932.2	18.89%
CHR(?)/Hela-CellCycle-Expression/Homer	SRGTTTCAAA	0.0126008	0.0643	6353	0.3371	10226.7	0.3294		Jun-AP1(bZIP)/K562-cJun-ChIP-Seq(GSE31477)/Homer	GATGASTCATCN	0.0138427	0.0704	492	0.1252	4449.4	0.1138		dHNF4(NR)/Fly-HNF4-ChIP-Seq(GSE73675)/Homer	GGTCCAAAGTCCAMT	0.924706	1.0000	325.0	8.08%	3955.7	8.71%		Oct2(POU,Homeobox)/Bcell-Oct2-ChIP-Seq(GSE21512)/Homer	ATATGCAAAT	0.987262	1.0000	579.0	53.02%	26639.7	56.34%
Unknown6/Drosophila-Promoters/Homer	AATTTTAAAA	0.0134336	0.0679	8015	0.4253	12955.4	0.4173		GATA1(C2C2gata)/colamp-GATA1-DAP-Seq(GSE60143)/Homer	DDWWYYAGATCTRRW	0.0146547	0.0741	968	0.2463	9049.9	0.2315		DEL1(E2FDP)/colamp-DEL1-DAP-Seq(GSE60143)/Homer	TTCCCGCCAA	0.926168	1.0000	10.0	0.25%	168.7	0.37%		ANAC075(NAC)/col-ANAC075-DAP-Seq(GSE60143)/Homer	CTTSWWNWWSAAGYT	0.987607	1.0000	544.0	49.82%	25140.0	53.17%
BIM1(bHLH)/colamp-BIM1-DAP-Seq(GSE60143)/Homer	NNNNNNVTCACGTGM	0.0185368	0.0932	1090	0.0578	1687.1	0.0543		DLX5(Homeobox)/BasalGanglia-Dlx5-ChIP-seq(GSE124936)/Homer	SSTAATTA	0.0158752	0.0799	1558	0.3964	14844.1	0.3796		Mef2c(MADS)/GM12878-Mef2c-ChIP-Seq(GSE32465)/Homer	DCYAAAAATAGM	0.928198	1.0000	2456.0	61.09%	28253.0	62.20%		PBX1(Homeobox)/MCF7-PBX1-ChIP-Seq(GSE28007)/Homer	GSCTGTCACTCA	0.987775	1.0000	167.0	15.29%	8422.0	17.81%
Six4(Homeobox)/MCF7-SIX4-ChIP-Seq(Encode)/Homer	TGWAAYCTGABACCB	0.0200205	0.1002	625	0.0332	948.5	0.0306		JunB(bZIP)/DendriticCells-Junb-ChIP-Seq(GSE36099)/Homer	RATGASTCAT	0.0169414	0.0848	1075	0.2735	10108.9	0.2585		AREB3(bZIP)/col-AREB3-DAP-Seq(GSE60143)/Homer	NKGMCACGTGDCMNN	0.931835	1.0000	1328.0	33.03%	15504.4	34.14%		p73(p53)/Trachea-p73-ChIP-Seq(PRJNA310161)/Homer	NRRRCAWGTCCDGRCATGYY	0.987983	1.0000	101.0	9.25%	5351.7	11.32%
HRE(HSF)/Striatum-HSF1-ChIP-Seq(GSE38000)/Homer	TTCTAGAABNTTCTA	0.0207959	0.1036	3139	0.1666	5000.1	0.1611		Atf3(bZIP)/GBM-ATF3-ChIP-Seq(GSE33912)/Homer	DATGASTCATHN	0.0177566	0.0884	1253	0.3188	11856.5	0.3032		NAM(NAC)/col-NAM-DAP-Seq(GSE60143)/Homer	RGTTRCGTRW	0.936505	1.0000	3171.0	78.88%	36262.0	79.84%		AT1G01250(AP2EREBP)/col-AT1G01250-DAP-Seq(GSE60143)/Homer	YCACCGACAHTW	0.988625	1.0000	57.0	5.22%	3243.3	6.86%
Tcf7(HMG)/GM12878-TCF7-ChIP-Seq(Encode)/Homer	CTTTGATGTGSB	0.0219937	0.109	4375	0.2321	7015.7	0.226		AT3G10580(MYBrelated)/colamp-AT3G10580-DAP-Seq(GSE60143)/Homer	TACCTAACWNHW	0.0187606	0.093	1033	0.2628	9709.8	0.2483		HIF-1b(HLH)/T47D-HIF1b-ChIP-Seq(GSE59937)/Homer	RTACGTGC	0.937958	1.0000	3461.0	86.09%	39472.7	86.91%		MYB118(MYB)/colamp-MYB118-DAP-Seq(GSE60143)/Homer	TAWCCGTTAC	0.98908	1.0000	458.0	41.94%	21441.4	45.34%
Foxo3(Forkhead)/U2OS-Foxo3-ChIP-Seq(E-MTAB-2701)/Homer	DGTAAACA	0.0227771	0.1123	7796	0.4136	12620	0.4065		Bach2(bZIP)/OCILy7-Bach2-ChIP-Seq(GSE44420)/Homer	TGCTGAGTCA	0.0189113	0.0932	414	0.1053	3729.6	0.0954		KLF5(Zf)/LoVo-KLF5-ChIP-Seq(GSE49402)/Homer	DGGGYGKGGC	0.940062	1.0000	3588.0	89.25%	40870.5	89.98%		Oct11(POU,Homeobox)/NCIH1048-POU2F3-ChIP-seq(GSE115123)/Homer	GATTTGCATA	0.989614	1.0000	608.0	55.68%	27938.2	59.08%
E-box/Drosophila-Promoters/Homer	AACAGCTGTTHN	0.0230752	0.1132	3194	0.1695	5093.9	0.1641		RORgt(NR)/EL4-RORgt.Flag-ChIP-Seq(GSE56019)/Homer	AAYTAGGTCA	0.0195067	0.0952	329	0.0837	2925.4	0.0748		bHLH34(bHLH)/colamp-bHLH34-DAP-Seq(GSE60143)/Homer	HGWGRHWGACACGTG	0.943339	1.0000	1453.0	36.14%	16959.1	37.34%		PTF1(TCP)/colamp-PTF1-DAP-Seq(GSE60143)/Homer	RDDGGGACCACA	0.990164	1.0000	165.0	15.11%	8376.6	17.71%
HSFA1E(HSF)/col-HSFA1E-DAP-Seq(GSE60143)/Homer	TTCTAGAAGCTTCTA	0.0268364	0.1311	1505	0.0799	2363	0.0761		RORgt(NR)/EL4-RORgt.Flag-ChIP-Seq(GSE56019)/Homer	AAYTAGGTCA	0.0195067	0.0952	329	0.0837	2925.4	0.0748		EFL-1(E2F)/cElegans-L1-EFL1-ChIP-Seq(modEncode)/Homer	TGCAARYGCGCTCYA	0.944396	1.0000	79.0	1.97%	1056.3	2.33%		STZ(C2H2)/colamp-STZ-DAP-Seq(GSE60143)/Homer	HNBTCACT	0.990631	1.0000	1089.0	99.73%	47251.7	99.93%
ZNF528(Zf)/HEK293-ZNF528.GFP-ChIP-Seq(GSE58341)/Homer	AGAAATGACTTCCCT	0.0269979	0.1312	109	0.0058	148.3	0.0048		ATHB24(ZFHD)/colamp-ATHB24-DAP-Seq(GSE60143)/Homer	TAATTAAS	0.0235885	0.1146	1483	0.3774	14153.1	0.362		Slug(Zf)/Mesoderm-Snai2-ChIP-Seq(GSE61475)/Homer	SNGCACCTGCHS	0.944717	1.0000	2694.0	67.01%	30966.5	68.18%		GLIS3(Zf)/Thyroid-Glis3.GFP-ChIP-Seq(GSE103297)/Homer	CTCCCTGGGAGGCCN	0.991218	1.0000	1001.0	91.67%	44192.7	93.46%
MafB(bZIP)/BMM-Mafb-ChIP-Seq(GSE75722)/Homer	WNTGCTGASTCAGCANWTTY	0.0294224	0.1422	5483	0.2909	8838.4	0.2847		PAX6(Paired,Homeobox)/Forebrain-Pax6-ChIP-Seq(GSE66961)/Homer	NGTGTTCAVTSAAGCGKAAA	0.0241132	0.1167	259	0.0659	2279.5	0.0583		EKLF(Zf)/Erythrocyte-Klf1-ChIP-Seq(GSE20478)/Homer	NWGGGTGTGGCY	0.945643	1.0000	1374.0	34.18%	16067.6	35.38%		RORg(NR)/Liver-Rorc-ChIP-Seq(GSE101115)/Homer	WAABTAGGTCAV	0.99154	1.0000	184.0	16.85%	9282.7	19.63%
AGL95(ND)/col-AGL95-DAP-Seq(GSE60143)/Homer	TTCTAGAAGCTTCTA	0.0297181	0.143	1789	0.0949	2823.2	0.0909		ATHB34(ZFHD)/colamp-ATHB34-DAP-Seq(GSE60143)/Homer	TRATTARS	0.0255275	0.1228	1552	0.3949	14844.7	0.3797		bZIP16(bZIP)/colamp-bZIP16-DAP-Seq(GSE60143)/Homer	TGCCACGTGD	0.946107	1.0000	1197.0	29.78%	14050.6	30.93%		At2g45680(TCP)/colamp-At2g45680-DAP-Seq(GSE60143)/Homer	GTGGGNCCCACNDND	0.991601	1.0000	116.0	10.62%	6124.7	12.95%
RORa(NR)/Liver-Rora-ChIP-Seq(GSE101115)/Homer	AAWCTAGGTCARDNN	0.0298373	0.143	1844	0.0978	2912.9	0.0938		HAP3(CCAATHAP3)/col-HAP3-DAP-Seq(GSE60143)/Homer	TGATGGAW	0.0263313	0.1261	900	0.229	8449.9	0.2161		bZIP44(bZIP)/colamp-bZIP44-DAP-Seq(GSE60143)/Homer	NDTGCCACGTCAGCH	0.946968	1.0000	77.0	1.92%	1034.3	2.28%		Srebp1a(bHLH)/HepG2-Srebp1a-ChIP-Seq(GSE31477)/Homer	RTCACSCCAY	0.991646	1.0000	375.0	34.34%	17868.0	37.79%
AT3G10580(MYBrelated)/colamp-AT3G10580-DAP-Seq(GSE60143)/Homer	TACCTAACWNHW	0.0322577	0.1538	5181	0.2749	8348.3	0.2689		GATA:SCL(Zf,bHLH)/Ter119-SCL-ChIP-Seq(GSE18720)/Homer	CRGCTGBNGNSNNSAGATAA	0.0283821	0.1353	315	0.0802	2818.4	0.0721		Tbox:Smad(T-box,MAD)/ESCd5-Smad2_3-ChIP-Seq(GSE29422)/Homer	AGGTGHCAGACA	0.947498	1.0000	1326.0	32.99%	15526.3	34.18%		At4g32800(AP2EREBP)/colamp-At4g32800-DAP-Seq(GSE60143)/Homer	DYCACCGACAHWWWH	0.992215	1.0000	82.0	7.51%	4517.5	9.55%
WRKY43(WRKY)/colamp-WRKY43-DAP-Seq(GSE60143)/Homer	NCGTTGACTTTT	0.0399152	0.1893	3540	0.1878	5677.7	0.1829		HOXA9(Homeobox)/HSC-Hoxa9-ChIP-Seq(GSE33509)/Homer	GGCCATAAATCA	0.0317775	0.1509	1409	0.3585	13462.2	0.3443		KLF14(Zf)/HEK293-KLF14.GFP-ChIP-Seq(GSE58341)/Homer	RGKGGGCGKGGC	0.948285	1.0000	3820.0	95.02%	43398.9	95.55%		TCP1(TCP)/col-TCP1-DAP-Seq(GSE60143)/Homer	GGGGGCCCMMCN	0.992541	1.0000	392.0	35.90%	18647.2	39.43%
GATA:SCL(Zf,bHLH)/Ter119-SCL-ChIP-Seq(GSE18720)/Homer	CRGCTGBNGNSNNSAGATAA	0.0404375	0.191	1661	0.0881	2625.6	0.0846		ANAC005(NAC)/col-ANAC005-DAP-Seq(GSE60143)/Homer	WVCTTVTWNHABAAG	0.0325819	0.1539	1132	0.288	10742.6	0.2747		ZIM(C2C2gata)/col-ZIM-DAP-Seq(GSE60143)/Homer	ATCSRACGGTYRAGA	0.949908	1.0000	32.0	0.80%	472.3	1.04%		HOXA1(Homeobox)/mES-Hoxa1-ChIP-Seq(SRP084292)/Homer	TGATKGATGR	0.993322	1.0000	541.0	49.54%	25173.2	53.24%
TATA-box/SacCer-Promoters/Homer	BBHWTATATA	0.0423834	0.1993	6352	0.337	10279	0.3311		WRKY40(WRKY)/colamp-WRKY40-DAP-Seq(GSE60143)/Homer	AHWAGTCAAC	0.0332069	0.1561	1165	0.2964	11068.5	0.2831		HIF2a(bHLH)/785_O-HIF2a-ChIP-Seq(GSE34871)/Homer	GCACGTACCC	0.950165	1.0000	1621.0	40.32%	18890.3	41.59%		Elk4(ETS)/Hela-Elk4-ChIP-Seq(GSE31477)/Homer	NRYTTCCGGY	0.993333	1.0000	662.0	60.62%	30352.8	64.19%
ATHB34(ZFHD)/colamp-ATHB34-DAP-Seq(GSE60143)/Homer	TRATTARS	0.044069	0.2062	7526	0.3993	12208.2	0.3932		ARF16(ARF)/col-ARF16-DAP-Seq(GSE60143)/Homer	ATTTTACGAT	0.0338777	0.1586	244	0.0621	2159.3	0.0552		TGA4(bZIP)/colamp-TGA4-DAP-Seq(GSE60143)/Homer	RTGACGTCAKCW	0.950545	1.0000	1359.0	33.81%	15912.7	35.03%		At1g14580(C2H2)/colamp-At1g14580-DAP-Seq(GSE60143)/Homer	CASAAAAMGACAAAA	0.993607	1.0000	560.0	51.28%	26003.9	54.99%
GRE(NR),IR3/RAW264.7-GRE-ChIP-Seq(Unpublished)/Homer	VAGRACAKWCTGTYC	0.0460974	0.2147	3129	0.166	5013.3	0.1615		Brachyury(T-box)/Mesoendoderm-Brachyury-ChIP-exo(GSE54963)/Homer	ANTTMRCASBNNNGTGYKAAN	0.0381207	0.1776	667	0.1697	6224.3	0.1592		ANAC017(NAC)/colamp-ANAC017-DAP-Seq(GSE60143)/Homer	TMCTTGNNNNNCAAG	0.950782	1.0000	662.0	16.47%	7921.5	17.44%		At1g19210(AP2EREBP)/colamp-At1g19210-DAP-Seq(GSE60143)/Homer	HCACCGACCAHN	0.993887	1.0000	776.0	71.06%	35164.3	74.36%
GRE(NR),IR3/A549-GR-ChIP-Seq(GSE32465)/Homer	NRGVACABNVTGTYCY	0.0503882	0.2337	1799	0.0955	2855.9	0.092		Six4(Homeobox)/MCF7-SIX4-ChIP-Seq(Encode)/Homer	TGWAAYCTGABACCB	0.0385423	0.1786	127	0.0323	1075.5	0.0275		JKD(C2H2)/col-JKD-DAP-Seq(GSE60143)/Homer	TTTTGTCGTTTT	0.953982	1.0000	1421.0	35.35%	16630.7	36.62%		ZNF528(Zf)/HEK293-ZNF528.GFP-ChIP-Seq(GSE58341)/Homer	AGAAATGACTTCCCT	0.993952	1.0000	9.0	0.82%	787.2	1.66%
HSFB4(HSF)/col-HSFB4-DAP-Seq(GSE60143)/Homer	TTCTAGAAGCTTCTA	0.0596657	0.2753	728	0.0386	1132.8	0.0365		WRKY30(WRKY)/colamp-WRKY30-DAP-Seq(GSE60143)/Homer	CGTTGACTTN	0.0516638	0.2384	621	0.158	5810.9	0.1486		ANAC092(NAC)/colamp-ANAC092-DAP-Seq(GSE60143)/Homer	WRCKTGWNNNWCAMG	0.955606	1.0000	2004.0	49.85%	23246.9	51.18%		ATHB20(Homeobox)/colamp-ATHB20-DAP-Seq(GSE60143)/Homer	CAATHATT	0.994431	1.0000	644.0	58.97%	29631.1	62.66%
WUS1(Homeobox)/colamp-WUS1-DAP-Seq(GSE60143)/Homer	CAWTCATTCA	0.0626621	0.2879	4962	0.2633	8021.5	0.2584		HSFB3(HSF)/colamp-HSFB3-DAP-Seq(GSE60143)/Homer	TTCTAGAAGMTTHTW	0.0528658	0.2428	224	0.057	1999.8	0.0511		IRF8(IRF)/BMDM-IRF8-ChIP-Seq(GSE77884)/Homer	GRAASTGAAAST	0.956629	1.0000	1977.0	49.18%	22945.9	50.52%		Six1(Homeobox)/Myoblast-Six1-ChIP-Chip(GSE20150)/Homer	GKVTCADRTTWC	0.994692	1.0000	499.0	45.70%	23413.0	49.51%
MYB121(MYB)/col-MYB121-DAP-Seq(GSE60143)/Homer	YNTACCTAACWW	0.0662713	0.3031	4370	0.2319	7055.8	0.2273		p53(p53)/Saos-p53-ChIP-Seq(GSE15780)/Homer	RRCATGYCYRGRCATGYYYN	0.0588362	0.2677	272	0.0692	2462.2	0.063		CUC3(NAC)/col-CUC3-DAP-Seq(GSE60143)/Homer	TRCKTGWNNNACAMG	0.957155	1.0000	1748.0	43.48%	20356.6	44.82%		AS2(LOBAS2)/col-AS2-DAP-Seq(GSE60143)/Homer	CCGDAAWWHMCGSCG	0.995159	1.0000	20.0	1.83%	1439.5	3.04%
ARF16(ARF)/col-ARF16-DAP-Seq(GSE60143)/Homer	ATTTTACGAT	0.0666035	0.3031	1092	0.0579	1720.7	0.0554		p53(p53)/Saos-p53-ChIP-Seq/Homer	RRCATGYCYRGRCATGYYYN	0.0588362	0.2677	272	0.0692	2462.2	0.063		At2g45680(TCP)/colamp-At2g45680-DAP-Seq(GSE60143)/Homer	GTGGGNCCCACNDND	0.957825	1.0000	417.0	10.37%	5093.8	11.21%		AT2G01818(PLATZ)/col-AT2G01818-DAP-Seq(GSE60143)/Homer	TCTAGAABSTTC	0.995294	1.0000	415.0	38.00%	19774.6	41.82%
DUX(Homeobox)/C2C12-Dux-ChIP-Seq(GSE87279)/Homer	BCWGATTCAATCAAN	0.069114	0.3132	44	0.0023	57.7	0.0019		WRKY3(WRKY)/col-WRKY3-DAP-Seq(GSE60143)/Homer	NCKTTGACYDDN	0.060386	0.2737	1187	0.302	11364.5	0.2907		AT1G19040(NAC)/col-AT1G19040-DAP-Seq(GSE60143)/Homer	CTTGNDNHNCAAGYW	0.960636	1.0000	708.0	17.61%	8482.8	18.68%		Brachyury(T-box)/Mesoendoderm-Brachyury-ChIP-exo(GSE54963)/Homer	ANTTMRCASBNNNGTGYKAAN	0.995422	1.0000	525.0	48.08%	24576.8	51.97%
CAMTA5(CAMTA)/col-CAMTA5-DAP-Seq(GSE60143)/Homer	ACGCGTTTTANACRC	0.0720786	0.325	2305	0.1223	3689.6	0.1188		SpiB(ETS)/OCILY3-SPIB-ChIP-Seq(GSE56857)/Homer	AAAGRGGAAGTG	0.0608102	0.2744	617	0.157	5789.5	0.1481		Rfx2(HTH)/LoVo-RFX2-ChIP-Seq(GSE49402)/Homer	GTTGCCATGGCAACM	0.961414	1.0000	577.0	14.35%	6967.5	15.34%		Unknown1(NR/Ini-like)/Drosophila-Promoters/Homer	MYGGTCACACTG	0.995588	1.0000	365.0	33.42%	17583.4	37.18%
BAM8(BES1)/col-BAM8-DAP-Seq(GSE60143)/Homer	NNWSACACGTGTSWN	0.0742737	0.3337	1934	0.1026	3087.8	0.0995		AT4G12670(MYBrelated)/col-AT4G12670-DAP-Seq(GSE60143)/Homer	AGGGTTTAGGGTTTA	0.0621007	0.2789	2	0.0005	4.1	0.0001		GFX(?)/Promoter/Homer	ATTCTCGCGAGA	0.961712	1.0000	16.0	0.40%	268.1	0.59%		Twist(bHLH)/HMLE-TWIST1-ChIP-Seq(Chang_et_al)/Homer	VCAKCTGGNNNCCAGMTGBN	0.995746	1.0000	259.0	23.72%	12848.6	27.17%
AT1G23810(Orphan)/col-AT1G23810-DAP-Seq(GSE60143)/Homer	TTCTAGAAGSTTCTA	0.0783164	0.3502	894	0.0474	1405.6	0.0453		MYB57(MYB)/col-MYB57-DAP-Seq(GSE60143)/Homer	TTACCTAACT	0.063928	0.2859	1070	0.2723	10222.1	0.2614		Ascl2(bHLH)/ESC-Ascl2-ChIP-Seq(GSE97712)/Homer	SSRGCAGCTGCH	0.961741	1.0000	3499.0	87.04%	39944.4	87.94%		AT1G19040(NAC)/col-AT1G19040-DAP-Seq(GSE60143)/Homer	CTTGNDNHNCAAGYW	0.995789	1.0000	196.0	17.95%	9978.8	21.10%
ZNF675(Zf)/HEK293-ZNF675.GFP-ChIP-Seq(GSE58341)/Homer	ARGAGGMCAAAATGW	0.0814311	0.3623	1759	0.0933	2806.5	0.0904		PSE(SNAPc)/K562-mStart-Seq/Homer	WAVTCACCMTAASYDAAAAG	0.0646997	0.2881	1306	0.3323	12546.5	0.3209		Jun-AP1(bZIP)/K562-cJun-ChIP-Seq(GSE31477)/Homer	GATGASTCATCN	0.962251	1.0000	1370.0	34.08%	16081.7	35.41%		At4g28140(AP2EREBP)/colamp-At4g28140-DAP-Seq(GSE60143)/Homer	DCCACCGACCAW	0.995791	1.0000	230.0	21.06%	11534.9	24.39%
ATHB5(HB)/colamp-ATHB5-DAP-Seq(GSE60143)/Homer	AATGATTG	0.0908089	0.4023	7663	0.4066	12474.8	0.4018		At1g13300(G2like)/col-At1g13300-DAP-Seq(GSE60143)/Homer	GAATCTWAGATTCYN	0.065024	0.2881	32	0.0081	238.1	0.0061		At4g18890(BZR)/col-At4g18890-DAP-Seq(GSE60143)/Homer	NDBRCACGTGYR	0.962674	1.0000	953.0	23.71%	11312.1	24.91%		HSFA6A(HSF)/col-HSFA6A-DAP-Seq(GSE60143)/Homer	RGAAGNTTCTAGAAN	0.995859	1.0000	121.0	11.08%	6485.8	13.72%
TGA10(bZIP)/colamp-TGA10-DAP-Seq(GSE60143)/Homer	ATGACGTC	0.0908089	0.4023	5451	0.2892	8842.1	0.2848		CUC1(NAC)/col-CUC1-DAP-Seq(GSE60143)/Homer	TACTTGTNNNACAAG	0.0678811	0.2994	905	0.2303	8612.7	0.2203		RORgt(NR)/EL4-RORgt.Flag-ChIP-Seq(GSE56019)/Homer	AAYTAGGTCA	0.964804	1.0000	914.0	22.74%	10872.1	23.94%		AT1G28160(AP2EREBP)/colamp-AT1G28160-DAP-Seq(GSE60143)/Homer	GGCGGCGG	0.996031	1.0000	644.0	58.97%	29711.5	62.83%
ZNF382(Zf)/HEK293-ZNF382.GFP-ChIP-Seq(GSE58341)/Homer	GNCTGTASTRNTGBCTCHTT	0.0990631	0.4353	428	0.0227	662.7	0.0213		Fos(bZIP)/TSC-Fos-ChIP-Seq(GSE110950)/Homer	NDATGASTCAYN	0.0695995	0.3057	1116	0.284	10687	0.2733		RORgt(NR)/EL4-RORgt.Flag-ChIP-Seq(GSE56019)/Homer	AAYTAGGTCA	0.964804	1.0000	914.0	22.74%	10872.1	23.94%		BIM1(bHLH)/colamp-BIM1-DAP-Seq(GSE60143)/Homer	NNNNNNVTCACGTGM	0.996178	1.0000	146.0	13.37%	7677.6	16.24%
GATA6(C2C2gata)/col200-GATA6-DAP-Seq(GSE60143)/Homer	TAGATCTARAHH	0.0992614	0.4353	1794	0.0952	2870.7	0.0925		HSF21(HSF)/col-HSF21-DAP-Seq(GSE60143)/Homer	CTTCTAGAAGMTTYW	0.0704397	0.3082	330	0.084	3031.9	0.0775		CDM1(C3H)/colamp-CDM1-DAP-Seq(GSE60143)/Homer	CCGAWAWTWTCGGAN	0.965287	1.0000	298.0	7.41%	3714.7	8.18%		LBD2(LOBAS2)/colamp-LBD2-DAP-Seq(GSE60143)/Homer	TCCGAWTTTTTCGGN	0.996295	1.0000	304.0	27.84%	14905.6	31.52%
Cdx2(Homeobox)/mES-Cdx2-ChIP-Seq(GSE14586)/Homer	GYMATAAAAH	0.102694	0.4472	7547	0.4004	12291.3	0.3959		GT1(Trihelix)/col-GT1-DAP-Seq(GSE60143)/Homer	TTAACCATGGTTAAD	0.0707928	0.3082	27	0.0069	197.3	0.005		IBL1(bHLH)/Seedling-IBL1-ChIP-Seq(GSE51120)/Homer	CACGTGCC	0.966108	1.0000	3808.0	94.73%	43299.0	95.33%		RAR:RXR(NR),DR0/ES-RAR-ChIP-Seq(GSE56893)/Homer	AGGTCAAGGTCA	0.996317	1.0000	411.0	37.64%	19657.9	41.57%
TATA-box/Drosophila-Promoters/Homer	CTATAAAAGCSV	0.103934	0.4508	1109	0.0588	1760.7	0.0567		Foxh1(Forkhead)/hESC-FOXH1-ChIP-Seq(GSE29422)/Homer	NNTGTGGATTSS	0.0707928	0.3082	1339	0.3407	12885.3	0.3296		ZNF16(Zf)/HEK293-ZNF16.GFP-ChIP-Seq(GSE58341)/Homer	MACCTTCYATGGCTCCCTAKTGCCY	0.967606	1.0000	45.0	1.12%	656.8	1.45%		Cbf1(bHLH)/Yeast-Cbf1-ChIP-Seq(GSE29506)/Homer	TCACGTGAYH	0.996407	1.0000	434.0	39.74%	20673.5	43.72%
ATHB24(ZFHD)/colamp-ATHB24-DAP-Seq(GSE60143)/Homer	TAATTAAS	0.108609	0.4687	7091	0.3762	11545.5	0.3719		MYB105(MYB)/colamp-MYB105-DAP-Seq(GSE60143)/Homer	RATWCCGTTA	0.0776924	0.3354	1304	0.3318	12554.2	0.3211		AGL95(ND)/col-AGL95-DAP-Seq(GSE60143)/Homer	TTCTAGAAGCTTCTA	0.96841	1.0000	932.0	23.18%	11094.4	24.43%		RORa(NR)/Liver-Rora-ChIP-Seq(GSE101115)/Homer	AAWCTAGGTCARDNN	0.996683	1.0000	288.0	26.37%	14211.9	30.05%
MYB3R4(MYB)/col-MYB3R4-DAP-Seq(GSE60143)/Homer	AWWTAACCGTTR	0.108609	0.4687	1350	0.0716	2153	0.0693		Tcf4(HMG)/Hct116-Tcf4-ChIP-Seq(SRA012054)/Homer	ASATCAAAGGVA	0.0821673	0.3533	1119	0.2847	10740.2	0.2747		RORa(NR)/Liver-Rora-ChIP-Seq(GSE101115)/Homer	AAWCTAGGTCARDNN	0.968855	1.0000	997.0	24.80%	11843.0	26.07%		EMB1789(C3H)/col-EMB1789-DAP-Seq(GSE60143)/Homer	TWTTTACCGYND	0.996842	1.0000	639.0	58.52%	29551.6	62.49%
Duxbl(Homeobox)/NIH3T3-Duxbl.HA-ChIP-Seq(GSE119782)/Homer	TAAYCYAATCAA	0.108718	0.4687	958	0.0508	1517.1	0.0489		WRKY17(WRKY)/colamp-WRKY17-DAP-Seq(GSE60143)/Homer	GCGTTGACTTTT	0.0858633	0.3675	23	0.0059	167.5	0.0043		bZIP53(bZIP)/colamp-bZIP53-DAP-Seq(GSE60143)/Homer	NDNHSACGTGKMNNN	0.969369	1.0000	1394.0	34.68%	16387.1	36.08%		VDR(NR),DR3/GM10855-VDR+vitD-ChIP-Seq(GSE22484)/Homer	ARAGGTCANWGAGTTCANNN	0.99701	1.0000	414.0	37.91%	19838.5	41.95%
DREF/Drosophila-Promoters/Homer	AVYTATCGATAD	0.111025	0.4731	111	0.0059	162.9	0.0052		ANAC087(NAC)/col-ANAC087-DAP-Seq(GSE60143)/Homer	WVCKTGHNNNWCAMG	0.0862937	0.3679	619	0.1575	5849.6	0.1496		DREB19(AP2EREBP)/colamp-DREB19-DAP-Seq(GSE60143)/Homer	AATGTCGGTK	0.969631	1.0000	1356.0	33.73%	15955.0	35.13%		Rfx2(HTH)/LoVo-RFX2-ChIP-Seq(GSE49402)/Homer	GTTGCCATGGCAACM	0.997027	1.0000	159.0	14.56%	8331.7	17.62%
MYB57(MYB)/col-MYB57-DAP-Seq(GSE60143)/Homer	TTACCTAACT	0.112253	0.4766	5263	0.2792	8546.2	0.2753		RORa(NR)/Liver-Rora-ChIP-Seq(GSE101115)/Homer	AAWCTAGGTCARDNN	0.0902656	0.383	360	0.0916	3342.9	0.0855		ABI5(bZIP)/col-ABI5-DAP-Seq(GSE60143)/Homer	GCCACGTG	0.969786	1.0000	1591.0	39.58%	18631.1	41.02%		MYB98(MYB)/col-MYB98-DAP-Seq(GSE60143)/Homer	NWDCCGTTAC	0.997114	1.0000	420.0	38.46%	20110.2	42.53%
Usf2(bHLH)/C2C12-Usf2-ChIP-Seq(GSE36030)/Homer	GTCACGTGGT	0.127837	0.5402	3718	0.1973	6022.9	0.194		LXRE(NR),DR4/RAW-LXRb.biotin-ChIP-Seq(GSE21512)/Homer	RGGTTACTANAGGTCA	0.0988652	0.4181	121	0.0308	1068	0.0273		AT2G31460(REMB3)/col-AT2G31460-DAP-Seq(GSE60143)/Homer	WNWARWDGAAATGAT	0.972068	1.0000	2109.0	52.46%	24506.4	53.95%		TGA3(bZIP)/colamp-TGA3-DAP-Seq(GSE60143)/Homer	WTGATGACGTCATCW	0.997237	1.0000	76.0	6.96%	4380.0	9.26%
ANAC004(NAC)/colamp-ANAC004-DAP-Seq(GSE60143)/Homer	WNCTTVYNNNRBAAG	0.143992	0.6062	4303	0.2283	6987.3	0.2251		GRE(NR),IR3/A549-GR-ChIP-Seq(GSE32465)/Homer	NRGVACABNVTGTYCY	0.101672	0.4281	322	0.0819	2987.8	0.0764		SPL13(SBP)/col-SPL13-DAP-Seq(GSE60143)/Homer	WAHTGTACGGAH	0.974384	1.0000	363.0	9.03%	4509.6	9.93%		ATHB15(HB)/col-ATHB15-DAP-Seq(GSE60143)/Homer	GYAATSATTA	0.997306	1.0000	553.0	50.64%	25910.0	54.79%
PAX5(Paired,Homeobox),condensed/GM12878-PAX5-ChIP-Seq(GSE32465)/Homer	GTCACGCTCSCTGM	0.145003	0.6079	1262	0.067	2019.4	0.065		ZNF7(Zf)/HepG2-ZNF7.Flag-ChIP-Seq(Encode)/Homer	CTGCCWVCTTTTRTA	0.103416	0.4334	1273	0.3239	12294.7	0.3144		ZNF675(Zf)/HEK293-ZNF675.GFP-ChIP-Seq(GSE58341)/Homer	ARGAGGMCAAAATGW	0.976295	1.0000	978.0	24.33%	11662.4	25.68%		At1g22810(AP2EREBP)/colamp-At1g22810-DAP-Seq(GSE60143)/Homer	BCACCGACANNN	0.997347	1.0000	327.0	29.95%	16009.2	33.86%
p53(p53)/Saos-p53-ChIP-Seq(GSE15780)/Homer	RRCATGYCYRGRCATGYYYN	0.148525	0.6176	1449	0.0769	2324.7	0.0749		MYB119(MYB)/colamp-MYB119-DAP-Seq(GSE60143)/Homer	YRACCGTTACDD	0.108936	0.4548	607	0.1545	5761.3	0.1474		PAX5(Paired,Homeobox),condensed/GM12878-PAX5-ChIP-Seq(GSE32465)/Homer	GTCACGCTCSCTGM	0.976461	1.0000	632.0	15.72%	7664.4	16.87%		VIP1(bZIP)/col-VIP1-DAP-Seq(GSE60143)/Homer	NTTGACAGCTGTCAN	0.997456	1.0000	364.0	33.33%	17666.4	37.36%
p53(p53)/Saos-p53-ChIP-Seq/Homer	RRCATGYCYRGRCATGYYYN	0.148525	0.6176	1449	0.0769	2324.7	0.0749		ZFP3(Zf)/HEK293-ZFP3.GFP-ChIP-Seq(GSE58341)/Homer	GGGTTTTGAAGGATGARTAGGAGTT	0.112703	0.4686	7	0.0018	40.3	0.001		Six1(Homeobox)/Myoblast-Six1-ChIP-Chip(GSE20150)/Homer	GKVTCADRTTWC	0.978534	1.0000	1678.0	41.74%	19671.4	43.31%		RAR:RXR(NR),DR5/ES-RAR-ChIP-Seq(GSE56893)/Homer	RGGTCADNNAGAGGTCAV	0.997619	1.0000	47.0	4.30%	2943.1	6.22%
VIP1(bZIP)/col-VIP1-DAP-Seq(GSE60143)/Homer	NTTGACAGCTGTCAN	0.156453	0.648	2600	0.138	4204.7	0.1354		WRKY42(WRKY)/colamp-WRKY42-DAP-Seq(GSE60143)/Homer	NAAAGTCAACGN	0.113042	0.4686	741	0.1885	7076.8	0.181		bZIP48(bZIP)/colamp-bZIP48-DAP-Seq(GSE60143)/Homer	DDWWKVTSACGTGGC	0.978847	1.0000	1613.0	40.12%	18935.1	41.69%		GFY-Staf(?,Zf)/Promoter/Homer	RACTACAATTCCCAGAAKGC	0.99771	1.0000	110.0	10.07%	6058.9	12.81%
JunD(bZIP)/K562-JunD-ChIP-Seq/Homer	ATGACGTCATCN	0.161057	0.6637	984	0.0522	1571	0.0506		ANAC092(NAC)/colamp-ANAC092-DAP-Seq(GSE60143)/Homer	WRCKTGWNNNWCAMG	0.113608	0.4686	841	0.214	8057.9	0.2061		c-Myc(bHLH)/LNCAP-cMyc-ChIP-Seq(Unpublished)/Homer	VCCACGTG	0.980061	1.0000	1893.0	47.09%	22118.4	48.70%		PAX3:FKHR-fusion(Paired,Homeobox)/Rh4-PAX3:FKHR-ChIP-Seq(GSE19063)/Homer	ACCRTGACTAATTNN	0.997758	1.0000	464.0	42.49%	22095.3	46.73%
ANAC062(NAC)/colamp-ANAC062-DAP-Seq(GSE60143)/Homer	TACTTANTNWNYAAG	0.168133	0.6902	4521	0.2399	7354.2	0.2369		ATHB23(ZFHD)/col-ATHB23-DAP-Seq(GSE60143)/Homer	HTAATTARNN	0.116718	0.4794	1674	0.426	16283.4	0.4165		E-box(bHLH)/Promoter/Homer	SSGGTCACGTGA	0.980532	1.0000	369.0	9.18%	4605.2	10.14%		At5g66730(C2H2)/colamp-At5g66730-DAP-Seq(GSE60143)/Homer	TTTGTCKTTTTK	0.997837	1.0000	565.0	51.74%	26476.8	55.99%
HSFA6A(HSF)/col-HSFA6A-DAP-Seq(GSE60143)/Homer	RGAAGNTTCTAGAAN	0.172217	0.7045	881	0.0467	1407	0.0453		c-Jun-CRE(bZIP)/K562-cJun-ChIP-Seq(GSE31477)/Homer	ATGACGTCATCY	0.118719	0.4855	647	0.1646	6163.7	0.1576		RAP211(AP2EREBP)/colamp-RAP211-DAP-Seq(GSE60143)/Homer	RGCCGGCYWW	0.98116	1.0000	3756.0	93.43%	42785.4	94.20%		HSF7(HSF)/colamp-HSF7-DAP-Seq(GSE60143)/Homer	TTCTAGAAGCTTCTA	0.997907	1.0000	466.0	42.67%	22198.4	46.94%
AT1G10720(BSD)/col-AT1G10720-DAP-Seq(GSE60143)/Homer	TTCTAGAAKCTTCTA	0.174995	0.7129	658	0.0349	1045.6	0.0337		PBX1(Homeobox)/MCF7-PBX1-ChIP-Seq(GSE28007)/Homer	GSCTGTCACTCA	0.120996	0.4926	224	0.057	2061	0.0527		ABF2(bZIP)/col-ABF2-DAP-Seq(GSE60143)/Homer	KGMCACGTGDCMHHH	0.981248	1.0000	959.0	23.86%	11474.6	25.26%		DEAR5(AP2EREBP)/col-DEAR5-DAP-Seq(GSE60143)/Homer	NDWTGTCGGTGRWDN	0.99797	1.0000	113.0	10.35%	6221.8	13.16%
WRKY7(WRKY)/colamp-WRKY7-DAP-Seq(GSE60143)/Homer	AAAAGTCAACGSHWD	0.175696	0.7129	24	0.0013	32.6	0.001		FOXK2(Forkhead)/U2OS-FOXK2-ChIP-Seq(E-MTAB-2204)/Homer	SCHTGTTTACAT	0.122825	0.4984	1387	0.3529	13450.9	0.344		ZKSCAN1(Zf)/HepG2-ZKSCAN1-ChIP-Seq(Encode)/Homer	GCACAYAGTAGGKCY	0.981425	1.0000	256.0	6.37%	3267.3	7.19%		AT3G16280(AP2EREBP)/colamp-AT3G16280-DAP-Seq(GSE60143)/Homer	HCACCGACAHHDHHN	0.99797	1.0000	257.0	23.53%	12914.2	27.31%
Six1(Homeobox)/Myoblast-Six1-ChIP-Chip(GSE20150)/Homer	GKVTCADRTTWC	0.177107	0.7158	3085	0.1637	5004.6	0.1612		HSFA6B(HSF)/colamp-HSFA6B-DAP-Seq(GSE60143)/Homer	NTTCTAGAANHTTCT	0.12951	0.5234	1254	0.3191	12145.8	0.3106		PU.1(ETS)/ThioMac-PU.1-ChIP-Seq(GSE21512)/Homer	AGAGGAAGTG	0.981886	1.0000	2717.0	67.59%	31389.0	69.11%		NFAT:AP1(RHD,bZIP)/Jurkat-NFATC1-ChIP-Seq(Jolma_et_al.)/Homer	SARTGGAAAAWRTGAGTCAB	0.997981	1.0000	350.0	32.05%	17095.1	36.15%
HSFC1(HSF)/col-HSFC1-DAP-Seq(GSE60143)/Homer	HTTCTAGAADCTTCT	0.187683	0.7556	3119	0.1655	5063.1	0.1631		Unknown(Homeobox)/Limb-p300-ChIP-Seq/Homer	SSCMATWAAA	0.140296	0.5645	1398	0.3557	13583.3	0.3474		CTCF(Zf)/CD4+-CTCF-ChIP-Seq(Barski_et_al.)/Homer	AYAGTGCCMYCTRGTGGCCA	0.982082	1.0000	973.0	24.20%	11641.2	25.63%		RBPJ:Ebox(?,bHLH)/Panc1-Rbpj1-ChIP-Seq(GSE47459)/Homer	GGGRAARRGRMCAGMTG	0.998039	1.0000	602.0	55.13%	28082.1	59.39%
RUNX1(Runt)/Jurkat-RUNX1-ChIP-Seq(GSE29180)/Homer	AAACCACARM	0.19282	0.7731	11092	0.5885	18174.2	0.5854		CEBP(bZIP)/ThioMac-CEBPb-ChIP-Seq(GSE21512)/Homer	ATTGCGCAAC	0.143848	0.5765	1295	0.3295	12569.4	0.3215		REB1/SacCer-Promoters/Homer	KCCGGGTAAYRR	0.984009	1.0000	1021.0	25.40%	12208.8	26.88%		Pit1+1bp(Homeobox)/GCrat-Pit1-ChIP-Seq(GSE58009)/Homer	ATGCATAATTCA	0.998254	1.0000	643.0	58.88%	29851.9	63.13%
Gata1(Zf)/K562-GATA1-ChIP-Seq(GSE18829)/Homer	SAGATAAGRV	0.212673	0.8493	6438	0.3416	10519.3	0.3388		Cdx2(Homeobox)/mES-Cdx2-ChIP-Seq(GSE14586)/Homer	GYMATAAAAH	0.144714	0.578	1508	0.3837	14678.3	0.3754		DREB2(AP2EREBP)/col-DREB2-DAP-Seq(GSE60143)/Homer	TMACCGACATWA	0.984393	1.0000	1217.0	30.27%	14462.0	31.84%		bZIP48(bZIP)/colamp-bZIP48-DAP-Seq(GSE60143)/Homer	DDWWKVTSACGTGGC	0.998268	1.0000	470.0	43.04%	22416.0	47.40%
MYB56(MYB)/colamp-MYB56-DAP-Seq(GSE60143)/Homer	HTAACGRMHY	0.220469	0.8768	7696	0.4083	12591.3	0.4056		MYB98(MYB)/col-MYB98-DAP-Seq(GSE60143)/Homer	NWDCCGTTAC	0.147195	0.5853	563	0.1433	5371.2	0.1374		TOD6?/SacCer-Promoters/Homer	GCGATGAGMT	0.984757	1.0000	1003.0	24.95%	12007.9	26.44%		PGR(NR)/EndoStromal-PGR-ChIP-Seq(GSE69539)/Homer	AAGAACATWHTGTTC	0.9983	1.0000	486.0	44.51%	23116.8	48.89%
TRP2(MYBrelated)/colamp-TRP2-DAP-Seq(GSE60143)/Homer	TAAACCCT	0.221796	0.8785	2649	0.1406	4303.7	0.1386		AT3G25990(Trihelix)/colamp-AT3G25990-DAP-Seq(GSE60143)/Homer	TTAACCATAG	0.15077	0.5973	1444	0.3674	14052.2	0.3594		BIM3(bHLH)/col-BIM3-DAP-Seq(GSE60143)/Homer	TWVTCACGTGAB	0.984925	1.0000	613.0	15.25%	7492.6	16.50%		WRKY47(WRKY)/colamp-WRKY47-DAP-Seq(GSE60143)/Homer	WAAGTCAACGBT	0.998354	1.0000	440.0	40.29%	21115.3	44.65%
ANAC011(NAC)/col-ANAC011-DAP-Seq(GSE60143)/Homer	TDCTTGYRNNDCAAG	0.229926	0.9071	4009	0.2127	6535.8	0.2105		AT5G59990(C2C2COlike)/colamp-AT5G59990-DAP-Seq(GSE60143)/Homer	TCTCAACCGTTCATT	0.158818	0.6264	70	0.0178	614.9	0.0157		Tcfcp2l1(CP2)/mES-Tcfcp2l1-ChIP-Seq(GSE11431)/Homer	NRAACCRGTTYRAACCRGYT	0.985614	1.0000	991.0	24.65%	11877.0	26.15%		HRE(HSF)/HepG2-HSF1-ChIP-Seq(GSE31477)/Homer	BSTTCTRGAABVTTCYAGAA	0.99839	1.0000	335.0	30.68%	16475.1	34.84%
EBNA1(EBV-virus)/Raji-EBNA1-ChIP-Seq(GSE30709)/Homer	GGYAGCAYDTGCTDCCCNNN	0.231309	0.909	203	0.0108	317.9	0.0102		SeqBias: CG-repeat	CGCGCGCGCG	0.160896	0.632	1822	0.4636	17814.5	0.4556		GRE(NR),IR3/RAW264.7-GRE-ChIP-Seq(Unpublished)/Homer	VAGRACAKWCTGTYC	0.985743	1.0000	1558.0	38.76%	18366.6	40.44%		LRF(Zf)/Erythroblasts-ZBTB7A-ChIP-Seq(GSE74977)/Homer	AAGACCCYYN	0.998433	1.0000	988.0	90.48%	43897.1	92.83%
PAX3:FKHR-fusion(Paired,Homeobox)/Rh4-PAX3:FKHR-ChIP-Seq(GSE19063)/Homer	ACCRTGACTAATTNN	0.239788	0.9387	2659	0.1411	4324.2	0.1393		NF-E2(bZIP)/K562-NFE2-ChIP-Seq(GSE31477)/Homer	GATGACTCAGCA	0.167965	0.6577	127	0.0323	1157.1	0.0296		bHLH28(bHLH)/col-bHLH28-DAP-Seq(GSE60143)/Homer	NHHTGTACGGAH	0.986828	1.0000	940.0	23.38%	11299.8	24.88%		bHLH28(bHLH)/col-bHLH28-DAP-Seq(GSE60143)/Homer	NHHTGTACGGAH	0.998469	1.0000	264.0	24.18%	13289.4	28.10%
Tlx?(NR)/NPC-H3K4me1-ChIP-Seq(GSE16256)/Homer	CTGGCAGSCTGCCA	0.242926	0.9471	5631	0.2988	9203.5	0.2964		GRE(NR),IR3/RAW264.7-GRE-ChIP-Seq(Unpublished)/Homer	VAGRACAKWCTGTYC	0.182867	0.713	557	0.1417	5343.5	0.1367		c-Jun-CRE(bZIP)/K562-cJun-ChIP-Seq(GSE31477)/Homer	ATGACGTCATCY	0.987055	1.0000	1638.0	40.75%	19289.4	42.47%		NRF(NRF)/Promoter/Homer	STGCGCATGCGC	0.998496	1.0000	225.0	20.60%	11513.0	24.35%
TGA2(bZIP)/colamp-TGA2-DAP-Seq(GSE60143)/Homer	ACGTCAYCHH	0.245122	0.9519	4471	0.2372	7298.7	0.2351		RARg(NR)/ES-RARg-ChIP-Seq(GSE30538)/Homer	AGGTCAAGGTCA	0.185259	0.7198	256	0.0651	2408.4	0.0616		RAR:RXR(NR),DR5/ES-RAR-ChIP-Seq(GSE56893)/Homer	RGGTCADNNAGAGGTCAV	0.987064	1.0000	189.0	4.70%	2486.3	5.47%		Rap210(AP2EREBP)/col-Rap210-DAP-Seq(GSE60143)/Homer	TGTCGGCA	0.998625	1.0000	372.0	34.07%	18156.8	38.40%
CUC3(NAC)/col-CUC3-DAP-Seq(GSE60143)/Homer	TRCKTGWNNNACAMG	0.251076	0.9712	3305	0.1754	5386	0.1735		dHNF4(NR)/Fly-HNF4-ChIP-Seq(GSE73675)/Homer	GGTCCAAAGTCCAMT	0.186561	0.7221	110	0.028	1002.1	0.0256		CTCF-SatelliteElement(Zf?)/CD4+-CTCF-ChIP-Seq(Barski_et_al.)/Homer	TGCAGTTCCMVNWRTGGCCA	0.987825	1.0000	143.0	3.56%	1928.3	4.25%		Elk1(ETS)/Hela-Elk1-ChIP-Seq(GSE31477)/Homer	HACTTCCGGY	0.99869	1.0000	658.0	60.26%	30546.5	64.60%
WRKY22(WRKY)/colamp-WRKY22-DAP-Seq(GSE60143)/Homer	WWAAAGTCAACK	0.25924	0.9995	5924	0.3143	9690.8	0.3121		MafB(bZIP)/BMM-Mafb-ChIP-Seq(GSE75722)/Homer	WNTGCTGASTCAGCANWTTY	0.194369	0.7495	984	0.2504	9555	0.2444		Rfx5(HTH)/GM12878-Rfx5-ChIP-Seq(GSE31477)/Homer	SCCTAGCAACAG	0.987884	1.0000	2219.0	55.20%	25866.8	56.95%		ZNF669(Zf)/HEK293-ZNF669.GFP-ChIP-Seq(GSE58341)/Homer	GARTGGTCATCGCCC	0.998822	1.0000	109.0	9.98%	6112.1	12.93%
caudal(Homeobox)/Drosophila-Embryos-ChIP-Chip(modEncode)/Homer	GGYCATAAAW	0.270902	1	8023	0.4257	13147.9	0.4235		Unknown5/Drosophila-Promoters/Homer	GCTGATAASV	0.20867	0.8013	1289	0.328	12583.4	0.3218		Ronin(THAP)/ES-Thap11-ChIP-Seq(GSE51522)/Homer	RACTACAACTCCCAGVAKGC	0.988062	1.0000	65.0	1.62%	953.9	2.10%		ZNF652/HepG2-ZNF652.Flag-ChIP-Seq(Encode)/Homer	TTAACCCTTTVNKKN	0.998948	1.0000	483.0	44.23%	23090.3	48.83%
bZIP69(bZIP)/col-bZIP69-DAP-Seq(GSE60143)/Homer	GACAGCTGKCAW	0.286219	1	1632	0.0866	2652.3	0.0854		At1g74840(MYBrelated)/col100-At1g74840-DAP-Seq(GSE60143)/Homer	YHTTATCCAWWT	0.218275	0.8352	1519	0.3865	14872.5	0.3804		MYB118(MYB)/colamp-MYB118-DAP-Seq(GSE60143)/Homer	TAWCCGTTAC	0.988339	1.0000	1549.0	38.53%	18291.0	40.27%		ANAC087(NAC)/col-ANAC087-DAP-Seq(GSE60143)/Homer	WVCKTGHNNNWCAMG	0.998962	1.0000	432.0	39.56%	20864.1	44.12%
AT3G42860(zfGRF)/col-AT3G42860-DAP-Seq(GSE60143)/Homer	CGTTGACTTN	0.286792	1	2732	0.145	4455.2	0.1435		Rfx5(HTH)/GM12878-Rfx5-ChIP-Seq(GSE31477)/Homer	SCCTAGCAACAG	0.223577	0.8519	868	0.2209	8436.1	0.2158		MYB121(MYB)/col-MYB121-DAP-Seq(GSE60143)/Homer	YNTACCTAACWW	0.988991	1.0000	2223.0	55.30%	25924.4	57.08%		Slug(Zf)/Mesoderm-Snai2-ChIP-Seq(GSE61475)/Homer	SNGCACCTGCHS	0.998979	1.0000	743.0	68.04%	34154.5	72.23%
HSF7(HSF)/colamp-HSF7-DAP-Seq(GSE60143)/Homer	TTCTAGAAGCTTCTA	0.290835	1	2910	0.1544	4748.6	0.1529		Ets1-distal(ETS)/CD4+-PolII-ChIP-Seq(Barski_et_al.)/Homer	MACAGGAAGT	0.228322	0.8667	753	0.1916	7306.7	0.1869		BAM8(BES1)/col-BAM8-DAP-Seq(GSE60143)/Homer	NNWSACACGTGTSWN	0.98911	1.0000	972.0	24.18%	11692.0	25.74%		bHLH157(bHLH)/col-bHLH157-DAP-Seq(GSE60143)/Homer	KACACGTCTCTY	0.999033	1.0000	269.0	24.63%	13607.3	28.78%
AT1G24250(Orphan)/col-AT1G24250-DAP-Seq(GSE60143)/Homer	KTDGTTGGTDGTTGG	0.296117	1	4967	0.2635	8128	0.2618		JunD(bZIP)/K562-JunD-ChIP-Seq/Homer	ATGACGTCATCN	0.250825	0.9491	210	0.0534	1993.9	0.051		E-box/Arabidopsis-Promoters/Homer	GCCACGTG	0.989971	1.0000	1916.0	47.66%	22475.1	49.48%		ANAC011(NAC)/col-ANAC011-DAP-Seq(GSE60143)/Homer	TDCTTGYRNNDCAAG	0.999063	1.0000	588.0	53.85%	27642.8	58.46%
AT3G25990(Trihelix)/colamp-AT3G25990-DAP-Seq(GSE60143)/Homer	TTAACCATAG	0.29671	1	7228	0.3835	11847.2	0.3816		E-box/Drosophila-Promoters/Homer	AACAGCTGTTHN	0.251076	0.9491	550	0.1399	5324.7	0.1362		ZNF41(Zf)/HEK293-ZNF41.GFP-ChIP-Seq(GSE58341)/Homer	CCTCATGGTGYCYTWYTCCCTTGTG	0.99031	1.0000	253.0	6.29%	3279.1	7.22%		TCP17(TCP)/col-TCP17-DAP-Seq(GSE60143)/Homer	GTGGTCCCCA	0.999072	1.0000	82.0	7.51%	4825.1	10.20%
SeqBias: polyC-repeat	CCCCCCCCCC	0.297007	1	18847	1	31044.7	0.9999		MYB118(MYB)/colamp-MYB118-DAP-Seq(GSE60143)/Homer	TAWCCGTTAC	0.265007	0.9945	577	0.1468	5599.2	0.1432		HSFA1E(HSF)/col-HSFA1E-DAP-Seq(GSE60143)/Homer	TTCTAGAAGCTTCTA	0.990581	1.0000	803.0	19.98%	9754.0	21.47%		WRKY45(WRKY)/col-WRKY45-DAP-Seq(GSE60143)/Homer	HNNNKTTGACTWWNH	0.999093	1.0000	634.0	58.06%	29606.8	62.61%
DLX5(Homeobox)/BasalGanglia-Dlx5-ChIP-seq(GSE124936)/Homer	SSTAATTA	0.302402	1	7408	0.3931	12145.7	0.3912		STAT6(Stat)/CD4-Stat6-ChIP-Seq(GSE22104)/Homer	ABTTCYYRRGAA	0.267938	1	1168	0.2972	11440.4	0.2926		EWS:FLI1-fusion(ETS)/SK_N_MC-EWS:FLI1-ChIP-Seq(SRA014231)/Homer	VACAGGAAAT	0.990739	1.0000	2803.0	69.73%	32430.3	71.40%		ATAF1(NAC)/col-ATAF1-DAP-Seq(GSE60143)/Homer	YACGTMAY	0.999098	1.0000	1046.0	95.79%	46043.5	97.37%
SeqBias: C/A-bias	MMMMMMMMMM	0.302402	1	18846	0.9999	31042.8	0.9999		X-box(HTH)/NPC-H3K4me1-ChIP-Seq(GSE16256)/Homer	GGTTGCCATGGCAA	0.291126	1	284	0.0723	2734.4	0.0699		TRP2(MYBrelated)/colamp-TRP2-DAP-Seq(GSE60143)/Homer	TAAACCCT	0.99074	1.0000	1464.0	36.42%	17353.4	38.21%		CTCF-SatelliteElement(Zf?)/CD4+-CTCF-ChIP-Seq(Barski_et_al.)/Homer	TGCAGTTCCMVNWRTGGCCA	0.999116	1.0000	32.0	2.93%	2257.2	4.77%
dHNF4(NR)/Fly-HNF4-ChIP-Seq(GSE73675)/Homer	GGTCCAAAGTCCAMT	0.326933	1	554	0.0294	895.5	0.0288		WRKY7(WRKY)/colamp-WRKY7-DAP-Seq(GSE60143)/Homer	AAAAGTCAACGSHWD	0.297007	1	5	0.0013	36.8	0.0009		BIM1(bHLH)/colamp-BIM1-DAP-Seq(GSE60143)/Homer	NNNNNNVTCACGTGM	0.991123	1.0000	517.0	12.86%	6422.0	14.14%		At4g31060(AP2EREBP)/colamp-At4g31060-DAP-Seq(GSE60143)/Homer	CACCGACAAW	0.999159	1.0000	307.0	28.11%	15353.5	32.47%
TFE3(bHLH)/MEF-TFE3-ChIP-Seq(GSE75757)/Homer	GTCACGTGACYV	0.33454	1	948	0.0503	1540.1	0.0496		AGL95(ND)/col-AGL95-DAP-Seq(GSE60143)/Homer	TTCTAGAAGCTTCTA	0.299393	1	315	0.0802	3042.9	0.0778		bHLH10(bHLH)/colamp-bHLH10-DAP-Seq(GSE60143)/Homer	YACCGACA	0.993209	1.0000	646.0	16.07%	7959.6	17.52%		WRKY30(WRKY)/colamp-WRKY30-DAP-Seq(GSE60143)/Homer	CGTTGACTTN	0.999223	1.0000	454.0	41.58%	21889.1	46.29%
SPL14(SBP)/col-SPL14-DAP-Seq(GSE60143)/Homer	NNWHTGTACGGAHNH	0.343009	1	1161	0.0616	1890.2	0.0609		AP-1(bZIP)/ThioMac-PU.1-ChIP-Seq(GSE21512)/Homer	VTGACTCATC	0.316004	1	1348	0.343	13265.3	0.3393		At2g44940(AP2EREBP)/colamp-At2g44940-DAP-Seq(GSE60143)/Homer	NYACCGACAHNNNNN	0.993261	1.0000	544.0	13.53%	6764.6	14.89%		VRN1(ABI3VP1)/col-VRN1-DAP-Seq(GSE60143)/Homer	TTTTTTTTTT	0.999224	1.0000	661.0	60.53%	30778.7	65.09%
ATHB40(HB)/col-ATHB40-DAP-Seq(GSE60143)/Homer	HCAATWATTG	0.345073	1	7140	0.3788	11718	0.3774		RAV1(RAV)/colamp-RAV1-DAP-Seq(GSE60143)/Homer	TWWTTTCTGTTG	0.327916	1	1586	0.4036	15638.9	0.4		GATA6(C2C2gata)/col200-GATA6-DAP-Seq(GSE60143)/Homer	TAGATCTARAHH	0.993402	1.0000	968.0	24.08%	11703.8	25.77%		ZNF692(Zf)/HEK293-ZNF692.GFP-ChIP-Seq(GSE58341)/Homer	GTGGGCCCCA	0.999246	1.0000	194.0	17.77%	10208.0	21.59%
PAX6(Paired,Homeobox)/Forebrain-Pax6-ChIP-Seq(GSE66961)/Homer	NGTGTTCAVTSAAGCGKAAA	0.364219	1	1139	0.0604	1857.5	0.0598		AGL63(MADS)/col-AGL63-DAP-Seq(GSE60143)/Homer	TTCCAAWWWTGG	0.345418	1	1535	0.3906	15146.3	0.3874		GBF5(bZIP)/colamp-GBF5-DAP-Seq(GSE60143)/Homer	WKNWSACGTGGCAWN	0.993685	1.0000	1470.0	36.57%	17470.4	38.46%		ETS(ETS)/Promoter/Homer	AACCGGAAGT	0.999273	1.0000	474.0	43.41%	22776.8	48.17%
WRKY65(WRKY)/colamp-WRKY65-DAP-Seq(GSE60143)/Homer	AWWWAGTCAACG	0.370094	1	4748	0.2519	7788.5	0.2509		ANAC103(NAC)/col-ANAC103-DAP-Seq(GSE60143)/Homer	AACTTGNWNWNCAAG	0.352044	1	821	0.2089	8068.5	0.2064		NAP(NAC)/col-NAP-DAP-Seq(GSE60143)/Homer	ARGTTACGTRTN	0.994407	1.0000	2832.0	70.45%	32810.9	72.24%		Tcf3(HMG)/mES-Tcf3-ChIP-Seq(GSE11724)/Homer	ASWTCAAAGG	0.999299	1.0000	554.0	50.73%	26245.6	55.50%
GATA19(C2C2gata)/colamp-GATA19-DAP-Seq(GSE60143)/Homer	ATCSGATCVG	0.372619	1	735	0.039	1196.1	0.0385		ARE(NR)/LNCAP-AR-ChIP-Seq(GSE27824)/Homer	RGRACASNSTGTYCYB	0.353102	1	687	0.1748	6742.7	0.1724		bHLH74(bHLH)/col-bHLH74-DAP-Seq(GSE60143)/Homer	DRATCACGTGAB	0.994598	1.0000	1086.0	27.01%	13087.7	28.81%		IRF8(IRF)/BMDM-IRF8-ChIP-Seq(GSE77884)/Homer	GRAASTGAAAST	0.999321	1.0000	575.0	52.66%	27152.5	57.42%
ANAC092(NAC)/colamp-ANAC092-DAP-Seq(GSE60143)/Homer	WRCKTGWNNNWCAMG	0.373776	1	3940	0.2091	6460.2	0.2081		MafK(bZIP)/C2C12-MafK-ChIP-Seq(GSE36030)/Homer	GCTGASTCAGCA	0.359156	1	562	0.143	5509.2	0.1409		Fosl2(bZIP)/3T3L1-Fosl2-ChIP-Seq(GSE56872)/Homer	NATGASTCABNN	0.994813	1.0000	1785.0	44.40%	21077.7	46.41%		TGA4(bZIP)/colamp-TGA4-DAP-Seq(GSE60143)/Homer	RTGACGTCAKCW	0.999321	1.0000	383.0	35.07%	18791.2	39.74%
X-box(HTH)/NPC-H3K4me1-ChIP-Seq(GSE16256)/Homer	GGTTGCCATGGCAA	0.38125	1	1441	0.0765	2355.9	0.0759		PCF/Arabidopsis-Promoters/Homer	NNWWWTGGGCYTDDN	0.362403	1	580	0.1476	5689.3	0.1455		Pbx3(Homeobox)/GM12878-PBX3-ChIP-Seq(GSE32465)/Homer	SCTGTCAMTCAN	0.995783	1.0000	1554.0	38.66%	18477.3	40.68%		MYB119(MYB)/colamp-MYB119-DAP-Seq(GSE60143)/Homer	YRACCGTTACDD	0.999324	1.0000	466.0	42.67%	22442.8	47.46%
bHLH157(bHLH)/col-bHLH157-DAP-Seq(GSE60143)/Homer	KACACGTCTCTY	0.381441	1	1860	0.0987	3043.4	0.098		SND2(NAC)/colamp-SND2-DAP-Seq(GSE60143)/Homer	CTTVWNNNWBAAGNW	0.375649	1	1073	0.273	10583.5	0.2707		AT3G16280(AP2EREBP)/colamp-AT3G16280-DAP-Seq(GSE60143)/Homer	HCACCGACAHHDHHN	0.995816	1.0000	871.0	21.67%	10630.0	23.40%		TCP16(TCP)/colamp-TCP16-DAP-Seq(GSE60143)/Homer	GTGGDCCYNNNNNNN	0.999333	1.0000	727.0	66.58%	33569.6	70.99%
c-Jun-CRE(bZIP)/K562-cJun-ChIP-Seq(GSE31477)/Homer	ATGACGTCATCY	0.382243	1	3268	0.1734	5357.3	0.1726		WRKY20(WRKY)/col-WRKY20-DAP-Seq(GSE60143)/Homer	CKTTGACYWD	0.381441	1	1339	0.3407	13228.3	0.3383		TINY(AP2EREBP)/col-TINY-DAP-Seq(GSE60143)/Homer	NNCACCGACA	0.996144	1.0000	593.0	14.75%	7391.9	16.27%		HSF6(HSF)/col-HSF6-DAP-Seq(GSE60143)/Homer	TTYTAGAAGCTTCTA	0.999386	1.0000	478.0	43.77%	22985.7	48.61%
Oct4(POU,Homeobox)/mES-Oct4-ChIP-Seq(GSE11431)/Homer	ATTTGCATAW	0.401399	1	5129	0.2721	8424	0.2713		GATA11(C2C2gata)/col-GATA11-DAP-Seq(GSE60143)/Homer	DDHYYAGATCTR	0.39141	1	1052	0.2677	10386.2	0.2656		Sp1(Zf)/Promoter/Homer	GGCCCCGCCCCC	0.996302	1.0000	714.0	17.76%	8813.1	19.40%		ELF1(ETS)/Jurkat-ELF1-ChIP-Seq(SRA014231)/Homer	AVCCGGAAGT	0.99942	1.0000	638.0	58.42%	29864.4	63.16%
AT2G15740(C2H2)/col-AT2G15740-DAP-Seq(GSE60143)/Homer	DHNDWATCGATD	0.405514	1	5985	0.3176	9833.7	0.3167		MYB40(MYB)/col-MYB40-DAP-Seq(GSE60143)/Homer	TGGTAGGTRARA	0.391488	1	813	0.2069	8015.3	0.205		DEL2(E2FDP)/col-DEL2-DAP-Seq(GSE60143)/Homer	WTTTCSCGCC	0.996414	1.0000	1330.0	33.08%	15937.1	35.09%		Unknown3/Drosophila-Promoters/Homer	ACVAKCTGGCAGCGC	0.999422	1.0000	116.0	10.62%	6556.5	13.87%
ARE(NR)/LNCAP-AR-ChIP-Seq(GSE27824)/Homer	RGRACASNSTGTYCYB	0.411766	1	3912	0.2076	6423.1	0.2069		ZML1(C2C2gata)/colamp-ZML1-DAP-Seq(GSE60143)/Homer	ATCWYRACCGTTSRW	0.398599	1	16	0.0041	146.8	0.0038		PGR(NR)/EndoStromal-PGR-ChIP-Seq(GSE69539)/Homer	AAGAACATWHTGTTC	0.996567	1.0000	1628.0	40.50%	19344.9	42.59%		ANAC017(NAC)/colamp-ANAC017-DAP-Seq(GSE60143)/Homer	TMCTTGNNNNNCAAG	0.999423	1.0000	175.0	16.03%	9366.3	19.81%
ANAC005(NAC)/col-ANAC005-DAP-Seq(GSE60143)/Homer	WVCTTVTWNHABAAG	0.41288	1	5660	0.3003	9300	0.2996		RLR1?/SacCer-Promoters/Homer	WTTTTCYYTTTT	0.416612	1	1600	0.4071	15849	0.4054		PLT1(AP2EREBP)/colamp-PLT1-DAP-Seq(GSE60143)/Homer	GCACGAWTYCCGAGG	0.996646	1.0000	369.0	9.18%	4748.9	10.46%		AT3G58630(Trihelix)/col-AT3G58630-DAP-Seq(GSE60143)/Homer	TCTCCGGCGA	0.99944	1.0000	102.0	9.34%	5879.3	12.43%
AT3G10113(MYBrelated)/col-AT3G10113-DAP-Seq(GSE60143)/Homer	WNAAATATCWWN	0.418617	1	4910	0.2605	8067.3	0.2598		RAR:RXR(NR),DR5/ES-RAR-ChIP-Seq(GSE56893)/Homer	RGGTCADNNAGAGGTCAV	0.429472	1	67	0.017	649.7	0.0166		Reverb(NR),DR2/RAW-Reverba.biotin-ChIP-Seq(GSE45914)/Homer	GTRGGTCASTGGGTCA	0.996717	1.0000	914.0	22.74%	11153.2	24.56%		AT3G10030(Trihelix)/colamp-AT3G10030-DAP-Seq(GSE60143)/Homer	GCCGTTAA	0.999446	1.0000	729.0	66.76%	33686.5	71.24%
AT4G12670(MYBrelated)/col-AT4G12670-DAP-Seq(GSE60143)/Homer	AGGGTTTAGGGTTTA	0.419791	1	5	0.0003	7	0.0002		At1g19000(MYBrelated)/colamp-At1g19000-DAP-Seq(GSE60143)/Homer	WWTGGATAADDT	0.440917	1	1617	0.4115	16037.7	0.4102		SPL5(SBP)/colamp-SPL5-DAP-Seq(GSE60143)/Homer	NNHGTACGGHNN	0.996816	1.0000	1546.0	38.46%	18419.1	40.55%		DMRT1(DM)/Testis-DMRT1-ChIP-Seq(GSE64892)/Homer	TWGHWACAWTGTWDC	0.999512	1.0000	523.0	47.89%	24983.8	52.83%
Cux2(Homeobox)/Liver-Cux2-ChIP-Seq(GSE35985)/Homer	HNRAATCAAT	0.421094	1	4508	0.2392	7406.2	0.2386		LEF1(HMG)/H1-LEF1-ChIP-Seq(GSE64758)/Homer	CCTTTGATST	0.442817	1	1485	0.3779	14726.5	0.3766		RAP21(AP2EREBP)/colamp-RAP21-DAP-Seq(GSE60143)/Homer	BCACCGACAHNN	0.997106	1.0000	497.0	12.36%	6283.6	13.83%		ZNF711(Zf)/SHSY5Y-ZNF711-ChIP-Seq(GSE20673)/Homer	AGGCCTAG	0.999515	1.0000	1039.0	95.15%	45844.9	96.95%
ZNF768(Zf)/Rajj-ZNF768-ChIP-Seq(GSE111879)/Homer	RHHCAGAGAGGB	0.426007	1	512	0.0272	836.1	0.0269		AT1G23810(Orphan)/col-AT1G23810-DAP-Seq(GSE60143)/Homer	TTCTAGAAGSTTCTA	0.444369	1	143	0.0364	1403.9	0.0359		Cbf1(bHLH)/Yeast-Cbf1-ChIP-Seq(GSE29506)/Homer	TCACGTGAYH	0.997238	1.0000	1425.0	35.45%	17054.2	37.55%		Pknox1(Homeobox)/ES-Prep1-ChIP-Seq(GSE63282)/Homer	SCTGTCAVTCAV	0.999536	1.0000	414.0	37.91%	20238.3	42.80%
ZNF317(Zf)/HEK293-ZNF317.GFP-ChIP-Seq(GSE58341)/Homer	GTCWGCTGTYYCTCT	0.432359	1	1160	0.0615	1901.1	0.0612		Usf2(bHLH)/C2C12-Usf2-ChIP-Seq(GSE36030)/Homer	GTCACGTGGT	0.458544	1	692	0.1761	6856.1	0.1753		Oct11(POU,Homeobox)/NCIH1048-POU2F3-ChIP-seq(GSE115123)/Homer	GATTTGCATA	0.997371	1.0000	1984.0	49.35%	23410.5	51.54%		ANAC079(NAC)/colamp-ANAC079-DAP-Seq(GSE60143)/Homer	TACACGCAACCT	0.999537	1.0000	594.0	54.40%	28040.3	59.30%
VND4(NAC)/colamp-VND4-DAP-Seq(GSE60143)/Homer	WRCTTGWANWWCAAG	0.435788	1	6755	0.3584	11109.3	0.3578		TEAD(TEA)/Fibroblast-PU.1-ChIP-Seq(Unpublished)/Homer	YCWGGAATGY	0.462643	1	1363	0.3468	13528.4	0.346		CAMTA5(CAMTA)/col-CAMTA5-DAP-Seq(GSE60143)/Homer	ACGCGTTTTANACRC	0.997574	1.0000	1180.0	29.35%	14258.0	31.39%		Ascl2(bHLH)/ESC-Ascl2-ChIP-Seq(GSE97712)/Homer	SSRGCAGCTGCH	0.999548	1.0000	944.0	86.45%	42361.2	89.58%
At4g32800(AP2EREBP)/colamp-At4g32800-DAP-Seq(GSE60143)/Homer	DYCACCGACAHWWWH	0.436093	1	590	0.0313	965.9	0.0311		Mef2b(MADS)/HEK293-Mef2b.V5-ChIP-Seq(GSE67450)/Homer	GCTATTTTTGGM	0.467059	1	1585	0.4033	15740	0.4026		Unknown3/Drosophila-Promoters/Homer	ACVAKCTGGCAGCGC	0.99759	1.0000	422.0	10.50%	5406.4	11.90%		SND2(NAC)/colamp-SND2-DAP-Seq(GSE60143)/Homer	CTTVWNNNWBAAGNW	0.999561	1.0000	716.0	65.57%	33188.6	70.19%
ZNF16(Zf)/HEK293-ZNF16.GFP-ChIP-Seq(GSE58341)/Homer	MACCTTCYATGGCTCCCTAKTGCCY	0.442684	1	105	0.0056	170.3	0.0055		CEBP:AP1(bZIP)/ThioMac-CEBPb-ChIP-Seq(GSE21512)/Homer	DRTGTTGCAA	0.470763	1	1418	0.3608	14081.3	0.3601		SPL14(SBP)/col-SPL14-DAP-Seq(GSE60143)/Homer	NNWHTGTACGGAHNH	0.997593	1.0000	613.0	15.25%	7668.7	16.88%		Phox2a(Homeobox)/Neuron-Phox2a-ChIP-Seq(GSE31456)/Homer	YTAATYNRATTA	0.999562	1.0000	647.0	59.25%	30298.6	64.07%
BIM3(bHLH)/col-BIM3-DAP-Seq(GSE60143)/Homer	TWVTCACGTGAB	0.443792	1	1215	0.0645	1994	0.0642		caudal(Homeobox)/Drosophila-Embryos-ChIP-Chip(modEncode)/Homer	GGYCATAAAW	0.483116	1	1554	0.3954	15443.9	0.395		NF1(CTF)/LNCAP-NF1-ChIP-Seq(Unpublished)/Homer	CYTGGCABNSTGCCAR	0.997797	1.0000	1959.0	48.73%	23148.3	50.96%		AT1G76870(Trihelix)/col-AT1G76870-DAP-Seq(GSE60143)/Homer	AAAACCRGWW	0.999608	1.0000	654.0	59.89%	30614.0	64.74%
CArG(MADS)/PUER-Srf-ChIP-Seq(Sullivan_et_al.)/Homer	CCATATATGGNM	0.44767	1	3704	0.1965	6089.2	0.1961		AT1G10720(BSD)/col-AT1G10720-DAP-Seq(GSE60143)/Homer	TTCTAGAAKCTTCTA	0.495346	1	106	0.027	1050.9	0.0269		E-box/Drosophila-Promoters/Homer	AACAGCTGTTHN	0.997838	1.0000	1499.0	37.29%	17927.8	39.47%		ZNF16(Zf)/HEK293-ZNF16.GFP-ChIP-Seq(GSE58341)/Homer	MACCTTCYATGGCTCCCTAKTGCCY	0.999609	1.0000	6.0	0.55%	764.9	1.62%
TGA5(bZIP)/col-TGA5-DAP-Seq(GSE60143)/Homer	NNGATGACGTCATCN	0.44906	1	891	0.0473	1461.7	0.0471		NFkB-p65-Rel(RHD)/ThioMac-LPS-Expression(GSE23622)/Homer	GGAAATTCCC	0.502782	1	124	0.0316	1231.6	0.0315		GEI-11(Myb?)/cElegans-L4-GEI11-ChIP-Seq(modEncode)/Homer	CCGACAYYTYACGGG	0.997855	1.0000	186.0	4.63%	2555.4	5.63%		ZNF317(Zf)/HEK293-ZNF317.GFP-ChIP-Seq(GSE58341)/Homer	GTCWGCTGTYYCTCT	0.999617	1.0000	172.0	15.75%	9292.7	19.65%
WRKY47(WRKY)/colamp-WRKY47-DAP-Seq(GSE60143)/Homer	WAAGTCAACGBT	0.450049	1	2734	0.1451	4493.2	0.1447		NTM1(NAC)/col-NTM1-DAP-Seq(GSE60143)/Homer	ACTTRTARAASAAGT	0.507631	1	1097	0.2791	10915.1	0.2792		MGP(C2H2)/colamp-MGP-DAP-Seq(GSE60143)/Homer	TTTTGTCGTTTW	0.997908	1.0000	1665.0	41.42%	19822.5	43.64%		ERF115(AP2EREBP)/colamp-ERF115-DAP-Seq(GSE60143)/Homer	WTKRCGGCGB	0.999635	1.0000	629.0	57.60%	29572.4	62.54%
At5g29000(G2like)/col-At5g29000-DAP-Seq(GSE60143)/Homer	RGAATATTCYHH	0.455345	1	3172	0.1683	5215.3	0.168		Foxo3(Forkhead)/U2OS-Foxo3-ChIP-Seq(E-MTAB-2701)/Homer	DGTAAACA	0.519754	1	1534	0.3903	15272.3	0.3906		HRE(HSF)/Striatum-HSF1-ChIP-Seq(GSE38000)/Homer	TTCTAGAABNTTCTA	0.997918	1.0000	1540.0	38.31%	18399.6	40.51%		M1BP(Zf)/S2R+-M1BP-ChIP-Seq(GSE49842)/Homer	CAGTGTGACCGT	0.999673	1.0000	410.0	37.55%	20130.5	42.57%
RARg(NR)/ES-RARg-ChIP-Seq(GSE30538)/Homer	AGGTCAAGGTCA	0.458727	1	1483	0.0787	2436.2	0.0785		bHLH18(bHLH)/col-bHLH18-DAP-Seq(GSE60143)/Homer	CACGTGTTYCACGTG	0.521368	1	35	0.0089	348.5	0.0089		CEJ1(AP2EREBP)/col-CEJ1-DAP-Seq(GSE60143)/Homer	WWTGTCGGTG	0.997934	1.0000	2204.0	54.83%	25915.3	57.06%		RFX(HTH)/K562-RFX3-ChIP-Seq(SRA012198)/Homer	CGGTTGCCATGGCAAC	0.999687	1.0000	129.0	11.81%	7274.9	15.38%
REM19(REM)/colamp-REM19-DAP-Seq(GSE60143)/Homer	AAAAAAAA	0.462227	1	8702	0.4617	14323.3	0.4613		Cbf1(bHLH)/Yeast-Cbf1-ChIP-Seq(GSE29506)/Homer	TCACGTGAYH	0.526608	1	563	0.1433	5612.7	0.1435		Twist(bHLH)/HMLE-TWIST1-ChIP-Seq(Chang_et_al)/Homer	VCAKCTGGNNNCCAGMTGBN	0.99805	1.0000	899.0	22.36%	11032.0	24.29%		CREB5(bZIP)/LNCaP-CREB5.V5-ChIP-Seq(GSE137775)/Homer	VVATGACGTCAT	0.999691	1.0000	588.0	53.85%	27863.0	58.92%
Dorsal(RHD)/Embryo-dl-ChIP-Seq(GSE65441)/Homer	GGGAAAAMCCCG	0.481043	1	2047	0.1086	3368.9	0.1085		Sox7(HMG)/ESC-Sox7-ChIP-Seq(GSE133899)/Homer	VVRRAACAATGG	0.528771	1	736	0.1873	7336.9	0.1876		AT1G76870(Trihelix)/col-AT1G76870-DAP-Seq(GSE60143)/Homer	AAAACCRGWW	0.998111	1.0000	2226.0	55.37%	26172.7	57.62%		NRF1(NRF)/MCF7-NRF1-ChIP-Seq(Unpublished)/Homer	CTGCGCATGCGC	0.999716	1.0000	100.0	9.16%	5873.1	12.42%
SPL13(SBP)/col-SPL13-DAP-Seq(GSE60143)/Homer	WAHTGTACGGAH	0.482971	1	685	0.0363	1126.3	0.0363		HRE(HSF)/Striatum-HSF1-ChIP-Seq(GSE38000)/Homer	TTCTAGAABNTTCTA	0.536172	1	570	0.145	5687.2	0.1455		Klf4(Zf)/mES-Klf4-ChIP-Seq(GSE11431)/Homer	GCCACACCCA	0.998168	1.0000	1963.0	48.83%	23214.7	51.11%		TGA2(bZIP)/colamp-TGA2-DAP-Seq(GSE60143)/Homer	ACGTCAYCHH	0.999717	1.0000	573.0	52.47%	27238.0	57.60%
TGA1(bZIP)/colamp-TGA1-DAP-Seq(GSE60143)/Homer	TGACGTCAKC	0.486266	1	3808	0.202	6269.4	0.2019		ATHB13(Homeobox)/col-ATHB13-DAP-Seq(GSE60143)/Homer	CAATAATT	0.546238	1	1764	0.4489	17581.4	0.4497		MYB98(MYB)/col-MYB98-DAP-Seq(GSE60143)/Homer	NWDCCGTTAC	0.99823	1.0000	1438.0	35.77%	17253.0	37.98%		ANAC062(NAC)/colamp-ANAC062-DAP-Seq(GSE60143)/Homer	TACTTANTNWNYAAG	0.99972	1.0000	644.0	58.97%	30255.2	63.98%
ANAC079(NAC)/colamp-ANAC079-DAP-Seq(GSE60143)/Homer	TACACGCAACCT	0.500174	1	4211	0.2234	6936.5	0.2234		Hnf6b(Homeobox)/LNCaP-Hnf6b-ChIP-Seq(GSE106305)/Homer	TATTGAYY	0.547825	1	1607	0.4089	16020.9	0.4097		LBD2(LOBAS2)/colamp-LBD2-DAP-Seq(GSE60143)/Homer	TCCGAWTTTTTCGGN	0.998321	1.0000	1028.0	25.57%	12542.5	27.61%		ETS:RUNX(ETS,Runt)/Jurkat-RUNX1-ChIP-Seq(GSE17954)/Homer	RCAGGATGTGGT	0.999731	1.0000	145.0	13.28%	8065.8	17.06%
TGA6(bZIP)/colamp-TGA6-DAP-Seq(GSE60143)/Homer	TGACGTCABC	0.511095	1	5021	0.2664	8273.9	0.2665		GATA19(C2C2gata)/colamp-GATA19-DAP-Seq(GSE60143)/Homer	ATCSGATCVG	0.567679	1	130	0.0331	1309.5	0.0335		ERF105(AP2EREBP)/colamp-ERF105-DAP-Seq(GSE60143)/Homer	TGGCGGCT	0.998366	1.0000	2524.0	62.79%	29522.0	65.00%		AT1G76880(Trihelix)/col-AT1G76880-DAP-Seq(GSE60143)/Homer	ACGGTAAAAW	0.999732	1.0000	615.0	56.32%	29037.1	61.41%
Srebp1a(bHLH)/HepG2-Srebp1a-ChIP-Seq(GSE31477)/Homer	RTCACSCCAY	0.51176	1	2542	0.1349	4189.6	0.1349		AT4G27900(C2C2COlike)/col-AT4G27900-DAP-Seq(GSE60143)/Homer	TCTCVACCGTTSATT	0.573441	1	10	0.0025	102.1	0.0026		PTF1(TCP)/colamp-PTF1-DAP-Seq(GSE60143)/Homer	RDDGGGACCACA	0.998399	1.0000	549.0	13.66%	6948.0	15.30%		ANAC004(NAC)/colamp-ANAC004-DAP-Seq(GSE60143)/Homer	WNCTTVYNNNRBAAG	0.999738	1.0000	617.0	56.50%	29126.7	61.60%
STAT6(Stat)/CD4-Stat6-ChIP-Seq(GSE22104)/Homer	ABTTCYYRRGAA	0.515819	1	5864	0.3111	9663.3	0.3113		NTM2(NAC)/col-NTM2-DAP-Seq(GSE60143)/Homer	CTTRTNNNAYAAGBH	0.58374	1	1149	0.2924	11487.5	0.2938		AT1G76880(Trihelix)/col-AT1G76880-DAP-Seq(GSE60143)/Homer	ACGGTAAAAW	0.998462	1.0000	2103.0	52.31%	24812.8	54.63%		ZNF768(Zf)/Rajj-ZNF768-ChIP-Seq(GSE111879)/Homer	RHHCAGAGAGGB	0.999738	1.0000	60.0	5.49%	3866.7	8.18%
Rfx5(HTH)/GM12878-Rfx5-ChIP-Seq(GSE31477)/Homer	SCCTAGCAACAG	0.535048	1	4615	0.2449	7610.3	0.2451		AT3G10030(Trihelix)/colamp-AT3G10030-DAP-Seq(GSE60143)/Homer	GCCGTTAA	0.586431	1	1092	0.2779	10921.3	0.2793		LRF(Zf)/Erythroblasts-ZBTB7A-ChIP-Seq(GSE74977)/Homer	AAGACCCYYN	0.998485	1.0000	3627.0	90.22%	41577.1	91.54%		Nanog(Homeobox)/mES-Nanog-ChIP-Seq(GSE11724)/Homer	RGCCATTAAC	0.999741	1.0000	1087.0	99.54%	47249.0	99.92%
Ik-1	NHTTGGGAATRCC	0.544929	1	18847	1	31046.5	1		RAR:RXR(NR),DR0/ES-RAR-ChIP-Seq(GSE56893)/Homer	AGGTCAAGGTCA	0.591378	1	483	0.1229	4850	0.124		ABF1/SacCer-Promoters/Homer	CGTRNAAARTGA	0.998501	1.0000	864.0	21.49%	10649.0	23.45%		NAM(NAC)/col-NAM-DAP-Seq(GSE60143)/Homer	RGTTRCGTRW	0.999748	1.0000	866.0	79.30%	39387.0	83.29%
HSF6(HSF)/col-HSF6-DAP-Seq(GSE60143)/Homer	TTYTAGAAGCTTCTA	0.545365	1	3124	0.1658	5155.8	0.1661		WRKY71(WRKY)/col-WRKY71-DAP-Seq(GSE60143)/Homer	CKTTGACYWW	0.591496	1	1352	0.344	13515.3	0.3457		AT3G60490(AP2EREBP)/colamp-AT3G60490-DAP-Seq(GSE60143)/Homer	NNRCCGACANNNNNN	0.998525	1.0000	631.0	15.70%	7922.5	17.44%		ANAC013(NAC)/col-ANAC013-DAP-Seq(GSE60143)/Homer	CTTGNNNNNCAAGNA	0.999752	1.0000	590.0	54.03%	27989.4	59.19%
OCT:OCT-short(POU,Homeobox)/NPC-OCT6-ChIP-Seq(GSE43916)/Homer	ATGCATWATGCATRW	0.564226	1	6741	0.3577	11121.9	0.3582		ZKSCAN1(Zf)/HepG2-ZKSCAN1-ChIP-Seq(Encode)/Homer	GCACAYAGTAGGKCY	0.596486	1	91	0.0232	925.9	0.0237		Egr2(Zf)/Thymocytes-Egr2-ChIP-Seq(GSE34254)/Homer	NGCGTGGGCGGR	0.998693	1.0000	971.0	24.15%	11906.2	26.21%		MYB41(MYB)/col-MYB41-DAP-Seq(GSE60143)/Homer	BYTYACCTAA	0.999765	1.0000	627.0	57.42%	29569.1	62.53%
NTM1(NAC)/col-NTM1-DAP-Seq(GSE60143)/Homer	ACTTRTARAASAAGT	0.567395	1	5610	0.2977	9258.5	0.2982		Atf7(bZIP)/3T3L1-Atf7-ChIP-Seq(GSE56872)/Homer	NGRTGACGTCAY	0.598877	1	959	0.244	9604.5	0.2456		HSF6(HSF)/col-HSF6-DAP-Seq(GSE60143)/Homer	TTYTAGAAGCTTCTA	0.998716	1.0000	1613.0	40.12%	19284.6	42.46%		ERF15(AP2EREBP)/colamp-ERF15-DAP-Seq(GSE60143)/Homer	WDHAGCMGCCAT	0.99977	1.0000	1034.0	94.69%	45721.9	96.69%
Cbf1(bHLH)/Yeast-Cbf1-ChIP-Seq(GSE29506)/Homer	TCACGTGAYH	0.577643	1	2867	0.1521	4738.2	0.1526		ZNF528(Zf)/HEK293-ZNF528.GFP-ChIP-Seq(GSE58341)/Homer	AGAAATGACTTCCCT	0.602059	1	19	0.0048	197.7	0.0051		AT1G01250(AP2EREBP)/col-AT1G01250-DAP-Seq(GSE60143)/Homer	YCACCGACAHTW	0.998827	1.0000	191.0	4.75%	2649.0	5.83%		bHLH74(bHLH)/col-bHLH74-DAP-Seq(GSE60143)/Homer	DRATCACGTGAB	0.999779	1.0000	308.0	28.21%	15651.6	33.10%
TGA4(bZIP)/colamp-TGA4-DAP-Seq(GSE60143)/Homer	RTGACGTCAKCW	0.579668	1	2617	0.1389	4326.7	0.1394		ANAC079(NAC)/colamp-ANAC079-DAP-Seq(GSE60143)/Homer	TACACGCAACCT	0.617115	1	804	0.2046	8070.4	0.2064		bHLHE40(bHLH)/HepG2-BHLHE40-ChIP-Seq(GSE31477)/Homer	KCACGTGMCN	0.998829	1.0000	1486.0	36.97%	17845.7	39.29%		At5g08750(C3H)/col-At5g08750-DAP-Seq(GSE60143)/Homer	NWDTTGCGGCTR	0.999789	1.0000	424.0	38.83%	20831.1	44.05%
GFY-Staf(?,Zf)/Promoter/Homer	RACTACAATTCCCAGAAKGC	0.600136	1	649	0.0344	1079.3	0.0348		DREF/Drosophila-Promoters/Homer	AVYTATCGATAD	0.625065	1	20	0.0051	210.1	0.0054		ZNF669(Zf)/HEK293-ZNF669.GFP-ChIP-Seq(GSE58341)/Homer	GARTGGTCATCGCCC	0.99885	1.0000	375.0	9.33%	4896.9	10.78%		DEAR2(AP2EREBP)/colamp-DEAR2-DAP-Seq(GSE60143)/Homer	HCACCGACAWHD	0.99979	1.0000	631.0	57.78%	29759.5	62.93%
ANAC103(NAC)/col-ANAC103-DAP-Seq(GSE60143)/Homer	AACTTGNWNWNCAAG	0.603144	1	4073	0.2161	6733.3	0.2169		GFY(?)/Promoter/Homer	ACTACAATTCCC	0.632484	1	142	0.0361	1449.7	0.0371		Pax8(Paired,Homeobox)/Thyroid-Pax8-ChIP-Seq(GSE26938)/Homer	GTCATGCHTGRCTGS	0.998886	1.0000	1892.0	47.06%	22466.3	49.46%		GBF6(bZIP)/colamp-GBF6-DAP-Seq(GSE60143)/Homer	WWTGMCACGTCABCW	0.999797	1.0000	280.0	25.64%	14397.5	30.45%
ATHB23(ZFHD)/col-ATHB23-DAP-Seq(GSE60143)/Homer	HTAATTARNN	0.618103	1	8190	0.4346	13524.6	0.4356		HSFA6A(HSF)/col-HSFA6A-DAP-Seq(GSE60143)/Homer	RGAAGNTTCTAGAAN	0.632484	1	142	0.0361	1450	0.0371		AT3G10030(Trihelix)/colamp-AT3G10030-DAP-Seq(GSE60143)/Homer	GCCGTTAA	0.998895	1.0000	2536.0	63.08%	29695.6	65.38%		AZF1(C2H2)/colamp-AZF1-DAP-Seq(GSE60143)/Homer	DKSWCACT	0.999807	1.0000	1087.0	99.54%	47251.7	99.93%
IRF4(IRF)/GM12878-IRF4-ChIP-Seq(GSE32465)/Homer	ACTGAAACCA	0.626692	1	4880	0.2589	8070.8	0.26		TGA4(bZIP)/colamp-TGA4-DAP-Seq(GSE60143)/Homer	RTGACGTCAKCW	0.642429	1	514	0.1308	5187.7	0.1327		ETV4(ETS)/HepG2-ETV4-ChIP-Seq(ENCODE)/Homer	ACCGGAAGTG	0.998911	1.0000	3545.0	88.18%	40728.0	89.67%		BORIS(Zf)/K562-CTCFL-ChIP-Seq(GSE32465)/Homer	CNNBRGCGCCCCCTGSTGGC	0.999809	1.0000	335.0	30.68%	16894.1	35.73%
WRKY30(WRKY)/colamp-WRKY30-DAP-Seq(GSE60143)/Homer	CGTTGACTTN	0.635146	1	2922	0.155	4841.6	0.1559		PRDM14(Zf)/H1-PRDM14-ChIP-Seq(GSE22767)/Homer	RGGTCTCTAACY	0.645649	1	820	0.2087	8249.3	0.211		MafK(bZIP)/C2C12-MafK-ChIP-Seq(GSE36030)/Homer	GCTGASTCAGCA	0.999002	1.0000	1524.0	37.91%	18297.0	40.28%		CAMTA1(CAMTA)/col-CAMTA1-DAP-Seq(GSE60143)/Homer	WWAACGCGTT	0.999809	1.0000	314.0	28.75%	15949.2	33.73%
ZIM(C2C2gata)/col-ZIM-DAP-Seq(GSE60143)/Homer	ATCSRACGGTYRAGA	0.654948	1	71	0.0038	122.5	0.0039		BAM8(BES1)/col-BAM8-DAP-Seq(GSE60143)/Homer	NNWSACACGTGTSWN	0.654162	1	342	0.087	3470	0.0887		HY5(bZIP)/colamp-HY5-DAP-Seq(GSE60143)/Homer	RRTSACGTSD	0.999013	1.0000	2598.0	64.63%	30396.2	66.92%		GLI3(Zf)/Limb-GLI3-ChIP-Chip(GSE11077)/Homer	CGTGGGTGGTCC	0.999824	1.0000	230.0	21.06%	12127.2	25.65%
CUC2(NAC)/colamp-CUC2-DAP-Seq(GSE60143)/Homer	TRCKTGTNNNWCAMG	0.657113	1	3157	0.1675	5234.4	0.1686		GRHL2(CP2)/HBE-GRHL2-ChIP-Seq(GSE46194)/Homer	AAACYKGTTWDACMRGTTTB	0.659351	1	879	0.2237	8848.6	0.2263		ANAC079(NAC)/colamp-ANAC079-DAP-Seq(GSE60143)/Homer	TACACGCAACCT	0.999024	1.0000	2057.0	51.17%	24344.0	53.60%		c-Myc(bHLH)/mES-cMyc-ChIP-Seq(GSE11431)/Homer	VVCCACGTGG	0.999829	1.0000	726.0	66.48%	33765.8	71.41%
bZIP44(bZIP)/colamp-bZIP44-DAP-Seq(GSE60143)/Homer	NDTGCCACGTCAGCH	0.660473	1	159	0.0084	270.5	0.0087		ZIM(C2C2gata)/col-ZIM-DAP-Seq(GSE60143)/Homer	ATCSRACGGTYRAGA	0.663252	1	14	0.0036	152.8	0.0039		AT3G57600(AP2EREBP)/col-AT3G57600-DAP-Seq(GSE60143)/Homer	GGCGGTGG	0.999033	1.0000	1481.0	36.84%	17808.4	39.21%		ZNF322(Zf)/HEK293-ZNF322.GFP-ChIP-Seq(GSE58341)/Homer	GAGCCTGGTACTGWGCCTGR	0.999837	1.0000	474.0	43.41%	23070.7	48.79%
At1g68670(G2like)/colamp-At1g68670-DAP-Seq(GSE60143)/Homer	WNWWHNRAAGATTCT	0.669717	1	5447	0.289	9017.8	0.2905		CDX4(Homeobox)/ZebrafishEmbryos-Cdx4.Myc-ChIP-Seq(GSE48254)/Homer	NGYCATAAAWCH	0.670857	1	1701	0.4328	17055.8	0.4362		Pknox1(Homeobox)/ES-Prep1-ChIP-Seq(GSE63282)/Homer	SCTGTCAVTCAV	0.999034	1.0000	1444.0	35.92%	17385.9	38.28%		bZIP28(bZIP)/col-bZIP28-DAP-Seq(GSE60143)/Homer	TGCCACGTSABH	0.999842	1.0000	323.0	29.58%	16389.4	34.66%
At2g03500(G2like)/col-At2g03500-DAP-Seq(GSE60143)/Homer	WWAGAATATTCT	0.679295	1	2913	0.1546	4836.9	0.1558		Unknown2/Arabidopsis-Promoters/Homer	AAACGACGTCGTTTT	0.679567	1	7	0.0018	79.4	0.002		Arnt:Ahr(bHLH)/MCF7-Arnt-ChIP-Seq(Lo_et_al.)/Homer	TBGCACGCAA	0.999069	1.0000	2659.0	66.14%	31079.4	68.43%		E2A(bHLH)/proBcell-E2A-ChIP-Seq(GSE21978)/Homer	DNRCAGCTGY	0.999852	1.0000	1003.0	91.85%	44668.5	94.46%
Tbox:Smad(T-box,MAD)/ESCd5-Smad2_3-ChIP-Seq(GSE29422)/Homer	AGGTGHCAGACA	0.684751	1	2640	0.1401	4386.8	0.1413		Tbx20(T-box)/Heart-Tbx20-ChIP-Seq(GSE29636)/Homer	GGTGYTGACAGS	0.684135	1	538	0.1369	5452.2	0.1394		FAR1(FAR1)/col-FAR1-DAP-Seq(GSE60143)/Homer	TKNNNYYCACGCGCY	0.999091	1.0000	278.0	6.92%	3735.6	8.22%		c-Jun-CRE(bZIP)/K562-cJun-ChIP-Seq(GSE31477)/Homer	ATGACGTCATCY	0.999855	1.0000	461.0	42.22%	22524.9	47.63%
VND3(NAC)/colamp-VND3-DAP-Seq(GSE60143)/Homer	TRCTTGWDNHWCAAG	0.707018	1	6466	0.3431	10709.7	0.345		STAT6(Stat)/Macrophage-Stat6-ChIP-Seq(GSE38377)/Homer	TTCCKNAGAA	0.684272	1	1166	0.2967	11733.2	0.3001		MafF(bZIP)/HepG2-MafF-ChIP-Seq(GSE31477)/Homer	HWWGTCAGCAWWTTT	0.999132	1.0000	1677.0	41.72%	20054.5	44.15%		Zic2(Zf)/ESC-Zic2-ChIP-Seq(SRP197560)/Homer	CHCAGCRGGRGG	0.999861	1.0000	574.0	52.56%	27413.2	57.97%
GATA1(C2C2gata)/colamp-GATA1-DAP-Seq(GSE60143)/Homer	DDWWYYAGATCTRRW	0.712768	1	4816	0.2555	7988.1	0.2573		Ronin(THAP)/ES-Thap11-ChIP-Seq(GSE51522)/Homer	RACTACAACTCCCAGVAKGC	0.684751	1	39	0.0099	415.3	0.0106		At5g08750(C3H)/col-At5g08750-DAP-Seq(GSE60143)/Homer	NWDTTGCGGCTR	0.999153	1.0000	1491.0	37.09%	17936.9	39.49%		HRE(HSF)/Striatum-HSF1-ChIP-Seq(GSE38000)/Homer	TTCTAGAABNTTCTA	0.999865	1.0000	449.0	41.12%	22012.4	46.55%
At1g13300(G2like)/col-At1g13300-DAP-Seq(GSE60143)/Homer	GAATCTWAGATTCYN	0.712839	1	118	0.0063	205	0.0066		CCA(Myb)/Arabidopsis-CCA.GFP-ChIP-Seq(GSE70533)/Homer	AGATATYTTT	0.691426	1	1648	0.4193	16545.1	0.4232		ZSCAN22(Zf)/HEK293-ZSCAN22.GFP-ChIP-Seq(GSE58341)/Homer	SMCAGTCWGAKGGAGGAGGC	0.999182	1.0000	489.0	12.16%	6287.0	13.84%		CEJ1(AP2EREBP)/col-CEJ1-DAP-Seq(GSE60143)/Homer	WWTGTCGGTG	0.999873	1.0000	622.0	56.96%	29469.4	62.32%
TGA3(bZIP)/colamp-TGA3-DAP-Seq(GSE60143)/Homer	WTGATGACGTCATCW	0.716054	1	542	0.0288	914.5	0.0295		WRKY46(WRKY)/colamp-WRKY46-DAP-Seq(GSE60143)/Homer	AAAGTCAACGSN	0.697746	1	110	0.028	1145.9	0.0293		LBD13(LOBAS2)/colamp-LBD13-DAP-Seq(GSE60143)/Homer	KCCGTNWTTTBCGGC	0.999185	1.0000	2080.0	51.74%	24621.9	54.21%		At2g44940(AP2EREBP)/colamp-At2g44940-DAP-Seq(GSE60143)/Homer	NYACCGACAHNNNNN	0.999874	1.0000	148.0	13.55%	8320.1	17.60%
AT4G27900(C2C2COlike)/col-AT4G27900-DAP-Seq(GSE60143)/Homer	TCTCVACCGTTSATT	0.722817	1	53	0.0028	94.3	0.003		DEL1(E2FDP)/colamp-DEL1-DAP-Seq(GSE60143)/Homer	TTCCCGCCAA	0.705676	1	5	0.0013	59.6	0.0015		Phox2a(Homeobox)/Neuron-Phox2a-ChIP-Seq(GSE31456)/Homer	YTAATYNRATTA	0.999198	1.0000	2154.0	53.58%	25455.7	56.04%		Zfp57(Zf)/H1-ZFP57.HA-ChIP-Seq(GSE115387)/Homer	NANTGCSGCA	0.999876	1.0000	275.0	25.18%	14254.7	30.15%
CTCF-SatelliteElement(Zf?)/CD4+-CTCF-ChIP-Seq(Barski_et_al.)/Homer	TGCAGTTCCMVNWRTGGCCA	0.733741	1	255	0.0135	437	0.0141		ANAC083(NAC)/col-ANAC083-DAP-Seq(GSE60143)/Homer	CKTRWNNNWYAMGTA	0.708291	1	1316	0.3349	13250.3	0.3389		Egr1(Zf)/K562-Egr1-ChIP-Seq(GSE32465)/Homer	TGCGTGGGYG	0.999214	1.0000	2793.0	69.48%	32578.4	71.73%		SCL(bHLH)/HPC7-Scl-ChIP-Seq(GSE13511)/Homer	AVCAGCTG	0.999878	1.0000	1090.0	99.82%	47282.4	99.99%
Srebp2(bHLH)/HepG2-Srebp2-ChIP-Seq(GSE31477)/Homer	CGGTCACSCCAC	0.744457	1	1681	0.0892	2811.2	0.0905		MYB41(MYB)/col-MYB41-DAP-Seq(GSE60143)/Homer	BYTYACCTAA	0.726658	1	858	0.2183	8688.1	0.2222		WRKY30(WRKY)/colamp-WRKY30-DAP-Seq(GSE60143)/Homer	CGTTGACTTN	0.999219	1.0000	1535.0	38.18%	18447.6	40.62%		O2(bZIP)/Corn-O2-ChIP-Seq(GSE63991)/Homer	GCTGACGTGGCA	0.99988	1.0000	201.0	18.41%	10840.7	22.93%
AT2G01818(PLATZ)/col-AT2G01818-DAP-Seq(GSE60143)/Homer	TCTAGAABSTTC	0.746172	1	2638	0.14	4398	0.1417		Tbox:Smad(T-box,MAD)/ESCd5-Smad2_3-ChIP-Seq(GSE29422)/Homer	AGGTGHCAGACA	0.734254	1	473	0.1204	4830.5	0.1235		ATHB15(HB)/col-ATHB15-DAP-Seq(GSE60143)/Homer	GYAATSATTA	0.999231	1.0000	1808.0	44.98%	21554.3	47.46%		HAP3(CCAATHAP3)/col-HAP3-DAP-Seq(GSE60143)/Homer	TGATGGAW	0.999883	1.0000	623.0	57.05%	29525.4	62.44%
ZFP3(Zf)/HEK293-ZFP3.GFP-ChIP-Seq(GSE58341)/Homer	GGGTTTTGAAGGATGARTAGGAGTT	0.752917	1	31	0.0016	57.7	0.0019		RUNX-AML(Runt)/CD4+-PolII-ChIP-Seq(Barski_et_al.)/Homer	GCTGTGGTTW	0.738156	1	1506	0.3832	15172.3	0.388		CAMTA1(CAMTA)/col-CAMTA1-DAP-Seq(GSE60143)/Homer	WWAACGCGTT	0.999285	1.0000	1115.0	27.74%	13632.2	30.01%		IRF3(IRF)/BMDM-Irf3-ChIP-Seq(GSE67343)/Homer	AGTTTCAKTTTC	0.999887	1.0000	593.0	54.30%	28260.4	59.76%
SPL3(SBP)/colamp-SPL3-DAP-Seq(GSE60143)/Homer	WDTTGTACGGAH	0.755406	1	292	0.0155	500.8	0.0161		At3g11280(MYBrelated)/col-At3g11280-DAP-Seq(GSE60143)/Homer	GATAAGRT	0.738673	1	1674	0.426	16847.4	0.4309		TGA1(bZIP)/colamp-TGA1-DAP-Seq(GSE60143)/Homer	TGACGTCAKC	0.999335	1.0000	1802.0	44.83%	21501.6	47.34%		KLF6(Zf)/PDAC-KLF6-ChIP-Seq(GSE64557)/Homer	MKGGGYGTGGCC	0.999889	1.0000	892.0	81.68%	40517.8	85.69%
ATHB7(Homeobox)/col-ATHB7-DAP-Seq(GSE60143)/Homer	AATGATTG	0.761321	1	6417	0.3405	10646.6	0.3429		GATA12(C2C2gata)/col-GATA12-DAP-Seq(GSE60143)/Homer	YAGATCTRAW	0.756691	1	1280	0.3257	12935	0.3308		c-Myc(bHLH)/mES-cMyc-ChIP-Seq(GSE11431)/Homer	VVCCACGTGG	0.999344	1.0000	2629.0	65.40%	30780.8	67.77%		CBF2(AP2EREBP)/colamp-CBF2-DAP-Seq(GSE60143)/Homer	YBRCCGACATNNNNN	0.999898	1.0000	369.0	33.79%	18528.7	39.18%
At4g36780(BZR)/col-At4g36780-DAP-Seq(GSE60143)/Homer	NNNNNNCACGTGNNN	0.766593	1	3248	0.1723	5412.8	0.1743		CTCF-SatelliteElement(Zf?)/CD4+-CTCF-ChIP-Seq(Barski_et_al.)/Homer	TGCAGTTCCMVNWRTGGCCA	0.772441	1	46	0.0117	506.4	0.013		E2F(E2F)/Hela-CellCycle-Expression/Homer	TTSGCGCGAAAA	0.999357	1.0000	126.0	3.13%	1858.3	4.09%		MYB121(MYB)/col-MYB121-DAP-Seq(GSE60143)/Homer	YNTACCTAACWW	0.999901	1.0000	646.0	59.16%	30523.9	64.55%
Unknown(Homeobox)/Limb-p300-ChIP-Seq/Homer	SSCMATWAAA	0.772364	1	6908	0.3665	11460.7	0.3691		NST1(NAC)/colamp-NST1-DAP-Seq(GSE60143)/Homer	WRCTTRWWNWWYAAG	0.777089	1	1544	0.3929	15589.9	0.3987		ANAC004(NAC)/colamp-ANAC004-DAP-Seq(GSE60143)/Homer	WNCTTVYNNNRBAAG	0.999401	1.0000	2109.0	52.46%	24979.1	55.00%		IBL1(bHLH)/Seedling-IBL1-ChIP-Seq(GSE51120)/Homer	CACGTGCC	0.999906	1.0000	1029.0	94.23%	45607.6	96.45%
Atf2(bZIP)/3T3L1-Atf2-ChIP-Seq(GSE56872)/Homer	NRRTGACGTCAT	0.77919	1	3554	0.1886	5922.5	0.1908		Gfi1b(Zf)/HPC7-Gfi1b-ChIP-Seq(GSE22178)/Homer	MAATCACTGC	0.780828	1	1313	0.3341	13287.2	0.3398		MYB40(MYB)/col-MYB40-DAP-Seq(GSE60143)/Homer	TGGTAGGTRARA	0.999461	1.0000	2079.0	51.72%	24652.4	54.28%		SPL5(SBP)/colamp-SPL5-DAP-Seq(GSE60143)/Homer	NNHGTACGGHNN	0.999907	1.0000	441.0	40.38%	21729.3	45.95%
FRS9(ND)/col-FRS9-DAP-Seq(GSE60143)/Homer	RGAGAGAGAAAG	0.783723	1	5483	0.2909	9112.2	0.2935		TGA1(bZIP)/colamp-TGA1-DAP-Seq(GSE60143)/Homer	TGACGTCAKC	0.785999	1	725	0.1845	7402.2	0.1893		TGA2(bZIP)/colamp-TGA2-DAP-Seq(GSE60143)/Homer	ACGTCAYCHH	0.999474	1.0000	2006.0	49.90%	23832.1	52.47%		BIM3(bHLH)/col-BIM3-DAP-Seq(GSE60143)/Homer	TWVTCACGTGAB	0.999913	1.0000	159.0	14.56%	8901.1	18.82%
ZKSCAN1(Zf)/HepG2-ZKSCAN1-ChIP-Seq(Encode)/Homer	GCACAYAGTAGGKCY	0.790492	1	456	0.0242	779.9	0.0251		SND3(NAC)/col-SND3-DAP-Seq(GSE60143)/Homer	CTTNHNNNDNAAGNH	0.788834	1	1327	0.3377	13435.4	0.3436		Brachyury(T-box)/Mesoendoderm-Brachyury-ChIP-exo(GSE54963)/Homer	ANTTMRCASBNNNGTGYKAAN	0.999493	1.0000	1748.0	43.48%	20916.1	46.05%		Atf2(bZIP)/3T3L1-Atf2-ChIP-Seq(GSE56872)/Homer	NRRTGACGTCAT	0.999916	1.0000	487.0	44.60%	23757.0	50.24%
bZIP50(bZIP)/colamp-bZIP50-DAP-Seq(GSE60143)/Homer	GATGACGTCA	0.790571	1	8042	0.4267	13337.7	0.4296		Atf1(bZIP)/K562-ATF1-ChIP-Seq(GSE31477)/Homer	GATGACGTCA	0.794295	1	1264	0.3216	12811.4	0.3277		ERF7(AP2EREBP)/col-ERF7-DAP-Seq(GSE60143)/Homer	ATGRCGGCGG	0.999578	1.0000	2777.0	69.08%	32458.7	71.46%		PIF7(bHLH)/col-PIF7-DAP-Seq(GSE60143)/Homer	CCACGTGGNH	0.999925	1.0000	260.0	23.81%	13651.7	28.87%
Gata2(Zf)/K562-GATA2-ChIP-Seq(GSE18829)/Homer	BBCTTATCTS	0.795965	1	7016	0.3723	11647.5	0.3752		Rfx2(HTH)/LoVo-RFX2-ChIP-Seq(GSE49402)/Homer	GTTGCCATGGCAACM	0.794852	1	219	0.0557	2295.3	0.0587		Klf9(Zf)/GBM-Klf9-ChIP-Seq(GSE62211)/Homer	GCCACRCCCACY	0.999595	1.0000	2017.0	50.17%	23982.4	52.80%		Zic(Zf)/Cerebellum-ZIC1.2-ChIP-Seq(GSE60731)/Homer	CCTGCTGAGH	0.999927	1.0000	883.0	80.86%	40216.1	85.05%
NTM2(NAC)/col-NTM2-DAP-Seq(GSE60143)/Homer	CTTRTNNNAYAAGBH	0.802118	1	5878	0.3119	9771.6	0.3147		p73(p53)/Trachea-p73-ChIP-Seq(PRJNA310161)/Homer	NRRRCAWGTCCDGRCATGYY	0.794931	1	111	0.0282	1188.4	0.0304		Usf2(bHLH)/C2C12-Usf2-ChIP-Seq(GSE36030)/Homer	GTCACGTGGT	0.999598	1.0000	1745.0	43.41%	20905.9	46.03%		WRKY42(WRKY)/colamp-WRKY42-DAP-Seq(GSE60143)/Homer	NAAAGTCAACGN	0.999928	1.0000	531.0	48.63%	25687.8	54.32%
AT1G01250(AP2EREBP)/col-AT1G01250-DAP-Seq(GSE60143)/Homer	YCACCGACAHTW	0.803081	1	436	0.0231	747.8	0.0241		WRKY33(WRKY)/col-WRKY33-DAP-Seq(GSE60143)/Homer	CGTTGACYAW	0.79509	1	1372	0.3491	13891.6	0.3553		At1g36060(AP2EREBP)/colamp-At1g36060-DAP-Seq(GSE60143)/Homer	NNWWKGTCGGTG	0.999639	1.0000	1586.0	39.45%	19106.4	42.07%		SCRT1(Zf)/HEK293-SCRT1.eGFP-ChIP-Seq(Encode)/Homer	GCAACAGGTG	0.999929	1.0000	508.0	46.52%	24696.6	52.23%
RAR:RXR(NR),DR5/ES-RAR-ChIP-Seq(GSE56893)/Homer	RGGTCADNNAGAGGTCAV	0.81424	1	387	0.0205	666.2	0.0215		SPL11(SBP)/col100-SPL11-DAP-Seq(GSE60143)/Homer	YTGTACTTBH	0.798357	1	1316	0.3349	13335.9	0.3411		At4g31060(AP2EREBP)/colamp-At4g31060-DAP-Seq(GSE60143)/Homer	CACCGACAAW	0.999687	1.0000	1030.0	25.62%	12723.6	28.01%		ANAC092(NAC)/colamp-ANAC092-DAP-Seq(GSE60143)/Homer	WRCKTGWNNNWCAMG	0.999932	1.0000	568.0	52.01%	27284.5	57.70%
MYB40(MYB)/col-MYB40-DAP-Seq(GSE60143)/Homer	TGGTAGGTRARA	0.81685	1	4209	0.2233	7018.2	0.2261		ANAC020(NAC)/col-ANAC020-DAP-Seq(GSE60143)/Homer	DVCKTGHNNNDCAAG	0.798357	1	1153	0.2934	11705.7	0.2994		HSFC1(HSF)/col-HSFC1-DAP-Seq(GSE60143)/Homer	HTTCTAGAADCTTCT	0.999756	1.0000	1565.0	38.93%	18904.7	41.62%		Sox7(HMG)/ESC-Sox7-ChIP-Seq(GSE133899)/Homer	VVRRAACAATGG	0.999933	1.0000	548.0	50.18%	26431.8	55.90%
Tcf4(HMG)/Hct116-Tcf4-ChIP-Seq(SRA012054)/Homer	ASATCAAAGGVA	0.818649	1	5592	0.2967	9305.1	0.2997		ANAC096(NAC)/colamp-ANAC096-DAP-Seq(GSE60143)/Homer	TACTTGWNNNWCAAG	0.80856	1	1234	0.314	12526	0.3204		Unknown1(NR/Ini-like)/Drosophila-Promoters/Homer	MYGGTCACACTG	0.999769	1.0000	1206.0	30.00%	14788.7	32.56%		Foxa3(Forkhead)/Liver-Foxa3-ChIP-Seq(GSE77670)/Homer	BSNTGTTTACWYWGN	0.999935	1.0000	622.0	56.96%	29583.8	62.56%
REF6(Zf)/Arabidopsis-REF6-ChIP-Seq(GSE106942)/Homer	TVCTCTGTTT	0.827373	1	7478	0.3968	12422.7	0.4001		dof42(C2C2dof)/col-dof42-DAP-Seq(GSE60143)/Homer	AAAAAGGC	0.811476	1	1337	0.3402	13559.2	0.3468		DDF1(AP2EREBP)/col-DDF1-DAP-Seq(GSE60143)/Homer	GCCGACAT	0.99977	1.0000	936.0	23.28%	11655.7	25.66%		E2F3(E2F)/MEF-E2F3-ChIP-Seq(GSE71376)/Homer	BTKGGCGGGAAA	0.999938	1.0000	530.0	48.53%	25671.5	54.29%
PBX1(Homeobox)/MCF7-PBX1-ChIP-Seq(GSE28007)/Homer	GSCTGTCACTCA	0.832019	1	1178	0.0625	1993.1	0.0642		ANAC058(NAC)/col-ANAC058-DAP-Seq(GSE60143)/Homer	TWCTTGTDNNACAAG	0.813589	1	1093	0.2781	11120.2	0.2844		EMB1789(C3H)/col-EMB1789-DAP-Seq(GSE60143)/Homer	TWTTTACCGYND	0.999773	1.0000	2143.0	53.31%	25456.9	56.05%		DMRT6(DM)/Testis-DMRT6-ChIP-Seq(GSE60440)/Homer	YDGHTACAWTGTADC	0.999938	1.0000	446.0	40.84%	22022.9	46.57%
ANAC083(NAC)/col-ANAC083-DAP-Seq(GSE60143)/Homer	CKTRWNNNWYAMGTA	0.838702	1	6583	0.3493	10950.6	0.3527		ANAC053(NAC)/colamp-ANAC053-DAP-Seq(GSE60143)/Homer	TDCTTGNNNNNCAAG	0.816523	1	1039	0.2644	10582.4	0.2707		Zic2(Zf)/ESC-Zic2-ChIP-Seq(SRP197560)/Homer	CHCAGCRGGRGG	0.999783	1.0000	2056.0	51.14%	24482.9	53.90%		Pbx3(Homeobox)/GM12878-PBX3-ChIP-Seq(GSE32465)/Homer	SCTGTCAMTCAN	0.999942	1.0000	433.0	39.65%	21462.0	45.39%
WRKY42(WRKY)/colamp-WRKY42-DAP-Seq(GSE60143)/Homer	NAAAGTCAACGN	0.840297	1	3569	0.1894	5967.6	0.1922		ZML2(C2C2gata)/col-ZML2-DAP-Seq(GSE60143)/Homer	CATCATCATC	0.817013	1	524	0.1333	5403.8	0.1382		E2F7(E2F)/Hela-E2F7-ChIP-Seq(GSE32673)/Homer	VDTTTCCCGCCA	0.999787	1.0000	266.0	6.62%	3669.7	8.08%		ERF38(AP2EREBP)/col-ERF38-DAP-Seq(GSE60143)/Homer	CACCGACA	0.999943	1.0000	304.0	27.84%	15707.5	33.22%
ANAC058(NAC)/col-ANAC058-DAP-Seq(GSE60143)/Homer	TWCTTGTDNNACAAG	0.841054	1	5558	0.2949	9259	0.2982		Atf2(bZIP)/3T3L1-Atf2-ChIP-Seq(GSE56872)/Homer	NRRTGACGTCAT	0.824235	1	668	0.17	6862.8	0.1755		ARE(NR)/LNCAP-AR-ChIP-Seq(GSE27824)/Homer	RGRACASNSTGTYCYB	0.999791	1.0000	1861.0	46.29%	22284.6	49.06%		FXR(NR),IR1/Liver-FXR-ChIP-Seq(Chong_et_al.)/Homer	AGGTCANTGACCTB	0.999946	1.0000	600.0	54.95%	28685.1	60.66%
CDX4(Homeobox)/ZebrafishEmbryos-Cdx4.Myc-ChIP-Seq(GSE48254)/Homer	NGYCATAAAWCH	0.850016	1	8769	0.4653	14561.7	0.469		HLF(bZIP)/HSC-HLF.Flag-ChIP-Seq(GSE69817)/Homer	RTTATGYAAB	0.828366	1	1526	0.3883	15466.4	0.3956		O2(bZIP)/Corn-O2-ChIP-Seq(GSE63991)/Homer	GCTGACGTGGCA	0.9998	1.0000	726.0	18.06%	9203.6	20.26%		CRE(bZIP)/Promoter/Homer	CSGTGACGTCAC	0.999947	1.0000	282.0	25.82%	14715.5	31.12%
bHLH34(bHLH)/colamp-bHLH34-DAP-Seq(GSE60143)/Homer	HGWGRHWGACACGTG	0.850696	1	2943	0.1562	4933.7	0.1589		ZNF317(Zf)/HEK293-ZNF317.GFP-ChIP-Seq(GSE58341)/Homer	GTCWGCTGTYYCTCT	0.830357	1	189	0.0481	2007.6	0.0513		HRE(HSF)/HepG2-HSF1-ChIP-Seq(GSE31477)/Homer	BSTTCTRGAABVTTCYAGAA	0.999806	1.0000	1108.0	27.56%	13670.5	30.10%		AIL7(AP2EREBP)/colamp-AIL7-DAP-Seq(GSE60143)/Homer	KCACRAWTYYCGAGG	0.999947	1.0000	661.0	60.53%	31256.5	66.10%
ATHB13(Homeobox)/col-ATHB13-DAP-Seq(GSE60143)/Homer	CAATAATT	0.852229	1	8593	0.4559	14272.5	0.4597		MYB3R5(MYB)/col-MYB3R5-DAP-Seq(GSE60143)/Homer	THYAACGGTHAWAWT	0.831936	1	119	0.0303	1286.9	0.0329		GBF3(bZIP)/Arabidopsis-GBF3-ChIP-Seq(GSE80564)/Homer	TGCCACGTSAYC	0.999811	1.0000	2088.0	51.94%	24855.9	54.72%		AT1G71450(AP2EREBP)/col-AT1G71450-DAP-Seq(GSE60143)/Homer	DHDWTGTCGGTG	0.999948	1.0000	757.0	69.32%	35226.1	74.49%
bZIP48(bZIP)/colamp-bZIP48-DAP-Seq(GSE60143)/Homer	DDWWKVTSACGTGGC	0.856758	1	3260	0.173	5461.1	0.1759		MS188(MYB)/colamp-MS188-DAP-Seq(GSE60143)/Homer	WARKTAGGTRRA	0.833101	1	1514	0.3852	15352.2	0.3926		FHY3(FAR1)/Arabidopsis-FHY3-ChIP-Seq(GSE30711)/Homer	HHCACGCGCBTN	0.999843	1.0000	821.0	20.42%	10340.8	22.77%		E2FA(E2FDP)/colamp-E2FA-DAP-Seq(GSE60143)/Homer	WWTGGCGCCAWWWNN	0.999949	1.0000	344.0	31.50%	17530.2	37.07%
At4g18890(BZR)/col-At4g18890-DAP-Seq(GSE60143)/Homer	NDBRCACGTGYR	0.862517	1	1921	0.1019	3239.1	0.1043		Foxa2(Forkhead)/Liver-Foxa2-ChIP-Seq(GSE25694)/Homer	CYTGTTTACWYW	0.836608	1	1657	0.4216	16783.7	0.4293		TGA6(bZIP)/colamp-TGA6-DAP-Seq(GSE60143)/Homer	TGACGTCABC	0.999847	1.0000	2227.0	55.40%	26435.5	58.20%		At5g65130(AP2EREBP)/colamp-At5g65130-DAP-Seq(GSE60143)/Homer	CCRCCGACAWTN	0.999949	1.0000	125.0	11.45%	7330.8	15.50%
GBF6(bZIP)/colamp-GBF6-DAP-Seq(GSE60143)/Homer	WWTGMCACGTCABCW	0.868924	1	1945	0.1032	3281.3	0.1057		SGR5(C2H2)/colamp-SGR5-DAP-Seq(GSE60143)/Homer	TTTGTCTTTTTT	0.837529	1	1473	0.3748	14948.9	0.3823		At1g22810(AP2EREBP)/colamp-At1g22810-DAP-Seq(GSE60143)/Homer	BCACCGACANNN	0.999865	1.0000	1078.0	26.82%	13353.7	29.40%		TGA1(bZIP)/colamp-TGA1-DAP-Seq(GSE60143)/Homer	TGACGTCAKC	0.99995	1.0000	507.0	46.43%	24716.6	52.27%
GFY(?)/Promoter/Homer	ACTACAATTCCC	0.869532	1	660	0.035	1134.9	0.0366		CELF2(RRM)/JSL1-CELF2-CLIP-Seq(GSE71264)/Homer	RGTGTCAG	0.853423	1	860	0.2188	8825.9	0.2257		Pit1+1bp(Homeobox)/GCrat-Pit1-ChIP-Seq(GSE58009)/Homer	ATGCATAATTCA	0.999882	1.0000	2089.0	51.97%	24910.9	54.85%		ANAC103(NAC)/col-ANAC103-DAP-Seq(GSE60143)/Homer	AACTTGNWNWNCAAG	0.999952	1.0000	584.0	53.48%	28025.8	59.27%
CEBP(bZIP)/ThioMac-CEBPb-ChIP-Seq(GSE21512)/Homer	ATTGCGCAAC	0.870837	1	6153	0.3265	10255.8	0.3303		TFE3(bHLH)/MEF-TFE3-ChIP-Seq(GSE75757)/Homer	GTCACGTGACYV	0.863899	1	171	0.0435	1841.2	0.0471		AT3G42860(zfGRF)/col-AT3G42860-DAP-Seq(GSE60143)/Homer	CGTTGACTTN	0.999883	1.0000	1443.0	35.90%	17577.0	38.70%		Sp2(Zf)/HEK293-Sp2.eGFP-ChIP-Seq(Encode)/Homer	YGGCCCCGCCCC	0.999953	1.0000	967.0	88.55%	43457.1	91.90%
LXRE(NR),DR4/RAW-LXRb.biotin-ChIP-Seq(GSE21512)/Homer	RGGTTACTANAGGTCA	0.870925	1	642	0.0341	1104.3	0.0356		ANAC057(NAC)/colamp-ANAC057-DAP-Seq(GSE60143)/Homer	DVCKTGNNNNNCAMG	0.866148	1	1345	0.3422	13706.6	0.3506		WT1(Zf)/Kidney-WT1-ChIP-Seq(GSE90016)/Homer	MCTCCCMCRCAB	0.999887	1.0000	2631.0	65.45%	30960.4	68.16%		KLF10(Zf)/HEK293-KLF10.GFP-ChIP-Seq(GSE58341)/Homer	GGGGGTGTGTCC	0.999953	1.0000	874.0	80.04%	39920.0	84.42%
NAM(NAC)/col-NAM-DAP-Seq(GSE60143)/Homer	RGTTRCGTRW	0.87459	1	8290	0.4399	13784.4	0.444		TCP3(TCP)/colamp-TCP3-DAP-Seq(GSE60143)/Homer	WGTGGTCCCAAHWWW	0.869098	1	663	0.1687	6857.2	0.1754		bZIP18(bZIP)/colamp-bZIP18-DAP-Seq(GSE60143)/Homer	KGMCAGCTND	0.999892	1.0000	4018.0	99.95%	45420.5	100.00%		PRDM9(Zf)/Testis-DMC1-ChIP-Seq(GSE35498)/Homer	ADGGYAGYAGCATCT	0.999953	1.0000	625.0	57.23%	29766.9	62.95%
NAP(NAC)/col-NAP-DAP-Seq(GSE60143)/Homer	ARGTTACGTRTN	0.887187	1	6787	0.3601	11311.5	0.3643		Pbx3(Homeobox)/GM12878-PBX3-ChIP-Seq(GSE32465)/Homer	SCTGTCAMTCAN	0.869184	1	591	0.1504	6129.6	0.1568		Foxa3(Forkhead)/Liver-Foxa3-ChIP-Seq(GSE77670)/Homer	BSNTGTTTACWYWGN	0.999894	1.0000	2105.0	52.36%	25099.7	55.26%		ABF2(bZIP)/col-ABF2-DAP-Seq(GSE60143)/Homer	KGMCACGTGDCMHHH	0.999955	1.0000	260.0	23.81%	13733.4	29.04%
bZIP42(bZIP)/colamp-bZIP42-DAP-Seq(GSE60143)/Homer	GCCACGTCAGCA	0.888874	1	21	0.0011	44.5	0.0014		FoxL2(Forkhead)/Ovary-FoxL2-ChIP-Seq(GSE60858)/Homer	WWTRTAAACAVG	0.870402	1	1746	0.4443	17716.8	0.4531		Tcf7(HMG)/GM12878-TCF7-ChIP-Seq(Encode)/Homer	CTTTGATGTGSB	0.999903	1.0000	2191.0	54.50%	26073.6	57.41%		TINY(AP2EREBP)/col-TINY-DAP-Seq(GSE60143)/Homer	NNCACCGACA	0.999959	1.0000	158.0	14.47%	8959.9	18.95%
RLR1?/SacCer-Promoters/Homer	WTTTTCYYTTTT	0.890475	1	8068	0.4281	13427.6	0.4325		TEAD2(TEA)/Py2T-Tead2-ChIP-Seq(GSE55709)/Homer	CCWGGAATGY	0.873279	1	1126	0.2865	11522.6	0.2947		PAX5(Paired,Homeobox)/GM12878-PAX5-ChIP-Seq(GSE32465)/Homer	GCAGCCAAGCRTGACH	0.999907	1.0000	1940.0	48.26%	23252.5	51.19%		RAP26(AP2EREBP)/colamp-RAP26-DAP-Seq(GSE60143)/Homer	HDATGGCGGCGG	0.999959	1.0000	506.0	46.34%	24707.5	52.25%
Unknown5/Drosophila-Promoters/Homer	GCTGATAASV	0.895297	1	6361	0.3375	10612.2	0.3418		MYB74(MYB)/colamp-MYB74-DAP-Seq(GSE60143)/Homer	YYYACCTACCWH	0.873891	1	1371	0.3489	13977.3	0.3575		AT2G01818(PLATZ)/col-AT2G01818-DAP-Seq(GSE60143)/Homer	TCTAGAABSTTC	0.999916	1.0000	1352.0	33.63%	16560.6	36.46%		E2F4(E2F)/K562-E2F4-ChIP-Seq(GSE31477)/Homer	GGCGGGAAAH	0.99996	1.0000	305.0	27.93%	15809.1	33.43%
DDF2(AP2EREBP)/col-DDF2-DAP-Seq(GSE60143)/Homer	GATGTCGRCR	0.901135	1	220	0.0117	394.7	0.0127		WRKY31(WRKY)/colamp-WRKY31-DAP-Seq(GSE60143)/Homer	NCGTTGACTWWK	0.876516	1	1282	0.3262	13091	0.3348		bZIP3(bZIP)/col-bZIP3-DAP-Seq(GSE60143)/Homer	DWKNHSACGTGGCAD	0.999926	1.0000	2227.0	55.40%	26500.3	58.34%		Brn1(POU,Homeobox)/NPC-Brn1-ChIP-Seq(GSE35496)/Homer	TATGCWAATBAV	0.999961	1.0000	573.0	52.47%	27591.9	58.35%
STAT6(Stat)/Macrophage-Stat6-ChIP-Seq(GSE38377)/Homer	TTCCKNAGAA	0.906295	1	5931	0.3147	9908.3	0.3191		HSFB4(HSF)/col-HSFB4-DAP-Seq(GSE60143)/Homer	TTCTAGAAGCTTCTA	0.881791	1	104	0.0265	1154.6	0.0295		ZNF652/HepG2-ZNF652.Flag-ChIP-Seq(Encode)/Homer	TTAACCCTTTVNKKN	0.99993	1.0000	1583.0	39.38%	19224.7	42.33%		DDF1(AP2EREBP)/col-DDF1-DAP-Seq(GSE60143)/Homer	GCCGACAT	0.999962	1.0000	263.0	24.08%	13898.5	29.39%
VND1(NAC)/col-VND1-DAP-Seq(GSE60143)/Homer	CTTRWDNHWYAAGYW	0.90722	1	7341	0.3895	12238.2	0.3942		MYB10(MYB)/col-MYB10-DAP-Seq(GSE60143)/Homer	YCCACCTACCHH	0.885768	1	963	0.245	9902	0.2533		n-Myc(bHLH)/mES-nMyc-ChIP-Seq(GSE11431)/Homer	VRCCACGTGG	0.999931	1.0000	3003.0	74.70%	35082.5	77.24%		AtIDD11(C2H2)/colamp-AtIDD11-DAP-Seq(GSE60143)/Homer	TTTGTCGTTT	0.999962	1.0000	658.0	60.26%	31187.0	65.95%
Rfx2(HTH)/LoVo-RFX2-ChIP-Seq(GSE49402)/Homer	GTTGCCATGGCAACM	0.912123	1	1094	0.058	1874.6	0.0604		PU.1(ETS)/ThioMac-PU.1-ChIP-Seq(GSE21512)/Homer	AGAGGAAGTG	0.887098	1	1166	0.2967	11943.6	0.3055		FRS9(ND)/col-FRS9-DAP-Seq(GSE60143)/Homer	RGAGAGAGAAAG	0.999934	1.0000	2392.0	59.50%	28353.6	62.42%		BAM8(BES1)/col-BAM8-DAP-Seq(GSE60143)/Homer	NNWSACACGTGTSWN	0.999963	1.0000	256.0	23.44%	13583.8	28.73%
Foxh1(Forkhead)/hESC-FOXH1-ChIP-Seq(GSE29422)/Homer	NNTGTGGATTSS	0.913502	1	6495	0.3446	10845.5	0.3493		GFY-Staf(?,Zf)/Promoter/Homer	RACTACAATTCCCAGAAKGC	0.889941	1	121	0.0308	1338	0.0342		ANAC011(NAC)/col-ANAC011-DAP-Seq(GSE60143)/Homer	TDCTTGYRNNDCAAG	0.999934	1.0000	1975.0	49.13%	23678.7	52.13%		Arnt:Ahr(bHLH)/MCF7-Arnt-ChIP-Seq(Lo_et_al.)/Homer	TBGCACGCAA	0.999965	1.0000	743.0	68.04%	34712.7	73.41%
HLF(bZIP)/HSC-HLF.Flag-ChIP-Seq(GSE69817)/Homer	RTTATGYAAB	0.914846	1	7605	0.4035	12679.6	0.4084		Otx2(Homeobox)/EpiLC-Otx2-ChIP-Seq(GSE56098)/Homer	NYTAATCCYB	0.89101	1	1645	0.4186	16741.6	0.4282		CUC1(NAC)/col-CUC1-DAP-Seq(GSE60143)/Homer	TACTTGTNNNACAAG	0.999941	1.0000	2089.0	51.97%	24972.9	54.98%		bHLHE40(bHLH)/HepG2-BHLHE40-ChIP-Seq(GSE31477)/Homer	KCACGTGMCN	0.999966	1.0000	419.0	38.37%	20936.4	44.28%
TCP17(TCP)/col-TCP17-DAP-Seq(GSE60143)/Homer	GTGGTCCCCA	0.915853	1	637	0.0338	1106.7	0.0356		VND3(NAC)/colamp-VND3-DAP-Seq(GSE60143)/Homer	TRCTTGWDNHWCAAG	0.891366	1	1258	0.3201	12872.3	0.3292		AT1G24250(Orphan)/col-AT1G24250-DAP-Seq(GSE60143)/Homer	KTDGTTGGTDGTTGG	0.999947	1.0000	2400.0	59.70%	28460.8	62.66%		HSFC1(HSF)/col-HSFC1-DAP-Seq(GSE60143)/Homer	HTTCTAGAADCTTCT	0.999968	1.0000	464.0	42.49%	22921.7	48.47%
SND3(NAC)/col-SND3-DAP-Seq(GSE60143)/Homer	CTTNHNNNDNAAGNH	0.918503	1	6853	0.3636	11440.5	0.3685		HRE(HSF)/HepG2-HSF1-ChIP-Seq(GSE31477)/Homer	BSTTCTRGAABVTTCYAGAA	0.893776	1	410	0.1043	4317.4	0.1104		Npas4(bHLH)/Neuron-Npas4-ChIP-Seq(GSE127793)/Homer	NHRTCACGACDN	0.999952	1.0000	2754.0	68.51%	32386.5	71.30%		CUC3(NAC)/col-CUC3-DAP-Seq(GSE60143)/Homer	TRCKTGWNNNACAMG	0.999969	1.0000	496.0	45.42%	24318.3	51.43%
Unknown1(NR/Ini-like)/Drosophila-Promoters/Homer	MYGGTCACACTG	0.919266	1	2538	0.1347	4289.6	0.1382		GATA4(C2C2gata)/col-GATA4-DAP-Seq(GSE60143)/Homer	DDWTYAGATCTR	0.895207	1	1511	0.3845	15410.5	0.3941		At1g77640(AP2EREBP)/col-At1g77640-DAP-Seq(GSE60143)/Homer	TGTCGGTGGA	0.999957	1.0000	480.0	11.94%	6374.0	14.03%		EKLF(Zf)/Erythrocyte-Klf1-ChIP-Seq(GSE20478)/Homer	NWGGGTGTGGCY	0.999969	1.0000	363.0	33.24%	18467.1	39.05%
TR4(NR),DR1/Hela-TR4-ChIP-Seq(GSE24685)/Homer	GAGGTCAAAGGTCA	0.919514	1	1677	0.089	2853.2	0.0919		Dorsal(RHD)/Embryo-dl-ChIP-Seq(GSE65441)/Homer	GGGAAAAMCCCG	0.895834	1	399	0.1015	4207.1	0.1076		ABF1(bZIP)/Arabidopsis-ABF1-ChIP-Seq(GSE80564)/Homer	CACGTGGC	0.999959	1.0000	2945.0	73.26%	34488.9	75.93%		Ets1-distal(ETS)/CD4+-PolII-ChIP-Seq(Barski_et_al.)/Homer	MACAGGAAGT	0.99997	1.0000	548.0	50.18%	26567.2	56.18%
At1g78700(BZR)/col-At1g78700-DAP-Seq(GSE60143)/Homer	NNNNCACGTGNNNNN	0.919707	1	3222	0.171	5428	0.1748		VND1(NAC)/col-VND1-DAP-Seq(GSE60143)/Homer	CTTRWDNHWYAAGYW	0.898705	1	1425	0.3626	14556.3	0.3723		Fra2(bZIP)/Striatum-Fra2-ChIP-Seq(GSE43429)/Homer	GGATGACTCATC	0.999961	1.0000	2300.0	57.21%	27372.0	60.26%		Zfp281(Zf)/ES-Zfp281-ChIP-Seq(GSE81042)/Homer	CCCCTCCCCCAC	0.99997	1.0000	415.0	38.00%	20784.1	43.95%
ANAC096(NAC)/colamp-ANAC096-DAP-Seq(GSE60143)/Homer	TACTTGWNNNWCAAG	0.919799	1	6407	0.3399	10704.1	0.3448		bHLH157(bHLH)/col-bHLH157-DAP-Seq(GSE60143)/Homer	KACACGTCTCTY	0.901766	1	361	0.0919	3825.6	0.0978		DPL-1(E2F)/cElegans-Adult-ChIP-Seq(modEncode)/Homer	TAGCGCGC	0.999961	1.0000	1436.0	35.72%	17593.0	38.73%		AT2G31460(REMB3)/col-AT2G31460-DAP-Seq(GSE60143)/Homer	WNWARWDGAAATGAT	0.999971	1.0000	610.0	55.86%	29211.3	61.77%
SGR5(C2H2)/colamp-SGR5-DAP-Seq(GSE60143)/Homer	TTTGTCTTTTTT	0.924363	1	7734	0.4104	12899.9	0.4155		SeqBias: polyC-repeat	CCCCCCCCCC	0.904385	1	3930	1	39099.6	1		AT2G15740(C2H2)/col-AT2G15740-DAP-Seq(GSE60143)/Homer	DHNDWATCGATD	0.999963	1.0000	2724.0	67.76%	32075.8	70.62%		GATA1(C2C2gata)/colamp-GATA1-DAP-Seq(GSE60143)/Homer	DDWWYYAGATCTRRW	0.999972	1.0000	684.0	62.64%	32314.6	68.34%
DEL1(E2FDP)/colamp-DEL1-DAP-Seq(GSE60143)/Homer	TTCCCGCCAA	0.929843	1	24	0.0013	52.3	0.0017		Ik-1	NHTTGGGAATRCC	0.904385	1	3930	1	39099.6	1		Fli1(ETS)/CD8-FLI-ChIP-Seq(GSE20898)/Homer	NRYTTCCGGH	0.999963	1.0000	3544.0	88.16%	40907.9	90.06%		At2g03500(G2like)/col-At2g03500-DAP-Seq(GSE60143)/Homer	WWAGAATATTCT	0.999972	1.0000	489.0	44.78%	24035.7	50.83%
ATAF1(NAC)/col-ATAF1-DAP-Seq(GSE60143)/Homer	YACGTMAY	0.932347	1	14060	0.746	23306.7	0.7507		At5g05790(MYBrelated)/col-At5g05790-DAP-Seq(GSE60143)/Homer	AYCTTATC	0.908955	1	1712	0.4356	17441.2	0.4461		Tcf3(HMG)/mES-Tcf3-ChIP-Seq(GSE11724)/Homer	ASWTCAAAGG	0.999965	1.0000	1813.0	45.10%	21901.4	48.22%		CUC1(NAC)/col-CUC1-DAP-Seq(GSE60143)/Homer	TACTTGTNNNACAAG	0.999975	1.0000	607.0	55.59%	29111.9	61.56%
bHLHE40(bHLH)/HepG2-BHLHE40-ChIP-Seq(GSE31477)/Homer	KCACGTGMCN	0.932953	1	3184	0.1689	5372.8	0.1731		MYB94(MYB)/col-MYB94-DAP-Seq(GSE60143)/Homer	WGGTRGTTGGKA	0.914096	1	974	0.2478	10057.1	0.2572		WRKY47(WRKY)/colamp-WRKY47-DAP-Seq(GSE60143)/Homer	WAAGTCAACGBT	0.999966	1.0000	1430.0	35.57%	17533.1	38.60%		AT3G60490(AP2EREBP)/colamp-AT3G60490-DAP-Seq(GSE60143)/Homer	NNRCCGACANNNNNN	0.999976	1.0000	171.0	15.66%	9655.8	20.42%
Gfi1b(Zf)/HPC7-Gfi1b-ChIP-Seq(GSE22178)/Homer	MAATCACTGC	0.934447	1	6958	0.3692	11626.7	0.3745		DDF2(AP2EREBP)/col-DDF2-DAP-Seq(GSE60143)/Homer	GATGTCGRCR	0.91653	1	43	0.0109	520.3	0.0133		STAT5(Stat)/mCD4+-Stat5-ChIP-Seq(GSE12346)/Homer	RTTTCTNAGAAA	0.999966	1.0000	2061.0	51.27%	24706.0	54.39%		NF1(CTF)/LNCAP-NF1-ChIP-Seq(Unpublished)/Homer	CYTGGCABNSTGCCAR	0.999976	1.0000	555.0	50.82%	26901.2	56.89%
NST1(NAC)/colamp-NST1-DAP-Seq(GSE60143)/Homer	WRCTTRWWNWWYAAG	0.934541	1	7881	0.4182	13150.9	0.4236		Srebp1a(bHLH)/HepG2-Srebp1a-ChIP-Seq(GSE31477)/Homer	RTCACSCCAY	0.919946	1	478	0.1216	5043.8	0.129		HIF-1a(bHLH)/MCF7-HIF1a-ChIP-Seq(GSE28352)/Homer	TACGTGCV	0.999967	1.0000	1124.0	27.96%	14002.5	30.83%		TCP20(TCP)/col-TCP20-DAP-Seq(GSE60143)/Homer	GGDCCCAC	0.999976	1.0000	454.0	41.58%	22534.9	47.66%
p63(p53)/Keratinocyte-p63-ChIP-Seq(GSE17611)/Homer	NNDRCATGYCYNRRCATGYH	0.936374	1	4543	0.241	7631.9	0.2458		WRKY24(WRKY)/colamp-WRKY24-DAP-Seq(GSE60143)/Homer	CGTTGACTWW	0.921558	1	1458	0.371	14929.6	0.3818		Dorsal(RHD)/Embryo-dl-ChIP-Seq(GSE65441)/Homer	GGGAAAAMCCCG	0.999968	1.0000	1047.0	26.04%	13109.2	28.86%		CELF2(RRM)/JSL1-CELF2-CLIP-Seq(GSE71264)/Homer	RGTGTCAG	0.999978	1.0000	617.0	56.50%	29551.8	62.50%
ZML1(C2C2gata)/colamp-ZML1-DAP-Seq(GSE60143)/Homer	ATCWYRACCGTTSRW	0.936889	1	75	0.004	146.4	0.0047		ANAC050(NAC)/colamp-ANAC050-DAP-Seq(GSE60143)/Homer	WNCTTGNNNNNCAAG	0.921696	1	1066	0.2712	10997.9	0.2813		ERF38(AP2EREBP)/col-ERF38-DAP-Seq(GSE60143)/Homer	CACCGACA	0.99997	1.0000	1045.0	26.00%	13091.9	28.82%		At5g04390(C2H2)/col200-At5g04390-DAP-Seq(GSE60143)/Homer	AGTGANDN	0.999978	1.0000	1086.0	99.45%	47251.7	99.93%
MYB41(MYB)/col-MYB41-DAP-Seq(GSE60143)/Homer	BYTYACCTAA	0.93733	1	4349	0.2308	7310.8	0.2355		VDR(NR),DR3/GM10855-VDR+vitD-ChIP-Seq(GSE22484)/Homer	ARAGGTCANWGAGTTCANNN	0.925881	1	504	0.1282	5317.1	0.136		MafB(bZIP)/BMM-Mafb-ChIP-Seq(GSE75722)/Homer	WNTGCTGASTCAGCANWTTY	0.999973	1.0000	2438.0	60.65%	28938.0	63.71%		RRTF1(AP2EREBP)/colamp-RRTF1-DAP-Seq(GSE60143)/Homer	CCGCCGCHATTT	0.999979	1.0000	135.0	12.36%	7936.6	16.78%
ANAC071(NAC)/col-ANAC071-DAP-Seq(GSE60143)/Homer	DNCKTNDNNNHNAAG	0.94088	1	7451	0.3953	12446.9	0.4009		IDD5(C2H2)/colamp-IDD5-DAP-Seq(GSE60143)/Homer	TTTTGTCTTTTTBTK	0.931183	1	1697	0.4318	17338.2	0.4434		DEAR5(AP2EREBP)/col-DEAR5-DAP-Seq(GSE60143)/Homer	NDWTGTCGGTGRWDN	0.999975	1.0000	377.0	9.38%	5151.1	11.34%		MYB10(MYB)/col-MYB10-DAP-Seq(GSE60143)/Homer	YCCACCTACCHH	0.99998	1.0000	681.0	62.36%	32239.2	68.18%
ANAC028(NAC)/col-ANAC028-DAP-Seq(GSE60143)/Homer	WRCTTGNNNNNCAAG	0.943386	1	6731	0.3571	11259.1	0.3627		AT2G15740(C2H2)/col-AT2G15740-DAP-Seq(GSE60143)/Homer	DHNDWATCGATD	0.936618	1	1252	0.3186	12898	0.3299		Oct2(POU,Homeobox)/Bcell-Oct2-ChIP-Seq(GSE21512)/Homer	ATATGCAAAT	0.999977	1.0000	1839.0	45.75%	22229.8	48.94%		ESE3(AP2EREBP)/col-ESE3-DAP-Seq(GSE60143)/Homer	GACGGTGG	0.99998	1.0000	530.0	48.53%	25862.9	54.69%
ANAC020(NAC)/col-ANAC020-DAP-Seq(GSE60143)/Homer	DVCKTGHNNNDCAAG	0.946902	1	5822	0.3089	9759	0.3143		ATHB6(Homeobox)/col-ATHB6-DAP-Seq(GSE60143)/Homer	AATGATTG	0.940607	1	1861	0.4735	18996	0.4858		Tcf12(bHLH)/GM12878-Tcf12-ChIP-Seq(GSE32465)/Homer	VCAGCTGYTG	0.999977	1.0000	3198.0	79.55%	37266.7	82.05%		BZR1(BZR)/col-BZR1-DAP-Seq(GSE60143)/Homer	NNCRCACGTGCG	0.99998	1.0000	145.0	13.28%	8430.9	17.83%
PBX2(Homeobox)/K562-PBX2-ChIP-Seq(Encode)/Homer	RTGATTKATRGN	0.948314	1	8407	0.4461	14031.4	0.4519		MYB4(MYB)/col200-MYB4-DAP-Seq(GSE60143)/Homer	WAGKTAGGTARR	0.942745	1	1336	0.3399	13756.8	0.3518		DEAR3(AP2EREBP)/colamp-DEAR3-DAP-Seq(GSE60143)/Homer	BCACCGACAWNNNNN	0.999978	1.0000	879.0	21.87%	11170.1	24.59%		bHLH10(bHLH)/colamp-bHLH10-DAP-Seq(GSE60143)/Homer	YACCGACA	0.999982	1.0000	170.0	15.57%	9652.7	20.41%
HAT2(Homeobox)/colamp-HAT2-DAP-Seq(GSE60143)/Homer	CYAATSATTR	0.948446	1	7266	0.3855	12148.3	0.3913		Tcfcp2l1(CP2)/mES-Tcfcp2l1-ChIP-Seq(GSE11431)/Homer	NRAACCRGTTYRAACCRGYT	0.947442	1	365	0.0929	3928.9	0.1005		E2F6(E2F)/Hela-E2F6-ChIP-Seq(GSE31477)/Homer	GGCGGGAARN	0.999978	1.0000	1606.0	39.95%	19586.7	43.12%		CBF1(AP2EREBP)/colamp-CBF1-DAP-Seq(GSE60143)/Homer	YRCCGACATN	0.999982	1.0000	462.0	42.31%	22935.5	48.50%
Atf7(bZIP)/3T3L1-Atf7-ChIP-Seq(GSE56872)/Homer	NGRTGACGTCAY	0.950516	1	4968	0.2636	8348.6	0.2689		p53(p53)/mES-cMyc-ChIP-Seq(GSE11431)/Homer	ACATGCCCGGGCAT	0.949234	1	27	0.0069	358.7	0.0092		IRF3(IRF)/BMDM-Irf3-ChIP-Seq(GSE67343)/Homer	AGTTTCAKTTTC	0.999981	1.0000	1999.0	49.73%	24053.1	52.96%		At1g36060(AP2EREBP)/colamp-At1g36060-DAP-Seq(GSE60143)/Homer	NNWWKGTCGGTG	0.999983	1.0000	441.0	40.38%	22026.2	46.58%
BZR1(BZR)/col-BZR1-DAP-Seq(GSE60143)/Homer	NNCRCACGTGCG	0.953048	1	1143	0.0606	1974	0.0636		AT1G19040(NAC)/col-AT1G19040-DAP-Seq(GSE60143)/Homer	CTTGNDNHNCAAGYW	0.952	1	260	0.0662	2849.2	0.0729		Atf2(bZIP)/3T3L1-Atf2-ChIP-Seq(GSE56872)/Homer	NRRTGACGTCAT	0.999981	1.0000	1691.0	42.06%	20565.0	45.28%		JunB(bZIP)/DendriticCells-Junb-ChIP-Seq(GSE36099)/Homer	RATGASTCAT	0.999984	1.0000	725.0	66.39%	34093.4	72.10%
Foxa2(Forkhead)/Liver-Foxa2-ChIP-Seq(GSE25694)/Homer	CYTGTTTACWYW	0.95403	1	8428	0.4472	14072.7	0.4533		REM19(REM)/colamp-REM19-DAP-Seq(GSE60143)/Homer	AAAAAAAA	0.953	1	1694	0.431	17367.4	0.4442		GLI3(Zf)/Limb-GLI3-ChIP-Chip(GSE11077)/Homer	CGTGGGTGGTCC	0.999983	1.0000	797.0	19.83%	10221.2	22.50%		GBF5(bZIP)/colamp-GBF5-DAP-Seq(GSE60143)/Homer	WKNWSACGTGGCAWN	0.999985	1.0000	413.0	37.82%	20804.5	44.00%
NAC2(NAC)/colamp-NAC2-DAP-Seq(GSE60143)/Homer	TDCTTGNNNNNCAAG	0.956227	1	6548	0.3474	10970.6	0.3534		GT2(Trihelix)/colamp-GT2-DAP-Seq(GSE60143)/Homer	AMGGTAAAWWWN	0.95446	1	1763	0.4486	18060.5	0.4619		CRE(bZIP)/Promoter/Homer	CSGTGACGTCAC	0.999984	1.0000	1003.0	24.95%	12648.9	27.85%		bHLH34(bHLH)/colamp-bHLH34-DAP-Seq(GSE60143)/Homer	HGWGRHWGACACGTG	0.999985	1.0000	391.0	35.81%	19833.2	41.94%
ZBTB18(Zf)/HEK293-ZBTB18.GFP-ChIP-Seq(GSE58341)/Homer	AACATCTGGA	0.957509	1	6217	0.3299	10424.8	0.3358		PTF1(TCP)/colamp-PTF1-DAP-Seq(GSE60143)/Homer	RDDGGGACCACA	0.95594	1	201	0.0511	2239.8	0.0573		p63(p53)/Keratinocyte-p63-ChIP-Seq(GSE17611)/Homer	NNDRCATGYCYNRRCATGYH	0.999985	1.0000	2060.0	51.24%	24763.0	54.52%		PQM-1(?)/cElegans-L3-ChIP-Seq(modEncode)/Homer	ACTGATAAGA	0.999985	1.0000	644.0	58.97%	30746.7	65.02%
Pbx3(Homeobox)/GM12878-PBX3-ChIP-Seq(GSE32465)/Homer	SCTGTCAMTCAN	0.957998	1	3231	0.1714	5470.5	0.1762		HNF4a(NR),DR1/HepG2-HNF4a-ChIP-Seq(GSE25021)/Homer	CARRGKBCAAAGTYCA	0.956466	1	1066	0.2712	11080.2	0.2834		AT5G22990(C2H2)/col-AT5G22990-DAP-Seq(GSE60143)/Homer	WCGAHDTCGWHN	0.999989	1.0000	197.0	4.90%	2938.1	6.47%		Zic3(Zf)/mES-Zic3-ChIP-Seq(GSE37889)/Homer	GGCCYCCTGCTGDGH	0.999985	1.0000	648.0	59.34%	30915.5	65.38%
ABF2(bZIP)/col-ABF2-DAP-Seq(GSE60143)/Homer	KGMCACGTGDCMHHH	0.958611	1	1865	0.099	3190.6	0.1028		Gata6(Zf)/HUG1N-GATA6-ChIP-Seq(GSE51936)/Homer	YCTTATCTBN	0.957279	1	1696	0.4316	17401.1	0.445		HSF7(HSF)/colamp-HSF7-DAP-Seq(GSE60143)/Homer	TTCTAGAAGCTTCTA	0.999989	1.0000	1486.0	36.97%	18268.0	40.22%		Fra2(bZIP)/Striatum-Fra2-ChIP-Seq(GSE43429)/Homer	GGATGACTCATC	0.999986	1.0000	654.0	59.89%	31169.2	65.92%
ANAC050(NAC)/colamp-ANAC050-DAP-Seq(GSE60143)/Homer	WNCTTGNNNNNCAAG	0.959676	1	5452	0.2893	9160.9	0.2951		ETS:E-box(ETS,bHLH)/HPC7-Scl-ChIP-Seq(GSE22178)/Homer	AGGAARCAGCTG	0.960463	1	202	0.0514	2257.8	0.0577		AP-2gamma(AP2)/MCF7-TFAP2C-ChIP-Seq(GSE21234)/Homer	SCCTSAGGSCAW	0.999989	1.0000	3103.0	77.19%	36291.5	79.90%		ERF4(AP2EREBP)/colamp-ERF4-DAP-Seq(GSE60143)/Homer	WDWTGGCGGCGG	0.999986	1.0000	484.0	44.32%	23931.9	50.61%
GATA11(C2C2gata)/col-GATA11-DAP-Seq(GSE60143)/Homer	DDHYYAGATCTR	0.96151	1	5476	0.2906	9202.6	0.2964		ERE(NR),IR3/MCF7-ERa-ChIP-Seq(Unpublished)/Homer	VAGGTCACNSTGACC	0.963435	1	686	0.1746	7252.4	0.1855		At2g03500(G2like)/col-At2g03500-DAP-Seq(GSE60143)/Homer	WWAGAATATTCT	0.999989	1.0000	1638.0	40.75%	20007.3	44.05%		AP-2alpha(AP2)/Hela-AP2alpha-ChIP-Seq(GSE31477)/Homer	ATGCCCTGAGGC	0.999986	1.0000	751.0	68.77%	35171.7	74.38%
HNF6(Homeobox)/Liver-Hnf6-ChIP-Seq(ERP000394)/Homer	NTATYGATCH	0.964409	1	5338	0.2832	8977.3	0.2892		TGA5(bZIP)/col-TGA5-DAP-Seq(GSE60143)/Homer	NNGATGACGTCATCN	0.966282	1	167	0.0425	1898.6	0.0486		bZIP69(bZIP)/col-bZIP69-DAP-Seq(GSE60143)/Homer	GACAGCTGKCAW	0.99999	1.0000	778.0	19.35%	10033.1	22.09%		ZBTB12(Zf)/HEK293-ZBTB12.GFP-ChIP-Seq(GSE58341)/Homer	NGNTCTAGAACCNGV	0.999986	1.0000	738.0	67.58%	34642.0	73.26%
FoxL2(Forkhead)/Ovary-FoxL2-ChIP-Seq(GSE60858)/Homer	WWTRTAAACAVG	0.964438	1	8828	0.4684	14745.3	0.4749		MYB63(MYB)/col-MYB63-DAP-Seq(GSE60143)/Homer	BHYACCWACCHH	0.968187	1	1081	0.2751	11272.3	0.2883		THRb(NR)/HepG2-THRb.Flag-ChIP-Seq(Encode)/Homer	GGTCACCTGAGGTCA	0.99999	1.0000	2546.0	63.33%	30212.4	66.52%		Egr1(Zf)/K562-Egr1-ChIP-Seq(GSE32465)/Homer	TGCGTGGGYG	0.999986	1.0000	781.0	71.52%	36386.0	76.95%
RFX(HTH)/K562-RFX3-ChIP-Seq(SRA012198)/Homer	CGGTTGCCATGGCAAC	0.966204	1	948	0.0503	1653.7	0.0533		WRKY75(WRKY)/col-WRKY75-DAP-Seq(GSE60143)/Homer	CGTTGACTWW	0.96871	1	1558	0.3964	16066.9	0.4109		CREB5(bZIP)/LNCaP-CREB5.V5-ChIP-Seq(GSE137775)/Homer	VVATGACGTCAT	0.999991	1.0000	1972.0	49.05%	23809.3	52.42%		Gli2(Zf)/GM2-Gli2-ChIP-Chip(GSE112702)/Homer	YSTGGGTGGTCT	0.999986	1.0000	474.0	43.41%	23501.3	49.70%
CUC1(NAC)/col-CUC1-DAP-Seq(GSE60143)/Homer	TACTTGTNNNACAAG	0.968448	1	4223	0.2241	7132.6	0.2297		VND4(NAC)/colamp-VND4-DAP-Seq(GSE60143)/Homer	WRCTTGWANWWCAAG	0.968778	1	1310	0.3333	13580.2	0.3473		At4g16750(AP2EREBP)/col-At4g16750-DAP-Seq(GSE60143)/Homer	HACCGACAHA	0.999991	1.0000	1707.0	42.46%	20807.1	45.81%		KLF5(Zf)/LoVo-KLF5-ChIP-Seq(GSE49402)/Homer	DGGGYGKGGC	0.999987	1.0000	967.0	88.55%	43569.4	92.14%
ANAC075(NAC)/col-ANAC075-DAP-Seq(GSE60143)/Homer	CTTSWWNWWSAAGYT	0.969689	1	3485	0.1849	5906.3	0.1902		ANAC013(NAC)/col-ANAC013-DAP-Seq(GSE60143)/Homer	CTTGNNNNNCAAGNA	0.968826	1	814	0.2071	8572.8	0.2193		AZF1(C2H2)/colamp-AZF1-DAP-Seq(GSE60143)/Homer	DKSWCACT	0.999991	1.0000	4016.0	99.90%	45417.4	99.99%		CUC2(NAC)/colamp-CUC2-DAP-Seq(GSE60143)/Homer	TRCKTGTNNNWCAMG	0.999988	1.0000	471.0	43.13%	23396.5	49.48%
SeqBias: G/A bias	RRRRRRRRRR	0.970261	1	18839	0.9996	31039.1	0.9998		RFX(HTH)/K562-RFX3-ChIP-Seq(SRA012198)/Homer	CGGTTGCCATGGCAAC	0.969117	1	178	0.0453	2020.8	0.0517		Brn1(POU,Homeobox)/NPC-Brn1-ChIP-Seq(GSE35496)/Homer	TATGCWAATBAV	0.999992	1.0000	1904.0	47.36%	23050.5	50.75%		MafB(bZIP)/BMM-Mafb-ChIP-Seq(GSE75722)/Homer	WNTGCTGASTCAGCANWTTY	0.999989	1.0000	687.0	62.91%	32577.4	68.89%
bHLH28(bHLH)/col-bHLH28-DAP-Seq(GSE60143)/Homer	NHHTGTACGGAH	0.970708	1	1737	0.0922	2986.3	0.0962		TGA3(bZIP)/colamp-TGA3-DAP-Seq(GSE60143)/Homer	WTGATGACGTCATCW	0.970145	1	102	0.026	1209.3	0.0309		ZNF165(Zf)/WHIM12-ZNF165-ChIP-Seq(GSE65937)/Homer	AAGGKGRCGCAGGCA	0.999993	1.0000	645.0	16.04%	8471.4	18.65%		ZSCAN22(Zf)/HEK293-ZSCAN22.GFP-ChIP-Seq(GSE58341)/Homer	SMCAGTCWGAKGGAGGAGGC	0.999989	1.0000	122.0	11.17%	7375.5	15.60%
c-Myc(bHLH)/mES-cMyc-ChIP-Seq(GSE11431)/Homer	VVCCACGTGG	0.971455	1	6270	0.3327	10531.6	0.3392		PBX2(Homeobox)/K562-PBX2-ChIP-Seq(Encode)/Homer	RTGATTKATRGN	0.972184	1	1613	0.4104	16632.8	0.4254		M1BP(Zf)/S2R+-M1BP-ChIP-Seq(GSE49842)/Homer	CAGTGTGACCGT	0.999993	1.0000	1386.0	34.48%	17153.7	37.77%		ERF73(AP2EREBP)/col-ERF73-DAP-Seq(GSE60143)/Homer	CCGCCGCC	0.999989	1.0000	253.0	23.17%	13629.7	28.82%
TOD6?/SacCer-Promoters/Homer	GCGATGAGMT	0.973098	1	1860	0.0987	3195.1	0.1029		BIM1(bHLH)/colamp-BIM1-DAP-Seq(GSE60143)/Homer	NNNNNNVTCACGTGM	0.972515	1	186	0.0473	2112.2	0.054		VIP1(bZIP)/col-VIP1-DAP-Seq(GSE60143)/Homer	NTTGACAGCTGTCAN	0.999993	1.0000	1219.0	30.32%	15224.4	33.52%		At4g36780(BZR)/col-At4g36780-DAP-Seq(GSE60143)/Homer	NNNNNNCACGTGNNN	0.999989	1.0000	418.0	38.28%	21086.8	44.59%
REM16(ABI3VP1)/col-REM16-DAP-Seq(GSE60143)/Homer	DTTTTTSCCGSMAAA	0.973819	1	1	0.0001	6.8	0.0002		ETS:RUNX(ETS,Runt)/Jurkat-RUNX1-ChIP-Seq(GSE17954)/Homer	RCAGGATGTGGT	0.973322	1	193	0.0491	2188.5	0.056		Rfx1(HTH)/NPC-H3K4me1-ChIP-Seq(GSE16256)/Homer	KGTTGCCATGGCAA	0.999993	1.0000	1220.0	30.35%	15236.7	33.55%		CAMTA5(CAMTA)/col-CAMTA5-DAP-Seq(GSE60143)/Homer	ACGCGTTTTANACRC	0.99999	1.0000	321.0	29.40%	16759.7	35.44%
Unknown3/Arabidopsis-Promoters/Homer	AYTAAACCGG	0.974014	1	1405	0.0745	2431.1	0.0783		RUNX(Runt)/HPC7-Runx1-ChIP-Seq(GSE22178)/Homer	SAAACCACAG	0.973556	1	1502	0.3822	15528.3	0.3971		E2F4(E2F)/K562-E2F4-ChIP-Seq(GSE31477)/Homer	GGCGGGAAAH	0.999993	1.0000	1086.0	27.01%	13680.4	30.12%		ZBTB18(Zf)/HEK293-ZBTB18.GFP-ChIP-Seq(GSE58341)/Homer	AACATCTGGA	0.999991	1.0000	745.0	68.22%	34981.3	73.98%
WRKY26(WRKY)/colamp-WRKY26-DAP-Seq(GSE60143)/Homer	CGTTGACTWDKN	0.976227	1	5063	0.2686	8539.9	0.2751		REST-NRSF(Zf)/Jurkat-NRSF-ChIP-Seq/Homer	GGMGCTGTCCATGGTGCTGA	0.973926	1	14	0.0036	220.4	0.0056		ANAC075(NAC)/col-ANAC075-DAP-Seq(GSE60143)/Homer	CTTSWWNWWSAAGYT	0.999994	1.0000	1731.0	43.06%	21119.3	46.50%		ERE(NR),IR3/MCF7-ERa-ChIP-Seq(Unpublished)/Homer	VAGGTCACNSTGACC	0.999991	1.0000	519.0	47.53%	25524.9	53.98%
ANAC087(NAC)/col-ANAC087-DAP-Seq(GSE60143)/Homer	WVCKTGHNNNWCAMG	0.976774	1	2710	0.1438	4623.2	0.1489		bZIP69(bZIP)/col-bZIP69-DAP-Seq(GSE60143)/Homer	GACAGCTGKCAW	0.973936	1	273	0.0695	3031.6	0.0775		DREB26(AP2EREBP)/col-DREB26-DAP-Seq(GSE60143)/Homer	CCACCGACAH	0.999995	1.0000	562.0	13.98%	7492.0	16.49%		USF1(bHLH)/GM12878-Usf1-ChIP-Seq(GSE32465)/Homer	SGTCACGTGR	0.999992	1.0000	618.0	56.59%	29744.6	62.90%
RVE1(MYBrelated)/col-RVE1-DAP-Seq(GSE60143)/Homer	AAATATCT	0.978328	1	5637	0.2991	9495.9	0.3059		ZBTB12(Zf)/HEK293-ZBTB12.GFP-ChIP-Seq(GSE58341)/Homer	NGNTCTAGAACCNGV	0.974014	1	1090	0.2774	11388.2	0.2913		STAT1(Stat)/HelaS3-STAT1-ChIP-Seq(GSE12782)/Homer	NATTTCCNGGAAAT	0.999995	1.0000	1833.0	45.60%	22293.7	49.08%		Reverb(NR),DR2/RAW-Reverba.biotin-ChIP-Seq(GSE45914)/Homer	GTRGGTCASTGGGTCA	0.999992	1.0000	242.0	22.16%	13159.4	27.83%
p53(p53)/mES-cMyc-ChIP-Seq(GSE11431)/Homer	ACATGCCCGGGCAT	0.980012	1	186	0.0099	354.3	0.0114		VIP1(bZIP)/col-VIP1-DAP-Seq(GSE60143)/Homer	NTTGACAGCTGTCAN	0.974238	1	430	0.1094	4663.2	0.1193		ZML2(C2C2gata)/col-ZML2-DAP-Seq(GSE60143)/Homer	CATCATCATC	0.999995	1.0000	1359.0	33.81%	16876.8	37.16%		E-box/Drosophila-Promoters/Homer	AACAGCTGTTHN	0.999992	1.0000	408.0	37.36%	20689.2	43.75%
GBF5(bZIP)/colamp-GBF5-DAP-Seq(GSE60143)/Homer	WKNWSACGTGGCAWN	0.980503	1	2950	0.1565	5030.3	0.162		MYB3R1(MYB)/col-MYB3R1-DAP-Seq(GSE60143)/Homer	WWDTDACCGTTR	0.975154	1	467	0.1188	5048.7	0.1291		ERF15(AP2EREBP)/colamp-ERF15-DAP-Seq(GSE60143)/Homer	WDHAGCMGCCAT	0.999995	1.0000	3773.0	93.86%	43322.1	95.38%		CBF4(AP2EREBP)/colamp-CBF4-DAP-Seq(GSE60143)/Homer	NRCCGACDWNNNNNN	0.999992	1.0000	466.0	42.67%	23239.7	49.15%
Tbx20(T-box)/Heart-Tbx20-ChIP-Seq(GSE29636)/Homer	GGTGYTGACAGS	0.981071	1	2731	0.1449	4665.3	0.1503		AIL7(AP2EREBP)/colamp-AIL7-DAP-Seq(GSE60143)/Homer	KCACRAWTYYCGAGG	0.976823	1	944	0.2402	9925.6	0.2539		SCL(bHLH)/HPC7-Scl-ChIP-Seq(GSE13511)/Homer	AVCAGCTG	0.999996	1.0000	4013.0	99.83%	45410.6	99.98%		ANAC050(NAC)/colamp-ANAC050-DAP-Seq(GSE60143)/Homer	WNCTTGNNNNNCAAG	0.999992	1.0000	717.0	65.66%	33866.6	71.62%
PLT3(AP2EREBP)/col-PLT3-DAP-Seq(GSE60143)/Homer	GCACGNWTHYCGAGG	0.981876	1	480	0.0255	867.1	0.0279		WRKY27(WRKY)/colamp-WRKY27-DAP-Seq(GSE60143)/Homer	NHGTTGACYTWD	0.978563	1	1552	0.3949	16056.4	0.4107		GABPA(ETS)/Jurkat-GABPa-ChIP-Seq(GSE17954)/Homer	RACCGGAAGT	0.999996	1.0000	3329.0	82.81%	38763.2	85.34%		GBF3(bZIP)/Arabidopsis-GBF3-ChIP-Seq(GSE80564)/Homer	TGCCACGTSAYC	0.999993	1.0000	596.0	54.58%	28834.6	60.98%
Atf1(bZIP)/K562-ATF1-ChIP-Seq(GSE31477)/Homer	GATGACGTCA	0.981974	1	6519	0.3459	10964.4	0.3532		TGA10(bZIP)/colamp-TGA10-DAP-Seq(GSE60143)/Homer	ATGACGTC	0.979758	1	1026	0.2611	10771.4	0.2755		ZNF322(Zf)/HEK293-ZNF322.GFP-ChIP-Seq(GSE58341)/Homer	GAGCCTGGTACTGWGCCTGR	0.999996	1.0000	1631.0	40.57%	20006.9	44.05%		DREB19(AP2EREBP)/colamp-DREB19-DAP-Seq(GSE60143)/Homer	AATGTCGGTK	0.999993	1.0000	360.0	32.97%	18564.7	39.26%
WRKY14(WRKY)/colamp-WRKY14-DAP-Seq(GSE60143)/Homer	NCGTTGACTTTN	0.983006	1	4851	0.2574	8202	0.2642		Rfx1(HTH)/NPC-H3K4me1-ChIP-Seq(GSE16256)/Homer	KGTTGCCATGGCAA	0.979777	1	469	0.1193	5087.9	0.1301		LBD23(LOBAS2)/colamp-LBD23-DAP-Seq(GSE60143)/Homer	GCGNAWWWTNCGCYW	0.999997	1.0000	2374.0	59.05%	28386.7	62.50%		At1g78700(BZR)/col-At1g78700-DAP-Seq(GSE60143)/Homer	NNNNCACGTGNNNNN	0.999993	1.0000	418.0	38.28%	21147.3	44.72%
ZNF7(Zf)/HepG2-ZNF7.Flag-ChIP-Seq(Encode)/Homer	CTGCCWVCTTTTRTA	0.98592	1	6175	0.3276	10405.2	0.3351		TR4(NR),DR1/Hela-TR4-ChIP-Seq(GSE24685)/Homer	GAGGTCAAAGGTCA	0.981523	1	272	0.0692	3045.8	0.0779		Srebp2(bHLH)/HepG2-Srebp2-ChIP-Seq(GSE31477)/Homer	CGGTCACSCCAC	0.999997	1.0000	788.0	19.60%	10224.5	22.51%		ZNF415(Zf)/HEK293-ZNF415.GFP-ChIP-Seq(GSE58341)/Homer	GRTGMTRGAGCC	0.999993	1.0000	699.0	64.01%	33145.0	70.09%
RAV1(RAV)/colamp-RAV1-DAP-Seq(GSE60143)/Homer	TWWTTTCTGTTG	0.986285	1	7972	0.423	13378.8	0.4309		bZIP3(bZIP)/col-bZIP3-DAP-Seq(GSE60143)/Homer	DWKNHSACGTGGCAD	0.981945	1	895	0.2277	9456.6	0.2419		E2FA(E2FDP)/colamp-E2FA-DAP-Seq(GSE60143)/Homer	WWTGGCGCCAWWWNN	0.999997	1.0000	1214.0	30.20%	15237.9	33.55%		SeqBias: GA-repeat	GAGAGAGAGA	0.999993	1.0000	1089.0	99.73%	47281.8	99.99%
HSFA6B(HSF)/colamp-HSFA6B-DAP-Seq(GSE60143)/Homer	NTTCTAGAANHTTCT	0.988121	1	6315	0.3351	10644.3	0.3429		MYB116(MYB)/colamp-MYB116-DAP-Seq(GSE60143)/Homer	AGTTAGGCAN	0.982554	1	1401	0.3565	14568.5	0.3726		TCP3(TCP)/colamp-TCP3-DAP-Seq(GSE60143)/Homer	WGTGGTCCCAAHWWW	0.999998	1.0000	1666.0	41.44%	20442.8	45.01%		ZNF467(Zf)/HEK293-ZNF467.GFP-ChIP-Seq(GSE58341)/Homer	TGGGGAAGGGCM	0.999993	1.0000	905.0	82.88%	41326.9	87.40%
dof42(C2C2dof)/col-dof42-DAP-Seq(GSE60143)/Homer	AAAAAGGC	0.988566	1	6706	0.3558	11293.8	0.3638		SF1(NR)/H295R-Nr5a1-ChIP-Seq(GSE44220)/Homer	CAAGGHCANV	0.984531	1	1179	0.3	12348.5	0.3158		USF1(bHLH)/GM12878-Usf1-ChIP-Seq(GSE32465)/Homer	SGTCACGTGR	0.999998	1.0000	2121.0	52.76%	25596.5	56.35%		TGA6(bZIP)/colamp-TGA6-DAP-Seq(GSE60143)/Homer	TGACGTCABC	0.999993	1.0000	621.0	56.87%	29903.2	63.24%
AT3G09735(S1Falike)/col-AT3G09735-DAP-Seq(GSE60143)/Homer	TTCTAGAANMTTCTA	0.989545	1	5388	0.2859	9112.6	0.2935		PRDM1(Zf)/Hela-PRDM1-ChIP-Seq(GSE31477)/Homer	ACTTTCACTTTC	0.98522	1	1275	0.3244	13321.9	0.3407		AT1G44830(AP2EREBP)/col-AT1G44830-DAP-Seq(GSE60143)/Homer	NCCACCGACA	0.999998	1.0000	792.0	19.70%	10301.1	22.68%		ERF104(AP2EREBP)/col-ERF104-DAP-Seq(GSE60143)/Homer	GGCGGCGG	0.999994	1.0000	368.0	33.70%	18945.4	40.07%
ANAC013(NAC)/col-ANAC013-DAP-Seq(GSE60143)/Homer	CTTGNNNNNCAAGNA	0.989802	1	4217	0.2237	7166.7	0.2308		bHLH34(bHLH)/colamp-bHLH34-DAP-Seq(GSE60143)/Homer	HGWGRHWGACACGTG	0.985683	1	531	0.1351	5758	0.1473		CRF10(AP2EREBP)/col100-CRF10-DAP-Seq(GSE60143)/Homer	DCCGCCGYHA	0.999998	1.0000	1362.0	33.88%	16975.4	37.37%		STOP1(C2H2)/colamp-STOP1-DAP-Seq(GSE60143)/Homer	DTATCTGGKGRAGGT	0.999994	1.0000	645.0	59.07%	30926.7	65.40%
Sox7(HMG)/ESC-Sox7-ChIP-Seq(GSE133899)/Homer	VVRRAACAATGG	0.990442	1	3484	0.1849	5946.7	0.1915		FoxD3(forkhead)/ZebrafishEmbryo-Foxd3.biotin-ChIP-seq(GSE106676)/Homer	TGTTTAYTTAGC	0.986719	1	1733	0.441	17925.9	0.4585		SeqBias: GA-repeat	GAGAGAGAGA	0.999998	1.0000	4012.0	99.80%	45409.0	99.97%		ARE(NR)/LNCAP-AR-ChIP-Seq(GSE27824)/Homer	RGRACASNSTGTYCYB	0.999994	1.0000	518.0	47.44%	25543.0	54.02%
FoxD3(forkhead)/ZebrafishEmbryo-Foxd3.biotin-ChIP-seq(GSE106676)/Homer	TGTTTAYTTAGC	0.9913	1	9177	0.4869	15385.9	0.4956		ANAC028(NAC)/col-ANAC028-DAP-Seq(GSE60143)/Homer	WRCTTGNNNNNCAAG	0.986837	1	1283	0.3265	13415.6	0.3431		E2F3(E2F)/MEF-E2F3-ChIP-Seq(GSE71376)/Homer	BTKGGCGGGAAA	0.999998	1.0000	1817.0	45.20%	22188.6	48.85%		ZNF165(Zf)/WHIM12-ZNF165-ChIP-Seq(GSE65937)/Homer	AAGGKGRCGCAGGCA	0.999994	1.0000	173.0	15.84%	9947.0	21.04%
RAR:RXR(NR),DR0/ES-RAR-ChIP-Seq(GSE56893)/Homer	AGGTCAAGGTCA	0.991524	1	2732	0.145	4692.8	0.1512		ZNF768(Zf)/Rajj-ZNF768-ChIP-Seq(GSE111879)/Homer	RHHCAGAGAGGB	0.986916	1	81	0.0206	1015.8	0.026		WRKY43(WRKY)/colamp-WRKY43-DAP-Seq(GSE60143)/Homer	NCGTTGACTTTT	0.999999	1.0000	1816.0	45.17%	22184.7	48.84%		E2F7(E2F)/Hela-E2F7-ChIP-Seq(GSE32673)/Homer	VDTTTCCCGCCA	0.999994	1.0000	66.0	6.04%	4581.7	9.69%
ZSCAN22(Zf)/HEK293-ZSCAN22.GFP-ChIP-Seq(GSE58341)/Homer	SMCAGTCWGAKGGAGGAGGC	0.991968	1	1012	0.0537	1792.5	0.0577		SPL3(SBP)/colamp-SPL3-DAP-Seq(GSE60143)/Homer	WDTTGTACGGAH	0.988912	1	55	0.014	728.1	0.0186		PAX3:FKHR-fusion(Paired,Homeobox)/Rh4-PAX3:FKHR-ChIP-Seq(GSE19063)/Homer	ACCRTGACTAATTNN	0.999999	1.0000	1448.0	36.02%	17985.3	39.60%		c-Myc(bHLH)/LNCAP-cMyc-ChIP-Seq(Unpublished)/Homer	VCCACGTG	0.999994	1.0000	516.0	47.25%	25460.9	53.84%
bZIP53(bZIP)/colamp-bZIP53-DAP-Seq(GSE60143)/Homer	NDNHSACGTGKMNNN	0.993037	1	2750	0.1459	4728.3	0.1523		Zelda(Zf)/Embryo-zld-ChIP-Seq(GSE65441)/Homer	KBCTACCTGW	0.989832	1	1147	0.2919	12072.9	0.3088		ANAC013(NAC)/col-ANAC013-DAP-Seq(GSE60143)/Homer	CTTGNNNNNCAAGNA	0.999999	1.0000	2020.0	50.25%	24495.0	53.93%		AT1G12630(AP2EREBP)/colamp-AT1G12630-DAP-Seq(GSE60143)/Homer	TGTCGGCA	0.999995	1.0000	339.0	31.04%	17664.1	37.36%
ANAC053(NAC)/colamp-ANAC053-DAP-Seq(GSE60143)/Homer	TDCTTGNNNNNCAAG	0.993226	1	5224	0.2772	8856.8	0.2853		GBF3(bZIP)/Arabidopsis-GBF3-ChIP-Seq(GSE80564)/Homer	TGCCACGTSAYC	0.989842	1	809	0.2059	8640.4	0.221		YY1(Zf)/Promoter/Homer	CAAGATGGCGGC	0.999999	1.0000	360.0	8.96%	5099.7	11.23%		Tcf7(HMG)/GM12878-TCF7-ChIP-Seq(Encode)/Homer	CTTTGATGTGSB	0.999995	1.0000	631.0	57.78%	30363.0	64.21%
bZIP28(bZIP)/col-bZIP28-DAP-Seq(GSE60143)/Homer	TGCCACGTSABH	0.995204	1	2264	0.1201	3922.8	0.1264		WRKY6(WRKY)/colamp-WRKY6-DAP-Seq(GSE60143)/Homer	NCGTTGACTWWD	0.990217	1	1469	0.3738	15319.4	0.3918		CBF3(AP2EREBP)/colamp-CBF3-DAP-Seq(GSE60143)/Homer	YNRCCGACATNN	0.999999	1.0000	1178.0	29.30%	14882.1	32.77%		At1g69690(TCP)/colamp-At1g69690-DAP-Seq(GSE60143)/Homer	NHGTGGGGCCCACHW	0.999995	1.0000	354.0	32.42%	18357.8	38.82%
SND2(NAC)/colamp-SND2-DAP-Seq(GSE60143)/Homer	CTTVWNNNWBAAGNW	0.995609	1	5184	0.2751	8805.1	0.2836		EBNA1(EBV-virus)/Raji-EBNA1-ChIP-Seq(GSE30709)/Homer	GGYAGCAYDTGCTDCCCNNN	0.990643	1	26	0.0066	392.9	0.01		ZBTB33(Zf)/GM12878-ZBTB33-ChIP-Seq(GSE32465)/Homer	GGVTCTCGCGAGAAC	0.999999	1.0000	42.0	1.04%	901.9	1.99%		SeqBias: A/T bias	WWWWWWWWWW	0.999995	1.0000	1084.0	99.27%	47234.6	99.89%
REB1/SacCer-Promoters/Homer	KCCGGGTAAYRR	0.995919	1	1914	0.1016	3336.4	0.1075		NAC2(NAC)/colamp-NAC2-DAP-Seq(GSE60143)/Homer	TDCTTGNNNNNCAAG	0.9908	1	1252	0.3186	13143.4	0.3362		ATHB20(Homeobox)/colamp-ATHB20-DAP-Seq(GSE60143)/Homer	CAATHATT	0.999999	1.0000	2072.0	51.54%	25104.9	55.27%		At5g29000(G2like)/col-At5g29000-DAP-Seq(GSE60143)/Homer	RGAATATTCYHH	0.999995	1.0000	514.0	47.07%	25404.0	53.72%
bZIP68(bZIP)/col-bZIP68-DAP-Seq(GSE60143)/Homer	WGCCACGTGK	0.99603	1	2961	0.1571	5098.3	0.1642		At2g45680(TCP)/colamp-At2g45680-DAP-Seq(GSE60143)/Homer	GTGGGNCCCACNDND	0.992007	1	145	0.0369	1740.8	0.0445		Snail1(Zf)/LS174T-SNAIL1.HA-ChIP-Seq(GSE127183)/Homer	TRCACCTGCY	0.999999	1.0000	3252.0	80.90%	38024.4	83.72%		AREB3(bZIP)/col-AREB3-DAP-Seq(GSE60143)/Homer	NKGMCACGTGDCMNN	0.999995	1.0000	358.0	32.78%	18544.5	39.22%
M1BP(Zf)/S2R+-M1BP-ChIP-Seq(GSE49842)/Homer	CAGTGTGACCGT	0.996184	1	2949	0.1565	5079.1	0.1636		ANAC017(NAC)/colamp-ANAC017-DAP-Seq(GSE60143)/Homer	TMCTTGNNNNNCAAG	0.993441	1	238	0.0606	2751.7	0.0704		VDR(NR),DR3/GM10855-VDR+vitD-ChIP-Seq(GSE22484)/Homer	ARAGGTCANWGAGTTCANNN	0.999999	1.0000	1325.0	32.96%	16599.9	36.55%		bZIP53(bZIP)/colamp-bZIP53-DAP-Seq(GSE60143)/Homer	NDNHSACGTGKMNNN	0.999995	1.0000	377.0	34.52%	19397.8	41.02%
Twist(bHLH)/HMLE-TWIST1-ChIP-Seq(Chang_et_al)/Homer	VCAKCTGGNNNCCAGMTGBN	0.996238	1	1762	0.0935	3082	0.0993		bZIP44(bZIP)/colamp-bZIP44-DAP-Seq(GSE60143)/Homer	NDTGCCACGTCAGCH	0.993638	1	25	0.0064	389.1	0.01		THRa(NR)/C17.2-THRa-ChIP-Seq(GSE38347)/Homer	GGTCANYTGAGGWCA	0.999999	1.0000	2131.0	53.01%	25771.8	56.74%		EBF(EBF)/proBcell-EBF-ChIP-Seq(GSE21978)/Homer	DGTCCCYRGGGA	0.999996	1.0000	337.0	30.86%	17619.7	37.26%
AT4G00250(GeBP)/col-AT4G00250-DAP-Seq(GSE60143)/Homer	WDTGGATAAKRT	0.996387	1	5942	0.3153	10071.3	0.3244		EKLF(Zf)/Erythrocyte-Klf1-ChIP-Seq(GSE20478)/Homer	NWGGGTGTGGCY	0.99426	1	491	0.1249	5418.1	0.1386		PCF/Arabidopsis-Promoters/Homer	NNWWWTGGGCYTDDN	0.999999	1.0000	1538.0	38.26%	19056.0	41.95%		Klf9(Zf)/GBM-Klf9-ChIP-Seq(GSE62211)/Homer	GCCACRCCCACY	0.999996	1.0000	549.0	50.27%	26941.0	56.97%
SPL5(SBP)/colamp-SPL5-DAP-Seq(GSE60143)/Homer	NNHGTACGGHNN	0.996423	1	2998	0.1591	5163.9	0.1663		PLT3(AP2EREBP)/col-PLT3-DAP-Seq(GSE60143)/Homer	GCACGNWTHYCGAGG	0.994924	1	92	0.0234	1175.6	0.0301		At1g69690(TCP)/colamp-At1g69690-DAP-Seq(GSE60143)/Homer	NHGTGGGGCCCACHW	0.999999	1.0000	1236.0	30.75%	15574.0	34.29%		Klf4(Zf)/mES-Klf4-ChIP-Seq(GSE11431)/Homer	GCCACACCCA	0.999996	1.0000	526.0	48.17%	25958.4	54.90%
SeqBias: GCW-triplet	GCWGCWGCWGCW	0.996501	1	18844	0.9998	31046.5	1		FRS9(ND)/col-FRS9-DAP-Seq(GSE60143)/Homer	RGAGAGAGAAAG	0.995011	1	943	0.2399	10075.2	0.2577		E2F1(E2F)/Hela-E2F1-ChIP-Seq(GSE22478)/Homer	CWGGCGGGAA	0.999999	1.0000	511.0	12.71%	6978.5	15.36%		CBF3(AP2EREBP)/colamp-CBF3-DAP-Seq(GSE60143)/Homer	YNRCCGACATNN	0.999996	1.0000	345.0	31.59%	17999.6	38.06%
SMB(NAC)/colamp-SMB-DAP-Seq(GSE60143)/Homer	CTTVNNNNDBAAGHW	0.996569	1	8138	0.4318	13708.5	0.4415		CRC(C2C2YABBY)/col-CRC-DAP-Seq(GSE60143)/Homer	TWATSATA	0.995057	1	1863	0.474	19334.8	0.4945		Tbx20(T-box)/Heart-Tbx20-ChIP-Seq(GSE29636)/Homer	GGTGYTGACAGS	0.999999	1.0000	1327.0	33.01%	16641.3	36.64%		Rfx5(HTH)/GM12878-Rfx5-ChIP-Seq(GSE31477)/Homer	SCCTAGCAACAG	0.999997	1.0000	604.0	55.31%	29287.9	61.94%
Pknox1(Homeobox)/ES-Prep1-ChIP-Seq(GSE63282)/Homer	SCTGTCAVTCAV	0.996649	1	2982	0.1582	5138.1	0.1655		WRKY50(WRKY)/col-WRKY50-DAP-Seq(GSE60143)/Homer	NNTTGACTWNNGNNN	0.995098	1	1687	0.4293	17579.3	0.4496		ANAC062(NAC)/colamp-ANAC062-DAP-Seq(GSE60143)/Homer	TACTTANTNWNYAAG	0.999999	1.0000	2142.0	53.28%	25914.1	57.05%		At1g77640(AP2EREBP)/col-At1g77640-DAP-Seq(GSE60143)/Homer	TGTCGGTGGA	0.999997	1.0000	124.0	11.36%	7622.6	16.12%
Foxf1(Forkhead)/Lung-Foxf1-ChIP-Seq(GSE77951)/Homer	WWATRTAAACAN	0.996808	1	9425	0.5001	15833.3	0.51		SeqBias: GCW-triplet	GCWGCWGCWGCW	0.995275	1	3929	0.9997	39099.3	1		At5g29000(G2like)/col-At5g29000-DAP-Seq(GSE60143)/Homer	RGAATATTCYHH	0.999999	1.0000	1731.0	43.06%	21285.4	46.86%		ERF7(AP2EREBP)/col-ERF7-DAP-Seq(GSE60143)/Homer	ATGRCGGCGG	0.999997	1.0000	755.0	69.14%	35537.3	75.15%
Ronin(THAP)/ES-Thap11-ChIP-Seq(GSE51522)/Homer	RACTACAACTCCCAGVAKGC	0.996852	1	122	0.0065	255	0.0082		REB1/SacCer-Promoters/Homer	KCCGGGTAAYRR	0.995646	1	373	0.0949	4205.3	0.1076		NRF(NRF)/Promoter/Homer	STGCGCATGCGC	1	1.0000	743.0	18.48%	9806.9	21.59%		ERF105(AP2EREBP)/colamp-ERF105-DAP-Seq(GSE60143)/Homer	TGGCGGCT	0.999997	1.0000	671.0	61.45%	32106.8	67.90%
CDM1(C3H)/colamp-CDM1-DAP-Seq(GSE60143)/Homer	CCGAWAWTWTCGGAN	0.996982	1	557	0.0296	1026.7	0.0331		Gata4(Zf)/Heart-Gata4-ChIP-Seq(GSE35151)/Homer	NBWGATAAGR	0.995794	1	1815	0.4618	18873	0.4827		ZNF467(Zf)/HEK293-ZNF467.GFP-ChIP-Seq(GSE58341)/Homer	TGGGGAAGGGCM	1	1.0000	3266.0	81.24%	38212.2	84.13%		ABR1(AP2EREBP)/colamp-ABR1-DAP-Seq(GSE60143)/Homer	AAATGGCGGCGG	0.999997	1.0000	477.0	43.68%	23875.2	50.49%
HRE(HSF)/HepG2-HSF1-ChIP-Seq(GSE31477)/Homer	BSTTCTRGAABVTTCYAGAA	0.997032	1	2201	0.1168	3828.6	0.1233		ANAC047(NAC)/colamp-ANAC047-DAP-Seq(GSE60143)/Homer	WACACGTAACTT	0.996124	1	1011	0.2573	10791.7	0.276		ZNF692(Zf)/HEK293-ZNF692.GFP-ChIP-Seq(GSE58341)/Homer	GTGGGCCCCA	1	1.0000	635.0	15.80%	8527.3	18.77%		GRHL2(CP2)/HBE-GRHL2-ChIP-Seq(GSE46194)/Homer	AAACYKGTTWDACMRGTTTB	0.999997	1.0000	647.0	59.25%	31116.9	65.81%
ANAC047(NAC)/colamp-ANAC047-DAP-Seq(GSE60143)/Homer	WACACGTAACTT	0.997341	1	5386	0.2858	9158.4	0.295		Lhx1(Homeobox)/EmbryoCarcinoma-Lhx1-ChIP-Seq(GSE70957)/Homer	NNYTAATTAR	0.996308	1	1884	0.4794	19574.9	0.5006		MyoD(bHLH)/Myotube-MyoD-ChIP-Seq(GSE21614)/Homer	RRCAGCTGYTSY	1	1.0000	2847.0	70.82%	33740.4	74.28%		bZIP16(bZIP)/colamp-bZIP16-DAP-Seq(GSE60143)/Homer	TGCCACGTGD	0.999997	1.0000	318.0	29.12%	16814.4	35.56%
Pho4(bHLH)/Yeast-Pho4-ChIP-Seq(GSE29506)/Homer	AAGCACGTGBGD	0.997456	1	2101	0.1115	3663.8	0.118		PLT1(AP2EREBP)/colamp-PLT1-DAP-Seq(GSE60143)/Homer	GCACGAWTYCCGAGG	0.996313	1	135	0.0344	1666.8	0.0426		MYB57(MYB)/col-MYB57-DAP-Seq(GSE60143)/Homer	TTACCTAACT	1	1.0000	2441.0	60.72%	29292.9	64.49%		Ascl1(bHLH)/NeuralTubes-Ascl1-ChIP-Seq(GSE55840)/Homer	NNVVCAGCTGBN	0.999997	1.0000	1040.0	95.24%	46139.4	97.57%
NFkB-p65(RHD)/GM12787-p65-ChIP-Seq(GSE19485)/Homer	WGGGGATTTCCC	0.997868	1	5624	0.2984	9561.7	0.308		FOXA1(Forkhead)/MCF7-FOXA1-ChIP-Seq(GSE26831)/Homer	WAAGTAAACA	0.996474	1	1901	0.4837	19749	0.5051		At5g66730(C2H2)/colamp-At5g66730-DAP-Seq(GSE60143)/Homer	TTTGTCKTTTTK	1	1.0000	1805.0	44.90%	22169.6	48.81%		ANAC058(NAC)/col-ANAC058-DAP-Seq(GSE60143)/Homer	TWCTTGTDNNACAAG	0.999997	1.0000	728.0	66.67%	34457.2	72.87%
GBF3(bZIP)/Arabidopsis-GBF3-ChIP-Seq(GSE80564)/Homer	TGCCACGTSAYC	0.998017	1	4434	0.2353	7582.2	0.2442		ATHB25(ZFHD)/colamp-ATHB25-DAP-Seq(GSE60143)/Homer	TAATTAVB	0.996714	1	1839	0.4679	19138	0.4895		AT2G28920(ND)/col-AT2G28920-DAP-Seq(GSE60143)/Homer	WAGATATTTWTW	1	1.0000	1842.0	45.82%	22590.8	49.74%		bZIP68(bZIP)/col-bZIP68-DAP-Seq(GSE60143)/Homer	WGCCACGTGK	0.999997	1.0000	395.0	36.17%	20282.8	42.89%
ANAC057(NAC)/colamp-ANAC057-DAP-Seq(GSE60143)/Homer	DVCKTGNNNNNCAMG	0.998241	1	6642	0.3524	11257.1	0.3626		At4g18890(BZR)/col-At4g18890-DAP-Seq(GSE60143)/Homer	NDBRCACGTGYR	0.997068	1	327	0.0832	3745.2	0.0958		NRF1(NRF)/MCF7-NRF1-ChIP-Seq(Unpublished)/Homer	CTGCGCATGCGC	1	1.0000	330.0	8.21%	4786.4	10.54%		Snail1(Zf)/LS174T-SNAIL1.HA-ChIP-Seq(GSE127183)/Homer	TRCACCTGCY	0.999998	1.0000	889.0	81.41%	40822.0	86.33%
SPL11(SBP)/col100-SPL11-DAP-Seq(GSE60143)/Homer	YTGTACTTBH	0.998507	1	6667	0.3537	11304.3	0.3641		SPL13(SBP)/col-SPL13-DAP-Seq(GSE60143)/Homer	WAHTGTACGGAH	0.997075	1	135	0.0344	1676.5	0.0429		SCRT1(Zf)/HEK293-SCRT1.eGFP-ChIP-Seq(Encode)/Homer	GCAACAGGTG	1	1.0000	1728.0	42.99%	21307.6	46.91%		Pax8(Paired,Homeobox)/Thyroid-Pax8-ChIP-Seq(GSE26938)/Homer	GTCATGCHTGRCTGS	0.999998	1.0000	520.0	47.62%	25778.4	54.52%
GATA12(C2C2gata)/col-GATA12-DAP-Seq(GSE60143)/Homer	YAGATCTRAW	0.998622	1	6666	0.3537	11305.4	0.3641		GBF5(bZIP)/colamp-GBF5-DAP-Seq(GSE60143)/Homer	WKNWSACGTGGCAWN	0.997302	1	527	0.1341	5849.1	0.1496		CLOCK(bHLH)/Liver-Clock-ChIP-Seq(GSE39860)/Homer	GHCACGTG	1	1.0000	2534.0	63.03%	30334.3	66.79%		GATA11(C2C2gata)/col-GATA11-DAP-Seq(GSE60143)/Homer	DDHYYAGATCTR	0.999998	1.0000	729.0	66.76%	34530.0	73.02%
AT5G59990(C2C2COlike)/colamp-AT5G59990-DAP-Seq(GSE60143)/Homer	TCTCAACCGTTCATT	0.998641	1	263	0.014	517.6	0.0167		bZIP42(bZIP)/colamp-bZIP42-DAP-Seq(GSE60143)/Homer	GCCACGTCAGCA	0.997355	1	1	0.0003	59.8	0.0015		AT3G10580(MYBrelated)/colamp-AT3G10580-DAP-Seq(GSE60143)/Homer	TACCTAACWNHW	1	1.0000	2431.0	60.47%	29202.4	64.29%		AP-2gamma(AP2)/MCF7-TFAP2C-ChIP-Seq(GSE21234)/Homer	SCCTSAGGSCAW	0.999998	1.0000	846.0	77.47%	39187.7	82.87%
Reverb(NR),DR2/RAW-Reverba.biotin-ChIP-Seq(GSE45914)/Homer	GTRGGTCASTGGGTCA	0.998649	1	1875	0.0995	3295.6	0.1061		BIM3(bHLH)/col-BIM3-DAP-Seq(GSE60143)/Homer	TWVTCACGTGAB	0.998121	1	202	0.0514	2430.3	0.0622		GLIS3(Zf)/Thyroid-Glis3.GFP-ChIP-Seq(GSE103297)/Homer	CTCCCTGGGAGGCCN	1	1.0000	3597.0	89.48%	41671.9	91.75%		REF6(Zf)/Arabidopsis-REF6-ChIP-Seq(GSE106942)/Homer	TVCTCTGTTT	0.999998	1.0000	845.0	77.38%	39149.3	82.79%
bZIP16(bZIP)/colamp-bZIP16-DAP-Seq(GSE60143)/Homer	TGCCACGTGD	0.998668	1	2323	0.1233	4053.7	0.1306		WRKY29(WRKY)/colamp-WRKY29-DAP-Seq(GSE60143)/Homer	MGTTGACTTT	0.998425	1	1676	0.4265	17584.6	0.4497		ERE(NR),IR3/MCF7-ERa-ChIP-Seq(Unpublished)/Homer	VAGGTCACNSTGACC	1	1.0000	1754.0	43.63%	21624.5	47.61%		n-Myc(bHLH)/mES-nMyc-ChIP-Seq(GSE11431)/Homer	VRCCACGTGG	0.999998	1.0000	826.0	75.64%	38415.5	81.24%
VND2(NAC)/col-VND2-DAP-Seq(GSE60143)/Homer	DNCKTNNNNNNNAAG	0.998681	1	8167	0.4333	13790.3	0.4442		Foxf1(Forkhead)/Lung-Foxf1-ChIP-Seq(GSE77951)/Homer	WWATRTAAACAN	0.998482	1	1833	0.4664	19155.6	0.4899		Srebp1a(bHLH)/HepG2-Srebp1a-ChIP-Seq(GSE31477)/Homer	RTCACSCCAY	1	1.0000	1199.0	29.83%	15244.4	33.56%		Pho4(bHLH)/Yeast-Pho4-ChIP-Seq(GSE29506)/Homer	AAGCACGTGBGD	0.999998	1.0000	260.0	23.81%	14209.5	30.05%
IDD5(C2H2)/colamp-IDD5-DAP-Seq(GSE60143)/Homer	TTTTGTCTTTTTBTK	0.998697	1	8880	0.4712	14967.8	0.4821		RUNX2(Runt)/PCa-RUNX2-ChIP-Seq(GSE33889)/Homer	NWAACCACADNN	0.998683	1	1706	0.4341	17901.8	0.4579		CBF2(AP2EREBP)/colamp-CBF2-DAP-Seq(GSE60143)/Homer	YBRCCGACATNNNNN	1	1.0000	1208.0	30.05%	15351.5	33.80%		At1g72010(TCP)/colamp-At1g72010-DAP-Seq(GSE60143)/Homer	GGDCCCAC	0.999998	1.0000	582.0	53.30%	28453.2	60.17%
AREB3(bZIP)/col-AREB3-DAP-Seq(GSE60143)/Homer	NKGMCACGTGDCMNN	0.998828	1	2607	0.1383	4535.5	0.1461		GBF6(bZIP)/colamp-GBF6-DAP-Seq(GSE60143)/Homer	WWTGMCACGTCABCW	0.998751	1	334	0.085	3870.8	0.099		RARa(NR)/K562-RARa-ChIP-Seq(Encode)/Homer	TTGAMCTTTG	1	1.0000	3992.0	99.30%	45315.6	99.77%		WUS1(Homeobox)/colamp-WUS1-DAP-Seq(GSE60143)/Homer	CAWTCATTCA	0.999998	1.0000	700.0	64.10%	33376.3	70.58%
DEAR5(AP2EREBP)/col-DEAR5-DAP-Seq(GSE60143)/Homer	NDWTGTCGGTGRWDN	0.999019	1	797	0.0423	1458.3	0.047		Sox17(HMG)/Endoderm-Sox17-ChIP-Seq(GSE61475)/Homer	CCATTGTTYB	0.998782	1	1437	0.3656	15210.6	0.389		AT1G77200(AP2EREBP)/colamp-AT1G77200-DAP-Seq(GSE60143)/Homer	ACCGACAHWD	1	1.0000	1817.0	45.20%	22357.0	49.22%		Pho2(bHLH)/Yeast-Pho2-ChIP-Seq(GSE29506)/Homer	CCCACGTGCT	0.999998	1.0000	545.0	49.91%	26889.7	56.87%
EKLF(Zf)/Erythrocyte-Klf1-ChIP-Seq(GSE20478)/Homer	NWGGGTGTGGCY	0.999045	1	2838	0.1506	4929.6	0.1588		SPL14(SBP)/col-SPL14-DAP-Seq(GSE60143)/Homer	NNWHTGTACGGAHNH	0.99883	1	224	0.057	2692.3	0.0689		Mef2a(MADS)/HL1-Mef2a.biotin-ChIP-Seq(GSE21529)/Homer	CYAAAAATAG	1	1.0000	2229.0	55.45%	27001.6	59.45%		THRa(NR)/C17.2-THRa-ChIP-Seq(GSE38347)/Homer	GGTCANYTGAGGWCA	0.999998	1.0000	602.0	55.13%	29320.4	62.01%
Oct6(POU,Homeobox)/NPC-Pou3f1-ChIP-Seq(GSE35496)/Homer	WATGCAAATGAG	0.999287	1	4592	0.2436	7876.2	0.2537		Pknox1(Homeobox)/ES-Prep1-ChIP-Seq(GSE63282)/Homer	SCTGTCAVTCAV	0.99886	1	534	0.1359	5983	0.153		Hoxc9(Homeobox)/Ainv15-Hoxc9-ChIP-Seq(GSE21812)/Homer	GGCCATAAATCA	1	1.0000	2633.0	65.50%	31467.1	69.28%		ERF8(AP2EREBP)/colamp-ERF8-DAP-Seq(GSE60143)/Homer	CGCCGYCATW	0.999998	1.0000	482.0	44.14%	24189.6	51.16%
HIF2a(bHLH)/785_O-HIF2a-ChIP-Seq(GSE34871)/Homer	GCACGTACCC	0.999462	1	3341	0.1773	5789.7	0.1865		Pit1(Homeobox)/GCrat-Pit1-ChIP-Seq(GSE58009)/Homer	ATGMATATDC	0.998866	1	1821	0.4634	19063.3	0.4876		Nkx2.1(Homeobox)/LungAC-Nkx2.1-ChIP-Seq(GSE43252)/Homer	RSCACTYRAG	1	1.0000	3991.0	99.28%	45312.9	99.76%		PHV(HB)/col-PHV-DAP-Seq(GSE60143)/Homer	RTAATSATTA	0.999999	1.0000	622.0	56.96%	30180.6	63.82%
MyoD(bHLH)/Myotube-MyoD-ChIP-Seq(GSE21614)/Homer	RRCAGCTGYTSY	0.999488	1	7969	0.4228	13494.2	0.4346		Twist(bHLH)/HMLE-TWIST1-ChIP-Seq(Chang_et_al)/Homer	VCAKCTGGNNNCCAGMTGBN	0.999052	1	270	0.0687	3200.2	0.0818		ZNF711(Zf)/SHSY5Y-ZNF711-ChIP-Seq(GSE20673)/Homer	AGGCCTAG	1	1.0000	3773.0	93.86%	43432.1	95.62%		MYB40(MYB)/col-MYB40-DAP-Seq(GSE60143)/Homer	TGGTAGGTRARA	0.999999	1.0000	580.0	53.11%	28414.9	60.09%
Hand2(bHLH)/Mesoderm-Hand2-ChIP-Seq(GSE61475)/Homer	TGACANARRCCAGRC	0.999543	1	6249	0.3316	10648.6	0.343		ZBTB18(Zf)/HEK293-ZBTB18.GFP-ChIP-Seq(GSE58341)/Homer	AACATCTGGA	0.999079	1	1099	0.2796	11815.9	0.3022		HDG1(Homeobox)/col100-HDG1-DAP-Seq(GSE60143)/Homer	DDYAATTAATGH	1	1.0000	2836.0	70.55%	33702.5	74.20%		ZNF341(Zf)/EBV-ZNF341-ChIP-Seq(GSE113194)/Homer	GGAACAGCCG	0.999999	1.0000	863.0	79.03%	39895.1	84.37%
CLOCK(bHLH)/Liver-Clock-ChIP-Seq(GSE39860)/Homer	GHCACGTG	0.999558	1	5986	0.3176	10212.2	0.3289		Lhx2(Homeobox)/HFSC-Lhx2-ChIP-Seq(GSE48068)/Homer	TAATTAGN	0.999093	1	1815	0.4618	19024.2	0.4866		At5g65130(AP2EREBP)/colamp-At5g65130-DAP-Seq(GSE60143)/Homer	CCRCCGACAWTN	1	1.0000	433.0	10.77%	6134.4	13.51%		ERF1(AP2EREBP)/colamp-ERF1-DAP-Seq(GSE60143)/Homer	GGCGGCTR	0.999999	1.0000	227.0	20.79%	12731.9	26.93%
FOXA1(Forkhead)/MCF7-FOXA1-ChIP-Seq(GSE26831)/Homer	WAAGTAAACA	0.99958	1	10012	0.5312	16868.7	0.5433		USF1(bHLH)/GM12878-Usf1-ChIP-Seq(GSE32465)/Homer	SGTCACGTGR	0.99921	1	891	0.2267	9703.3	0.2482		EWS:ERG-fusion(ETS)/CADO_ES1-EWS:ERG-ChIP-Seq(SRA014231)/Homer	ATTTCCTGTN	1	1.0000	3148.0	78.31%	37054.9	81.58%		NAP(NAC)/col-NAP-DAP-Seq(GSE60143)/Homer	ARGTTACGTRTN	0.999999	1.0000	775.0	70.97%	36462.7	77.11%
HY5(bZIP)/colamp-HY5-DAP-Seq(GSE60143)/Homer	RRTSACGTSD	0.999603	1	6229	0.3305	10619.5	0.3421		RBPJ:Ebox(?,bHLH)/Panc1-Rbpj1-ChIP-Seq(GSE47459)/Homer	GGGRAARRGRMCAGMTG	0.999214	1	777	0.1977	8531.9	0.2182		ANAC094(NAC)/col-ANAC094-DAP-Seq(GSE60143)/Homer	DVCGTRNNNNNYACG	1	1.0000	507.0	12.61%	7053.9	15.53%		FRS9(ND)/col-FRS9-DAP-Seq(GSE60143)/Homer	RGAGAGAGAAAG	0.999999	1.0000	662.0	60.62%	31869.6	67.40%
RAP21(AP2EREBP)/colamp-RAP21-DAP-Seq(GSE60143)/Homer	BCACCGACAHNN	0.999664	1	951	0.0505	1740.8	0.0561		Pdx1(Homeobox)/Islet-Pdx1-ChIP-Seq(SRA008281)/Homer	YCATYAATCA	0.999216	1	1719	0.4374	18079.7	0.4624		Stat3(Stat)/mES-Stat3-ChIP-Seq(GSE11431)/Homer	CTTCCGGGAA	1	1.0000	2465.0	61.32%	29667.2	65.32%		Mef2c(MADS)/GM12878-Mef2c-ChIP-Seq(GSE32465)/Homer	DCYAAAAATAGM	0.999999	1.0000	694.0	63.55%	33187.4	70.18%
O2(bZIP)/Corn-O2-ChIP-Seq(GSE63991)/Homer	GCTGACGTGGCA	0.999669	1	1424	0.0756	2554.8	0.0823		MYB56(MYB)/colamp-MYB56-DAP-Seq(GSE60143)/Homer	HTAACGRMHY	0.99923	1	1531	0.3896	16197.8	0.4143		PRDM14(Zf)/H1-PRDM14-ChIP-Seq(GSE22767)/Homer	RGGTCTCTAACY	1	1.0000	2029.0	50.47%	24815.8	54.64%		CArG(MADS)/PUER-Srf-ChIP-Seq(Sullivan_et_al.)/Homer	CCATATATGGNM	0.999999	1.0000	538.0	49.27%	26652.9	56.36%
PIF7(bHLH)/col-PIF7-DAP-Seq(GSE60143)/Homer	CCACGTGGNH	0.999687	1	1820	0.0966	3231.3	0.1041		EWS:ERG-fusion(ETS)/CADO_ES1-EWS:ERG-ChIP-Seq(SRA014231)/Homer	ATTTCCTGTN	0.999284	1	1438	0.3659	15268.6	0.3905		ANAC058(NAC)/col-ANAC058-DAP-Seq(GSE60143)/Homer	TWCTTGTDNNACAAG	1	1.0000	2516.0	62.59%	30239.4	66.58%		At5g08330(TCP)/col-At5g08330-DAP-Seq(GSE60143)/Homer	GGRCCCAC	0.999999	1.0000	682.0	62.45%	32698.1	69.15%
CTCF(Zf)/CD4+-CTCF-ChIP-Seq(Barski_et_al.)/Homer	AYAGTGCCMYCTRGTGGCCA	0.99971	1	1835	0.0974	3258.3	0.105		Hand2(bHLH)/Mesoderm-Hand2-ChIP-Seq(GSE61475)/Homer	TGACANARRCCAGRC	0.999438	1	1103	0.2807	11897	0.3043		WRKY42(WRKY)/colamp-WRKY42-DAP-Seq(GSE60143)/Homer	NAAAGTCAACGN	1	1.0000	1754.0	43.63%	21721.8	47.82%		ABF1/SacCer-Promoters/Homer	CGTRNAAARTGA	0.999999	1.0000	220.0	20.15%	12438.5	26.30%
WRKY3(WRKY)/col-WRKY3-DAP-Seq(GSE60143)/Homer	NCKTTGACYDDN	0.999715	1	5742	0.3047	9819.6	0.3163		bZIP48(bZIP)/colamp-bZIP48-DAP-Seq(GSE60143)/Homer	DDWWKVTSACGTGGC	0.999451	1	569	0.1448	6398.4	0.1636		HEB(bHLH)/mES-Heb-ChIP-Seq(GSE53233)/Homer	VCAGCTGBNN	1	1.0000	3897.0	96.94%	44586.8	98.16%		EBF1(EBF)/Near-E2A-ChIP-Seq(GSE21512)/Homer	GTCCCCWGGGGA	0.999999	1.0000	905.0	82.88%	41520.9	87.81%
bHLH18(bHLH)/col-bHLH18-DAP-Seq(GSE60143)/Homer	CACGTGTTYCACGTG	0.999747	1	158	0.0084	338	0.0109		At4g36780(BZR)/col-At4g36780-DAP-Seq(GSE60143)/Homer	NNNNNNCACGTGNNN	0.999463	1	570	0.145	6410.9	0.164		LOB(LOBAS2)/col-LOB-DAP-Seq(GSE60143)/Homer	CGCCGKAWWTTHCGS	1	1.0000	315.0	7.84%	4679.4	10.30%		KLF3(Zf)/MEF-Klf3-ChIP-Seq(GSE44748)/Homer	NRGCCCCRCCCHBNN	0.999999	1.0000	561.0	51.37%	27674.1	58.52%
WRKY40(WRKY)/colamp-WRKY40-DAP-Seq(GSE60143)/Homer	AHWAGTCAAC	0.999764	1	5582	0.2962	9558.1	0.3079		p63(p53)/Keratinocyte-p63-ChIP-Seq(GSE17611)/Homer	NNDRCATGYCYNRRCATGYH	0.999503	1	808	0.2056	8885.5	0.2273		IRF4(IRF)/GM12878-IRF4-ChIP-Seq(GSE32465)/Homer	ACTGAAACCA	1	1.0000	2317.0	57.64%	28054.5	61.77%		ERF2(AP2EREBP)/colamp-ERF2-DAP-Seq(GSE60143)/Homer	GGCGGCTG	0.999999	1.0000	238.0	21.79%	13302.0	28.13%
LIN-15B(Zf)/cElegans-L3-LIN15B-ChIP-Seq(modEncode)/Homer	CARTGGAGCGCRYTTGCATT	0.999814	1	25	0.0013	77.9	0.0025		ZNF16(Zf)/HEK293-ZNF16.GFP-ChIP-Seq(GSE58341)/Homer	MACCTTCYATGGCTCCCTAKTGCCY	0.999512	1	9	0.0023	221.7	0.0057		PRDM9(Zf)/Testis-DMC1-ChIP-Seq(GSE35498)/Homer	ADGGYAGYAGCATCT	1	1.0000	2113.0	52.56%	25791.7	56.78%		bZIP69(bZIP)/col-bZIP69-DAP-Seq(GSE60143)/Homer	GACAGCTGKCAW	0.999999	1.0000	204.0	18.68%	11702.2	24.75%
n-Myc(bHLH)/mES-nMyc-ChIP-Seq(GSE11431)/Homer	VRCCACGTGG	0.999815	1	7747	0.411	13158.1	0.4238		LHY(Myb)/Seedling-LHY-ChIP-Seq(GSE52175)/Homer	ADAAATATCT	0.999513	1	1755	0.4466	18481.9	0.4727		TGA10(bZIP)/colamp-TGA10-DAP-Seq(GSE60143)/Homer	ATGACGTC	1	1.0000	2367.0	58.88%	28624.1	63.02%		FHY3(FAR1)/Arabidopsis-FHY3-ChIP-Seq(GSE30711)/Homer	HHCACGCGCBTN	0.999999	1.0000	217.0	19.87%	12321.8	26.06%
ZNF143|STAF(Zf)/CUTLL-ZNF143-ChIP-Seq(GSE29600)/Homer	ATTTCCCAGVAKSCY	0.999821	1	5209	0.2764	8944	0.2881		ZNF143|STAF(Zf)/CUTLL-ZNF143-ChIP-Seq(GSE29600)/Homer	ATTTCCCAGVAKSCY	0.999513	1	874	0.2224	9566.6	0.2447		WRKY45(WRKY)/col-WRKY45-DAP-Seq(GSE60143)/Homer	HNNNKTTGACTWWNH	1	1.0000	2048.0	50.95%	25076.2	55.21%		Sp5(Zf)/mES-Sp5.Flag-ChIP-Seq(GSE72989)/Homer	RGKGGGCGGAGC	0.999999	1.0000	823.0	75.37%	38406.4	81.22%
LEF1(HMG)/H1-LEF1-ChIP-Seq(GSE64758)/Homer	CCTTTGATST	0.999824	1	7432	0.3943	12638.4	0.4071		Esrrb(NR)/mES-Esrrb-ChIP-Seq(GSE11431)/Homer	KTGACCTTGA	0.999546	1	1417	0.3606	15096.1	0.3861		CES-1(Homeobox)/cElegans-L1-CES1-ChIP-Seq(modEncode)/Homer	AAATTSAATTTN	1	1.0000	2580.0	64.18%	30978.4	68.20%		Atf7(bZIP)/3T3L1-Atf7-ChIP-Seq(GSE56872)/Homer	NGRTGACGTCAY	0.999999	1.0000	640.0	58.61%	31021.1	65.60%
bZIP3(bZIP)/col-bZIP3-DAP-Seq(GSE60143)/Homer	DWKNHSACGTGGCAD	0.999836	1	4841	0.2569	8332.6	0.2684		BZR1(BZR)/col-BZR1-DAP-Seq(GSE60143)/Homer	NNCRCACGTGCG	0.999573	1	189	0.0481	2355.4	0.0602		MYB105(MYB)/colamp-MYB105-DAP-Seq(GSE60143)/Homer	RATWCCGTTA	1	1.0000	2787.0	69.33%	33238.5	73.18%		ANAC020(NAC)/col-ANAC020-DAP-Seq(GSE60143)/Homer	DVCKTGHNNNDCAAG	0.999999	1.0000	743.0	68.04%	35242.7	74.53%
CEBP:AP1(bZIP)/ThioMac-CEBPb-ChIP-Seq(GSE21512)/Homer	DRTGTTGCAA	0.999838	1	7072	0.3752	12044.6	0.388		CLOCK(bHLH)/Liver-Clock-ChIP-Seq(GSE39860)/Homer	GHCACGTG	0.999592	1	1093	0.2781	11821.8	0.3024		TCP16(TCP)/colamp-TCP16-DAP-Seq(GSE60143)/Homer	GTGGDCCYNNNNNNN	1	1.0000	2492.0	61.99%	30025.4	66.11%		TCP7(TCP)/col-TCP7-DAP-Seq(GSE60143)/Homer	GTGGGSCCCACHHNN	0.999999	1.0000	581.0	53.21%	28557.3	60.39%
EFL-1(E2F)/cElegans-L1-EFL1-ChIP-Seq(modEncode)/Homer	TGCAARYGCGCTCYA	0.999865	1	130	0.0069	290	0.0093		TCP17(TCP)/col-TCP17-DAP-Seq(GSE60143)/Homer	GTGGTCCCCA	0.999663	1	106	0.027	1431.1	0.0366		ANAC103(NAC)/col-ANAC103-DAP-Seq(GSE60143)/Homer	AACTTGNWNWNCAAG	1	1.0000	1958.0	48.71%	24083.8	53.02%		SeqBias: CA-repeat	CACACACACA	0.999999	1.0000	1086.0	99.45%	47266.2	99.96%
At2g45680(TCP)/colamp-At2g45680-DAP-Seq(GSE60143)/Homer	GTGGGNCCCACNDND	0.999877	1	765	0.0406	1430.9	0.0461		NFAT(RHD)/Jurkat-NFATC1-ChIP-Seq(Jolma_et_al.)/Homer	ATTTTCCATT	0.999667	1	1673	0.4257	17694.8	0.4526		MYB41(MYB)/col-MYB41-DAP-Seq(GSE60143)/Homer	BYTYACCTAA	1	1.0000	2087.0	51.92%	25536.9	56.22%		LBD13(LOBAS2)/colamp-LBD13-DAP-Seq(GSE60143)/Homer	KCCGTNWTTTBCGGC	0.999999	1.0000	572.0	52.38%	28188.4	59.61%
Unknown3/Drosophila-Promoters/Homer	ACVAKCTGGCAGCGC	0.999889	1	833	0.0442	1550.9	0.05		NAP(NAC)/col-NAP-DAP-Seq(GSE60143)/Homer	ARGTTACGTRTN	0.999688	1	1291	0.3285	13854.3	0.3543		FOXP1(Forkhead)/H9-FOXP1-ChIP-Seq(GSE31006)/Homer	NYYTGTTTACHN	1	1.0000	2453.0	61.02%	29611.8	65.19%		ETV4(ETS)/HepG2-ETV4-ChIP-Seq(ENCODE)/Homer	ACCGGAAGTG	0.999999	1.0000	967.0	88.55%	43807.2	92.64%
E-box(bHLH)/Promoter/Homer	SSGGTCACGTGA	0.999891	1	686	0.0364	1293.2	0.0417		Unknown3/Arabidopsis-Promoters/Homer	AYTAAACCGG	0.999705	1	264	0.0672	3193	0.0817		EBF1(EBF)/Near-E2A-ChIP-Seq(GSE21512)/Homer	GTCCCCWGGGGA	1	1.0000	3313.0	82.41%	38873.5	85.59%		FAR1(FAR1)/col-FAR1-DAP-Seq(GSE60143)/Homer	TKNNNYYCACGCGCY	1	1.0000	65.0	5.95%	4757.6	10.06%
AGL63(MADS)/col-AGL63-DAP-Seq(GSE60143)/Homer	TTCCAAWWWTGG	0.999892	1	7479	0.3968	12730.2	0.41		M1BP(Zf)/S2R+-M1BP-ChIP-Seq(GSE49842)/Homer	CAGTGTGACCGT	0.999735	1	502	0.1277	5741.5	0.1468		Nr5a2(NR)/mES-Nr5a2-ChIP-Seq(GSE19019)/Homer	BTCAAGGTCA	1	1.0000	2858.0	71.09%	34050.7	74.97%		MyoG(bHLH)/C2C12-MyoG-ChIP-Seq(GSE36024)/Homer	AACAGCTG	1	1.0000	926.0	84.80%	42343.8	89.55%
bHLH74(bHLH)/col-bHLH74-DAP-Seq(GSE60143)/Homer	DRATCACGTGAB	0.999905	1	2157	0.1144	3827.5	0.1233		GATA14(C2C2gata)/col-GATA14-DAP-Seq(GSE60143)/Homer	AYCAGATCTG	0.999745	1	1428	0.3634	15255.9	0.3902		RRTF1(AP2EREBP)/colamp-RRTF1-DAP-Seq(GSE60143)/Homer	CCGCCGCHATTT	1	1.0000	488.0	12.14%	6908.3	15.21%		ANAC053(NAC)/colamp-ANAC053-DAP-Seq(GSE60143)/Homer	TDCTTGNNNNNCAAG	1	1.0000	693.0	63.46%	33276.6	70.37%
PCF/Arabidopsis-Promoters/Homer	NNWWWTGGGCYTDDN	0.999917	1	2842	0.1508	4991.7	0.1608		AtHB32(ZFHD)/col200-AtHB32-DAP-Seq(GSE60143)/Homer	CGAATTAT	0.999757	1	1850	0.4707	19488.4	0.4984		CBF4(AP2EREBP)/colamp-CBF4-DAP-Seq(GSE60143)/Homer	NRCCGACDWNNNNNN	1	1.0000	1570.0	39.05%	19717.3	43.41%		ANAC071(NAC)/col-ANAC071-DAP-Seq(GSE60143)/Homer	DNCKTNDNNNHNAAG	1	1.0000	850.0	77.84%	39512.5	83.56%
MafA(bZIP)/Islet-MafA-ChIP-Seq(GSE30298)/Homer	TGCTGACTCA	0.999918	1	8873	0.4708	15041.7	0.4845		CTCF(Zf)/CD4+-CTCF-ChIP-Seq(Barski_et_al.)/Homer	AYAGTGCCMYCTRGTGGCCA	0.99979	1	341	0.0868	4042.1	0.1034		RAP26(AP2EREBP)/colamp-RAP26-DAP-Seq(GSE60143)/Homer	HDATGGCGGCGG	1	1.0000	1803.0	44.85%	22384.4	49.28%		AT1G77200(AP2EREBP)/colamp-AT1G77200-DAP-Seq(GSE60143)/Homer	ACCGACAHWD	1	1.0000	522.0	47.80%	26110.6	55.22%
MYB116(MYB)/colamp-MYB116-DAP-Seq(GSE60143)/Homer	AGTTAGGCAN	0.999932	1	7152	0.3795	12202	0.393		At1g78700(BZR)/col-At1g78700-DAP-Seq(GSE60143)/Homer	NNNNCACGTGNNNNN	0.999796	1	576	0.1466	6535.3	0.1671		ZNF415(Zf)/HEK293-ZNF415.GFP-ChIP-Seq(GSE58341)/Homer	GRTGMTRGAGCC	1	1.0000	2444.0	60.80%	29552.5	65.06%		ATHB21(HB)/colamp-ATHB21-DAP-Seq(GSE60143)/Homer	YCAATWAT	1	1.0000	701.0	64.19%	33605.6	71.07%
RBPJ:Ebox(?,bHLH)/Panc1-Rbpj1-ChIP-Seq(GSE47459)/Homer	GGGRAARRGRMCAGMTG	0.999936	1	4388	0.2328	7598.7	0.2448		PRDM10(Zf)/HEK293-PRDM10.eGFP-ChIP-Seq(Encode)/Homer	TGGTACATTCCA	0.999798	1	1322	0.3364	14203.9	0.3633		ANL2(HB)/col-ANL2-DAP-Seq(GSE60143)/Homer	CATTAATTGC	1	1.0000	2606.0	64.83%	31330.6	68.98%		Mef2a(MADS)/HL1-Mef2a.biotin-ChIP-Seq(GSE21529)/Homer	CYAAAAATAG	1	1.0000	656.0	60.07%	31764.4	67.17%
WRKY31(WRKY)/colamp-WRKY31-DAP-Seq(GSE60143)/Homer	NCGTTGACTWWK	0.999937	1	6447	0.3421	11033.6	0.3554		HOXD13(Homeobox)/Chicken-Hoxd13-ChIP-Seq(GSE38910)/Homer	NCYAATAAAA	0.999812	1	1856	0.4723	19569.9	0.5005		PQM-1(?)/cElegans-L3-ChIP-Seq(modEncode)/Homer	ACTGATAAGA	1	1.0000	2137.0	53.16%	26150.4	57.57%		SRS7(SRS)/colamp-SRS7-DAP-Seq(GSE60143)/Homer	HATAGGTTTH	1	1.0000	1081.0	98.99%	47210.6	99.84%
At2g44940(AP2EREBP)/colamp-At2g44940-DAP-Seq(GSE60143)/Homer	NYACCGACAHNNNNN	0.999941	1	1080	0.0573	1988.9	0.0641		ANAC071(NAC)/col-ANAC071-DAP-Seq(GSE60143)/Homer	DNCKTNDNNNHNAAG	0.999863	1	1398	0.3557	15002.1	0.3837		THRb(NR)/Liver-NR1A2-ChIP-Seq(GSE52613)/Homer	TRAGGTCA	1	1.0000	4010.0	99.75%	45409.3	99.98%		bZIP:IRF(bZIP,IRF)/Th17-BatF-ChIP-Seq(GSE39756)/Homer	NAGTTTCABTHTGACTNW	1	1.0000	769.0	70.42%	36372.5	76.92%
GEI-11(Myb?)/cElegans-L4-GEI11-ChIP-Seq(modEncode)/Homer	CCGACAYYTYACGGG	0.999945	1	386	0.0205	767.7	0.0247		SCRT1(Zf)/HEK293-SCRT1.eGFP-ChIP-Seq(Encode)/Homer	GCAACAGGTG	0.999867	1	642	0.1634	7253.8	0.1855		Tlx?(NR)/NPC-H3K4me1-ChIP-Seq(GSE16256)/Homer	CTGGCAGSCTGCCA	1	1.0000	2189.0	54.45%	26738.3	58.87%		AT3G57600(AP2EREBP)/col-AT3G57600-DAP-Seq(GSE60143)/Homer	GGCGGTGG	1	1.0000	386.0	35.35%	20209.4	42.74%
Tcf21(bHLH)/ArterySmoothMuscle-Tcf21-ChIP-Seq(GSE61369)/Homer	NAACAGCTGG	0.999948	1	9838	0.522	16643.9	0.5361		WRKY15(WRKY)/col-WRKY15-DAP-Seq(GSE60143)/Homer	VGTTGACTWW	0.99987	1	1576	0.401	16799.1	0.4296		HNF4a(NR),DR1/HepG2-HNF4a-ChIP-Seq(GSE25021)/Homer	CARRGKBCAAAGTYCA	1	1.0000	2578.0	64.13%	31039.4	68.34%		bZIP3(bZIP)/col-bZIP3-DAP-Seq(GSE60143)/Homer	DWKNHSACGTGGCAD	1	1.0000	630.0	57.69%	30729.6	64.99%
Stat3(Stat)/mES-Stat3-ChIP-Seq(GSE11431)/Homer	CTTCCGGGAA	0.999949	1	5560	0.295	9562.3	0.308		At3g04030(G2like)/col-At3g04030-DAP-Seq(GSE60143)/Homer	DRGAATCT	0.999872	1	1804	0.459	19082.8	0.4881		At2g41835(C2H2)/col-At2g41835-DAP-Seq(GSE60143)/Homer	TTTGAAAA	1	1.0000	2592.0	64.48%	31202.6	68.70%		HIF2a(bHLH)/785_O-HIF2a-ChIP-Seq(GSE34871)/Homer	GCACGTACCC	1	1.0000	425.0	38.92%	21948.0	46.41%
Ap4(bHLH)/AML-Tfap4-ChIP-Seq(GSE45738)/Homer	NAHCAGCTGD	0.999951	1	11616	0.6163	19560.2	0.63		bZIP53(bZIP)/colamp-bZIP53-DAP-Seq(GSE60143)/Homer	NDNHSACGTGKMNNN	0.999902	1	491	0.1249	5684	0.1454		TCP20(TCP)/col-TCP20-DAP-Seq(GSE60143)/Homer	GGDCCCAC	1	1.0000	1560.0	38.81%	19645.2	43.25%		Tcf12(bHLH)/GM12878-Tcf12-ChIP-Seq(GSE32465)/Homer	VCAGCTGYTG	1	1.0000	864.0	79.12%	40098.8	84.80%
Stat3+il21(Stat)/CD4-Stat3-ChIP-Seq(GSE19198)/Homer	SVYTTCCNGGAARB	0.999955	1	7763	0.4119	13225	0.426		REF6(Zf)/Arabidopsis-REF6-ChIP-Seq(GSE106942)/Homer	TVCTCTGTTT	0.999905	1	1330	0.3384	14343.1	0.3668		GATA11(C2C2gata)/col-GATA11-DAP-Seq(GSE60143)/Homer	DDHYYAGATCTR	1	1.0000	2509.0	62.41%	30297.3	66.70%		At2g41835(C2H2)/col-At2g41835-DAP-Seq(GSE60143)/Homer	TTTGAAAA	1	1.0000	745.0	68.22%	35447.1	74.96%
MYB94(MYB)/col-MYB94-DAP-Seq(GSE60143)/Homer	WGGTRGTTGGKA	0.999956	1	5025	0.2666	8673.5	0.2794		ABF2(bZIP)/col-ABF2-DAP-Seq(GSE60143)/Homer	KGMCACGTGDCMHHH	0.999921	1	323	0.0822	3896	0.0996		Elf4(ETS)/BMDM-Elf4-ChIP-Seq(GSE88699)/Homer	ACTTCCKGKT	1	1.0000	3521.0	87.59%	41037.6	90.35%		HIF-1a(bHLH)/MCF7-HIF1a-ChIP-Seq(GSE28352)/Homer	TACGTGCV	1	1.0000	295.0	27.01%	16155.3	34.16%
PSE(SNAPc)/K562-mStart-Seq/Homer	WAVTCACCMTAASYDAAAAG	0.999967	1	6332	0.336	10860	0.3498		GTL1(Trihelix)/colamp-GTL1-DAP-Seq(GSE60143)/Homer	WWTTTACCKY	0.999921	1	1757	0.4471	18651.3	0.477		CBF1(AP2EREBP)/colamp-CBF1-DAP-Seq(GSE60143)/Homer	YRCCGACATN	1	1.0000	1547.0	38.48%	19504.7	42.94%		DREB2(AP2EREBP)/col-DREB2-DAP-Seq(GSE60143)/Homer	TMACCGACATWA	1	1.0000	314.0	28.75%	17061.2	36.08%
REST-NRSF(Zf)/Jurkat-NRSF-ChIP-Seq/Homer	GGMGCTGTCCATGGTGCTGA	0.999968	1	58	0.0031	154.1	0.005		PAX5(Paired,Homeobox),condensed/GM12878-PAX5-ChIP-Seq(GSE32465)/Homer	GTCACGCTCSCTGM	0.99993	1	222	0.0565	2796	0.0715		SOC1(MADS)/Seedling-SOC1-ChIP-Seq(GSE45846)/Homer	TWCCAWWTWTGG	1	1.0000	2052.0	51.04%	25233.9	55.56%		KLF1(Zf)/HUDEP2-KLF1-CutnRun(GSE136251)/Homer	VDGGGYGGGGCY	1	1.0000	789.0	72.25%	37270.0	78.82%
IDD4(C2H2)/col-IDD4-DAP-Seq(GSE60143)/Homer	TTTGTCTTTWTB	0.999976	1	9842	0.5222	16670.5	0.537		WRKY55(WRKY)/col-WRKY55-DAP-Seq(GSE60143)/Homer	NCGTTGACTT	0.99993	1	1789	0.4552	18981	0.4855		Zic(Zf)/Cerebellum-ZIC1.2-ChIP-Seq(GSE60731)/Homer	CCTGCTGAGH	1	1.0000	3167.0	78.78%	37395.2	82.33%		ZNF416(Zf)/HEK293-ZNF416.GFP-ChIP-Seq(GSE58341)/Homer	WDNCTGGGCA	1	1.0000	1030.0	94.32%	45966.8	97.21%
Esrrb(NR)/mES-Esrrb-ChIP-Seq(GSE11431)/Homer	KTGACCTTGA	0.99998	1	7724	0.4098	13181	0.4246		AREB3(bZIP)/col-AREB3-DAP-Seq(GSE60143)/Homer	NKGMCACGTGDCMNN	0.999935	1	459	0.1168	5366.7	0.1373		Hand2(bHLH)/Mesoderm-Hand2-ChIP-Seq(GSE61475)/Homer	TGACANARRCCAGRC	1	1.0000	2635.0	65.55%	31706.3	69.81%		ERF13(AP2EREBP)/colamp-ERF13-DAP-Seq(GSE60143)/Homer	TYAGCCGCCATT	1	1.0000	728.0	66.67%	34865.1	73.73%
c-Myc(bHLH)/LNCAP-cMyc-ChIP-Seq(Unpublished)/Homer	VCCACGTG	0.999981	1	4171	0.2213	7262.1	0.2339		ZNF669(Zf)/HEK293-ZNF669.GFP-ChIP-Seq(GSE58341)/Homer	GARTGGTCATCGCCC	0.999938	1	131	0.0333	1775.5	0.0454		Zic3(Zf)/mES-Zic3-ChIP-Seq(GSE37889)/Homer	GGCCYCCTGCTGDGH	1	1.0000	2315.0	57.59%	28192.5	62.07%		ERF11(AP2EREBP)/col-ERF11-DAP-Seq(GSE60143)/Homer	RTGGCGGCGG	1	1.0000	350.0	32.05%	18742.1	39.64%
FOXK1(Forkhead)/HEK293-FOXK1-ChIP-Seq(GSE51673)/Homer	NVWTGTTTAC	0.999983	1	9699	0.5146	16444.8	0.5297		TOD6?/SacCer-Promoters/Homer	GCGATGAGMT	0.999938	1	358	0.0911	4286.1	0.1096		Unknown-ESC-element(?)/mES-Nanog-ChIP-Seq(GSE11724)/Homer	CACAGCAGGGGG	1	1.0000	2564.0	63.78%	30935.6	68.11%		Cux2(Homeobox)/Liver-Cux2-ChIP-Seq(GSE35985)/Homer	HNRAATCAAT	1	1.0000	671.0	61.45%	32562.6	68.86%
NeuroD1(bHLH)/Islet-NeuroD1-ChIP-Seq(GSE30298)/Homer	GCCATCTGTT	0.999983	1	9233	0.4899	15677.4	0.505		bZIP16(bZIP)/colamp-bZIP16-DAP-Seq(GSE60143)/Homer	TGCCACGTGD	0.999943	1	423	0.1076	4989.1	0.1276		AP-2alpha(AP2)/Hela-AP2alpha-ChIP-Seq(GSE31477)/Homer	ATGCCCTGAGGC	1	1.0000	2681.0	66.69%	32212.1	70.92%		RAP212(AP2EREBP)/col-RAP212-DAP-Seq(GSE60143)/Homer	CGCCGCCATTTT	1	1.0000	315.0	28.85%	17172.9	36.32%
CRE(bZIP)/Promoter/Homer	CSGTGACGTCAC	0.999986	1	2079	0.1103	3728.6	0.1201		TGA6(bZIP)/colamp-TGA6-DAP-Seq(GSE60143)/Homer	TGACGTCABC	0.999948	1	908	0.231	10076	0.2577		At4g28140(AP2EREBP)/colamp-At4g28140-DAP-Seq(GSE60143)/Homer	DCCACCGACCAW	1	1.0000	698.0	17.36%	9551.8	21.03%		KLF14(Zf)/HEK293-KLF14.GFP-ChIP-Seq(GSE58341)/Homer	RGKGGGCGKGGC	1	1.0000	1022.0	93.59%	45738.7	96.73%
AIL7(AP2EREBP)/colamp-AIL7-DAP-Seq(GSE60143)/Homer	KCACRAWTYYCGAGG	0.999989	1	4711	0.25	8179.5	0.2635		MYB3R4(MYB)/col-MYB3R4-DAP-Seq(GSE60143)/Homer	AWWTAACCGTTR	0.999954	1	244	0.0621	3057.9	0.0782		AT1G12630(AP2EREBP)/colamp-AT1G12630-DAP-Seq(GSE60143)/Homer	TGTCGGCA	1	1.0000	1157.0	28.78%	15017.3	33.06%		Prop1(Homeobox)/GHFT1-PROP1.biotin-ChIP-Seq(GSE77302)/Homer	NTAATBNAATTA	1	1.0000	790.0	72.34%	37356.9	79.00%
Rfx1(HTH)/NPC-H3K4me1-ChIP-Seq(GSE16256)/Homer	KGTTGCCATGGCAA	0.999989	1	2422	0.1285	4318.6	0.1391		ELF3(ETS)/PDAC-ELF3-ChIP-Seq(GSE64557)/Homer	ANCAGGAAGT	0.999959	1	1485	0.3779	15971.7	0.4085		ANAC053(NAC)/colamp-ANAC053-DAP-Seq(GSE60143)/Homer	TDCTTGNNNNNCAAG	1	1.0000	2385.0	59.33%	28983.7	63.81%		At4g16750(AP2EREBP)/col-At4g16750-DAP-Seq(GSE60143)/Homer	HACCGACAHA	1	1.0000	474.0	43.41%	24273.8	51.33%
ANAC016(NAC)/col-ANAC016-DAP-Seq(GSE60143)/Homer	WNCTTGNNNNNCAMG	0.999992	1	7219	0.383	12366.9	0.3983		ANAC016(NAC)/col-ANAC016-DAP-Seq(GSE60143)/Homer	WNCTTGNNNNNCAMG	0.999959	1	1398	0.3557	15094.1	0.386		ETS1(ETS)/Jurkat-ETS1-ChIP-Seq(GSE17954)/Homer	ACAGGAAGTG	1	1.0000	3538.0	88.01%	41238.9	90.79%		DREB26(AP2EREBP)/col-DREB26-DAP-Seq(GSE60143)/Homer	CCACCGACAH	1	1.0000	140.0	12.82%	8857.5	18.73%
USF1(bHLH)/GM12878-Usf1-ChIP-Seq(GSE32465)/Homer	SGTCACGTGR	0.999993	1	4773	0.2532	8293.5	0.2671		FOXM1(Forkhead)/MCF7-FOXM1-ChIP-Seq(GSE72977)/Homer	TRTTTACTTW	0.999961	1	1957	0.498	20696.1	0.5293		Ap4(bHLH)/AML-Tfap4-ChIP-Seq(GSE45738)/Homer	NAHCAGCTGD	1	1.0000	3565.0	88.68%	41509.9	91.39%		HNF4a(NR),DR1/HepG2-HNF4a-ChIP-Seq(GSE25021)/Homer	CARRGKBCAAAGTYCA	1	1.0000	723.0	66.21%	34727.6	73.44%
WRKY71(WRKY)/col-WRKY71-DAP-Seq(GSE60143)/Homer	CKTTGACYWW	0.999994	1	6843	0.3631	11749.6	0.3785		MYB17(MYB)/colamp-MYB17-DAP-Seq(GSE60143)/Homer	GGTAGGTGRG	0.999963	1	1281	0.326	13916.1	0.3559		ERF8(AP2EREBP)/colamp-ERF8-DAP-Seq(GSE60143)/Homer	CGCCGYCATW	1	1.0000	1730.0	43.03%	21649.7	47.67%		STAT5(Stat)/mCD4+-Stat5-ChIP-Seq(GSE12346)/Homer	RTTTCTNAGAAA	1	1.0000	585.0	53.57%	29050.5	61.43%
EBF(EBF)/proBcell-EBF-ChIP-Seq(GSE21978)/Homer	DGTCCCYRGGGA	0.999994	1	2613	0.1386	4654.6	0.1499		bHLHE40(bHLH)/HepG2-BHLHE40-ChIP-Seq(GSE31477)/Homer	KCACGTGMCN	0.999967	1	574	0.1461	6623.6	0.1694		ANAC050(NAC)/colamp-ANAC050-DAP-Seq(GSE60143)/Homer	WNCTTGNNNNNCAAG	1	1.0000	2451.0	60.97%	29717.4	65.43%		E2F1(E2F)/Hela-E2F1-ChIP-Seq(GSE22478)/Homer	CWGGCGGGAA	1	1.0000	133.0	12.18%	8536.4	18.05%
E-box/Arabidopsis-Promoters/Homer	GCCACGTG	0.999994	1	4209	0.2233	7352	0.2368		RAP21(AP2EREBP)/colamp-RAP21-DAP-Seq(GSE60143)/Homer	BCACCGACAHNN	0.99997	1	218	0.0555	2786.5	0.0713		VND3(NAC)/colamp-VND3-DAP-Seq(GSE60143)/Homer	TRCTTGWDNHWCAAG	1	1.0000	2777.0	69.08%	33276.0	73.26%		IRF4(IRF)/GM12878-IRF4-ChIP-Seq(GSE32465)/Homer	ACTGAAACCA	1	1.0000	660.0	60.44%	32190.6	68.08%
HIF-1a(bHLH)/MCF7-HIF1a-ChIP-Seq(GSE28352)/Homer	TACGTGCV	0.999995	1	2325	0.1234	4165.7	0.1342		Srebp2(bHLH)/HepG2-Srebp2-ChIP-Seq(GSE31477)/Homer	CGGTCACSCCAC	0.999971	1	272	0.0692	3385.2	0.0866		ERF4(AP2EREBP)/colamp-ERF4-DAP-Seq(GSE60143)/Homer	WDWTGGCGGCGG	1	1.0000	1701.0	42.31%	21325.4	46.95%		CLOCK(bHLH)/Liver-Clock-ChIP-Seq(GSE39860)/Homer	GHCACGTG	1	1.0000	715.0	65.48%	34428.3	72.81%
HIF-1b(HLH)/T47D-HIF1b-ChIP-Seq(GSE59937)/Homer	RTACGTGC	0.999996	1	9932	0.527	16865.4	0.5432		GLI3(Zf)/Limb-GLI3-ChIP-Chip(GSE11077)/Homer	CGTGGGTGGTCC	0.999973	1	267	0.0679	3333.4	0.0853		Etv2(ETS)/ES-ER71-ChIP-Seq(GSE59402)/Homer	NNAYTTCCTGHN	1	1.0000	3427.0	85.25%	40124.5	88.34%		Hand2(bHLH)/Mesoderm-Hand2-ChIP-Seq(GSE61475)/Homer	TGACANARRCCAGRC	1	1.0000	749.0	68.59%	35800.9	75.71%
ERRg(NR)/Kidney-ESRRG-ChIP-Seq(GSE104905)/Homer	GTGACCTTGRVN	0.999997	1	9104	0.483	15505	0.4994		TEAD1(TEAD)/HepG2-TEAD1-ChIP-Seq(Encode)/Homer	CYRCATTCCA	0.999979	1	1753	0.4461	18710.3	0.4785		Sox7(HMG)/ESC-Sox7-ChIP-Seq(GSE133899)/Homer	VVRRAACAATGG	1	1.0000	1777.0	44.20%	22191.8	48.86%		ELT-3(Gata)/cElegans-L1-ELT3-ChIP-Seq(modEncode)/Homer	AWTGATAAGA	1	1.0000	701.0	64.19%	33883.2	71.65%
HNF4a(NR),DR1/HepG2-HNF4a-ChIP-Seq(GSE25021)/Homer	CARRGKBCAAAGTYCA	0.999997	1	6032	0.3201	10415.2	0.3355		At5g08520(MYBrelated)/colamp-At5g08520-DAP-Seq(GSE60143)/Homer	ADBSTTATCY	0.999981	1	1875	0.4771	19935.4	0.5099		NeuroD1(bHLH)/Islet-NeuroD1-ChIP-Seq(GSE30298)/Homer	GCCATCTGTT	1	1.0000	3234.0	80.45%	38134.6	83.96%		AT3G10580(MYBrelated)/colamp-AT3G10580-DAP-Seq(GSE60143)/Homer	TACCTAACWNHW	1	1.0000	697.0	63.83%	33722.1	71.31%
Myf5(bHLH)/GM-Myf5-ChIP-Seq(GSE24852)/Homer	BAACAGCTGT	0.999997	1	7555	0.4009	12949.4	0.4171		MYB58(MYB)/colamp-MYB58-DAP-Seq(GSE60143)/Homer	YYYACCWACC	0.999982	1	1758	0.4473	18772.8	0.4801		AIL7(AP2EREBP)/colamp-AIL7-DAP-Seq(GSE60143)/Homer	KCACRAWTYYCGAGG	1	1.0000	2202.0	54.78%	26972.6	59.38%		Npas4(bHLH)/Neuron-Npas4-ChIP-Seq(GSE127793)/Homer	NHRTCACGACDN	1	1.0000	756.0	69.23%	36090.6	76.32%
NFkB-p50,p52(RHD)/Monocyte-p50-ChIP-Chip(Schreiber_et_al.)/Homer	GGGGGAATCCCC	0.999997	1	1135	0.0602	2124.3	0.0684		Sox9(HMG)/Limb-SOX9-ChIP-Seq(GSE73225)/Homer	AGGVNCCTTTGT	0.999982	1	1741	0.443	18603.8	0.4758		REF6(Zf)/Arabidopsis-REF6-ChIP-Seq(GSE106942)/Homer	TVCTCTGTTT	1	1.0000	2961.0	73.66%	35255.8	77.62%		Nr5a2(NR)/mES-Nr5a2-ChIP-Seq(GSE19019)/Homer	BTCAAGGTCA	1	1.0000	800.0	73.26%	37819.2	79.98%
AT1G19040(NAC)/col-AT1G19040-DAP-Seq(GSE60143)/Homer	CTTGNDNHNCAAGYW	0.999997	1	1181	0.0627	2205.4	0.071		NFkB-p65(RHD)/GM12787-p65-ChIP-Seq(GSE19485)/Homer	WGGGGATTTCCC	0.999983	1	1036	0.2636	11469.2	0.2933		Zfp809(Zf)/ES-Zfp809-ChIP-Seq(GSE70799)/Homer	GGGGCTYGKCTGGGA	1	1.0000	872.0	21.69%	11679.9	25.71%		ANAC047(NAC)/colamp-ANAC047-DAP-Seq(GSE60143)/Homer	WACACGTAACTT	1	1.0000	651.0	59.62%	31848.2	67.35%
AT3G16280(AP2EREBP)/colamp-AT3G16280-DAP-Seq(GSE60143)/Homer	HCACCGACAHHDHHN	0.999998	1	1736	0.0921	3168.6	0.1021		bHLH130(bHLH)/col-bHLH130-DAP-Seq(GSE60143)/Homer	GCAACTTG	0.999986	1	1357	0.3453	14753.7	0.3773		SeqBias: CA-repeat	CACACACACA	1	1.0000	4012.0	99.80%	45416.0	99.99%		ESE1(AP2EREBP)/col-ESE1-DAP-Seq(GSE60143)/Homer	GGCGGCGG	1	1.0000	249.0	22.80%	14210.3	30.05%
PLT1(AP2EREBP)/colamp-PLT1-DAP-Seq(GSE60143)/Homer	GCACGAWTYCCGAGG	0.999998	1	665	0.0353	1300.1	0.0419		LIN-39(Homeobox)/cElegans.L3-LIN39-ChIP-Seq(modEncode)/Homer	ATGATTRATG	0.999987	1	1928	0.4906	20486.3	0.524		STZ(C2H2)/colamp-STZ-DAP-Seq(GSE60143)/Homer	HNBTCACT	1	1.0000	4014.0	99.85%	45419.0	100.00%		E-box/Arabidopsis-Promoters/Homer	GCCACGTG	1	1.0000	507.0	46.43%	25791.1	54.54%
AT5G22990(C2H2)/col-AT5G22990-DAP-Seq(GSE60143)/Homer	WCGAHDTCGWHN	0.999999	1	427	0.0227	872.1	0.0281		EWS:FLI1-fusion(ETS)/SK_N_MC-EWS:FLI1-ChIP-Seq(SRA014231)/Homer	VACAGGAAAT	0.999988	1	1207	0.3071	13239.1	0.3386		ANAC020(NAC)/col-ANAC020-DAP-Seq(GSE60143)/Homer	DVCKTGHNNNDCAAG	1	1.0000	2570.0	63.93%	31057.6	68.38%		AT1G44830(AP2EREBP)/col-AT1G44830-DAP-Seq(GSE60143)/Homer	NCCACCGACA	1	1.0000	205.0	18.77%	12127.1	25.65%
MYB10(MYB)/col-MYB10-DAP-Seq(GSE60143)/Homer	YCCACCTACCHH	0.999999	1	4886	0.2592	8520.8	0.2745		IDD4(C2H2)/col-IDD4-DAP-Seq(GSE60143)/Homer	TTTGTCTTTWTB	0.999988	1	1837	0.4674	19590.1	0.501		TCP1(TCP)/col-TCP1-DAP-Seq(GSE60143)/Homer	GGGGGCCCMMCN	1	1.0000	1229.0	30.57%	15931.2	35.08%		At1g76110(ARID)/colamp-At1g76110-DAP-Seq(GSE60143)/Homer	ATTTAATG	1	1.0000	786.0	71.98%	37296.2	78.87%
SCRT1(Zf)/HEK293-SCRT1.eGFP-ChIP-Seq(Encode)/Homer	GCAACAGGTG	0.999999	1	3672	0.1948	6479.2	0.2087		Stat3+il21(Stat)/CD4-Stat3-ChIP-Seq(GSE19198)/Homer	SVYTTCCNGGAARB	0.999991	1	1447	0.3682	15699.2	0.4015		AT3G58630(Trihelix)/col-AT3G58630-DAP-Seq(GSE60143)/Homer	TCTCCGGCGA	1	1.0000	318.0	7.91%	4879.6	10.74%		Barx1(Homeobox)/Stomach-Barx1.3xFlag-ChIP-Seq(GSE69483)/Homer	AAACMATTAN	1	1.0000	744.0	68.13%	35644.6	75.38%
Tcf12(bHLH)/GM12878-Tcf12-ChIP-Seq(GSE32465)/Homer	VCAGCTGYTG	0.999999	1	9535	0.5059	16243.2	0.5232		ATY19(MYB)/col-ATY19-DAP-Seq(GSE60143)/Homer	YYCACCWACCAT	0.999993	1	1502	0.3822	16268.2	0.4161		Rap210(AP2EREBP)/col-Rap210-DAP-Seq(GSE60143)/Homer	TGTCGGCA	1	1.0000	1190.0	29.60%	15479.9	34.08%		HIF-1b(HLH)/T47D-HIF1b-ChIP-Seq(GSE59937)/Homer	RTACGTGC	1	1.0000	921.0	84.34%	42404.0	89.67%
GRHL2(CP2)/HBE-GRHL2-ChIP-Seq(GSE46194)/Homer	AAACYKGTTWDACMRGTTTB	0.999999	1	4494	0.2384	7869.9	0.2535		LIN-15B(Zf)/cElegans-L3-LIN15B-ChIP-Seq(modEncode)/Homer	CARTGGAGCGCRYTTGCATT	0.999993	1	4	0.001	190.2	0.0049		Fra1(bZIP)/BT549-Fra1-ChIP-Seq(GSE46166)/Homer	NNATGASTCATH	1	1.0000	2501.0	62.21%	30330.1	66.78%		MYB57(MYB)/col-MYB57-DAP-Seq(GSE60143)/Homer	TTACCTAACT	1	1.0000	697.0	63.83%	33788.0	71.45%
ABF1(bZIP)/Arabidopsis-ABF1-ChIP-Seq(GSE80564)/Homer	CACGTGGC	0.999999	1	7858	0.4169	13485.3	0.4344		SMB(NAC)/colamp-SMB-DAP-Seq(GSE60143)/Homer	CTTVNNNNDBAAGHW	0.999995	1	1526	0.3883	16537.1	0.4229		AtIDD11(C2H2)/colamp-AtIDD11-DAP-Seq(GSE60143)/Homer	TTTGTCGTTT	1	1.0000	2178.0	54.18%	26770.9	58.94%		LOB(LOBAS2)/col-LOB-DAP-Seq(GSE60143)/Homer	CGCCGKAWWTTHCGS	1	1.0000	77.0	7.05%	5729.6	12.12%
Otx2(Homeobox)/EpiLC-Otx2-ChIP-Seq(GSE56098)/Homer	NYTAATCCYB	0.999999	1	8561	0.4542	14649.4	0.4719		STOP1(C2H2)/colamp-STOP1-DAP-Seq(GSE60143)/Homer	DTATCTGGKGRAGGT	0.999995	1	900	0.229	10146	0.2595		VND4(NAC)/colamp-VND4-DAP-Seq(GSE60143)/Homer	WRCTTGWANWWCAAG	1	1.0000	2842.0	70.70%	34049.0	74.96%		CES-1(Homeobox)/cElegans-L1-CES1-ChIP-Seq(modEncode)/Homer	AAATTSAATTTN	1	1.0000	744.0	68.13%	35713.2	75.53%
PRDM9(Zf)/Testis-DMC1-ChIP-Seq(GSE35498)/Homer	ADGGYAGYAGCATCT	0.999999	1	4766	0.2529	8335.8	0.2685		Pax8(Paired,Homeobox)/Thyroid-Pax8-ChIP-Seq(GSE26938)/Homer	GTCATGCHTGRCTGS	0.999996	1	699	0.1779	8052.7	0.206		RBPJ:Ebox(?,bHLH)/Panc1-Rbpj1-ChIP-Seq(GSE47459)/Homer	GGGRAARRGRMCAGMTG	1	1.0000	1933.0	48.08%	24039.6	52.93%		ANAC096(NAC)/colamp-ANAC096-DAP-Seq(GSE60143)/Homer	TACTTGWNNNWCAAG	1	1.0000	788.0	72.16%	37451.3	79.20%
CELF2(RRM)/JSL1-CELF2-CLIP-Seq(GSE71264)/Homer	RGTGTCAG	0.999999	1	4530	0.2404	7940	0.2557		SeqBias: G/A bias	RRRRRRRRRR	0.999996	1	3927	0.9992	39099.6	1		At1g76110(ARID)/colamp-At1g76110-DAP-Seq(GSE60143)/Homer	ATTTAATG	1	1.0000	2782.0	69.20%	33418.6	73.58%		MYB94(MYB)/col-MYB94-DAP-Seq(GSE60143)/Homer	WGGTRGTTGGKA	1	1.0000	643.0	58.88%	31641.0	66.91%
Zfp281(Zf)/ES-Zfp281-ChIP-Seq(GSE81042)/Homer	CCCCTCCCCCAC	1	1	3513	0.1864	6226.4	0.2006		VND2(NAC)/col-VND2-DAP-Seq(GSE60143)/Homer	DNCKTNNNNNNNAAG	0.999996	1	1528	0.3888	16571.3	0.4238		Myf5(bHLH)/GM-Myf5-ChIP-Seq(GSE24852)/Homer	BAACAGCTGT	1	1.0000	2788.0	69.35%	33484.2	73.72%		AT2G28920(ND)/col-AT2G28920-DAP-Seq(GSE60143)/Homer	WAGATATTTWTW	1	1.0000	535.0	48.99%	27114.8	57.34%
Arnt:Ahr(bHLH)/MCF7-Arnt-ChIP-Seq(Lo_et_al.)/Homer	TBGCACGCAA	1	1	6381	0.3386	11050	0.3559		PIF7(bHLH)/col-PIF7-DAP-Seq(GSE60143)/Homer	CCACGTGGNH	0.999997	1	331	0.0842	4134.3	0.1057		Fos(bZIP)/TSC-Fos-ChIP-Seq(GSE110950)/Homer	NDATGASTCAYN	1	1.0000	2604.0	64.78%	31494.0	69.34%		At4g18890(BZR)/col-At4g18890-DAP-Seq(GSE60143)/Homer	NDBRCACGTGYR	1	1.0000	226.0	20.70%	13244.5	28.01%
VDR(NR),DR3/GM10855-VDR+vitD-ChIP-Seq(GSE22484)/Homer	ARAGGTCANWGAGTTCANNN	1	1	2626	0.1393	4731.7	0.1524		Replumless(BLH)/Arabidopsis-RPL.GFP-ChIP-Seq(GSE78727)/Homer	HGTCWHATCA	0.999997	1	1880	0.4784	20120.4	0.5146		NFIL3(bZIP)/HepG2-NFIL3-ChIP-Seq(Encode)/Homer	VTTACGTAAYNNNNN	1	1.0000	2729.0	67.89%	32852.1	72.33%		MYB105(MYB)/colamp-MYB105-DAP-Seq(GSE60143)/Homer	RATWCCGTTA	1	1.0000	791.0	72.44%	37575.8	79.46%
DEAR3(AP2EREBP)/colamp-DEAR3-DAP-Seq(GSE60143)/Homer	BCACCGACAWNNNNN	1	1	1771	0.094	3263.3	0.1051		At4g32800(AP2EREBP)/colamp-At4g32800-DAP-Seq(GSE60143)/Homer	DYCACCGACAHWWWH	0.999998	1	125	0.0318	1806.1	0.0462		ABR1(AP2EREBP)/colamp-ABR1-DAP-Seq(GSE60143)/Homer	AAATGGCGGCGG	1	1.0000	1681.0	41.82%	21205.0	46.69%		WRKY14(WRKY)/colamp-WRKY14-DAP-Seq(GSE60143)/Homer	NCGTTGACTTTN	1	1.0000	673.0	61.63%	32878.6	69.53%
ANAC017(NAC)/colamp-ANAC017-DAP-Seq(GSE60143)/Homer	TMCTTGNNNNNCAAG	1	1	1100	0.0584	2094.7	0.0675		Max(bHLH)/K562-Max-ChIP-Seq(GSE31477)/Homer	RCCACGTGGYYN	0.999998	1	1432	0.3644	15634.6	0.3999		HIC1(Zf)/Treg-ZBTB29-ChIP-Seq(GSE99889)/Homer	TGCCAGCB	1	1.0000	3919.0	97.49%	44839.6	98.72%		ABI5(bZIP)/col-ABI5-DAP-Seq(GSE60143)/Homer	GCCACGTG	1	1.0000	411.0	37.64%	21741.5	45.98%
MYB65(MYB)/colamp-MYB65-DAP-Seq(GSE60143)/Homer	RACNGTTA	1	1	10225	0.5425	17422.6	0.5612		BPC1(BBRBPC)/colamp-BPC1-DAP-Seq(GSE60143)/Homer	GARGAGAGAGAA	0.999998	1	1581	0.4023	17138	0.4383		JunB(bZIP)/DendriticCells-Junb-ChIP-Seq(GSE36099)/Homer	RATGASTCAT	1	1.0000	2489.0	61.92%	30244.0	66.59%		ERF9(AP2EREBP)/colamp-ERF9-DAP-Seq(GSE60143)/Homer	AWATGGCGGCGG	1	1.0000	96.0	8.79%	6776.1	14.33%
GTL1(Trihelix)/colamp-GTL1-DAP-Seq(GSE60143)/Homer	WWTTTACCKY	1	1	9151	0.4855	15657.5	0.5043		bHLH74(bHLH)/col-bHLH74-DAP-Seq(GSE60143)/Homer	DRATCACGTGAB	0.999998	1	404	0.1028	4941.6	0.1264		MYB94(MYB)/col-MYB94-DAP-Seq(GSE60143)/Homer	WGGTRGTTGGKA	1	1.0000	2267.0	56.39%	27801.3	61.21%		ANAC094(NAC)/col-ANAC094-DAP-Seq(GSE60143)/Homer	DVCGTRNNNNNYACG	1	1.0000	130.0	11.90%	8541.1	18.06%
GLI3(Zf)/Limb-GLI3-ChIP-Chip(GSE11077)/Homer	CGTGGGTGGTCC	1	1	1608	0.0853	2988.4	0.0963		GFX(?)/Promoter/Homer	ATTCTCGCGAGA	0.999998	1	7	0.0018	263.9	0.0067		Nanog(Homeobox)/mES-Nanog-ChIP-Seq(GSE11724)/Homer	RGCCATTAAC	1	1.0000	4009.0	99.73%	45410.3	99.98%		STAT1(Stat)/HelaS3-STAT1-ChIP-Seq(GSE12782)/Homer	NATTTCCNGGAAAT	1	1.0000	522.0	47.80%	26596.0	56.24%
WRKY33(WRKY)/col-WRKY33-DAP-Seq(GSE60143)/Homer	CGTTGACYAW	1	1	6853	0.3636	11858.7	0.382		ATHB33(ZFHD)/col-ATHB33-DAP-Seq(GSE60143)/Homer	NGTRATTAAK	0.999998	1	1990	0.5064	21232	0.543		IDD7(C2H2)/col-IDD7-DAP-Seq(GSE60143)/Homer	TTTGTCKTTTTN	1	1.0000	2300.0	57.21%	28171.9	62.02%		LBD23(LOBAS2)/colamp-LBD23-DAP-Seq(GSE60143)/Homer	GCGNAWWWTNCGCYW	1	1.0000	650.0	59.52%	31964.5	67.60%
RKD2(RWPRK)/colamp-RKD2-DAP-Seq(GSE60143)/Homer	GACKTTTCRDCTTCC	1	1	7203	0.3822	12440	0.4007		bZIP28(bZIP)/col-bZIP28-DAP-Seq(GSE60143)/Homer	TGCCACGTSABH	0.999998	1	388	0.0987	4777.5	0.1222		MYB10(MYB)/col-MYB10-DAP-Seq(GSE60143)/Homer	YCCACCTACCHH	1	1.0000	2282.0	56.77%	27990.6	61.63%		TGA10(bZIP)/colamp-TGA10-DAP-Seq(GSE60143)/Homer	ATGACGTC	1	1.0000	673.0	61.63%	32915.9	69.61%
ERE(NR),IR3/MCF7-ERa-ChIP-Seq(Unpublished)/Homer	VAGGTCACNSTGACC	1	1	3629	0.1926	6452.6	0.2078		Tbx21(T-box)/GM12878-TBX21-ChIP-Seq(Encode)/Homer	AGGTGTGAAA	0.999998	1	1770	0.4504	19058.8	0.4874		STOP1(C2H2)/colamp-STOP1-DAP-Seq(GSE60143)/Homer	DTATCTGGKGRAGGT	1	1.0000	2200.0	54.73%	27085.7	59.63%		ZFX(Zf)/mES-Zfx-ChIP-Seq(GSE11431)/Homer	AGGCCTRG	1	1.0000	963.0	88.19%	43935.9	92.91%
GT2(Trihelix)/colamp-GT2-DAP-Seq(GSE60143)/Homer	AMGGTAAAWWWN	1	1	8967	0.4758	15361.5	0.4948		MYB13(MYB)/col-MYB13-DAP-Seq(GSE60143)/Homer	HYCACCWACCHH	0.999998	1	1448	0.3684	15823.1	0.4047		AS2(LOBAS2)/col-AS2-DAP-Seq(GSE60143)/Homer	CCGDAAWWHMCGSCG	1	1.0000	47.0	1.17%	1168.7	2.57%		NTM2(NAC)/col-NTM2-DAP-Seq(GSE60143)/Homer	CTTRTNNNAYAAGBH	1	1.0000	741.0	67.86%	35659.3	75.41%
Gata6(Zf)/HUG1N-GATA6-ChIP-Seq(GSE51936)/Homer	YCTTATCTBN	1	1	8742	0.4638	14995.3	0.483		RUNX1(Runt)/Jurkat-RUNX1-ChIP-Seq(GSE29180)/Homer	AAACCACARM	0.999999	1	1907	0.4852	20428.1	0.5225		TCP7(TCP)/col-TCP7-DAP-Seq(GSE60143)/Homer	GTGGGSCCCACHHNN	1	1.0000	2026.0	50.40%	25157.2	55.39%		THRb(NR)/HepG2-THRb.Flag-ChIP-Seq(Encode)/Homer	GGTCACCTGAGGTCA	1	1.0000	689.0	63.10%	33580.9	71.02%
LBD2(LOBAS2)/colamp-LBD2-DAP-Seq(GSE60143)/Homer	TCCGAWTTTTTCGGN	1	1	1901	0.1009	3502.4	0.1128		E-box(bHLH)/Promoter/Homer	SSGGTCACGTGA	0.999999	1	117	0.0298	1739.7	0.0445		SND2(NAC)/colamp-SND2-DAP-Seq(GSE60143)/Homer	CTTVWNNNWBAAGNW	1	1.0000	2355.0	58.58%	28832.8	63.48%		ARF2(ARF)/col-ARF2-DAP-Seq(GSE60143)/Homer	TTGTCGGMWN	1	1.0000	1082.0	99.08%	47244.2	99.91%
TINY(AP2EREBP)/col-TINY-DAP-Seq(GSE60143)/Homer	NNCACCGACA	1	1	1190	0.0631	2264.2	0.0729		GEI-11(Myb?)/cElegans-L4-GEI11-ChIP-Seq(modEncode)/Homer	CCGACAYYTYACGGG	0.999999	1	73	0.0186	1200.7	0.0307		Trl(Zf)/S2-GAGAfactor-ChIP-Seq(GSE40646)/Homer	RGAGAGAG	1	1.0000	3992.0	99.30%	45347.5	99.84%		AP-1(bZIP)/ThioMac-PU.1-ChIP-Seq(GSE21512)/Homer	VTGACTCATC	1	1.0000	828.0	75.82%	39055.8	82.59%
ABI5(bZIP)/col-ABI5-DAP-Seq(GSE60143)/Homer	GCCACGTG	1	1	3287	0.1744	5878.8	0.1894		KANADI1(Myb)/Seedling-KAN1-ChIP-Seq(GSE48081)/Homer	ARGAATAWWN	0.999999	1	1907	0.4852	20461.8	0.5233		FXR(NR),IR1/Liver-FXR-ChIP-Seq(Chong_et_al.)/Homer	AGGTCANTGACCTB	1	1.0000	2001.0	49.78%	24901.8	54.83%		STAT6(Stat)/CD4-Stat6-ChIP-Seq(GSE22104)/Homer	ABTTCYYRRGAA	1	1.0000	749.0	68.59%	35994.1	76.12%
At1g77640(AP2EREBP)/col-At1g77640-DAP-Seq(GSE60143)/Homer	TGTCGGTGGA	1	1	1009	0.0535	1945	0.0626		HSF3(HSF)/colamp-HSF3-DAP-Seq(GSE60143)/Homer	NTTCTAGAAKCTTCT	0.999999	1	1757	0.4471	18984.4	0.4855		ATHB53(HB)/col-ATHB53-DAP-Seq(GSE60143)/Homer	CAATAATT	1	1.0000	2419.0	60.17%	29549.1	65.06%		ERF3(AP2EREBP)/colamp-ERF3-DAP-Seq(GSE60143)/Homer	ATGGCGGCGG	1	1.0000	278.0	25.46%	15800.7	33.41%
At1g75490(AP2EREBP)/colamp-At1g75490-DAP-Seq(GSE60143)/Homer	CACCGMCT	1	1	9628	0.5109	16460.7	0.5302		MITF(bHLH)/MastCells-MITF-ChIP-Seq(GSE48085)/Homer	RTCATGTGAC	1	1	1706	0.4341	18489.5	0.4729		ANAC042(NAC)/col-ANAC042-DAP-Seq(GSE60143)/Homer	CGTNDHNDHNACGKY	1	1.0000	777.0	19.33%	10691.7	23.54%		MYB63(MYB)/col-MYB63-DAP-Seq(GSE60143)/Homer	BHYACCWACCHH	1	1.0000	709.0	64.93%	34427.1	72.81%
Pax8(Paired,Homeobox)/Thyroid-Pax8-ChIP-Seq(GSE26938)/Homer	GTCATGCHTGRCTGS	1	1	4128	0.219	7311.3	0.2355		Tlx?(NR)/NPC-H3K4me1-ChIP-Seq(GSE16256)/Homer	CTGGCAGSCTGCCA	1	1	880	0.2239	10087.2	0.258		Zac1(Zf)/Neuro2A-Plagl1-ChIP-Seq(GSE75942)/Homer	HAWGRGGCCM	1	1.0000	3974.0	98.86%	45247.2	99.62%		STAT6(Stat)/Macrophage-Stat6-ChIP-Seq(GSE38377)/Homer	TTCCKNAGAA	1	1.0000	757.0	69.32%	36342.3	76.86%
KLF10(Zf)/HEK293-KLF10.GFP-ChIP-Seq(GSE58341)/Homer	GGGGGTGTGTCC	1	1	9034	0.4793	15489.5	0.4989		At1g25550(G2like)/colamp-At1g25550-DAP-Seq(GSE60143)/Homer	NAGATTCY	1	1	1964	0.4997	21093.6	0.5395		At5g04390(C2H2)/col200-At5g04390-DAP-Seq(GSE60143)/Homer	AGTGANDN	1	1.0000	4013.0	99.83%	45419.0	100.00%		PRDM14(Zf)/H1-PRDM14-ChIP-Seq(GSE22767)/Homer	RGGTCTCTAACY	1	1.0000	568.0	52.01%	28635.3	60.56%
WRKY24(WRKY)/colamp-WRKY24-DAP-Seq(GSE60143)/Homer	CGTTGACTWW	1	1	7388	0.392	12767.5	0.4112		Bcl11a(Zf)/HSPC-BCL11A-ChIP-Seq(GSE104676)/Homer	TYTGACCASWRG	1	1	1388	0.3532	15322.1	0.3919		EPR1(MYBrelated)/colamp-EPR1-DAP-Seq(GSE60143)/Homer	AAATATCT	1	1.0000	2116.0	52.64%	26277.5	57.85%		CRF10(AP2EREBP)/col100-CRF10-DAP-Seq(GSE60143)/Homer	DCCGCCGYHA	1	1.0000	349.0	31.96%	19074.5	40.34%
WRKY20(WRKY)/col-WRKY20-DAP-Seq(GSE60143)/Homer	CKTTGACYWD	1	1	6603	0.3503	11462.3	0.3692		Unknown3/Drosophila-Promoters/Homer	ACVAKCTGGCAGCGC	1	1	140	0.0356	2048.9	0.0524		LHY1(MYBrelated)/col-LHY1-DAP-Seq(GSE60143)/Homer	AAATATCT	1	1.0000	2116.0	52.64%	26277.5	57.85%		MyoD(bHLH)/Myotube-MyoD-ChIP-Seq(GSE21614)/Homer	RRCAGCTGYTSY	1	1.0000	769.0	70.42%	36817.8	77.86%
bHLH10(bHLH)/colamp-bHLH10-DAP-Seq(GSE60143)/Homer	YACCGACA	1	1	1292	0.0686	2450.9	0.0789		CAMTA5(CAMTA)/col-CAMTA5-DAP-Seq(GSE60143)/Homer	ACGCGTTTTANACRC	1	1	441	0.1122	5452	0.1394		ELT-3(Gata)/cElegans-L1-ELT3-ChIP-Seq(modEncode)/Homer	AWTGATAAGA	1	1.0000	2369.0	58.93%	29085.1	64.04%		EWS:FLI1-fusion(ETS)/SK_N_MC-EWS:FLI1-ChIP-Seq(SRA014231)/Homer	VACAGGAAAT	1	1.0000	754.0	69.05%	36239.6	76.64%
ABF1/SacCer-Promoters/Homer	CGTRNAAARTGA	1	1	1643	0.0872	3064.8	0.0987		BIM2(bHLH)/col-BIM2-DAP-Seq(GSE60143)/Homer	NNNNCACGTGNN	1	1	1655	0.4211	18047.2	0.4616		ERF10(AP2EREBP)/col-ERF10-DAP-Seq(GSE60143)/Homer	RTGGCGGCGG	1	1.0000	1308.0	32.54%	17103.1	37.65%		Fra1(bZIP)/BT549-Fra1-ChIP-Seq(GSE46166)/Homer	NNATGASTCATH	1	1.0000	707.0	64.74%	34375.3	72.70%
BIM2(bHLH)/col-BIM2-DAP-Seq(GSE60143)/Homer	NNNNCACGTGNN	1	1	8967	0.4758	15383.5	0.4955		FXR(NR),IR1/Liver-FXR-ChIP-Seq(Chong_et_al.)/Homer	AGGTCANTGACCTB	1	1	860	0.2188	9918.5	0.2537		ZNF519(Zf)/HEK293-ZNF519.GFP-ChIP-Seq(GSE58341)/Homer	GAGSCCGAGC	1	1.0000	859.0	21.37%	11787.4	25.95%		DPL-1(E2F)/cElegans-Adult-ChIP-Seq(modEncode)/Homer	TAGCGCGC	1	1.0000	367.0	33.61%	19915.0	42.12%
Tcfcp2l1(CP2)/mES-Tcfcp2l1-ChIP-Seq(GSE11431)/Homer	NRAACCRGTTYRAACCRGYT	1	1	1828	0.097	3387.6	0.1091		TEAD4(TEA)/Tropoblast-Tead4-ChIP-Seq(GSE37350)/Homer	CCWGGAATGY	1	1	1571	0.3997	17217.5	0.4403		NFkB-p50,p52(RHD)/Monocyte-p50-ChIP-Chip(Schreiber_et_al.)/Homer	GGGGGAATCCCC	1	1.0000	503.0	12.51%	7417.9	16.33%		AT2G15740(C2H2)/col-AT2G15740-DAP-Seq(GSE60143)/Homer	DHNDWATCGATD	1	1.0000	757.0	69.32%	36377.3	76.93%
FXR(NR),IR1/Liver-FXR-ChIP-Seq(Chong_et_al.)/Homer	AGGTCANTGACCTB	1	1	4516	0.2396	7971.4	0.2568		MYB67(MYB)/col-MYB67-DAP-Seq(GSE60143)/Homer	YYYACCTAAC	1	1	1734	0.4412	18854.2	0.4822		ATHB21(HB)/colamp-ATHB21-DAP-Seq(GSE60143)/Homer	YCAATWAT	1	1.0000	2337.0	58.13%	28780.3	63.36%		WT1(Zf)/Kidney-WT1-ChIP-Seq(GSE90016)/Homer	MCTCCCMCRCAB	1	1.0000	712.0	65.20%	34596.0	73.16%
CUX1(Homeobox)/K562-CUX1-ChIP-Seq(GSE92882)/Homer	TATCGATNAN	1	1	6250	0.3316	10880.4	0.3505		EFL-1(E2F)/cElegans-L1-EFL1-ChIP-Seq(modEncode)/Homer	TGCAARYGCGCTCYA	1	1	23	0.0059	565.1	0.0145		NTM1(NAC)/col-NTM1-DAP-Seq(GSE60143)/Homer	ACTTRTARAASAAGT	1	1.0000	2498.0	62.14%	30548.0	67.26%		Zelda(Zf)/Embryo-zld-ChIP-Seq(GSE65441)/Homer	KBCTACCTGW	1	1.0000	730.0	66.85%	35316.9	74.69%
PRDM14(Zf)/H1-PRDM14-ChIP-Seq(GSE22767)/Homer	RGGTCTCTAACY	1	1	4145	0.2199	7350	0.2367		HOXB13(Homeobox)/ProstateTumor-HOXB13-ChIP-Seq(GSE56288)/Homer	TTTTATKRGG	1	1	1823	0.4639	19751.5	0.5052		At1g72010(TCP)/colamp-At1g72010-DAP-Seq(GSE60143)/Homer	GGDCCCAC	1	1.0000	2030.0	50.50%	25385.0	55.89%		Tlx?(NR)/NPC-H3K4me1-ChIP-Seq(GSE16256)/Homer	CTGGCAGSCTGCCA	1	1.0000	605.0	55.40%	30246.6	63.96%
HAP3(CCAATHAP3)/col-HAP3-DAP-Seq(GSE60143)/Homer	TGATGGAW	1	1	4097	0.2174	7269.7	0.2342		FOXK1(Forkhead)/HEK293-FOXK1-ChIP-Seq(GSE51673)/Homer	NVWTGTTTAC	1	1	1844	0.4692	19961.6	0.5105		GATA1(C2C2gata)/colamp-GATA1-DAP-Seq(GSE60143)/Homer	DDWWYYAGATCTRRW	1	1.0000	2303.0	57.29%	28421.8	62.57%		PAX5(Paired,Homeobox)/GM12878-PAX5-ChIP-Seq(GSE32465)/Homer	GCAGCCAAGCRTGACH	1	1.0000	513.0	46.98%	26380.5	55.79%
Tbet(T-box)/CD8-Tbet-ChIP-Seq(GSE33802)/Homer	AGGTGTGAAM	1	1	10298	0.5464	17579.4	0.5662		Unknown1(NR/Ini-like)/Drosophila-Promoters/Homer	MYGGTCACACTG	1	1	408	0.1038	5123.4	0.131		bZIP50(bZIP)/colamp-bZIP50-DAP-Seq(GSE60143)/Homer	GATGACGTCA	1	1.0000	3035.0	75.50%	36310.1	79.94%		PUCHI(AP2EREBP)/colamp-PUCHI-DAP-Seq(GSE60143)/Homer	GCGCCGTY	1	1.0000	157.0	14.38%	10074.5	21.31%
MS188(MYB)/colamp-MS188-DAP-Seq(GSE60143)/Homer	WARKTAGGTRRA	1	1	7487	0.3973	12947.1	0.417		CDM1(C3H)/colamp-CDM1-DAP-Seq(GSE60143)/Homer	CCGAWAWTWTCGGAN	1	1	110	0.028	1721	0.044		At5g08330(TCP)/col-At5g08330-DAP-Seq(GSE60143)/Homer	GGRCCCAC	1	1.0000	2419.0	60.17%	29697.7	65.38%		AT4G18450(AP2EREBP)/col-AT4G18450-DAP-Seq(GSE60143)/Homer	ATGGCGGCKG	1	1.0000	164.0	15.02%	10438.6	22.08%
Max(bHLH)/K562-Max-ChIP-Seq(GSE31477)/Homer	RCCACGTGGYYN	1	1	7899	0.4191	13634.4	0.4392		STAT4(Stat)/CD4-Stat4-ChIP-Seq(GSE22104)/Homer	NYTTCCWGGAAR	1	1	1741	0.443	18973.7	0.4853		CArG(MADS)/PUER-Srf-ChIP-Seq(Sullivan_et_al.)/Homer	CCATATATGGNM	1	1.0000	1772.0	44.08%	22479.7	49.49%		THRb(NR)/Liver-NR1A2-ChIP-Seq(GSE52613)/Homer	TRAGGTCA	1	1.0000	1088.0	99.63%	47284.4	100.00%
Zelda(Zf)/Embryo-zld-ChIP-Seq(GSE65441)/Homer	KBCTACCTGW	1	1	5817	0.3086	10170.9	0.3276		RKD2(RWPRK)/colamp-RKD2-DAP-Seq(GSE60143)/Homer	GACKTTTCRDCTTCC	1	1	1379	0.3509	15325.3	0.392		NTM2(NAC)/col-NTM2-DAP-Seq(GSE60143)/Homer	CTTRTNNNAYAAGBH	1	1.0000	2588.0	64.38%	31544.3	69.45%		ANAC083(NAC)/col-ANAC083-DAP-Seq(GSE60143)/Homer	CKTRWNNNWYAMGTA	1	1.0000	803.0	73.53%	38223.5	80.83%
MYB63(MYB)/col-MYB63-DAP-Seq(GSE60143)/Homer	BHYACCWACCHH	1	1	5504	0.292	9646.7	0.3107		bZIP68(bZIP)/col-bZIP68-DAP-Seq(GSE60143)/Homer	WGCCACGTGK	1	1	523	0.1331	6395	0.1636		ERF104(AP2EREBP)/col-ERF104-DAP-Seq(GSE60143)/Homer	GGCGGCGG	1	1.0000	1285.0	31.97%	16885.5	37.18%		ABF1(bZIP)/Arabidopsis-ABF1-ChIP-Seq(GSE80564)/Homer	CACGTGGC	1	1.0000	795.0	72.80%	37923.7	80.20%
Tbx21(T-box)/GM12878-TBX21-ChIP-Seq(Encode)/Homer	AGGTGTGAAA	1	1	9699	0.5146	16606.6	0.5349		PRDM9(Zf)/Testis-DMC1-ChIP-Seq(GSE35498)/Homer	ADGGYAGYAGCATCT	1	1	875	0.2226	10133	0.2592		ELF3(ETS)/PDAC-ELF3-ChIP-Seq(GSE64557)/Homer	ANCAGGAAGT	1	1.0000	3140.0	78.11%	37420.1	82.39%		GATA12(C2C2gata)/col-GATA12-DAP-Seq(GSE60143)/Homer	YAGATCTRAW	1	1.0000	810.0	74.18%	38499.5	81.42%
VND6(NAC)/col-VND6-DAP-Seq(GSE60143)/Homer	DCTTNHTTTTYAMGY	1	1	9013	0.4782	15477.4	0.4985		ELF5(ETS)/T47D-ELF5-ChIP-Seq(GSE30407)/Homer	ACVAGGAAGT	1	1	1480	0.3766	16351.6	0.4182		Atf7(bZIP)/3T3L1-Atf7-ChIP-Seq(GSE56872)/Homer	NGRTGACGTCAY	1	1.0000	2186.0	54.38%	27147.2	59.77%		NFkB-p65(RHD)/GM12787-p65-ChIP-Seq(GSE19485)/Homer	WGGGGATTTCCC	1	1.0000	671.0	61.45%	33022.6	69.84%
PIF5ox(bHLH)/Arabidopsis-PIF5ox-ChIP-Seq(GSE35062)/Homer	BCACGTGVDN	1	1	10461	0.555	17859.7	0.5753		ETS(ETS)/Promoter/Homer	AACCGGAAGT	1	1	654	0.1664	7818.5	0.2		RUNX(Runt)/HPC7-Runx1-ChIP-Seq(GSE22178)/Homer	SAAACCACAG	1	1.0000	3189.0	79.33%	37929.3	83.51%		ZEB2(Zf)/SNU398-ZEB2-ChIP-Seq(GSE103048)/Homer	GNMCAGGTGTGC	1	1.0000	937.0	85.81%	43146.9	91.25%
Maz(Zf)/HepG2-Maz-ChIP-Seq(GSE31477)/Homer	GGGGGGGG	1	1	11626	0.6169	19763	0.6366		AT1G01250(AP2EREBP)/col-AT1G01250-DAP-Seq(GSE60143)/Homer	YCACCGACAHTW	1	1	91	0.0232	1509.8	0.0386		MyoG(bHLH)/C2C12-MyoG-ChIP-Seq(GSE36024)/Homer	AACAGCTG	1	1.0000	3335.0	82.96%	39427.7	86.81%		Pitx1(Homeobox)/Chicken-Pitx1-ChIP-Seq(GSE38910)/Homer	TAATCCCN	1	1.0000	1077.0	98.63%	47193.9	99.80%
FEA4(bZIP)/Corn-FEA4-ChIP-Seq(GSE61954)/Homer	TGACGTCACS	1	1	9689	0.5141	16606.1	0.5349		c-Myc(bHLH)/mES-cMyc-ChIP-Seq(GSE11431)/Homer	VVCCACGTGG	1	1	1046	0.2662	11956.8	0.3058		ANAC071(NAC)/col-ANAC071-DAP-Seq(GSE60143)/Homer	DNCKTNDNNNHNAAG	1	1.0000	2987.0	74.30%	35830.7	78.89%		HY5(bZIP)/colamp-HY5-DAP-Seq(GSE60143)/Homer	RRTSACGTSD	1	1.0000	695.0	63.64%	34011.8	71.93%
Zfp809(Zf)/ES-Zfp809-ChIP-Seq(GSE70799)/Homer	GGGGCTYGKCTGGGA	1	1	2084	0.1106	3855.1	0.1242		Reverb(NR),DR2/RAW-Reverba.biotin-ChIP-Seq(GSE45914)/Homer	GTRGGTCASTGGGTCA	1	1	275	0.07	3691.2	0.0944		ZFX(Zf)/mES-Zfx-ChIP-Seq(GSE11431)/Homer	AGGCCTRG	1	1.0000	3500.0	87.06%	41081.5	90.45%		Zfp809(Zf)/ES-Zfp809-ChIP-Seq(GSE70799)/Homer	GGGGCTYGKCTGGGA	1	1.0000	232.0	21.25%	13794.1	29.17%
BPC1(BBRBPC)/colamp-BPC1-DAP-Seq(GSE60143)/Homer	GARGAGAGAGAA	1	1	8663	0.4596	14923.5	0.4807		O2(bZIP)/Corn-O2-ChIP-Seq(GSE63991)/Homer	GCTGACGTGGCA	1	1	237	0.0603	3258.7	0.0833		Gli2(Zf)/GM2-Gli2-ChIP-Chip(GSE112702)/Homer	YSTGGGTGGTCT	1	1.0000	1542.0	38.36%	19889.3	43.79%		VND3(NAC)/colamp-VND3-DAP-Seq(GSE60143)/Homer	TRCTTGWDNHWCAAG	1	1.0000	785.0	71.89%	37565.3	79.44%
Hnf6b(Homeobox)/LNCaP-Hnf6b-ChIP-Seq(GSE106305)/Homer	TATTGAYY	1	1	7739	0.4106	13396.1	0.4315		Sox2(HMG)/mES-Sox2-ChIP-Seq(GSE11431)/Homer	BCCATTGTTC	1	1	1668	0.4244	18312.2	0.4683		Ptf1a(bHLH)/Panc1-Ptf1a-ChIP-Seq(GSE47459)/Homer	ACAGCTGTTN	1	1.0000	3982.0	99.05%	45310.9	99.76%		SOC1(MADS)/Seedling-SOC1-ChIP-Seq(GSE45846)/Homer	TWCCAWWTWTGG	1	1.0000	583.0	53.39%	29424.5	62.23%
AT3G60490(AP2EREBP)/colamp-AT3G60490-DAP-Seq(GSE60143)/Homer	NNRCCGACANNNNNN	1	1	1273	0.0675	2443.4	0.0787		WRKY25(WRKY)/colamp-WRKY25-DAP-Seq(GSE60143)/Homer	NNNNHRGTCAAMNNN	1	1	1733	0.441	18965.5	0.4851		ETV1(ETS)/GIST48-ETV1-ChIP-Seq(GSE22441)/Homer	AACCGGAAGT	1	1.0000	3749.0	93.26%	43453.4	95.67%		GABPA(ETS)/Jurkat-GABPa-ChIP-Seq(GSE17954)/Homer	RACCGGAAGT	1	1.0000	909.0	83.24%	42180.5	89.20%
Fox:Ebox(Forkhead,bHLH)/Panc1-Foxa2-ChIP-Seq(GSE47459)/Homer	NNNVCTGWGYAAACASN	1	1	10706	0.568	18293.1	0.5892		AT4G26030(C2H2)/col-AT4G26030-DAP-Seq(GSE60143)/Homer	BYYACCWACY	1	1	1777	0.4522	19421.4	0.4967		EBF(EBF)/proBcell-EBF-ChIP-Seq(GSE21978)/Homer	DGTCCCYRGGGA	1	1.0000	1122.0	27.91%	15003.9	33.03%		MYB17(MYB)/colamp-MYB17-DAP-Seq(GSE60143)/Homer	GGTAGGTGRG	1	1.0000	794.0	72.71%	37934.5	80.22%
TEAD2(TEA)/Py2T-Tead2-ChIP-Seq(GSE55709)/Homer	CCWGGAATGY	1	1	5705	0.3027	10019.8	0.3227		FOXA1(Forkhead)/LNCAP-FOXA1-ChIP-Seq(GSE27824)/Homer	WAAGTAAACA	1	1	2055	0.5229	22179.4	0.5673		CRF4(AP2EREBP)/colamp-CRF4-DAP-Seq(GSE60143)/Homer	CGCCGCCA	1	1.0000	975.0	24.25%	13265.6	29.21%		SF1(NR)/H295R-Nr5a1-ChIP-Seq(GSE44220)/Homer	CAAGGHCANV	1	1.0000	758.0	69.41%	36542.3	77.28%
GATA4(C2C2gata)/col-GATA4-DAP-Seq(GSE60143)/Homer	DDWTYAGATCTR	1	1	7693	0.4082	13333.8	0.4295		MYB65(MYB)/colamp-MYB65-DAP-Seq(GSE60143)/Homer	RACNGTTA	1	1	1921	0.4888	20856	0.5334		ANAC083(NAC)/col-ANAC083-DAP-Seq(GSE60143)/Homer	CKTRWNNNWYAMGTA	1	1.0000	2800.0	69.65%	33872.5	74.58%		AT1G24250(Orphan)/col-AT1G24250-DAP-Seq(GSE60143)/Homer	KTDGTTGGTDGTTGG	1	1.0000	659.0	60.35%	32592.5	68.93%
WRKY27(WRKY)/colamp-WRKY27-DAP-Seq(GSE60143)/Homer	NHGTTGACYTWD	1	1	7861	0.4171	13615.9	0.4386		NRF(NRF)/Promoter/Homer	STGCGCATGCGC	1	1	415	0.1056	5296	0.1354		ZNF341(Zf)/EBV-ZNF341-ChIP-Seq(GSE113194)/Homer	GGAACAGCCG	1	1.0000	3038.0	75.57%	36391.9	80.12%		ERRg(NR)/Kidney-ESRRG-ChIP-Seq(GSE104905)/Homer	GTGACCTTGRVN	1	1.0000	912.0	83.52%	42307.1	89.47%
At4g31060(AP2EREBP)/colamp-At4g31060-DAP-Seq(GSE60143)/Homer	CACCGACAAW	1	1	2069	0.1098	3845.7	0.1239		At1g69690(TCP)/colamp-At1g69690-DAP-Seq(GSE60143)/Homer	NHGTGGGGCCCACHW	1	1	472	0.1201	5922	0.1515		ELF5(ETS)/T47D-ELF5-ChIP-Seq(GSE30407)/Homer	ACVAGGAAGT	1	1.0000	3132.0	77.91%	37377.0	82.29%		Fos(bZIP)/TSC-Fos-ChIP-Seq(GSE110950)/Homer	NDATGASTCAYN	1	1.0000	731.0	66.94%	35487.6	75.05%
At5g08750(C3H)/col-At5g08750-DAP-Seq(GSE60143)/Homer	NWDTTGCGGCTR	1	1	2962	0.1572	5391.1	0.1736		ANAC070(NAC)/colamp-ANAC070-DAP-Seq(GSE60143)/Homer	CTTRHDNHNBAAGHW	1	1	1800	0.458	19674.5	0.5032		WRKY14(WRKY)/colamp-WRKY14-DAP-Seq(GSE60143)/Homer	NCGTTGACTTTN	1	1.0000	2294.0	57.06%	28403.2	62.53%		HINFP(Zf)/K562-HINFP.eGFP-ChIP-Seq(Encode)/Homer	TWVGGTCCGC	1	1.0000	176.0	16.12%	11125.4	23.53%
STAT4(Stat)/CD4-Stat4-ChIP-Seq(GSE22104)/Homer	NYTTCCWGGAAR	1	1	9296	0.4932	15999.6	0.5153		MYB51(MYB)/col-MYB51-DAP-Seq(GSE60143)/Homer	GGTAGGTG	1	1	1611	0.4099	17786.6	0.4549		RUNX-AML(Runt)/CD4+-PolII-ChIP-Seq(Barski_et_al.)/Homer	GCTGTGGTTW	1	1.0000	3168.0	78.81%	37758.3	83.13%		Myf5(bHLH)/GM-Myf5-ChIP-Seq(GSE24852)/Homer	BAACAGCTGT	1	1.0000	762.0	69.78%	36718.5	77.65%
MYB4(MYB)/col200-MYB4-DAP-Seq(GSE60143)/Homer	WAGKTAGGTARR	1	1	6644	0.3525	11608	0.3739		Fox:Ebox(Forkhead,bHLH)/Panc1-Foxa2-ChIP-Seq(GSE47459)/Homer	NNNVCTGWGYAAACASN	1	1	1902	0.484	20696.6	0.5293		PPARE(NR),DR1/3T3L1-Pparg-ChIP-Seq(GSE13511)/Homer	TGACCTTTGCCCCA	1	1.0000	3441.0	85.60%	40527.8	89.23%		Tcf21(bHLH)/ArterySmoothMuscle-Tcf21-ChIP-Seq(GSE61369)/Homer	NAACAGCTGG	1	1.0000	905.0	82.88%	42073.5	88.98%
Pho2(bHLH)/Yeast-Pho2-ChIP-Seq(GSE29506)/Homer	CCCACGTGCT	1	1	4460	0.2366	7943.9	0.2559		RIN(MADS)/Tomato-RIN-ChIP-Seq(GSE116581)/Homer	CYAAAAWWGG	1	1	1958	0.4982	21251.6	0.5435		ESE1(AP2EREBP)/col-ESE1-DAP-Seq(GSE60143)/Homer	GGCGGCGG	1	1.0000	893.0	22.21%	12335.0	27.16%		Tbx5(T-box)/HL1-Tbx5.biotin-ChIP-Seq(GSE21529)/Homer	AGGTGTCA	1	1.0000	1079.0	98.81%	47224.9	99.87%
Nr5a2(NR)/mES-Nr5a2-ChIP-Seq(GSE19019)/Homer	BTCAAGGTCA	1	1	6893	0.3657	12026	0.3874		SPL5(SBP)/colamp-SPL5-DAP-Seq(GSE60143)/Homer	NNHGTACGGHNN	1	1	609	0.155	7421.8	0.1898		ERF11(AP2EREBP)/col-ERF11-DAP-Seq(GSE60143)/Homer	RTGGCGGCGG	1	1.0000	1270.0	31.59%	16812.4	37.01%		ZNF264(Zf)/HEK293-ZNF264.GFP-ChIP-Seq(GSE58341)/Homer	RGGGCACTAACY	1	1.0000	798.0	73.08%	38156.5	80.69%
ZML2(C2C2gata)/col-ZML2-DAP-Seq(GSE60143)/Homer	CATCATCATC	1	1	2479	0.1315	4567.1	0.1471		AT5G47660(Trihelix)/colamp-AT5G47660-DAP-Seq(GSE60143)/Homer	AWTTTTACCG	1	1	2000	0.5089	21679.1	0.5545		NFkB-p65(RHD)/GM12787-p65-ChIP-Seq(GSE19485)/Homer	WGGGGATTTCCC	1	1.0000	2362.0	58.76%	29187.9	64.26%		LEP(AP2EREBP)/col-LEP-DAP-Seq(GSE60143)/Homer	CDCCGCCGTC	1	1.0000	71.0	6.50%	5702.4	12.06%
GFX(?)/Promoter/Homer	ATTCTCGCGAGA	1	1	19	0.001	97	0.0031		Pho4(bHLH)/Yeast-Pho4-ChIP-Seq(GSE29506)/Homer	AAGCACGTGBGD	1	1	346	0.088	4551.8	0.1164		ZEB2(Zf)/SNU398-ZEB2-ChIP-Seq(GSE103048)/Homer	GNMCAGGTGTGC	1	1.0000	3391.0	84.35%	40051.8	88.18%		E2F6(E2F)/Hela-E2F6-ChIP-Seq(GSE31477)/Homer	GGCGGGAARN	1	1.0000	423.0	38.74%	22684.7	47.97%
TEAD(TEA)/Fibroblast-PU.1-ChIP-Seq(Unpublished)/Homer	YCWGGAATGY	1	1	6683	0.3546	11684	0.3763		ZSCAN22(Zf)/HEK293-ZSCAN22.GFP-ChIP-Seq(GSE58341)/Homer	SMCAGTCWGAKGGAGGAGGC	1	1	154	0.0392	2337.9	0.0598		HAP3(CCAATHAP3)/col-HAP3-DAP-Seq(GSE60143)/Homer	TGATGGAW	1	1.0000	2006.0	49.90%	25250.5	55.59%		EPR1(MYBrelated)/colamp-EPR1-DAP-Seq(GSE60143)/Homer	AAATATCT	1	1.0000	614.0	56.23%	30844.0	65.23%
Npas4(bHLH)/Neuron-Npas4-ChIP-Seq(GSE127793)/Homer	NHRTCACGACDN	1	1	6700	0.3555	11718.8	0.3775		MNT(bHLH)/HepG2-MNT-ChIP-Seq(Encode)/Homer	DGCACACGTG	1	1	1952	0.4967	21243.1	0.5433		PHV(HB)/col-PHV-DAP-Seq(GSE60143)/Homer	RTAATSATTA	1	1.0000	2042.0	50.80%	25671.0	56.52%		LHY1(MYBrelated)/col-LHY1-DAP-Seq(GSE60143)/Homer	AAATATCT	1	1.0000	614.0	56.23%	30844.0	65.23%
AtHB32(ZFHD)/col200-AtHB32-DAP-Seq(GSE60143)/Homer	CGAATTAT	1	1	9252	0.4909	15946.4	0.5136		E2F(E2F)/Hela-CellCycle-Expression/Homer	TTSGCGCGAAAA	1	1	69	0.0176	1280.8	0.0328		Tcf4(HMG)/Hct116-Tcf4-ChIP-Seq(SRA012054)/Homer	ASATCAAAGGVA	1	1.0000	2562.0	63.73%	31397.6	69.13%		ATHB53(HB)/col-ATHB53-DAP-Seq(GSE60143)/Homer	CAATAATT	1	1.0000	694.0	63.55%	34112.1	72.14%
Ascl2(bHLH)/ESC-Ascl2-ChIP-Seq(GSE97712)/Homer	SSRGCAGCTGCH	1	1	11024	0.5849	18851.2	0.6072		LBD2(LOBAS2)/colamp-LBD2-DAP-Seq(GSE60143)/Homer	TCCGAWTTTTTCGGN	1	1	430	0.1094	5516.7	0.1411		ZBTB18(Zf)/HEK293-ZBTB18.GFP-ChIP-Seq(GSE58341)/Homer	AACATCTGGA	1	1.0000	2534.0	63.03%	31095.9	68.46%		ERF5(AP2EREBP)/colamp-ERF5-DAP-Seq(GSE60143)/Homer	DCMGCCGCCA	1	1.0000	158.0	14.47%	10324.2	21.83%
Tbx6(T-box)/ESC-Tbx6-ChIP-Seq(GSE93524)/Homer	DAGGTGTBAA	1	1	10354	0.5494	17758.7	0.572		bHLH28(bHLH)/col-bHLH28-DAP-Seq(GSE60143)/Homer	NHHTGTACGGAH	1	1	334	0.085	4450.9	0.1138		bHLHE41(bHLH)/proB-Bhlhe41-ChIP-Seq(GSE93764)/Homer	KCACGTGMCN	1	1.0000	3343.0	83.16%	39598.0	87.18%		ANAC028(NAC)/col-ANAC028-DAP-Seq(GSE60143)/Homer	WRCTTGNNNNNCAAG	1	1.0000	797.0	72.99%	38172.6	80.73%
DDF1(AP2EREBP)/col-DDF1-DAP-Seq(GSE60143)/Homer	GCCGACAT	1	1	1889	0.1002	3559.9	0.1147		FUS3(ABI3VP1)/col-FUS3-DAP-Seq(GSE60143)/Homer	DNNWTNTGCATGKNN	1	1	1814	0.4616	19904.8	0.5091		SeqBias: A/T bias	WWWWWWWWWW	1	1.0000	4009.0	99.73%	45415.6	99.99%		MafA(bZIP)/Islet-MafA-ChIP-Seq(GSE30298)/Homer	TGCTGACTCA	1	1.0000	884.0	80.95%	41415.3	87.58%
STOP1(C2H2)/colamp-STOP1-DAP-Seq(GSE60143)/Homer	DTATCTGGKGRAGGT	1	1	4914	0.2607	8734.4	0.2813		PIF5ox(bHLH)/Arabidopsis-PIF5ox-ChIP-Seq(GSE35062)/Homer	BCACGTGVDN	1	1	1880	0.4784	20563.9	0.5259		Gfi1b(Zf)/HPC7-Gfi1b-ChIP-Seq(GSE22178)/Homer	MAATCACTGC	1	1.0000	2888.0	71.84%	34908.6	76.86%		SHN3(AP2EREBP)/col-SHN3-DAP-Seq(GSE60143)/Homer	CCGCCGCC	1	1.0000	72.0	6.59%	5824.6	12.32%
ANAC070(NAC)/colamp-ANAC070-DAP-Seq(GSE60143)/Homer	CTTRHDNHNBAAGHW	1	1	9350	0.4961	16120.2	0.5192		Gli2(Zf)/GM2-Gli2-ChIP-Chip(GSE112702)/Homer	YSTGGGTGGTCT	1	1	607	0.1545	7464.3	0.1909		AT5G05550(Trihelix)/col-AT5G05550-DAP-Seq(GSE60143)/Homer	HDNHDTCKCCGGMGA	1	1.0000	3358.0	83.53%	39761.9	87.54%		Stat3(Stat)/mES-Stat3-ChIP-Seq(GSE11431)/Homer	CTTCCGGGAA	1	1.0000	687.0	62.91%	33889.1	71.67%
TGA9(bZIP)/colamp-TGA9-DAP-Seq(GSE60143)/Homer	VTGACGTC	1	1	10023	0.5318	17230.6	0.555		MafA(bZIP)/Islet-MafA-ChIP-Seq(GSE30298)/Homer	TGCTGACTCA	1	1	1550	0.3944	17286.5	0.4421		ANAC057(NAC)/colamp-ANAC057-DAP-Seq(GSE60143)/Homer	DVCKTGNNNNNCAMG	1	1.0000	2788.0	69.35%	33856.5	74.54%		WRKY40(WRKY)/colamp-WRKY40-DAP-Seq(GSE60143)/Homer	AHWAGTCAAC	1	1.0000	736.0	67.40%	35836.9	75.79%
At1g74840(MYBrelated)/col100-At1g74840-DAP-Seq(GSE60143)/Homer	YHTTATCCAWWT	1	1	7135	0.3786	12461.7	0.4014		bZIP50(bZIP)/colamp-bZIP50-DAP-Seq(GSE60143)/Homer	GATGACGTCA	1	1	1462	0.372	16402.7	0.4195		Cux2(Homeobox)/Liver-Cux2-ChIP-Seq(GSE35985)/Homer	HNRAATCAAT	1	1.0000	2209.0	54.95%	27578.8	60.72%		Nkx2.2(Homeobox)/NPC-Nkx2.2-ChIP-Seq(GSE61673)/Homer	BTBRAGTGSN	1	1.0000	1062.0	97.25%	46954.1	99.30%
At1g19000(MYBrelated)/colamp-At1g19000-DAP-Seq(GSE60143)/Homer	WWTGGATAADDT	1	1	7784	0.413	13546.8	0.4363		GSC(Homeobox)/FrogEmbryos-GSC-ChIP-Seq(DRA000576)/Homer	RGGATTAR	1	1	2025	0.5153	22033.3	0.5635		Max(bHLH)/K562-Max-ChIP-Seq(GSE31477)/Homer	RCCACGTGGYYN	1	1.0000	3073.0	76.44%	36866.9	81.17%		Atf1(bZIP)/K562-ATF1-ChIP-Seq(GSE31477)/Homer	GATGACGTCA	1	1.0000	763.0	69.87%	36899.0	78.03%
MYB74(MYB)/colamp-MYB74-DAP-Seq(GSE60143)/Homer	YYYACCTACCWH	1	1	6769	0.3592	11859.8	0.382		At4g38000(C2C2dof)/col-At4g38000-DAP-Seq(GSE60143)/Homer	WWWTWACTTTTT	1	1	1951	0.4964	21354.7	0.5462		ANAC005(NAC)/col-ANAC005-DAP-Seq(GSE60143)/Homer	WVCTTVTWNHABAAG	1	1.0000	2512.0	62.49%	30904.8	68.04%		ANAC057(NAC)/colamp-ANAC057-DAP-Seq(GSE60143)/Homer	DVCKTGNNNNNCAMG	1	1.0000	793.0	72.62%	38067.7	80.50%
ATHB25(ZFHD)/colamp-ATHB25-DAP-Seq(GSE60143)/Homer	TAATTAVB	1	1	9261	0.4914	15988	0.515		NF1(CTF)/LNCAP-NF1-ChIP-Seq(Unpublished)/Homer	CYTGGCABNSTGCCAR	1	1	740	0.1883	8969.7	0.2294		WUS1(Homeobox)/colamp-WUS1-DAP-Seq(GSE60143)/Homer	CAWTCATTCA	1	1.0000	2331.0	57.99%	28939.9	63.72%		AT3G09735(S1Falike)/col-AT3G09735-DAP-Seq(GSE60143)/Homer	TTCTAGAANMTTCTA	1	1.0000	703.0	64.38%	34565.4	73.10%
ZNF669(Zf)/HEK293-ZNF669.GFP-ChIP-Seq(GSE58341)/Homer	GARTGGTCATCGCCC	1	1	668	0.0354	1394.1	0.0449		Six2(Homeobox)/NephronProgenitor-Six2-ChIP-Seq(GSE39837)/Homer	GWAAYHTGAKMC	1	1	1774	0.4514	19621	0.5018		RAP212(AP2EREBP)/col-RAP212-DAP-Seq(GSE60143)/Homer	CGCCGCCATTTT	1	1.0000	1115.0	27.74%	15087.5	33.22%		NTM1(NAC)/col-NTM1-DAP-Seq(GSE60143)/Homer	ACTTRTARAASAAGT	1	1.0000	704.0	64.47%	34614.7	73.20%
Sox17(HMG)/Endoderm-Sox17-ChIP-Seq(GSE61475)/Homer	CCATTGTTYB	1	1	7333	0.3891	12806.6	0.4125		Stat3(Stat)/mES-Stat3-ChIP-Seq(GSE11431)/Homer	CTTCCGGGAA	1	1	1037	0.2639	12126.3	0.3101		NAC2(NAC)/colamp-NAC2-DAP-Seq(GSE60143)/Homer	TDCTTGNNNNNCAAG	1	1.0000	2771.0	68.93%	33713.1	74.22%		RUNX(Runt)/HPC7-Runx1-ChIP-Seq(GSE22178)/Homer	SAAACCACAG	1	1.0000	887.0	81.23%	41563.0	87.90%
ZNF322(Zf)/HEK293-ZNF322.GFP-ChIP-Seq(GSE58341)/Homer	GAGCCTGGTACTGWGCCTGR	1	1	3691	0.1958	6683	0.2153		MYB49(MYB)/col-MYB49-DAP-Seq(GSE60143)/Homer	ARKTAGGTRR	1	1	1819	0.4628	20089.7	0.5138		Atf3(bZIP)/GBM-ATF3-ChIP-Seq(GSE33912)/Homer	DATGASTCATHN	1	1.0000	2735.0	68.03%	33332.5	73.39%		NAC2(NAC)/colamp-NAC2-DAP-Seq(GSE60143)/Homer	TDCTTGNNNNNCAAG	1	1.0000	788.0	72.16%	37900.5	80.15%
WRKY6(WRKY)/colamp-WRKY6-DAP-Seq(GSE60143)/Homer	NCGTTGACTWWD	1	1	7499	0.3979	13087.7	0.4216		Nr5a2(NR)/mES-Nr5a2-ChIP-Seq(GSE19019)/Homer	BTCAAGGTCA	1	1	1208	0.3074	13916.4	0.3559		SRS7(SRS)/colamp-SRS7-DAP-Seq(GSE60143)/Homer	HATAGGTTTH	1	1.0000	4006.0	99.65%	45411.9	99.98%		IDD7(C2H2)/col-IDD7-DAP-Seq(GSE60143)/Homer	TTTGTCKTTTTN	1	1.0000	654.0	59.89%	32616.2	68.98%
Pdx1(Homeobox)/Islet-Pdx1-ChIP-Seq(SRA008281)/Homer	YCATYAATCA	1	1	8887	0.4715	15386	0.4956		MYB99(MYB)/colamp-MYB99-DAP-Seq(GSE60143)/Homer	GGTAGGTG	1	1	1680	0.4275	18717.9	0.4787		STAT6(Stat)/CD4-Stat6-ChIP-Seq(GSE22104)/Homer	ABTTCYYRRGAA	1	1.0000	2597.0	64.60%	31881.6	70.19%		Sp1(Zf)/Promoter/Homer	GGCCCCGCCCCC	1	1.0000	154.0	14.10%	10238.5	21.65%
At3g11280(MYBrelated)/col-At3g11280-DAP-Seq(GSE60143)/Homer	GATAAGRT	1	1	8211	0.4357	14276.2	0.4598		Tbet(T-box)/CD8-Tbet-ChIP-Seq(GSE33802)/Homer	AGGTGTGAAM	1	1	1820	0.4631	20116.3	0.5145		GRHL2(CP2)/HBE-GRHL2-ChIP-Seq(GSE46194)/Homer	AAACYKGTTWDACMRGTTTB	1	1.0000	2115.0	52.61%	26605.9	58.58%		PU.1(ETS)/ThioMac-PU.1-ChIP-Seq(GSE21512)/Homer	AGAGGAAGTG	1	1.0000	721.0	66.03%	35322.8	74.70%
Unknown-ESC-element(?)/mES-Nanog-ChIP-Seq(GSE11724)/Homer	CACAGCAGGGGG	1	1	6774	0.3594	11889.5	0.383		AT1G20910(ARID)/col-AT1G20910-DAP-Seq(GSE60143)/Homer	THAATTRAWN	1	1	2095	0.5331	22836.1	0.584		bZIP:IRF(bZIP,IRF)/Th17-BatF-ChIP-Seq(GSE39756)/Homer	NAGTTTCABTHTGACTNW	1	1.0000	2593.0	64.50%	31845.2	70.11%		Gata1(Zf)/K562-GATA1-ChIP-Seq(GSE18829)/Homer	SAGATAAGRV	1	1.0000	784.0	71.79%	37780.1	79.90%
HOXB13(Homeobox)/ProstateTumor-HOXB13-ChIP-Seq(GSE56288)/Homer	TTTTATKRGG	1	1	9784	0.5191	16870.7	0.5434		VND6(NAC)/col-VND6-DAP-Seq(GSE60143)/Homer	DCTTNHTTTTYAMGY	1	1	1692	0.4305	18851.4	0.4821		ZBTB12(Zf)/HEK293-ZBTB12.GFP-ChIP-Seq(GSE58341)/Homer	NGNTCTAGAACCNGV	1	1.0000	2495.0	62.06%	30794.5	67.80%		AT5G05550(Trihelix)/col-AT5G05550-DAP-Seq(GSE60143)/Homer	HDNHDTCKCCGGMGA	1	1.0000	934.0	85.53%	43230.1	91.42%
ZNF41(Zf)/HEK293-ZNF41.GFP-ChIP-Seq(GSE58341)/Homer	CCTCATGGTGYCYTWYTCCCTTGTG	1	1	344	0.0183	794.7	0.0256		Hoxd10(Homeobox)/ChickenMSG-Hoxd10.Flag-ChIP-Seq(GSE86088)/Homer	GGCMATGAAA	1	1	1896	0.4824	20899.7	0.5345		CHR(?)/Hela-CellCycle-Expression/Homer	SRGTTTCAAA	1	1.0000	2798.0	69.60%	34047.7	74.96%		Nkx2.1(Homeobox)/LungAC-Nkx2.1-ChIP-Seq(GSE43252)/Homer	RSCACTYRAG	1	1.0000	1077.0	98.63%	47212.1	99.84%
ATHB6(Homeobox)/col-ATHB6-DAP-Seq(GSE60143)/Homer	AATGATTG	1	1	9187	0.4875	15905.2	0.5123		HLH-1(bHLH)/cElegans-Embryo-HLH1-ChIP-Seq(modEncode)/Homer	RACAGCTGTTBH	1	1	1528	0.3888	17224.5	0.4405		Barx1(Homeobox)/Stomach-Barx1.3xFlag-ChIP-Seq(GSE69483)/Homer	AAACMATTAN	1	1.0000	2542.0	63.23%	31308.9	68.93%		GAGA-repeat/SacCer-Promoters/Homer	CTYTCTYTCTCTCTC	1	1.0000	1077.0	98.63%	47212.3	99.84%
At5g05790(MYBrelated)/col-At5g05790-DAP-Seq(GSE60143)/Homer	AYCTTATC	1	1	8471	0.4495	14731.1	0.4745		BOS1(MYB)/col-BOS1-DAP-Seq(GSE60143)/Homer	NNRCCTAACT	1	1	1659	0.4221	18584.6	0.4753		REM19(REM)/colamp-REM19-DAP-Seq(GSE60143)/Homer	AAAAAAAA	1	1.0000	3358.0	83.53%	39830.2	87.69%		ANAC005(NAC)/col-ANAC005-DAP-Seq(GSE60143)/Homer	WVCTTVTWNHABAAG	1	1.0000	717.0	65.66%	35201.8	74.44%
NFAT(RHD)/Jurkat-NFATC1-ChIP-Seq(Jolma_et_al.)/Homer	ATTTTCCATT	1	1	8361	0.4436	14551.7	0.4687		ZNF692(Zf)/HEK293-ZNF692.GFP-ChIP-Seq(GSE58341)/Homer	GTGGGCCCCA	1	1	263	0.0669	3798.4	0.0971		AR-halfsite(NR)/LNCaP-AR-ChIP-Seq(GSE27824)/Homer	CCAGGAACAG	1	1.0000	4009.0	99.73%	45416.3	99.99%		Oct6(POU,Homeobox)/NPC-Pou3f1-ChIP-Seq(GSE35496)/Homer	WATGCAAATGAG	1	1.0000	660.0	60.44%	32929.0	69.64%
ZNF341(Zf)/EBV-ZNF341-ChIP-Seq(GSE113194)/Homer	GGAACAGCCG	1	1	8077	0.4286	14083.1	0.4536		Sox4(HMG)/proB-Sox4-ChIP-Seq(GSE50066)/Homer	YCTTTGTTCC	1	1	1606	0.4087	18069.4	0.4621		E2A(bHLH),near_PU.1/Bcell-PU.1-ChIP-Seq(GSE21512)/Homer	NVCACCTGBN	1	1.0000	3762.0	93.58%	43663.3	96.13%		WRKY65(WRKY)/colamp-WRKY65-DAP-Seq(GSE60143)/Homer	AWWWAGTCAACG	1	1.0000	643.0	58.88%	32252.5	68.21%
Bcl11a(Zf)/HSPC-BCL11A-ChIP-Seq(GSE104676)/Homer	TYTGACCASWRG	1	1	7804	0.4141	13631.1	0.4391		TEAD3(TEA)/HepG2-TEAD3-ChIP-Seq(Encode)/Homer	TRCATTCCAG	1	1	1917	0.4878	21176.7	0.5416		CELF2(RRM)/JSL1-CELF2-CLIP-Seq(GSE71264)/Homer	RGTGTCAG	1	1.0000	2024.0	50.35%	25619.9	56.41%		Zac1(Zf)/Neuro2A-Plagl1-ChIP-Seq(GSE75942)/Homer	HAWGRGGCCM	1	1.0000	1072.0	98.17%	47149.5	99.71%
SF1(NR)/H295R-Nr5a1-ChIP-Seq(GSE44220)/Homer	CAAGGHCANV	1	1	6336	0.3362	11193.4	0.3605		At2g44940(AP2EREBP)/colamp-At2g44940-DAP-Seq(GSE60143)/Homer	NYACCGACAHNNNNN	1	1	231	0.0588	3424.7	0.0876		Atf1(bZIP)/K562-ATF1-ChIP-Seq(GSE31477)/Homer	GATGACGTCA	1	1.0000	2696.0	67.06%	32973.2	72.60%		BATF(bZIP)/Th17-BATF-ChIP-Seq(GSE39756)/Homer	DATGASTCAT	1	1.0000	775.0	70.97%	37533.7	79.37%
MyoG(bHLH)/C2C12-MyoG-ChIP-Seq(GSE36024)/Homer	AACAGCTG	1	1	10364	0.5499	17857.7	0.5752		PIF4(bHLH)/Seedling-PIF4-ChIP-Seq(GSE35315)/Homer	NNBCACGTGN	1	1	2115	0.5382	23150.2	0.5921		Hoxa10(Homeobox)/ChickenMSG-Hoxa10.Flag-ChIP-Seq(GSE86088)/Homer	GGYAATGAAA	1	1.0000	2690.0	66.92%	32934.2	72.51%		Fli1(ETS)/CD8-FLI-ChIP-Seq(GSE20898)/Homer	NRYTTCCGGH	1	1.0000	955.0	87.45%	43990.6	93.03%
Gata4(Zf)/Heart-Gata4-ChIP-Seq(GSE35151)/Homer	NBWGATAAGR	1	1	9376	0.4975	16237.8	0.523		TGA2(bZIP)/colamp-TGA2-DAP-Seq(GSE60143)/Homer	ACGTCAYCHH	1	1	763	0.1941	9372.9	0.2397		SF1(NR)/H295R-Nr5a1-ChIP-Seq(GSE44220)/Homer	CAAGGHCANV	1	1.0000	2676.0	66.57%	32784.7	72.18%		EBF2(EBF)/BrownAdipose-EBF2-ChIP-Seq(GSE97114)/Homer	NABTCCCWDGGGAVH	1	1.0000	913.0	83.61%	42580.1	90.05%
FOXA1(Forkhead)/LNCAP-FOXA1-ChIP-Seq(GSE27824)/Homer	WAAGTAAACA	1	1	11132	0.5907	19114.1	0.6157		WRKY28(WRKY)/col-WRKY28-DAP-Seq(GSE60143)/Homer	BGTTGACTWH	1	1	1871	0.4761	20757.5	0.5309		Zfp57(Zf)/H1-ZFP57.HA-ChIP-Seq(GSE115387)/Homer	NANTGCSGCA	1	1.0000	890.0	22.14%	12508.6	27.54%		ETV1(ETS)/GIST48-ETV1-ChIP-Seq(GSE22441)/Homer	AACCGGAAGT	1	1.0000	1021.0	93.50%	45999.4	97.28%
FOXM1(Forkhead)/MCF7-FOXM1-ChIP-Seq(GSE72977)/Homer	TRTTTACTTW	1	1	10338	0.5485	17820.8	0.574		THRa(NR)/C17.2-THRa-ChIP-Seq(GSE38347)/Homer	GGTCANYTGAGGWCA	1	1	825	0.2099	10067	0.2575		MYB63(MYB)/col-MYB63-DAP-Seq(GSE60143)/Homer	BHYACCWACCHH	1	1.0000	2444.0	60.80%	30301.4	66.71%		dof42(C2C2dof)/col-dof42-DAP-Seq(GSE60143)/Homer	AAAAAGGC	1	1.0000	816.0	74.73%	39101.3	82.69%
NRF(NRF)/Promoter/Homer	STGCGCATGCGC	1	1	1546	0.082	3008	0.0969		bHLH122(bHLH)/col100-bHLH122-DAP-Seq(GSE60143)/Homer	NDDCAASTTGHHNWW	1	1	1524	0.3878	17313.6	0.4428		MafA(bZIP)/Islet-MafA-ChIP-Seq(GSE30298)/Homer	TGCTGACTCA	1	1.0000	3171.0	78.88%	37991.0	83.64%		At1g68670(G2like)/colamp-At1g68670-DAP-Seq(GSE60143)/Homer	WNWWHNRAAGATTCT	1	1.0000	734.0	67.22%	35971.4	76.07%
PRDM1(Zf)/Hela-PRDM1-ChIP-Seq(GSE31477)/Homer	ACTTTCACTTTC	1	1	6319	0.3353	11176.6	0.36		TGA9(bZIP)/colamp-TGA9-DAP-Seq(GSE60143)/Homer	VTGACGTC	1	1	1811	0.4608	20195.2	0.5165		Prop1(Homeobox)/GHFT1-PROP1.biotin-ChIP-Seq(GSE77302)/Homer	NTAATBNAATTA	1	1.0000	2688.0	66.87%	32951.4	72.55%		Oct4(POU,Homeobox)/mES-Oct4-ChIP-Seq(GSE11431)/Homer	ATTTGCATAW	1	1.0000	687.0	62.91%	34129.5	72.18%
WRKY75(WRKY)/col-WRKY75-DAP-Seq(GSE60143)/Homer	CGTTGACTWW	1	1	7941	0.4213	13886.1	0.4473		FEA4(bZIP)/Corn-FEA4-ChIP-Seq(GSE61954)/Homer	TGACGTCACS	1	1	1763	0.4486	19717.2	0.5043		ERF3(AP2EREBP)/colamp-ERF3-DAP-Seq(GSE60143)/Homer	ATGGCGGCGG	1	1.0000	999.0	24.85%	13852.0	30.50%		HIC1(Zf)/Treg-ZBTB29-ChIP-Seq(GSE99889)/Homer	TGCCAGCB	1	1.0000	1058.0	96.89%	46909.7	99.20%
HLH-1(bHLH)/cElegans-Embryo-HLH1-ChIP-Seq(modEncode)/Homer	RACAGCTGTTBH	1	1	8423	0.4469	14690.5	0.4732		NRF1(NRF)/MCF7-NRF1-ChIP-Seq(Unpublished)/Homer	CTGCGCATGCGC	1	1	280	0.0712	4053.9	0.1037		ZNF7(Zf)/HepG2-ZNF7.Flag-ChIP-Seq(Encode)/Homer	CTGCCWVCTTTTRTA	1	1.0000	2743.0	68.23%	33545.8	73.86%		ANAC042(NAC)/col-ANAC042-DAP-Seq(GSE60143)/Homer	CGTNDHNDHNACGKY	1	1.0000	196.0	17.95%	12518.6	26.47%
DREB2(AP2EREBP)/col-DREB2-DAP-Seq(GSE60143)/Homer	TMACCGACATWA	1	1	2358	0.1251	4449.2	0.1433		AT2G20110(CPP)/colamp-AT2G20110-DAP-Seq(GSE60143)/Homer	ATTYAAATHY	1	1	2096	0.5333	23034.6	0.5891		SND3(NAC)/col-SND3-DAP-Seq(GSE60143)/Homer	CTTNHNNNDNAAGNH	1	1.0000	2846.0	70.80%	34631.8	76.25%		ANAC016(NAC)/col-ANAC016-DAP-Seq(GSE60143)/Homer	WNCTTGNNNNNCAMG	1	1.0000	824.0	75.46%	39448.6	83.42%
ZNF692(Zf)/HEK293-ZNF692.GFP-ChIP-Seq(GSE58341)/Homer	GTGGGCCCCA	1	1	1431	0.0759	2818.2	0.0908		Nr5a2(NR)/Pancreas-LRH1-ChIP-Seq(GSE34295)/Homer	BTCAAGGTCA	1	1	1502	0.3822	17124.6	0.438		WRKY65(WRKY)/colamp-WRKY65-DAP-Seq(GSE60143)/Homer	AWWWAGTCAACG	1	1.0000	2209.0	54.95%	27754.5	61.11%		CRF4(AP2EREBP)/colamp-CRF4-DAP-Seq(GSE60143)/Homer	CGCCGCCA	1	1.0000	250.0	22.89%	15188.0	32.12%
HOXD13(Homeobox)/Chicken-Hoxd13-ChIP-Seq(GSE38910)/Homer	NCYAATAAAA	1	1	9642	0.5116	16706.2	0.5381		EGL-5(Homeobox)/cElegans-L3-EGL5-ChIP-Seq(modEncode)/Homer	ATTTAATGGG	1	1	2172	0.5527	23799	0.6087		BATF(bZIP)/Th17-BATF-ChIP-Seq(GSE39756)/Homer	DATGASTCAT	1	1.0000	2752.0	68.46%	33642.5	74.07%		ZNF519(Zf)/HEK293-ZNF519.GFP-ChIP-Seq(GSE58341)/Homer	GAGSCCGAGC	1	1.0000	217.0	19.87%	13620.3	28.80%
Six2(Homeobox)/NephronProgenitor-Six2-ChIP-Seq(GSE39837)/Homer	GWAAYHTGAKMC	1	1	9471	0.5025	16427.2	0.5291		SOL1(CPP)/colamp-SOL1-DAP-Seq(GSE60143)/Homer	ATTTAAATHN	1	1	2122	0.5399	23314.1	0.5963		Znf263(Zf)/K562-Znf263-ChIP-Seq(GSE31477)/Homer	CVGTSCTCCC	1	1.0000	3842.0	95.57%	44372.2	97.69%		bHLHE41(bHLH)/proB-Bhlhe41-ChIP-Seq(GSE93764)/Homer	KCACGTGMCN	1	1.0000	914.0	83.70%	42682.8	90.26%
MYB77(MYB)/col-MYB77-DAP-Seq(GSE60143)/Homer	NYAACBGYMC	1	1	11110	0.5895	19109.5	0.6155		bcd(Homeobox)/Embryo-Bcd-ChIP-Seq(GSE86966)/Homer	VNNGGATTADNN	1	1	1989	0.5061	22011.9	0.563		HOXA9(Homeobox)/HSC-Hoxa9-ChIP-Seq(GSE33509)/Homer	GGCCATAAATCA	1	1.0000	2927.0	72.81%	35500.7	78.16%		RKD2(RWPRK)/colamp-RKD2-DAP-Seq(GSE60143)/Homer	GACKTTTCRDCTTCC	1	1.0000	838.0	76.74%	39997.6	84.59%
WRKY15(WRKY)/col-WRKY15-DAP-Seq(GSE60143)/Homer	VGTTGACTWW	1	1	8155	0.4327	14257.2	0.4592		n-Myc(bHLH)/mES-nMyc-ChIP-Seq(GSE11431)/Homer	VRCCACGTGG	1	1	1370	0.3486	15807.2	0.4043		ERF13(AP2EREBP)/colamp-ERF13-DAP-Seq(GSE60143)/Homer	TYAGCCGCCATT	1	1.0000	2527.0	62.86%	31248.1	68.80%		Znf263(Zf)/K562-Znf263-ChIP-Seq(GSE31477)/Homer	CVGTSCTCCC	1	1.0000	1040.0	95.24%	46526.3	98.39%
E2A(bHLH)/proBcell-E2A-ChIP-Seq(GSE21978)/Homer	DNRCAGCTGY	1	1	12988	0.6891	22151.9	0.7135		DLX1(Homeobox)/BasalGanglia-Dlx1-ChIP-seq(GSE124936)/Homer	NSNNTAATTA	1	1	2001	0.5092	22141.1	0.5663		Pitx1(Homeobox)/Chicken-Pitx1-ChIP-Seq(GSE38910)/Homer	TAATCCCN	1	1.0000	4002.0	99.55%	45405.3	99.97%		bZIP50(bZIP)/colamp-bZIP50-DAP-Seq(GSE60143)/Homer	GATGACGTCA	1	1.0000	835.0	76.47%	39897.5	84.37%
GATA14(C2C2gata)/col-GATA14-DAP-Seq(GSE60143)/Homer	AYCAGATCTG	1	1	7597	0.4031	13334.3	0.4295		AT1G69570(C2C2dof)/col-AT1G69570-DAP-Seq(GSE60143)/Homer	WAAAAGTGHH	1	1	2019	0.5137	22319.3	0.5708		AP-1(bZIP)/ThioMac-PU.1-ChIP-Seq(GSE21512)/Homer	VTGACTCATC	1	1.0000	2910.0	72.39%	35361.2	77.85%		AT4G00250(GeBP)/col-AT4G00250-DAP-Seq(GSE60143)/Homer	WDTGGATAAKRT	1	1.0000	788.0	72.16%	38150.1	80.68%
bHLHE41(bHLH)/proB-Bhlhe41-ChIP-Seq(GSE93764)/Homer	KCACGTGMCN	1	1	9849	0.5226	17052	0.5492		AT5G56840(MYBrelated)/colamp-AT5G56840-DAP-Seq(GSE60143)/Homer	TGGATAAGGT	1	1	1982	0.5043	21964.6	0.5618		Dlx3(Homeobox)/Kerainocytes-Dlx3-ChIP-Seq(GSE89884)/Homer	NDGTAATTAC	1	1.0000	2862.0	71.19%	34858.8	76.75%		ZNF143|STAF(Zf)/CUTLL-ZNF143-ChIP-Seq(GSE29600)/Homer	ATTTCCCAGVAKSCY	1	1.0000	586.0	53.66%	30145.1	63.75%
Lhx2(Homeobox)/HFSC-Lhx2-ChIP-Seq(GSE48068)/Homer	TAATTAGN	1	1	9363	0.4968	16256.4	0.5236		NAM(NAC)/col-NAM-DAP-Seq(GSE60143)/Homer	RGTTRCGTRW	1	1	1532	0.3898	17475.1	0.4469		ANAC028(NAC)/col-ANAC028-DAP-Seq(GSE60143)/Homer	WRCTTGNNNNNCAAG	1	1.0000	2788.0	69.35%	34072.7	75.02%		CHR(?)/Hela-CellCycle-Expression/Homer	SRGTTTCAAA	1	1.0000	785.0	71.89%	38049.7	80.47%
ATHB33(ZFHD)/col-ATHB33-DAP-Seq(GSE60143)/Homer	NGTRATTAAK	1	1	10406	0.5521	17971	0.5788		ABF1/SacCer-Promoters/Homer	CGTRNAAARTGA	1	1	320	0.0814	4585.9	0.1173		ANAC096(NAC)/colamp-ANAC096-DAP-Seq(GSE60143)/Homer	TACTTGWNNNWCAAG	1	1.0000	2717.0	67.59%	33323.3	73.37%		VND4(NAC)/colamp-VND4-DAP-Seq(GSE60143)/Homer	WRCTTGWANWWCAAG	1	1.0000	792.0	72.53%	38315.1	81.03%
DEL2(E2FDP)/col-DEL2-DAP-Seq(GSE60143)/Homer	WTTTCSCGCC	1	1	2503	0.1328	4718.5	0.152		KAN2(G2like)/colamp-KAN2-DAP-Seq(GSE60143)/Homer	ATATTCTY	1	1	2018	0.5135	22356.8	0.5718		CEBP(bZIP)/ThioMac-CEBPb-ChIP-Seq(GSE21512)/Homer	ATTGCGCAAC	1	1.0000	2690.0	66.92%	33044.2	72.75%		FOXP1(Forkhead)/H9-FOXP1-ChIP-Seq(GSE31006)/Homer	NYYTGTTTACHN	1	1.0000	684.0	62.64%	34131.2	72.18%
PTF1(TCP)/colamp-PTF1-DAP-Seq(GSE60143)/Homer	RDDGGGACCACA	1	1	1029	0.0546	2106.3	0.0678		DEAR5(AP2EREBP)/col-DEAR5-DAP-Seq(GSE60143)/Homer	NDWTGTCGGTGRWDN	1	1	152	0.0387	2575.6	0.0659		Gata1(Zf)/K562-GATA1-ChIP-Seq(GSE18829)/Homer	SAGATAAGRV	1	1.0000	2730.0	67.91%	33486.2	73.72%		Rfx6(HTH)/Min6b1-Rfx6.HA-ChIP-Seq(GSE62844)/Homer	TGTTKCCTAGCAACM	1	1.0000	960.0	87.91%	44236.1	93.55%
THRa(NR)/C17.2-THRa-ChIP-Seq(GSE38347)/Homer	GGTCANYTGAGGWCA	1	1	4899	0.2599	8840.4	0.2847		CRE(bZIP)/Promoter/Homer	CSGTGACGTCAC	1	1	356	0.0906	5032.8	0.1287		HINFP(Zf)/K562-HINFP.eGFP-ChIP-Seq(Encode)/Homer	TWVGGTCCGC	1	1.0000	629.0	15.65%	9408.2	20.71%		NFIL3(bZIP)/HepG2-NFIL3-ChIP-Seq(Encode)/Homer	VTTACGTAAYNNNNN	1	1.0000	764.0	69.96%	37271.5	78.82%
DREB19(AP2EREBP)/colamp-DREB19-DAP-Seq(GSE60143)/Homer	AATGTCGGTK	1	1	2696	0.143	5067.8	0.1632		YY1(Zf)/Promoter/Homer	CAAGATGGCGGC	1	1	144	0.0366	2485	0.0636		Oct4(POU,Homeobox)/mES-Oct4-ChIP-Seq(GSE11431)/Homer	ATTTGCATAW	1	1.0000	2389.0	59.43%	29809.7	65.63%		ERF10(AP2EREBP)/col-ERF10-DAP-Seq(GSE60143)/Homer	RTGGCGGCGG	1	1.0000	335.0	30.68%	19264.5	40.74%
ZNF165(Zf)/WHIM12-ZNF165-ChIP-Seq(GSE65937)/Homer	AAGGKGRCGCAGGCA	1	1	1387	0.0736	2764.9	0.0891		E-box/Arabidopsis-Promoters/Homer	GCCACGTG	1	1	744	0.1893	9343.8	0.239		ZEB1(Zf)/PDAC-ZEB1-ChIP-Seq(GSE64557)/Homer	VCAGGTRDRY	1	1.0000	3865.0	96.14%	44567.5	98.12%		HEB(bHLH)/mES-Heb-ChIP-Seq(GSE53233)/Homer	VCAGCTGBNN	1	1.0000	1048.0	95.97%	46728.1	98.82%
SPCH(bHLH)/Seedling-SPCH-ChIP-Seq(GSE57497)/Homer	WNBCACGTGA	1	1	9705	0.5149	16867.2	0.5433		At5g58900(MYBrelated)/colamp-At5g58900-DAP-Seq(GSE60143)/Homer	WWWTYTTATCTWWWW	1	1	2052	0.5221	22733.6	0.5814		Zelda(Zf)/Embryo-zld-ChIP-Seq(GSE65441)/Homer	KBCTACCTGW	1	1.0000	2521.0	62.71%	31259.2	68.82%		E2A(bHLH),near_PU.1/Bcell-PU.1-ChIP-Seq(GSE21512)/Homer	NVCACCTGBN	1	1.0000	1022.0	93.59%	46092.0	97.47%
ATY19(MYB)/col-ATY19-DAP-Seq(GSE60143)/Homer	YYCACCWACCAT	1	1	7823	0.4151	13763.1	0.4433		TCX2(CPP)/colamp-TCX2-DAP-Seq(GSE60143)/Homer	NNWWTTYRAAHN	1	1	2158	0.5491	23774.6	0.6081		ANAC016(NAC)/col-ANAC016-DAP-Seq(GSE60143)/Homer	WNCTTGNNNNNCAMG	1	1.0000	2918.0	72.59%	35449.7	78.05%		WRKY26(WRKY)/colamp-WRKY26-DAP-Seq(GSE60143)/Homer	CGTTGACTWDKN	1	1.0000	665.0	60.90%	33458.8	70.76%
WRKY29(WRKY)/colamp-WRKY29-DAP-Seq(GSE60143)/Homer	MGTTGACTTT	1	1	8527	0.4524	14935.6	0.4811		TAGL1(MADS)/Tomato-TAGL1-ChIP-Seq(GSE116581)/Homer	CCAAAAATRG	1	1	1844	0.4692	20688.6	0.5291		ERF1(AP2EREBP)/colamp-ERF1-DAP-Seq(GSE60143)/Homer	GGCGGCTR	1	1.0000	761.0	18.93%	11033.2	24.29%		Unknown5/Drosophila-Promoters/Homer	GCTGATAASV	1	1.0000	778.0	71.25%	37880.1	80.11%
PAX5(Paired,Homeobox)/GM12878-PAX5-ChIP-Seq(GSE32465)/Homer	GCAGCCAAGCRTGACH	1	1	4224	0.2241	7720.5	0.2487		AT2G38300(G2like)/col-AT2G38300-DAP-Seq(GSE60143)/Homer	ADRGAATGTT	1	1	2046	0.5206	22683.9	0.5802		ERF2(AP2EREBP)/colamp-ERF2-DAP-Seq(GSE60143)/Homer	GGCGGCTG	1	1.0000	802.0	19.95%	11543.3	25.41%		Esrrb(NR)/mES-Esrrb-ChIP-Seq(GSE11431)/Homer	KTGACCTTGA	1	1.0000	841.0	77.01%	40226.7	85.07%
At1g36060(AP2EREBP)/colamp-At1g36060-DAP-Seq(GSE60143)/Homer	NNWWKGTCGGTG	1	1	3331	0.1767	6189.6	0.1994		TBP3(MYBrelated)/col-TBP3-DAP-Seq(GSE60143)/Homer	VYTAGGGCAN	1	1	1576	0.401	18010.5	0.4606		LMI1(HB)/colamp-LMI1-DAP-Seq(GSE60143)/Homer	AATTATTG	1	1.0000	2825.0	70.27%	34480.7	75.91%		Knotted(Homeobox)/Corn-KN1-ChIP-Seq(GSE39161)/Homer	GAYGNGACRGGN	1	1.0000	1021.0	93.50%	46089.4	97.47%
Atoh1(bHLH)/Cerebellum-Atoh1-ChIP-Seq(GSE22111)/Homer	VNRVCAGCTGGY	1	1	10971	0.5821	18949	0.6103		bHLH80(bHLH)/col-bHLH80-DAP-Seq(GSE60143)/Homer	NNNNDCAASTTGHNN	1	1	1639	0.417	18651.2	0.477		MYB113(MYB)/col-MYB113-DAP-Seq(GSE60143)/Homer	HNDAWTCMGTTAYWN	1	1.0000	2691.0	66.94%	33066.4	72.80%		NeuroD1(bHLH)/Islet-NeuroD1-ChIP-Seq(GSE30298)/Homer	GCCATCTGTT	1	1.0000	881.0	80.68%	41666.6	88.12%
DREB26(AP2EREBP)/col-DREB26-DAP-Seq(GSE60143)/Homer	CCACCGACAH	1	1	1181	0.0627	2410.6	0.0776		SPCH(bHLH)/Seedling-SPCH-ChIP-Seq(GSE57497)/Homer	WNBCACGTGA	1	1	1811	0.4608	20377.8	0.5212		WRKY26(WRKY)/colamp-WRKY26-DAP-Seq(GSE60143)/Homer	CGTTGACTWDKN	1	1.0000	2319.0	57.69%	29049.6	63.96%		HOXA9(Homeobox)/HSC-Hoxa9-ChIP-Seq(GSE33509)/Homer	GGCCATAAATCA	1	1.0000	817.0	74.82%	39408.5	83.34%
At1g22810(AP2EREBP)/colamp-At1g22810-DAP-Seq(GSE60143)/Homer	BCACCGACANNN	1	1	2163	0.1148	4163.4	0.1341		AT5G22990(C2H2)/col-AT5G22990-DAP-Seq(GSE60143)/Homer	WCGAHDTCGWHN	1	1	89	0.0226	1776.2	0.0454		Ascl1(bHLH)/NeuralTubes-Ascl1-ChIP-Seq(GSE55840)/Homer	NNVVCAGCTGBN	1	1.0000	3764.0	93.63%	43796.5	96.42%		Max(bHLH)/K562-Max-ChIP-Seq(GSE31477)/Homer	RCCACGTGGYYN	1	1.0000	849.0	77.75%	40573.9	85.80%
CRC(C2C2YABBY)/col-CRC-DAP-Seq(GSE60143)/Homer	TWATSATA	1	1	9453	0.5016	16470.5	0.5305		MYB55(MYB)/colamp-MYB55-DAP-Seq(GSE60143)/Homer	YACCWAMC	1	1	1853	0.4715	20800.6	0.532		Atoh1(bHLH)/Cerebellum-Atoh1-ChIP-Seq(GSE22111)/Homer	VNRVCAGCTGGY	1	1.0000	3478.0	86.52%	41478.5	91.32%		bHLH130(bHLH)/col-bHLH130-DAP-Seq(GSE60143)/Homer	GCAACTTG	1	1.0000	821.0	75.18%	39560.0	83.66%
ZBTB12(Zf)/HEK293-ZBTB12.GFP-ChIP-Seq(GSE58341)/Homer	NGNTCTAGAACCNGV	1	1	5685	0.3016	10210.3	0.3289		ERRg(NR)/Kidney-ESRRG-ChIP-Seq(GSE104905)/Homer	GTGACCTTGRVN	1	1	1582	0.4025	18096.1	0.4628		Bapx1(Homeobox)/VertebralCol-Bapx1-ChIP-Seq(GSE36672)/Homer	TTRAGTGSYK	1	1.0000	3933.0	97.84%	45279.9	99.69%		HNF6(Homeobox)/Liver-Hnf6-ChIP-Seq(ERP000394)/Homer	NTATYGATCH	1	1.0000	727.0	66.58%	36039.1	76.21%
Nr5a2(NR)/Pancreas-LRH1-ChIP-Seq(GSE34295)/Homer	BTCAAGGTCA	1	1	8541	0.4532	14989	0.4828		MYB96(MYB)/colamp-MYB96-DAP-Seq(GSE60143)/Homer	WGGTRGTTGG	1	1	1727	0.4394	19561.6	0.5003		Bcl11a(Zf)/HSPC-BCL11A-ChIP-Seq(GSE104676)/Homer	TYTGACCASWRG	1	1.0000	2951.0	73.41%	35879.1	78.99%		Nr5a2(NR)/Pancreas-LRH1-ChIP-Seq(GSE34295)/Homer	BTCAAGGTCA	1	1.0000	882.0	80.77%	41767.2	88.33%
FUS3(ABI3VP1)/col-FUS3-DAP-Seq(GSE60143)/Homer	DNNWTNTGCATGKNN	1	1	10348	0.5491	17955.1	0.5783		EBF(EBF)/proBcell-EBF-ChIP-Seq(GSE21978)/Homer	DGTCCCYRGGGA	1	1	400	0.1018	5573	0.1425		Bcl6(Zf)/Liver-Bcl6-ChIP-Seq(GSE31578)/Homer	NNNCTTTCCAGGAAA	1	1.0000	3762.0	93.58%	44229.7	97.38%		Atf3(bZIP)/GBM-ATF3-ChIP-Seq(GSE33912)/Homer	DATGASTCATHN	1	1.0000	759.0	69.51%	37286.8	78.85%
At5g18450(AP2EREBP)/col-At5g18450-DAP-Seq(GSE60143)/Homer	CACCGCTT	1	1	8214	0.4358	14456	0.4656		HIF2a(bHLH)/785_O-HIF2a-ChIP-Seq(GSE34871)/Homer	GCACGTACCC	1	1	641	0.1631	8265.8	0.2114		BHLHA15(bHLH)/NIH3T3-BHLHB8.HA-ChIP-Seq(GSE119782)/Homer	NAMCAGCTGK	1	1.0000	3778.0	93.98%	43959.4	96.78%		SPDEF(ETS)/VCaP-SPDEF-ChIP-Seq(SRA014231)/Homer	ASWTCCTGBT	1	1.0000	966.0	88.46%	44544.7	94.20%
CCA(Myb)/Arabidopsis-CCA.GFP-ChIP-Seq(GSE70533)/Homer	AGATATYTTT	1	1	7843	0.4161	13839.1	0.4458		At5g47390(MYBrelated)/col-At5g47390-DAP-Seq(GSE60143)/Homer	CTTATCCA	1	1	2007	0.5107	22349.1	0.5716		BMAL1(bHLH)/Liver-Bmal1-ChIP-Seq(GSE39860)/Homer	GNCACGTG	1	1.0000	3871.0	96.29%	44978.9	99.03%		CEBP(bZIP)/ThioMac-CEBPb-ChIP-Seq(GSE21512)/Homer	ATTGCGCAAC	1	1.0000	766.0	70.15%	37559.2	79.43%
GRF9(GRF)/colamp-GRF9-DAP-Seq(GSE60143)/Homer	NWCTGACANNNNNNN	1	1	10256	0.5442	17811.5	0.5737		Unknown-ESC-element(?)/mES-Nanog-ChIP-Seq(GSE11724)/Homer	CACAGCAGGGGG	1	1	1113	0.2832	13312.1	0.3405		BMYB(HTH)/Hela-BMYB-ChIP-Seq(GSE27030)/Homer	NHAACBGYYV	1	1.0000	3761.0	93.56%	43840.8	96.52%		WRKY3(WRKY)/col-WRKY3-DAP-Seq(GSE60143)/Homer	NCKTTGACYDDN	1	1.0000	737.0	67.49%	36454.7	77.09%
AP-2gamma(AP2)/MCF7-TFAP2C-ChIP-Seq(GSE21234)/Homer	SCCTSAGGSCAW	1	1	9255	0.4911	16670.5	0.537		NFY(CCAAT)/Promoter/Homer	RGCCAATSRG	1	1	1517	0.386	17473.7	0.4469		Cdx2(Homeobox)/mES-Cdx2-ChIP-Seq(GSE14586)/Homer	GYMATAAAAH	1	1.0000	3054.0	75.97%	37723.2	83.05%		MYB113(MYB)/col-MYB113-DAP-Seq(GSE60143)/Homer	HNDAWTCMGTTAYWN	1	1.0000	763.0	69.87%	37470.8	79.24%
AP-2alpha(AP2)/Hela-AP2alpha-ChIP-Seq(GSE31477)/Homer	ATGCCCTGAGGC	1	1	7422	0.3938	13744.3	0.4427		PAX5(Paired,Homeobox)/GM12878-PAX5-ChIP-Seq(GSE32465)/Homer	GCAGCCAAGCRTGACH	1	1	749	0.1906	9478.2	0.2424		CDX4(Homeobox)/ZebrafishEmbryos-Cdx4.Myc-ChIP-Seq(GSE48254)/Homer	NGYCATAAAWCH	1	1.0000	3233.0	80.42%	39843.9	87.72%		SND3(NAC)/col-SND3-DAP-Seq(GSE60143)/Homer	CTTNHNNNDNAAGNH	1	1.0000	798.0	73.08%	38785.2	82.02%
AR-halfsite(NR)/LNCaP-AR-ChIP-Seq(GSE27824)/Homer	CCAGGAACAG	1	1	17791	0.944	30557.4	0.9842		SeqBias: C/A-bias	MMMMMMMMMM	1	1	3922	0.998	39098.7	1		CEBP:AP1(bZIP)/ThioMac-CEBPb-ChIP-Seq(GSE21512)/Homer	DRTGTTGCAA	1	1.0000	2913.0	72.46%	35847.4	78.92%		SMB(NAC)/colamp-SMB-DAP-Seq(GSE60143)/Homer	CTTVNNNNDBAAGHW	1	1.0000	879.0	80.49%	41705.2	88.20%
Ascl1(bHLH)/NeuralTubes-Ascl1-ChIP-Seq(GSE55840)/Homer	NNVVCAGCTGBN	1	1	13437	0.713	23200	0.7473		AT1G28160(AP2EREBP)/colamp-AT1G28160-DAP-Seq(GSE60143)/Homer	GGCGGCGG	1	1	1663	0.4232	18972.8	0.4852		COUP-TFII(NR)/K562-NR2F1-ChIP-Seq(Encode)/Homer	GKBCARAGGTCA	1	1.0000	3753.0	93.36%	44066.5	97.02%		ATHB6(Homeobox)/Arabidopsis-HB6-ChIP-Seq(GSE80564)/Homer	CAATNATTBN	1	1.0000	801.0	73.35%	38908.9	82.28%
Bapx1(Homeobox)/VertebralCol-Bapx1-ChIP-Seq(GSE36672)/Homer	TTRAGTGSYK	1	1	14955	0.7935	26801.8	0.8633		PRDM15(Zf)/ESC-Prdm15-ChIP-Seq(GSE73694)/Homer	YCCDNTCCAGGTTTT	1	1	1971	0.5015	22035.7	0.5636		COUP-TFII(NR)/Artia-Nr2f2-ChIP-Seq(GSE46497)/Homer	AGRGGTCA	1	1.0000	3839.0	95.50%	44710.2	98.44%		PRDM1(Zf)/Hela-PRDM1-ChIP-Seq(GSE31477)/Homer	ACTTTCACTTTC	1	1.0000	783.0	71.70%	38241.6	80.87%
Bcl6(Zf)/Liver-Bcl6-ChIP-Seq(GSE31578)/Homer	NNNCTTTCCAGGAAA	1	1	12363	0.656	21701	0.699		ABI5(bZIP)/col-ABI5-DAP-Seq(GSE60143)/Homer	GCCACGTG	1	1	582	0.1481	7670	0.1962		CRX(Homeobox)/Retina-Crx-ChIP-Seq(GSE20012)/Homer	GCTAATCC	1	1.0000	3946.0	98.16%	45229.3	99.58%		PPARE(NR),DR1/3T3L1-Pparg-ChIP-Seq(GSE13511)/Homer	TGACCTTTGCCCCA	1	1.0000	934.0	85.53%	43562.7	92.12%
BHLHA15(bHLH)/NIH3T3-BHLHB8.HA-ChIP-Seq(GSE119782)/Homer	NAMCAGCTGK	1	1	12938	0.6865	22363.1	0.7203		DEL2(E2FDP)/col-DEL2-DAP-Seq(GSE60143)/Homer	WTTTCSCGCC	1	1	580	0.1476	7653.1	0.1957		CUX1(Homeobox)/K562-CUX1-ChIP-Seq(GSE92882)/Homer	TATCGATNAN	1	1.0000	2813.0	69.98%	34846.5	76.72%		GATA14(C2C2gata)/col-GATA14-DAP-Seq(GSE60143)/Homer	AYCAGATCTG	1	1.0000	871.0	79.76%	41439.4	87.63%
BMAL1(bHLH)/Liver-Bmal1-ChIP-Seq(GSE39860)/Homer	GNCACGTG	1	1	14128	0.7496	25078.3	0.8078		ZNF322(Zf)/HEK293-ZNF322.GFP-ChIP-Seq(GSE58341)/Homer	GAGCCTGGTACTGWGCCTGR	1	1	572	0.1455	7582.2	0.1939		DLX1(Homeobox)/BasalGanglia-Dlx1-ChIP-seq(GSE124936)/Homer	NSNNTAATTA	1	1.0000	3541.0	88.08%	42938.0	94.53%		ZEB1(Zf)/PDAC-ZEB1-ChIP-Seq(GSE64557)/Homer	VCAGGTRDRY	1	1.0000	1044.0	95.60%	46693.4	98.75%
BMYB(HTH)/Hela-BMYB-ChIP-Seq(GSE27030)/Homer	NHAACBGYYV	1	1	12235	0.6492	21125.7	0.6805		Klf4(Zf)/mES-Klf4-ChIP-Seq(GSE11431)/Homer	GCCACACCCA	1	1	809	0.2059	10183.2	0.2604		DLX2(Homeobox)/BasalGanglia-Dlx2-ChIP-seq(GSE124936)/Homer	NNNTAATTAS	1	1.0000	3644.0	90.65%	43768.9	96.36%		At3g09600(MYBrelated)/colamp-At3g09600-DAP-Seq(GSE60143)/Homer	AAAATATCTT	1	1.0000	699.0	64.01%	35062.6	74.15%
BORIS(Zf)/K562-CTCFL-ChIP-Seq(GSE32465)/Homer	CNNBRGCGCCCCCTGSTGGC	1	1	2399	0.1273	4643.1	0.1496		At4g31060(AP2EREBP)/colamp-At4g31060-DAP-Seq(GSE60143)/Homer	CACCGACAAW	1	1	445	0.1132	6167.8	0.1577		DLX5(Homeobox)/BasalGanglia-Dlx5-ChIP-seq(GSE124936)/Homer	SSTAATTA	1	1.0000	2961.0	73.66%	37195.4	81.89%		FEA4(bZIP)/Corn-FEA4-ChIP-Seq(GSE61954)/Homer	TGACGTCACS	1	1.0000	933.0	85.44%	43551.5	92.10%
COUP-TFII(NR)/K562-NR2F1-ChIP-Seq(Encode)/Homer	GKBCARAGGTCA	1	1	12778	0.678	22265.8	0.7172		At2g33710(AP2EREBP)/colamp-At2g33710-DAP-Seq(GSE60143)/Homer	WTKGCGGCKR	1	1	2068	0.5262	23068.9	0.59		EBF2(EBF)/BrownAdipose-EBF2-ChIP-Seq(GSE97114)/Homer	NABTCCCWDGGGAVH	1	1.0000	3249.0	80.82%	39447.2	86.85%		AT3G10113(MYBrelated)/col-AT3G10113-DAP-Seq(GSE60143)/Homer	WNAAATATCWWN	1	1.0000	669.0	61.26%	33924.2	71.74%
COUP-TFII(NR)/Artia-Nr2f2-ChIP-Seq(GSE46497)/Homer	AGRGGTCA	1	1	13718	0.7279	24184	0.779		AT4G37180(G2like)/col-AT4G37180-DAP-Seq(GSE60143)/Homer	AGAATCTTNN	1	1	2040	0.5191	22783.2	0.5827		EHF(ETS)/LoVo-EHF-ChIP-Seq(GSE49402)/Homer	AVCAGGAAGT	1	1.0000	3709.0	92.26%	43512.5	95.80%		Gfi1b(Zf)/HPC7-Gfi1b-ChIP-Seq(GSE22178)/Homer	MAATCACTGC	1	1.0000	798.0	73.08%	38884.1	82.23%
CRX(Homeobox)/Retina-Crx-ChIP-Seq(GSE20012)/Homer	GCTAATCC	1	1	14860	0.7885	26846.2	0.8647		GRF9(GRF)/colamp-GRF9-DAP-Seq(GSE60143)/Homer	NWCTGACANNNNNNN	1	1	1787	0.4547	20286.9	0.5189		En1(Homeobox)/SUM149-EN1-ChIP-Seq(GSE120957)/Homer	NDCTAATTAS	1	1.0000	3761.0	93.56%	44572.5	98.13%		VND1(NAC)/col-VND1-DAP-Seq(GSE60143)/Homer	CTTRWDNHWYAAGYW	1	1.0000	834.0	76.37%	40223.9	85.06%
DLX1(Homeobox)/BasalGanglia-Dlx1-ChIP-seq(GSE124936)/Homer	NSNNTAATTA	1	1	10443	0.5541	18633.4	0.6002		HIF-1a(bHLH)/MCF7-HIF1a-ChIP-Seq(GSE28352)/Homer	TACGTGCV	1	1	439	0.1117	6127.8	0.1567		Eomes(T-box)/H9-Eomes-ChIP-Seq(GSE26097)/Homer	ATTAACACCT	1	1.0000	3894.0	96.87%	45203.6	99.52%		VND2(NAC)/col-VND2-DAP-Seq(GSE60143)/Homer	DNCKTNNNNNNNAAG	1	1.0000	876.0	80.22%	41708.9	88.20%
DLX2(Homeobox)/BasalGanglia-Dlx2-ChIP-seq(GSE124936)/Homer	NNNTAATTAS	1	1	11330	0.6012	20359.4	0.6558		ZNF341(Zf)/EBV-ZNF341-ChIP-Seq(GSE113194)/Homer	GGAACAGCCG	1	1	1428	0.3634	16684.5	0.4267		ERG(ETS)/VCaP-ERG-ChIP-Seq(GSE14097)/Homer	ACAGGAAGTG	1	1.0000	3832.0	95.32%	44488.0	97.95%		PRDM10(Zf)/HEK293-PRDM10.eGFP-ChIP-Seq(Encode)/Homer	TGGTACATTCCA	1	1.0000	800.0	73.26%	39000.8	82.48%
E2F1(E2F)/Hela-E2F1-ChIP-Seq(GSE22478)/Homer	CWGGCGGGAA	1	1	966	0.0513	2485.2	0.08		LHX9(Homeobox)/Hct116-LHX9.V5-ChIP-Seq(GSE116822)/Homer	NGCTAATTAG	1	1	2083	0.53	23252.8	0.5947		Erra(NR)/HepG2-Erra-ChIP-Seq(GSE31477)/Homer	CAAAGGTCAG	1	1.0000	3947.0	98.18%	45235.6	99.59%		WRKY22(WRKY)/colamp-WRKY22-DAP-Seq(GSE60143)/Homer	WWAAAGTCAACK	1	1.0000	732.0	67.03%	36450.8	77.08%
E2F3(E2F)/MEF-E2F3-ChIP-Seq(GSE71376)/Homer	BTKGGCGGGAAA	1	1	4100	0.2175	8016	0.2582		MYB70(MYB)/col-MYB70-DAP-Seq(GSE60143)/Homer	WTAACNGTTA	1	1	2144	0.5455	23831	0.6095		ERRg(NR)/Kidney-ESRRG-ChIP-Seq(GSE104905)/Homer	GTGACCTTGRVN	1	1.0000	3252.0	80.90%	39144.7	86.18%		MYB51(MYB)/col-MYB51-DAP-Seq(GSE60143)/Homer	GGTAGGTG	1	1.0000	898.0	82.23%	42463.0	89.80%
E2F4(E2F)/K562-E2F4-ChIP-Seq(GSE31477)/Homer	GGCGGGAAAH	1	1	2135	0.1133	4731.5	0.1524		AP-2gamma(AP2)/MCF7-TFAP2C-ChIP-Seq(GSE21234)/Homer	SCCTSAGGSCAW	1	1	1610	0.4097	22137.3	0.5662		Esrrb(NR)/mES-Esrrb-ChIP-Seq(GSE11431)/Homer	KTGACCTTGA	1	1.0000	2942.0	73.18%	36513.2	80.39%		Unknown6/Drosophila-Promoters/Homer	AATTTTAAAA	1	1.0000	877.0	80.31%	41760.9	88.31%
E2F6(E2F)/Hela-E2F6-ChIP-Seq(GSE31477)/Homer	GGCGGGAARN	1	1	3539	0.1878	6812.9	0.2194		AP-2alpha(AP2)/Hela-AP2alpha-ChIP-Seq(GSE31477)/Homer	ATGCCCTGAGGC	1	1	1251	0.3183	18715.1	0.4787		FOXA1(Forkhead)/LNCAP-FOXA1-ChIP-Seq(GSE27824)/Homer	WAAGTAAACA	1	1.0000	3638.0	90.50%	43432.2	95.62%		ANL2(HB)/col-ANL2-DAP-Seq(GSE60143)/Homer	CATTAATTGC	1	1.0000	713.0	65.29%	35741.7	75.59%
E2F7(E2F)/Hela-E2F7-ChIP-Seq(GSE32673)/Homer	VDTTTCCCGCCA	1	1	494	0.0262	1278.8	0.0412		Ap4(bHLH)/AML-Tfap4-ChIP-Seq(GSE45738)/Homer	NAHCAGCTGD	1	1	1929	0.4908	23102.5	0.5909		FOXA1(Forkhead)/MCF7-FOXA1-ChIP-Seq(GSE26831)/Homer	WAAGTAAACA	1	1.0000	3524.0	87.66%	42277.7	93.08%		Trl(Zf)/S2-GAGAfactor-ChIP-Seq(GSE40646)/Homer	RGAGAGAG	1	1.0000	1078.0	98.72%	47252.1	99.93%
E2F(E2F)/Hela-CellCycle-Expression/Homer	TTSGCGCGAAAA	1	1	199	0.0106	636.9	0.0205		AR-halfsite(NR)/LNCaP-AR-ChIP-Seq(GSE27824)/Homer	CCAGGAACAG	1	1	3214	0.8178	37678.6	0.9637		Foxa2(Forkhead)/Liver-Foxa2-ChIP-Seq(GSE25694)/Homer	CYTGTTTACWYW	1	1.0000	3204.0	79.70%	39285.0	86.49%		Dlx3(Homeobox)/Kerainocytes-Dlx3-ChIP-Seq(GSE89884)/Homer	NDGTAATTAC	1	1.0000	797.0	72.99%	38922.4	82.31%
E2A(bHLH),near_PU.1/Bcell-PU.1-ChIP-Seq(GSE21512)/Homer	NVCACCTGBN	1	1	13056	0.6927	22974.6	0.74		Arnt:Ahr(bHLH)/MCF7-Arnt-ChIP-Seq(Lo_et_al.)/Homer	TBGCACGCAA	1	1	1269	0.3229	15120.3	0.3867		FoxD3(forkhead)/ZebrafishEmbryo-Foxd3.biotin-ChIP-seq(GSE106676)/Homer	TGTTTAYTTAGC	1	1.0000	3396.0	84.48%	40891.4	90.03%		TF3A(C2H2)/col-TF3A-DAP-Seq(GSE60143)/Homer	NNDDGAGGAGGWNNN	1	1.0000	1023.0	93.68%	46244.5	97.80%
EBF2(EBF)/BrownAdipose-EBF2-ChIP-Seq(GSE97114)/Homer	NABTCCCWDGGGAVH	1	1	9525	0.5054	17008.4	0.5478		Ascl1(bHLH)/NeuralTubes-Ascl1-ChIP-Seq(GSE55840)/Homer	NNVVCAGCTGBN	1	1	2253	0.5733	28259.7	0.7228		Fox:Ebox(Forkhead,bHLH)/Panc1-Foxa2-ChIP-Seq(GSE47459)/Homer	NNNVCTGWGYAAACASN	1	1.0000	3552.0	88.36%	42537.3	93.65%		Ptf1a(bHLH)/Panc1-Ptf1a-ChIP-Seq(GSE47459)/Homer	ACAGCTGTTN	1	1.0000	1077.0	98.63%	47245.9	99.91%
EBF1(EBF)/Near-E2A-ChIP-Seq(GSE21512)/Homer	GTCCCCWGGGGA	1	1	10270	0.5449	18008.5	0.58		Ascl2(bHLH)/ESC-Ascl2-ChIP-Seq(GSE97712)/Homer	SSRGCAGCTGCH	1	1	1808	0.4601	22925.8	0.5863		Foxf1(Forkhead)/Lung-Foxf1-ChIP-Seq(GSE77951)/Homer	WWATRTAAACAN	1	1.0000	3424.0	85.17%	41358.1	91.06%		Cdx2(Homeobox)/mES-Cdx2-ChIP-Seq(GSE14586)/Homer	GYMATAAAAH	1	1.0000	861.0	78.85%	41232.2	87.20%
Egr1(Zf)/K562-Egr1-ChIP-Seq(GSE32465)/Homer	TGCGTGGGYG	1	1	7165	0.3802	12884.4	0.415		Atoh1(bHLH)/Cerebellum-Atoh1-ChIP-Seq(GSE22111)/Homer	VNRVCAGCTGGY	1	1	1857	0.4725	22639.5	0.579		Foxh1(Forkhead)/hESC-FOXH1-ChIP-Seq(GSE29422)/Homer	NNTGTGGATTSS	1	1.0000	2805.0	69.78%	34531.5	76.03%		RUNX-AML(Runt)/CD4+-PolII-ChIP-Seq(Barski_et_al.)/Homer	GCTGTGGTTW	1	1.0000	866.0	79.30%	41409.8	87.57%
Egr2(Zf)/Thymocytes-Egr2-ChIP-Seq(GSE34254)/Homer	NGCGTGGGCGGR	1	1	1829	0.097	3642.5	0.1173		Bapx1(Homeobox)/VertebralCol-Bapx1-ChIP-Seq(GSE36672)/Homer	TTRAGTGSYK	1	1	2669	0.6791	32767.9	0.8381		FOXK1(Forkhead)/HEK293-FOXK1-ChIP-Seq(GSE51673)/Homer	NVWTGTTTAC	1	1.0000	3421.0	85.10%	41634.0	91.66%		HAT2(Homeobox)/colamp-HAT2-DAP-Seq(GSE60143)/Homer	CYAATSATTR	1	1.0000	850.0	77.84%	40874.1	86.44%
En1(Homeobox)/SUM149-EN1-ChIP-Seq(GSE120957)/Homer	NDCTAATTAS	1	1	12561	0.6665	22909.4	0.7379		Bcl6(Zf)/Liver-Bcl6-ChIP-Seq(GSE31578)/Homer	NNNCTTTCCAGGAAA	1	1	2197	0.559	25253.9	0.6459		FOXK2(Forkhead)/U2OS-FOXK2-ChIP-Seq(E-MTAB-2204)/Homer	SCHTGTTTACAT	1	1.0000	2867.0	71.32%	35224.7	77.55%		NST1(NAC)/colamp-NST1-DAP-Seq(GSE60143)/Homer	WRCTTRWWNWWYAAG	1	1.0000	871.0	79.76%	41605.8	87.99%
Eomes(T-box)/H9-Eomes-ChIP-Seq(GSE26097)/Homer	ATTAACACCT	1	1	14465	0.7675	25742.9	0.8292		BHLHA15(bHLH)/NIH3T3-BHLHB8.HA-ChIP-Seq(GSE119782)/Homer	NAMCAGCTGK	1	1	2200	0.5598	26556.9	0.6792		FoxL2(Forkhead)/Ovary-FoxL2-ChIP-Seq(GSE60858)/Homer	WWTRTAAACAVG	1	1.0000	3328.0	82.79%	40455.6	89.07%		GATA4(C2C2gata)/col-GATA4-DAP-Seq(GSE60143)/Homer	DDWTYAGATCTR	1	1.0000	873.0	79.95%	41679.7	88.14%
Erra(NR)/HepG2-Erra-ChIP-Seq(GSE31477)/Homer	CAAAGGTCAG	1	1	15601	0.8278	27440.1	0.8838		bHLHE41(bHLH)/proB-Bhlhe41-ChIP-Seq(GSE93764)/Homer	KCACGTGMCN	1	1	1810	0.4606	22659.1	0.5795		FOXM1(Forkhead)/MCF7-FOXM1-ChIP-Seq(GSE72977)/Homer	TRTTTACTTW	1	1.0000	3558.0	88.51%	42715.3	94.04%		AT1G47655(C2C2dof)/colamp-AT1G47655-DAP-Seq(GSE60143)/Homer	YHACTTTTTS	1	1.0000	1071.0	98.08%	47191.6	99.80%
Foxo1(Forkhead)/RAW-Foxo1-ChIP-Seq(Fan_et_al.)/Homer	CTGTTTAC	1	1	14120	0.7492	24641.6	0.7937		BMAL1(bHLH)/Liver-Bmal1-ChIP-Seq(GSE39860)/Homer	GNCACGTG	1	1	2488	0.6331	29296.8	0.7493		Foxo1(Forkhead)/RAW-Foxo1-ChIP-Seq(Fan_et_al.)/Homer	CTGTTTAC	1	1.0000	3856.0	95.92%	45076.8	99.24%		AMYB(HTH)/Testes-AMYB-ChIP-Seq(GSE44588)/Homer	TGGCAGTTGG	1	1.0000	1025.0	93.86%	46315.2	97.95%
GATA3(Zf)/iTreg-Gata3-ChIP-Seq(GSE20898)/Homer	AGATAASR	1	1	11761	0.624	21067.7	0.6786		BMYB(HTH)/Hela-BMYB-ChIP-Seq(GSE27030)/Homer	NHAACBGYYV	1	1	2226	0.5664	26017.4	0.6654		Foxo3(Forkhead)/U2OS-Foxo3-ChIP-Seq(E-MTAB-2701)/Homer	DGTAAACA	1	1.0000	3095.0	76.99%	37602.8	82.79%		Ap4(bHLH)/AML-Tfap4-ChIP-Seq(GSE45738)/Homer	NAHCAGCTGD	1	1.0000	947.0	86.72%	44122.4	93.31%
Gli2(Zf)/GM2-Gli2-ChIP-Chip(GSE112702)/Homer	YSTGGGTGGTCT	1	1	3425	0.1817	6557.3	0.2112		BORIS(Zf)/K562-CTCFL-ChIP-Seq(GSE32465)/Homer	CNNBRGCGCCCCCTGSTGGC	1	1	438	0.1115	7050.5	0.1803		Gata2(Zf)/K562-GATA2-ChIP-Seq(GSE18829)/Homer	BBCTTATCTS	1	1.0000	2881.0	71.67%	35474.2	78.10%		TEAD(TEA)/Fibroblast-PU.1-ChIP-Seq(Unpublished)/Homer	YCWGGAATGY	1	1.0000	818.0	74.91%	39764.8	84.09%
GLIS3(Zf)/Thyroid-Glis3.GFP-ChIP-Seq(GSE103297)/Homer	CTCCCTGGGAGGCCN	1	1	12022	0.6379	21354.2	0.6878		c-Myc(bHLH)/LNCAP-cMyc-ChIP-Seq(Unpublished)/Homer	VCCACGTG	1	1	789	0.2008	10765.3	0.2753		GATA3(Zf)/iTreg-Gata3-ChIP-Seq(GSE20898)/Homer	AGATAASR	1	1.0000	3680.0	91.54%	44061.8	97.01%		At5g52660(MYBrelated)/colamp-At5g52660-DAP-Seq(GSE60143)/Homer	HAAAAATATCTW	1	1.0000	704.0	64.47%	35502.0	75.08%
GSC(Homeobox)/FrogEmbryos-GSC-ChIP-Seq(DRA000576)/Homer	RGGATTAR	1	1	10604	0.5626	18873	0.6079		COUP-TFII(NR)/K562-NR2F1-ChIP-Seq(Encode)/Homer	GKBCARAGGTCA	1	1	2238	0.5695	26342.3	0.6737		Gata4(Zf)/Heart-Gata4-ChIP-Seq(GSE35151)/Homer	NBWGATAAGR	1	1.0000	3366.0	83.73%	41132.9	90.56%		Tbx21(T-box)/GM12878-TBX21-ChIP-Seq(Encode)/Homer	AGGTGTGAAA	1	1.0000	953.0	87.27%	44324.2	93.74%
HEB(bHLH)/mES-Heb-ChIP-Seq(GSE53233)/Homer	VCAGCTGBNN	1	1	14991	0.7954	25502.5	0.8214		COUP-TFII(NR)/Artia-Nr2f2-ChIP-Seq(GSE46497)/Homer	AGRGGTCA	1	1	2448	0.6229	29136	0.7452		Gata6(Zf)/HUG1N-GATA6-ChIP-Seq(GSE51936)/Homer	YCTTATCTBN	1	1.0000	3254.0	80.95%	40046.0	88.17%		SVP(MADS)/col-SVP-DAP-Seq(GSE60143)/Homer	ANTTWCCHAATTTGG	1	1.0000	709.0	64.93%	35730.5	75.56%
HIC1(Zf)/Treg-ZBTB29-ChIP-Seq(GSE99889)/Homer	TGCCAGCB	1	1	15060	0.7991	25996.3	0.8373		CRX(Homeobox)/Retina-Crx-ChIP-Seq(GSE20012)/Homer	GCTAATCC	1	1	2652	0.6748	31656.7	0.8096		GSC(Homeobox)/FrogEmbryos-GSC-ChIP-Seq(DRA000576)/Homer	RGGATTAR	1	1.0000	3633.0	90.37%	43215.5	95.15%		AT3G25990(Trihelix)/colamp-AT3G25990-DAP-Seq(GSE60143)/Homer	TTAACCATAG	1	1.0000	840.0	76.92%	40581.3	85.82%
HINFP(Zf)/K562-HINFP.eGFP-ChIP-Seq(Encode)/Homer	TWVGGTCCGC	1	1	1164	0.0618	3424.1	0.1103		DLX2(Homeobox)/BasalGanglia-Dlx2-ChIP-seq(GSE124936)/Homer	NNNTAATTAS	1	1	2121	0.5397	23830.3	0.6095		HLF(bZIP)/HSC-HLF.Flag-ChIP-Seq(GSE69817)/Homer	RTTATGYAAB	1	1.0000	3079.0	76.59%	37694.5	82.99%		Gata2(Zf)/K562-GATA2-ChIP-Seq(GSE18829)/Homer	BBCTTATCTS	1	1.0000	813.0	74.45%	39623.8	83.80%
Hoxa11(Homeobox)/ChickenMSG-Hoxa11.Flag-ChIP-Seq(GSE86088)/Homer	TTTTATGGCM	1	1	14149	0.7507	26019.4	0.8381		E2A(bHLH)/proBcell-E2A-ChIP-Seq(GSE21978)/Homer	DNRCAGCTGY	1	1	2142	0.545	26663	0.6819		Hnf6b(Homeobox)/LNCaP-Hnf6b-ChIP-Seq(GSE106305)/Homer	TATTGAYY	1	1.0000	3076.0	76.52%	38558.2	84.89%		TEAD2(TEA)/Py2T-Tead2-ChIP-Seq(GSE55709)/Homer	CCWGGAATGY	1	1.0000	725.0	66.39%	36351.4	76.87%
Hoxa13(Homeobox)/ChickenMSG-Hoxa13.Flag-ChIP-Seq(GSE86088)/Homer	CYHATAAAAN	1	1	14459	0.7672	26499.3	0.8535		E2F1(E2F)/Hela-E2F1-ChIP-Seq(GSE22478)/Homer	CWGGCGGGAA	1	1	232	0.059	6719.4	0.1719		HNF6(Homeobox)/Liver-Hnf6-ChIP-Seq(ERP000394)/Homer	NTATYGATCH	1	1.0000	2480.0	61.69%	31017.8	68.29%		Tcf4(HMG)/Hct116-Tcf4-ChIP-Seq(SRA012054)/Homer	ASATCAAAGGVA	1	1.0000	709.0	64.93%	35746.1	75.59%
Hoxa9(Homeobox)/ChickenMSG-Hoxa9.Flag-ChIP-Seq(GSE86088)/Homer	RGCAATNAAA	1	1	15104	0.8014	27782.6	0.8949		E2F3(E2F)/MEF-E2F3-ChIP-Seq(GSE71376)/Homer	BTKGGCGGGAAA	1	1	889	0.2262	14565.6	0.3725		Hoxa11(Homeobox)/ChickenMSG-Hoxa11.Flag-ChIP-Seq(GSE86088)/Homer	TTTTATGGCM	1	1.0000	3891.0	96.79%	45201.6	99.52%		HDG1(Homeobox)/col100-HDG1-DAP-Seq(GSE60143)/Homer	DDYAATTAATGH	1	1.0000	763.0	69.87%	37829.6	80.00%
Hoxd10(Homeobox)/ChickenMSG-Hoxd10.Flag-ChIP-Seq(GSE86088)/Homer	GGCMATGAAA	1	1	10002	0.5307	17874.1	0.5757		E2F4(E2F)/K562-E2F4-ChIP-Seq(GSE31477)/Homer	GGCGGGAAAH	1	1	516	0.1313	10396.1	0.2659		Hoxa13(Homeobox)/ChickenMSG-Hoxa13.Flag-ChIP-Seq(GSE86088)/Homer	CYHATAAAAN	1	1.0000	3891.0	96.79%	45211.8	99.54%		Hoxa9(Homeobox)/ChickenMSG-Hoxa9.Flag-ChIP-Seq(GSE86088)/Homer	RGCAATNAAA	1	1.0000	1061.0	97.16%	47070.2	99.54%
Hoxd11(Homeobox)/ChickenMSG-Hoxd11.Flag-ChIP-Seq(GSE86088)/Homer	VGCCATAAAA	1	1	14531	0.771	26592.1	0.8565		E2F6(E2F)/Hela-E2F6-ChIP-Seq(GSE31477)/Homer	GGCGGGAARN	1	1	708	0.1802	12960.7	0.3315		Hoxa9(Homeobox)/ChickenMSG-Hoxa9.Flag-ChIP-Seq(GSE86088)/Homer	RGCAATNAAA	1	1.0000	3947.0	98.18%	45345.3	99.83%		Tgif2(Homeobox)/mES-Tgif2-ChIP-Seq(GSE55404)/Homer	TGTCANYT	1	1.0000	1076.0	98.53%	47245.9	99.91%
Hoxd12(Homeobox)/ChickenMSG-Hoxd12.Flag-ChIP-Seq(GSE86088)/Homer	HDGYAATGAAAN	1	1	12593	0.6682	23064.9	0.7429		E2F7(E2F)/Hela-E2F7-ChIP-Seq(GSE32673)/Homer	VDTTTCCCGCCA	1	1	117	0.0298	3411.2	0.0872		HOXB13(Homeobox)/ProstateTumor-HOXB13-ChIP-Seq(GSE56288)/Homer	TTTTATKRGG	1	1.0000	3395.0	84.45%	42008.6	92.49%		ATHB7(Homeobox)/col-ATHB7-DAP-Seq(GSE60143)/Homer	AATGATTG	1	1.0000	794.0	72.71%	38999.4	82.47%
Hoxd13(Homeobox)/ChickenMSG-Hoxd13.Flag-ChIP-Seq(GSE86088)/Homer	NCYAATAAAA	1	1	11989	0.6361	21558.9	0.6944		E2A(bHLH),near_PU.1/Bcell-PU.1-ChIP-Seq(GSE21512)/Homer	NVCACCTGBN	1	1	2243	0.5707	27765	0.7101		Hoxd10(Homeobox)/ChickenMSG-Hoxd10.Flag-ChIP-Seq(GSE86088)/Homer	GGCMATGAAA	1	1.0000	3430.0	85.32%	42473.7	93.51%		Unknown(Homeobox)/Limb-p300-ChIP-Seq/Homer	SSCMATWAAA	1	1.0000	812.0	74.36%	39678.8	83.91%
Isl1(Homeobox)/Neuron-Isl1-ChIP-Seq(GSE31456)/Homer	CTAATKGV	1	1	13361	0.7089	24596.2	0.7922		EBF2(EBF)/BrownAdipose-EBF2-ChIP-Seq(GSE97114)/Homer	NABTCCCWDGGGAVH	1	1	1680	0.4275	20423.4	0.5223		Hoxd11(Homeobox)/ChickenMSG-Hoxd11.Flag-ChIP-Seq(GSE86088)/Homer	VGCCATAAAA	1	1.0000	3918.0	97.46%	45282.6	99.70%		Smad2(MAD)/ES-SMAD2-ChIP-Seq(GSE29422)/Homer	CTGTCTGG	1	1.0000	1038.0	95.05%	46652.7	98.66%
KLF14(Zf)/HEK293-KLF14.GFP-ChIP-Seq(GSE58341)/Homer	RGKGGGCGKGGC	1	1	13594	0.7213	23635.2	0.7613		EBF1(EBF)/Near-E2A-ChIP-Seq(GSE21512)/Homer	GTCCCCWGGGGA	1	1	1725	0.4389	22057.9	0.5641		Hoxd12(Homeobox)/ChickenMSG-Hoxd12.Flag-ChIP-Seq(GSE86088)/Homer	HDGYAATGAAAN	1	1.0000	3749.0	93.26%	44734.3	98.49%		NGA4(ABI3VP1)/col-NGA4-DAP-Seq(GSE60143)/Homer	TKNTCAGGTG	1	1.0000	1073.0	98.26%	47221.9	99.86%
KLF1(Zf)/HUDEP2-KLF1-CutnRun(GSE136251)/Homer	VDGGGYGGGGCY	1	1	8299	0.4403	15142.2	0.4877		Egr1(Zf)/K562-Egr1-ChIP-Seq(GSE32465)/Homer	TGCGTGGGYG	1	1	1426	0.3628	18760.4	0.4798		Hoxd13(Homeobox)/ChickenMSG-Hoxd13.Flag-ChIP-Seq(GSE86088)/Homer	NCYAATAAAA	1	1.0000	3696.0	91.94%	44163.9	97.23%		CUX1(Homeobox)/K562-CUX1-ChIP-Seq(GSE92882)/Homer	TATCGATNAN	1	1.0000	804.0	73.63%	39426.0	83.38%
KLF3(Zf)/MEF-Klf3-ChIP-Seq(GSE44748)/Homer	NRGCCCCRCCCHBNN	1	1	4978	0.2641	9365.6	0.3017		Egr2(Zf)/Thymocytes-Egr2-ChIP-Seq(GSE34254)/Homer	NGCGTGGGCGGR	1	1	429	0.1092	6734.8	0.1722		Isl1(Homeobox)/Neuron-Isl1-ChIP-Seq(GSE31456)/Homer	CTAATKGV	1	1.0000	3841.0	95.55%	44953.6	98.97%		Hoxc9(Homeobox)/Ainv15-Hoxc9-ChIP-Seq(GSE21812)/Homer	GGCCATAAATCA	1	1.0000	704.0	64.47%	35680.0	75.45%
Klf4(Zf)/mES-Klf4-ChIP-Seq(GSE11431)/Homer	GCCACACCCA	1	1	4376	0.2322	8070.9	0.26		EHF(ETS)/LoVo-EHF-ChIP-Seq(GSE49402)/Homer	AVCAGGAAGT	1	1	2085	0.5305	24599.5	0.6292		LEF1(HMG)/H1-LEF1-ChIP-Seq(GSE64758)/Homer	CCTTTGATST	1	1.0000	3028.0	75.32%	37161.7	81.82%		NPAS2(bHLH)/Liver-NPAS2-ChIP-Seq(GSE39860)/Homer	KCCACGTGAC	1	1.0000	963.0	88.19%	44705.4	94.54%
KLF5(Zf)/LoVo-KLF5-ChIP-Seq(GSE49402)/Homer	DGGGYGKGGC	1	1	11163	0.5923	20023.4	0.6449		ELF1(ETS)/Jurkat-ELF1-ChIP-Seq(SRA014231)/Homer	AVCCGGAAGT	1	1	927	0.2359	12288.2	0.3143		Lhx1(Homeobox)/EmbryoCarcinoma-Lhx1-ChIP-Seq(GSE70957)/Homer	NNYTAATTAR	1	1.0000	3389.0	84.30%	41536.7	91.45%		PR(NR)/T47D-PR-ChIP-Seq(GSE31130)/Homer	VAGRACAKNCTGTBC	1	1.0000	1070.0	97.99%	47191.3	99.80%
KLF6(Zf)/PDAC-KLF6-ChIP-Seq(GSE64557)/Homer	MKGGGYGTGGCC	1	1	9377	0.4975	16992.3	0.5473		Elf4(ETS)/BMDM-Elf4-ChIP-Seq(GSE88699)/Homer	ACTTCCKGKT	1	1	1828	0.4651	21500.8	0.5499		Lhx2(Homeobox)/HFSC-Lhx2-ChIP-Seq(GSE48068)/Homer	TAATTAGN	1	1.0000	3374.0	83.93%	41505.1	91.38%		At4g01280(MYBrelated)/colamp-At4g01280-DAP-Seq(GSE60143)/Homer	AAATATCT	1	1.0000	734.0	67.22%	36809.3	77.84%
Klf9(Zf)/GBM-Klf9-ChIP-Seq(GSE62211)/Homer	GCCACRCCCACY	1	1	4360	0.2313	8527.9	0.2747		Elk1(ETS)/Hela-Elk1-ChIP-Seq(GSE31477)/Homer	HACTTCCGGY	1	1	1013	0.2578	13389.5	0.3424		Lhx3(Homeobox)/Neuron-Lhx3-ChIP-Seq(GSE31456)/Homer	ADBTAATTAR	1	1.0000	3691.0	91.82%	44004.3	96.88%		ATHB24(ZFHD)/colamp-ATHB24-DAP-Seq(GSE60143)/Homer	TAATTAAS	1	1.0000	823.0	75.37%	40104.0	84.81%
Lhx1(Homeobox)/EmbryoCarcinoma-Lhx1-ChIP-Seq(GSE70957)/Homer	NNYTAATTAR	1	1	9464	0.5021	16579.3	0.534		Elk4(ETS)/Hela-Elk4-ChIP-Seq(GSE31477)/Homer	NRYTTCCGGY	1	1	1000	0.2545	12859.5	0.3289		LHX9(Homeobox)/Hct116-LHX9.V5-ChIP-Seq(GSE116822)/Homer	NGCTAATTAG	1	1.0000	3638.0	90.50%	43676.7	96.16%		ATHB34(ZFHD)/colamp-ATHB34-DAP-Seq(GSE60143)/Homer	TRATTARS	1	1.0000	844.0	77.29%	40831.2	86.35%
Lhx3(Homeobox)/Neuron-Lhx3-ChIP-Seq(GSE31456)/Homer	ADBTAATTAR	1	1	11794	0.6258	21254	0.6846		En1(Homeobox)/SUM149-EN1-ChIP-Seq(GSE120957)/Homer	NDCTAATTAS	1	1	2307	0.587	26856	0.6869		Unknown(Homeobox)/Limb-p300-ChIP-Seq/Homer	SSCMATWAAA	1	1.0000	2865.0	71.27%	35768.0	78.75%		LMI1(HB)/colamp-LMI1-DAP-Seq(GSE60143)/Homer	AATTATTG	1	1.0000	782.0	71.61%	38626.5	81.69%
LHX9(Homeobox)/Hct116-LHX9.V5-ChIP-Seq(GSE116822)/Homer	NGCTAATTAG	1	1	11170	0.5927	20058.2	0.6461		Eomes(T-box)/H9-Eomes-ChIP-Seq(GSE26097)/Homer	ATTAACACCT	1	1	2527	0.643	30125.4	0.7705		Nr5a2(NR)/Pancreas-LRH1-ChIP-Seq(GSE34295)/Homer	BTCAAGGTCA	1	1.0000	3189.0	79.33%	38306.1	84.34%		MYB56(MYB)/colamp-MYB56-DAP-Seq(GSE60143)/Homer	HTAACGRMHY	1	1.0000	860.0	78.75%	41381.9	87.51%
LRF(Zf)/Erythroblasts-ZBTB7A-ChIP-Seq(GSE74977)/Homer	AAGACCCYYN	1	1	11598	0.6154	21130.3	0.6806		ERG(ETS)/VCaP-ERG-ChIP-Seq(GSE14097)/Homer	ACAGGAAGTG	1	1	2323	0.5911	27607.3	0.7061		Mef2b(MADS)/HEK293-Mef2b.V5-ChIP-Seq(GSE67450)/Homer	GCTATTTTTGGM	1	1.0000	3142.0	78.16%	38395.9	84.53%		REM19(REM)/colamp-REM19-DAP-Seq(GSE60143)/Homer	AAAAAAAA	1	1.0000	903.0	82.69%	42833.8	90.58%
Meis1(Homeobox)/MastCells-Meis1-ChIP-Seq(GSE48085)/Homer	VGCTGWCAVB	1	1	13946	0.74	24452.4	0.7876		Erra(NR)/HepG2-Erra-ChIP-Seq(GSE31477)/Homer	CAAAGGTCAG	1	1	2711	0.6898	33230.2	0.8499		Meis1(Homeobox)/MastCells-Meis1-ChIP-Seq(GSE48085)/Homer	VGCTGWCAVB	1	1.0000	3854.0	95.87%	44688.3	98.39%		VND6(NAC)/col-VND6-DAP-Seq(GSE60143)/Homer	DCTTNHTTTTYAMGY	1	1.0000	914.0	83.70%	43186.1	91.33%
MITF(bHLH)/MastCells-MITF-ChIP-Seq(GSE48085)/Homer	RTCATGTGAC	1	1	9381	0.4977	16422.3	0.529		ETS1(ETS)/Jurkat-ETS1-ChIP-Seq(GSE17954)/Homer	ACAGGAAGTG	1	1	1841	0.4684	21720.3	0.5555		MITF(bHLH)/MastCells-MITF-ChIP-Seq(GSE48085)/Homer	RTCATGTGAC	1	1.0000	3244.0	80.70%	39908.2	87.86%		Bcl11a(Zf)/HSPC-BCL11A-ChIP-Seq(GSE104676)/Homer	TYTGACCASWRG	1	1.0000	815.0	74.63%	39878.9	84.33%
MNT(bHLH)/HepG2-MNT-ChIP-Seq(Encode)/Homer	DGCACACGTG	1	1	10783	0.5721	19034.2	0.6131		ETV1(ETS)/GIST48-ETV1-ChIP-Seq(GSE22441)/Homer	AACCGGAAGT	1	1	2184	0.5557	26394.1	0.675		MNT(bHLH)/HepG2-MNT-ChIP-Seq(Encode)/Homer	DGCACACGTG	1	1.0000	3556.0	88.46%	42578.2	93.74%		DLX5(Homeobox)/BasalGanglia-Dlx5-ChIP-seq(GSE124936)/Homer	SSTAATTA	1	1.0000	846.0	77.47%	40971.8	86.65%
AMYB(HTH)/Testes-AMYB-ChIP-Seq(GSE44588)/Homer	TGGCAGTTGG	1	1	12488	0.6626	21869.9	0.7044		Etv2(ETS)/ES-ER71-ChIP-Seq(GSE59402)/Homer	NNAYTTCCTGHN	1	1	1684	0.4285	19706	0.504		AMYB(HTH)/Testes-AMYB-ChIP-Seq(GSE44588)/Homer	TGGCAGTTGG	1	1.0000	3778.0	93.98%	43946.3	96.75%		RARa(NR)/K562-RARa-ChIP-Seq(Encode)/Homer	TTGAMCTTTG	1	1.0000	1075.0	98.44%	47241.5	99.90%
MYB(HTH)/ERMYB-Myb-ChIPSeq(GSE22095)/Homer	GGCVGTTR	1	1	13247	0.7029	23356	0.7523		ETV4(ETS)/HepG2-ETV4-ChIP-Seq(ENCODE)/Homer	ACCGGAAGTG	1	1	1901	0.4837	23242.7	0.5944		MYB(HTH)/ERMYB-Myb-ChIPSeq(GSE22095)/Homer	GGCVGTTR	1	1.0000	3856.0	95.92%	44675.2	98.36%		At5g62940(C2C2dof)/col-At5g62940-DAP-Seq(GSE60143)/Homer	WHWHHACTTTTT	1	1.0000	1070.0	97.99%	47196.0	99.81%
Nanog(Homeobox)/mES-Nanog-ChIP-Seq(GSE11724)/Homer	RGCCATTAAC	1	1	17368	0.9215	30423.4	0.9799		Fli1(ETS)/CD8-FLI-ChIP-Seq(GSE20898)/Homer	NRYTTCCGGH	1	1	1880	0.4784	22792.8	0.5829		NeuroG2(bHLH)/Fibroblast-NeuroG2-ChIP-Seq(GSE75910)/Homer	ACCATCTGTT	1	1.0000	3817.0	94.95%	44473.2	97.91%		bHLH122(bHLH)/col100-bHLH122-DAP-Seq(GSE60143)/Homer	NDDCAASTTGHHNWW	1	1.0000	882.0	80.77%	42183.2	89.21%
NeuroG2(bHLH)/Fibroblast-NeuroG2-ChIP-Seq(GSE75910)/Homer	ACCATCTGTT	1	1	13494	0.716	23517.6	0.7575		Foxo1(Forkhead)/RAW-Foxo1-ChIP-Seq(Fan_et_al.)/Homer	CTGTTTAC	1	1	2457	0.6252	29397.5	0.7519		NF1-halfsite(CTF)/LNCaP-NF1-ChIP-Seq(Unpublished)/Homer	YTGCCAAG	1	1.0000	3840.0	95.52%	44415.6	97.79%		MYB116(MYB)/colamp-MYB116-DAP-Seq(GSE60143)/Homer	AGTTAGGCAN	1	1.0000	819.0	75.00%	39967.6	84.52%
NF1-halfsite(CTF)/LNCaP-NF1-ChIP-Seq(Unpublished)/Homer	YTGCCAAG	1	1	13954	0.7404	24121.3	0.7769		GABPA(ETS)/Jurkat-GABPa-ChIP-Seq(GSE17954)/Homer	RACCGGAAGT	1	1	1624	0.4132	19322.7	0.4942		NFAT(RHD)/Jurkat-NFATC1-ChIP-Seq(Jolma_et_al.)/Homer	ATTTTCCATT	1	1.0000	3165.0	78.73%	39283.6	86.49%		RLR1?/SacCer-Promoters/Homer	WTTTTCYYTTTT	1	1.0000	873.0	79.95%	41856.6	88.52%
NFY(CCAAT)/Promoter/Homer	RGCCAATSRG	1	1	7487	0.3973	14492.7	0.4668		GATA3(Zf)/iTreg-Gata3-ChIP-Seq(GSE20898)/Homer	AGATAASR	1	1	2181	0.555	24418.2	0.6245		NFY(CCAAT)/Promoter/Homer	RGCCAATSRG	1	1.0000	3001.0	74.65%	38094.1	83.87%		AR-halfsite(NR)/LNCaP-AR-ChIP-Seq(GSE27824)/Homer	CCAGGAACAG	1	1.0000	1082.0	99.08%	47286.6	100.00%
Nkx2.1(Homeobox)/LungAC-Nkx2.1-ChIP-Seq(GSE43252)/Homer	RSCACTYRAG	1	1	16589	0.8802	29201.1	0.9406		GLIS3(Zf)/Thyroid-Glis3.GFP-ChIP-Seq(GSE103297)/Homer	CTCCCTGGGAGGCCN	1	1	2156	0.5486	27257.4	0.6971		Nkx2.2(Homeobox)/NPC-Nkx2.2-ChIP-Seq(GSE61673)/Homer	BTBRAGTGSN	1	1.0000	3911.0	97.29%	44919.0	98.90%		Atoh1(bHLH)/Cerebellum-Atoh1-ChIP-Seq(GSE22111)/Homer	VNRVCAGCTGGY	1	1.0000	947.0	86.72%	44638.3	94.40%
Nkx2.2(Homeobox)/NPC-Nkx2.2-ChIP-Seq(GSE61673)/Homer	BTBRAGTGSN	1	1	14618	0.7756	25895.5	0.8341		HEB(bHLH)/mES-Heb-ChIP-Seq(GSE53233)/Homer	VCAGCTGBNN	1	1	2539	0.6461	31108.1	0.7956		Nkx2.5(Homeobox)/HL1-Nkx2.5.biotin-ChIP-Seq(GSE21529)/Homer	RRSCACTYAA	1	1.0000	3939.0	97.99%	45332.7	99.81%		Bapx1(Homeobox)/VertebralCol-Bapx1-ChIP-Seq(GSE36672)/Homer	TTRAGTGSYK	1	1.0000	1060.0	97.07%	47193.6	99.80%
Nkx2.5(Homeobox)/HL1-Nkx2.5.biotin-ChIP-Seq(GSE21529)/Homer	RRSCACTYAA	1	1	15282	0.8108	27418.7	0.8831		HIC1(Zf)/Treg-ZBTB29-ChIP-Seq(GSE99889)/Homer	TGCCAGCB	1	1	2673	0.6802	32519.9	0.8317		Nkx3.1(Homeobox)/LNCaP-Nkx3.1-ChIP-Seq(GSE28264)/Homer	AAGCACTTAA	1	1.0000	3927.0	97.69%	45355.3	99.86%		Bcl6(Zf)/Liver-Bcl6-ChIP-Seq(GSE31578)/Homer	NNNCTTTCCAGGAAA	1	1.0000	1015.0	92.95%	46584.6	98.52%
Nkx3.1(Homeobox)/LNCaP-Nkx3.1-ChIP-Seq(GSE28264)/Homer	AAGCACTTAA	1	1	15330	0.8134	27629.8	0.8899		HIF-1b(HLH)/T47D-HIF1b-ChIP-Seq(GSE59937)/Homer	RTACGTGC	1	1	1900	0.4835	22114.2	0.5656		Nkx6.1(Homeobox)/Islet-Nkx6.1-ChIP-Seq(GSE40975)/Homer	GKTAATGR	1	1.0000	3886.0	96.67%	45129.0	99.36%		BHLHA15(bHLH)/NIH3T3-BHLHB8.HA-ChIP-Seq(GSE119782)/Homer	NAMCAGCTGK	1	1.0000	1000.0	91.58%	46393.2	98.11%
Nkx6.1(Homeobox)/Islet-Nkx6.1-ChIP-Seq(GSE40975)/Homer	GKTAATGR	1	1	14285	0.7579	26120	0.8413		HINFP(Zf)/K562-HINFP.eGFP-ChIP-Seq(Encode)/Homer	TWVGGTCCGC	1	1	358	0.0911	8338.5	0.2133		NPAS2(bHLH)/Liver-NPAS2-ChIP-Seq(GSE39860)/Homer	KCCACGTGAC	1	1.0000	3542.0	88.11%	41903.2	92.26%		BMAL1(bHLH)/Liver-Bmal1-ChIP-Seq(GSE39860)/Homer	GNCACGTG	1	1.0000	1040.0	95.24%	46988.3	99.37%
NPAS2(bHLH)/Liver-NPAS2-ChIP-Seq(GSE39860)/Homer	KCCACGTGAC	1	1	10901	0.5784	18893.3	0.6085		Hoxa11(Homeobox)/ChickenMSG-Hoxa11.Flag-ChIP-Seq(GSE86088)/Homer	TTTTATGGCM	1	1	2531	0.644	29989.5	0.767		NPAS(bHLH)/Liver-NPAS-ChIP-Seq(GSE39860)/Homer	NVCACGTG	1	1.0000	3818.0	94.98%	44625.6	98.25%		BMYB(HTH)/Hela-BMYB-ChIP-Seq(GSE27030)/Homer	NHAACBGYYV	1	1.0000	1006.0	92.12%	46358.1	98.04%
NPAS(bHLH)/Liver-NPAS-ChIP-Seq(GSE39860)/Homer	NVCACGTG	1	1	13269	0.704	23492	0.7567		Hoxa13(Homeobox)/ChickenMSG-Hoxa13.Flag-ChIP-Seq(GSE86088)/Homer	CYHATAAAAN	1	1	2553	0.6496	30597	0.7825		EAR2(NR)/K562-NR2F6-ChIP-Seq(Encode)/Homer	NRBCARRGGTCA	1	1.0000	3702.0	92.09%	43417.0	95.59%		CDX4(Homeobox)/ZebrafishEmbryos-Cdx4.Myc-ChIP-Seq(GSE48254)/Homer	NGYCATAAAWCH	1	1.0000	901.0	82.51%	42888.3	90.70%
EAR2(NR)/K562-NR2F6-ChIP-Seq(Encode)/Homer	NRBCARRGGTCA	1	1	12078	0.6408	21215.6	0.6834		Hoxa9(Homeobox)/ChickenMSG-Hoxa9.Flag-ChIP-Seq(GSE86088)/Homer	RGCAATNAAA	1	1	2698	0.6865	32621.1	0.8343		Oct6(POU,Homeobox)/NPC-Pou3f1-ChIP-Seq(GSE35496)/Homer	WATGCAAATGAG	1	1.0000	2236.0	55.62%	28186.5	62.06%		CEBP:AP1(bZIP)/ThioMac-CEBPb-ChIP-Seq(GSE21512)/Homer	DRTGTTGCAA	1	1.0000	808.0	73.99%	39892.4	84.36%
NRF1(NRF)/MCF7-NRF1-ChIP-Seq(Unpublished)/Homer	CTGCGCATGCGC	1	1	648	0.0344	1669.4	0.0538		Hoxd11(Homeobox)/ChickenMSG-Hoxd11.Flag-ChIP-Seq(GSE86088)/Homer	VGCCATAAAA	1	1	2569	0.6537	30501.8	0.7801		OCT:OCT-short(POU,Homeobox)/NPC-OCT6-ChIP-Seq(GSE43916)/Homer	ATGCATWATGCATRW	1	1.0000	2834.0	70.50%	35554.3	78.28%		COUP-TFII(NR)/K562-NR2F1-ChIP-Seq(Encode)/Homer	GKBCARAGGTCA	1	1.0000	1013.0	92.77%	46330.7	97.98%
Olig2(bHLH)/Neuron-Olig2-ChIP-Seq(GSE30882)/Homer	RCCATMTGTT	1	1	14676	0.7787	26068.8	0.8397		Hoxd12(Homeobox)/ChickenMSG-Hoxd12.Flag-ChIP-Seq(GSE86088)/Homer	HDGYAATGAAAN	1	1	2320	0.5903	26494.2	0.6776		Olig2(bHLH)/Neuron-Olig2-ChIP-Seq(GSE30882)/Homer	RCCATMTGTT	1	1.0000	3904.0	97.11%	45207.4	99.53%		COUP-TFII(NR)/Artia-Nr2f2-ChIP-Seq(GSE46497)/Homer	AGRGGTCA	1	1.0000	1032.0	94.51%	46804.3	98.98%
Pit1(Homeobox)/GCrat-Pit1-ChIP-Seq(GSE58009)/Homer	ATGMATATDC	1	1	9317	0.4943	16318.5	0.5256		Hoxd13(Homeobox)/ChickenMSG-Hoxd13.Flag-ChIP-Seq(GSE86088)/Homer	NCYAATAAAA	1	1	2157	0.5489	24986.3	0.639		Otx2(Homeobox)/EpiLC-Otx2-ChIP-Seq(GSE56098)/Homer	NYTAATCCYB	1	1.0000	3335.0	82.96%	39843.0	87.72%		CRX(Homeobox)/Retina-Crx-ChIP-Seq(GSE20012)/Homer	GCTAATCC	1	1.0000	1054.0	96.52%	47164.1	99.74%
Pitx1(Homeobox)/Chicken-Pitx1-ChIP-Seq(GSE38910)/Homer	TAATCCCN	1	1	17261	0.9158	30387.4	0.9788		Isl1(Homeobox)/Neuron-Isl1-ChIP-Seq(GSE31456)/Homer	CTAATKGV	1	1	2432	0.6188	28791.5	0.7364		PBX2(Homeobox)/K562-PBX2-ChIP-Seq(Encode)/Homer	RTGATTKATRGN	1	1.0000	3211.0	79.88%	39078.5	86.04%		DLX1(Homeobox)/BasalGanglia-Dlx1-ChIP-seq(GSE124936)/Homer	NSNNTAATTA	1	1.0000	945.0	86.54%	45574.7	96.38%
PPARa(NR),DR1/Liver-Ppara-ChIP-Seq(GSE47954)/Homer	VNAGGKCAAAGGTCA	1	1	10847	0.5755	19089.7	0.6149		KLF10(Zf)/HEK293-KLF10.GFP-ChIP-Seq(GSE58341)/Homer	GGGGGTGTGTCC	1	1	1598	0.4066	19113.5	0.4888		Pdx1(Homeobox)/Islet-Pdx1-ChIP-Seq(SRA008281)/Homer	YCATYAATCA	1	1.0000	3303.0	82.16%	40468.4	89.10%		DLX2(Homeobox)/BasalGanglia-Dlx2-ChIP-seq(GSE124936)/Homer	NNNTAATTAS	1	1.0000	979.0	89.65%	46158.4	97.61%
PPARE(NR),DR1/3T3L1-Pparg-ChIP-Seq(GSE13511)/Homer	TGACCTTTGCCCCA	1	1	10000	0.5306	17491.3	0.5634		KLF14(Zf)/HEK293-KLF14.GFP-ChIP-Seq(GSE58341)/Homer	RGKGGGCGKGGC	1	1	2593	0.6598	29788.6	0.7619		Pit1(Homeobox)/GCrat-Pit1-ChIP-Seq(GSE58009)/Homer	ATGMATATDC	1	1.0000	3386.0	84.23%	41471.8	91.31%		EHF(ETS)/LoVo-EHF-ChIP-Seq(GSE49402)/Homer	AVCAGGAAGT	1	1.0000	991.0	90.75%	46091.9	97.47%
PRDM10(Zf)/HEK293-PRDM10.eGFP-ChIP-Seq(Encode)/Homer	TGGTACATTCCA	1	1	7191	0.3815	13133.1	0.423		KLF1(Zf)/HUDEP2-KLF1-CutnRun(GSE136251)/Homer	VDGGGYGGGGCY	1	1	1604	0.4081	20181.1	0.5161		PPARa(NR),DR1/Liver-Ppara-ChIP-Seq(GSE47954)/Homer	VNAGGKCAAAGGTCA	1	1.0000	3530.0	87.81%	42202.2	92.91%		ELF3(ETS)/PDAC-ELF3-ChIP-Seq(GSE64557)/Homer	ANCAGGAAGT	1	1.0000	845.0	77.38%	41158.9	87.04%
PRDM15(Zf)/ESC-Prdm15-ChIP-Seq(GSE73694)/Homer	YCCDNTCCAGGTTTT	1	1	10318	0.5475	18561.4	0.5979		KLF3(Zf)/MEF-Klf3-ChIP-Seq(GSE44748)/Homer	NRGCCCCRCCCHBNN	1	1	985	0.2506	13423	0.3433		PRDM10(Zf)/HEK293-PRDM10.eGFP-ChIP-Seq(Encode)/Homer	TGGTACATTCCA	1	1.0000	2863.0	71.22%	35426.1	78.00%		Elf4(ETS)/BMDM-Elf4-ChIP-Seq(GSE88699)/Homer	ACTTCCKGKT	1	1.0000	936.0	85.71%	44190.4	93.45%
PR(NR)/T47D-PR-ChIP-Seq(GSE31130)/Homer	VAGRACAKNCTGTBC	1	1	15478	0.8212	27545.1	0.8872		KLF5(Zf)/LoVo-KLF5-ChIP-Seq(GSE49402)/Homer	DGGGYGKGGC	1	1	2170	0.5522	25901.1	0.6624		PRDM15(Zf)/ESC-Prdm15-ChIP-Seq(GSE73694)/Homer	YCCDNTCCAGGTTTT	1	1.0000	3532.0	87.86%	42125.4	92.75%		ELF5(ETS)/T47D-ELF5-ChIP-Seq(GSE30407)/Homer	ACVAGGAAGT	1	1.0000	845.0	77.38%	41167.6	87.06%
Ptf1a(bHLH)/Panc1-Ptf1a-ChIP-Seq(GSE47459)/Homer	ACAGCTGTTN	1	1	16813	0.8921	28610.7	0.9215		KLF6(Zf)/PDAC-KLF6-ChIP-Seq(GSE64557)/Homer	MKGGGYGTGGCC	1	1	1819	0.4628	22563	0.5771		PRDM1(Zf)/Hela-PRDM1-ChIP-Seq(GSE31477)/Homer	ACTTTCACTTTC	1	1.0000	2698.0	67.11%	34052.2	74.97%		En1(Homeobox)/SUM149-EN1-ChIP-Seq(GSE120957)/Homer	NDCTAATTAS	1	1.0000	1015.0	92.95%	46745.6	98.86%
PU.1-IRF(ETS:IRF)/Bcell-PU.1-ChIP-Seq(GSE21512)/Homer	MGGAAGTGAAAC	1	1	12313	0.6533	21162.3	0.6816		Klf9(Zf)/GBM-Klf9-ChIP-Seq(GSE62211)/Homer	GCCACRCCCACY	1	1	857	0.2181	12238.8	0.313		PR(NR)/T47D-PR-ChIP-Seq(GSE31130)/Homer	VAGRACAKNCTGTBC	1	1.0000	3946.0	98.16%	45367.8	99.88%		Eomes(T-box)/H9-Eomes-ChIP-Seq(GSE26097)/Homer	ATTAACACCT	1	1.0000	1055.0	96.61%	47117.4	99.64%
RARa(NR)/K562-RARa-ChIP-Seq(Encode)/Homer	TTGAMCTTTG	1	1	16476	0.8742	29088.5	0.9369		Lhx3(Homeobox)/Neuron-Lhx3-ChIP-Seq(GSE31456)/Homer	ADBTAATTAR	1	1	2216	0.5639	24779.1	0.6337		PSE(SNAPc)/K562-mStart-Seq/Homer	WAVTCACCMTAASYDAAAAG	1	1.0000	2806.0	69.80%	34557.9	76.08%		ERG(ETS)/VCaP-ERG-ChIP-Seq(GSE14097)/Homer	ACAGGAAGTG	1	1.0000	1028.0	94.14%	46651.5	98.66%
Rbpj1(?)/Panc1-Rbpj1-ChIP-Seq(GSE47459)/Homer	HTTTCCCASG	1	1	12822	0.6803	22553.5	0.7264		LRF(Zf)/Erythroblasts-ZBTB7A-ChIP-Seq(GSE74977)/Homer	AAGACCCYYN	1	1	2248	0.572	27116.1	0.6935		PU.1-IRF(ETS:IRF)/Bcell-PU.1-ChIP-Seq(GSE21512)/Homer	MGGAAGTGAAAC	1	1.0000	3720.0	92.54%	43875.4	96.60%		Erra(NR)/HepG2-Erra-ChIP-Seq(GSE31477)/Homer	CAAAGGTCAG	1	1.0000	1064.0	97.44%	47168.3	99.75%
Rfx6(HTH)/Min6b1-Rfx6.HA-ChIP-Seq(GSE62844)/Homer	TGTTKCCTAGCAACM	1	1	10607	0.5628	18404.4	0.5928		Maz(Zf)/HepG2-Maz-ChIP-Seq(GSE31477)/Homer	GGGGGGGG	1	1	2067	0.526	25619.2	0.6552		Rbpj1(?)/Panc1-Rbpj1-ChIP-Seq(GSE47459)/Homer	HTTTCCCASG	1	1.0000	3761.0	93.56%	43946.5	96.75%		ETS1(ETS)/Jurkat-ETS1-ChIP-Seq(GSE17954)/Homer	ACAGGAAGTG	1	1.0000	929.0	85.07%	44324.5	93.74%
RXR(NR),DR1/3T3L1-RXR-ChIP-Seq(GSE13511)/Homer	TAGGGCAAAGGTCA	1	1	11164	0.5923	19596.8	0.6312		Meis1(Homeobox)/MastCells-Meis1-ChIP-Seq(GSE48085)/Homer	VGCTGWCAVB	1	1	2437	0.6201	28907.8	0.7393		Rfx6(HTH)/Min6b1-Rfx6.HA-ChIP-Seq(GSE62844)/Homer	TGTTKCCTAGCAACM	1	1.0000	3489.0	86.79%	41350.9	91.04%		Etv2(ETS)/ES-ER71-ChIP-Seq(GSE59402)/Homer	NNAYTTCCTGHN	1	1.0000	917.0	83.97%	43371.1	91.72%
SCL(bHLH)/HPC7-Scl-ChIP-Seq(GSE13511)/Homer	AVCAGCTG	1	1	18149	0.963	30703.2	0.9889		AMYB(HTH)/Testes-AMYB-ChIP-Seq(GSE44588)/Homer	TGGCAGTTGG	1	1	2248	0.572	27077.4	0.6925		RUNX1(Runt)/Jurkat-RUNX1-ChIP-Seq(GSE29180)/Homer	AAACCACARM	1	1.0000	3557.0	88.48%	42314.5	93.16%		EWS:ERG-fusion(ETS)/CADO_ES1-EWS:ERG-ChIP-Seq(SRA014231)/Homer	ATTTCCTGTN	1	1.0000	829.0	75.92%	40918.6	86.53%
Smad2(MAD)/ES-SMAD2-ChIP-Seq(GSE29422)/Homer	CTGTCTGG	1	1	13564	0.7197	23799.5	0.7666		MYB(HTH)/ERMYB-Myb-ChIPSeq(GSE22095)/Homer	GGCVGTTR	1	1	2396	0.6097	29504.1	0.7546		RUNX2(Runt)/PCa-RUNX2-ChIP-Seq(GSE33889)/Homer	NWAACCACADNN	1	1.0000	3432.0	85.37%	40855.1	89.95%		FOXA1(Forkhead)/LNCAP-FOXA1-ChIP-Seq(GSE27824)/Homer	WAAGTAAACA	1	1.0000	970.0	88.83%	45849.0	96.96%
Smad3(MAD)/NPC-Smad3-ChIP-Seq(GSE36673)/Homer	TWGTCTGV	1	1	16835	0.8932	29332.5	0.9448		Myf5(bHLH)/GM-Myf5-ChIP-Seq(GSE24852)/Homer	BAACAGCTGT	1	1	1250	0.3181	14939.2	0.3821		RXR(NR),DR1/3T3L1-RXR-ChIP-Seq(GSE13511)/Homer	TAGGGCAAAGGTCA	1	1.0000	3540.0	88.06%	41799.5	92.03%		FOXA1(Forkhead)/MCF7-FOXA1-ChIP-Seq(GSE26831)/Homer	WAAGTAAACA	1	1.0000	941.0	86.17%	44901.0	94.96%
Smad4(MAD)/ESC-SMAD4-ChIP-Seq(GSE29422)/Homer	VBSYGTCTGG	1	1	13904	0.7377	24144	0.7777		MyoD(bHLH)/Myotube-MyoD-ChIP-Seq(GSE21614)/Homer	RRCAGCTGYTSY	1	1	1275	0.3244	16805	0.4298		Six2(Homeobox)/NephronProgenitor-Six2-ChIP-Seq(GSE39837)/Homer	GWAAYHTGAKMC	1	1.0000	3398.0	84.53%	41407.7	91.17%		Foxa2(Forkhead)/Liver-Foxa2-ChIP-Seq(GSE25694)/Homer	CYTGTTTACWYW	1	1.0000	876.0	80.22%	42919.1	90.76%
Snail1(Zf)/LS174T-SNAIL1.HA-ChIP-Seq(GSE127183)/Homer	TRCACCTGCY	1	1	9334	0.4953	16538.1	0.5327		MyoG(bHLH)/C2C12-MyoG-ChIP-Seq(GSE36024)/Homer	AACAGCTG	1	1	1734	0.4412	21072	0.5389		Smad2(MAD)/ES-SMAD2-ChIP-Seq(GSE29422)/Homer	CTGTCTGG	1	1.0000	3808.0	94.73%	44413.5	97.78%		FoxD3(forkhead)/ZebrafishEmbryo-Foxd3.biotin-ChIP-seq(GSE106676)/Homer	TGTTTAYTTAGC	1	1.0000	911.0	83.42%	43926.8	92.89%
Slug(Zf)/Mesoderm-Snai2-ChIP-Seq(GSE61475)/Homer	SNGCACCTGCHS	1	1	6682	0.3545	11997.5	0.3864		Nanog(Homeobox)/mES-Nanog-ChIP-Seq(GSE11724)/Homer	RGCCATTAAC	1	1	3121	0.7941	37482.9	0.9587		Smad3(MAD)/NPC-Smad3-ChIP-Seq(GSE36673)/Homer	TWGTCTGV	1	1.0000	3979.0	98.98%	45383.1	99.92%		Fox:Ebox(Forkhead,bHLH)/Panc1-Foxa2-ChIP-Seq(GSE47459)/Homer	NNNVCTGWGYAAACASN	1	1.0000	965.0	88.37%	45483.3	96.19%
Sox10(HMG)/SciaticNerve-Sox3-ChIP-Seq(GSE35132)/Homer	CCWTTGTYYB	1	1	12699	0.6738	23197.1	0.7472		NeuroD1(bHLH)/Islet-NeuroD1-ChIP-Seq(GSE30298)/Homer	GCCATCTGTT	1	1	1538	0.3913	18134.7	0.4638		Smad4(MAD)/ESC-SMAD4-ChIP-Seq(GSE29422)/Homer	VBSYGTCTGG	1	1.0000	3834.0	95.37%	44482.3	97.93%		Foxf1(Forkhead)/Lung-Foxf1-ChIP-Seq(GSE77951)/Homer	WWATRTAAACAN	1	1.0000	909.0	83.24%	44403.6	93.90%
Sox15(HMG)/CPA-Sox15-ChIP-Seq(GSE62909)/Homer	RAACAATGGN	1	1	9769	0.5183	17495	0.5635		NeuroG2(bHLH)/Fibroblast-NeuroG2-ChIP-Seq(GSE75910)/Homer	ACCATCTGTT	1	1	2297	0.5845	27852.1	0.7123		Sox10(HMG)/SciaticNerve-Sox3-ChIP-Seq(GSE35132)/Homer	CCWTTGTYYB	1	1.0000	3776.0	93.93%	44637.2	98.28%		Foxh1(Forkhead)/hESC-FOXH1-ChIP-Seq(GSE29422)/Homer	NNTGTGGATTSS	1	1.0000	784.0	71.79%	38954.6	82.38%
Sox21(HMG)/ESC-SOX21-ChIP-Seq(GSE110505)/Homer	BCCWTTGTBYKV	1	1	13460	0.7142	24618.4	0.793		NF1-halfsite(CTF)/LNCaP-NF1-ChIP-Seq(Unpublished)/Homer	YTGCCAAG	1	1	2407	0.6125	28556.2	0.7303		Sox15(HMG)/CPA-Sox15-ChIP-Seq(GSE62909)/Homer	RAACAATGGN	1	1.0000	3400.0	84.58%	42164.5	92.83%		FOXK1(Forkhead)/HEK293-FOXK1-ChIP-Seq(GSE51673)/Homer	NVWTGTTTAC	1	1.0000	921.0	84.34%	44573.8	94.26%
Sox2(HMG)/mES-Sox2-ChIP-Seq(GSE11431)/Homer	BCCATTGTTC	1	1	8612	0.4569	15241.1	0.4909		Nkx2.1(Homeobox)/LungAC-Nkx2.1-ChIP-Seq(GSE43252)/Homer	RSCACTYRAG	1	1	2958	0.7527	36224.3	0.9265		Sox17(HMG)/Endoderm-Sox17-ChIP-Seq(GSE61475)/Homer	CCATTGTTYB	1	1.0000	2922.0	72.69%	36864.1	81.16%		FOXK2(Forkhead)/U2OS-FOXK2-ChIP-Seq(E-MTAB-2204)/Homer	SCHTGTTTACAT	1	1.0000	789.0	72.25%	39657.6	83.87%
Sox3(HMG)/NPC-Sox3-ChIP-Seq(GSE33059)/Homer	CCWTTGTY	1	1	12941	0.6866	23583.9	0.7596		Nkx2.2(Homeobox)/NPC-Nkx2.2-ChIP-Seq(GSE61673)/Homer	BTBRAGTGSN	1	1	2614	0.6651	31630.4	0.809		Sox21(HMG)/ESC-SOX21-ChIP-Seq(GSE110505)/Homer	BCCWTTGTBYKV	1	1.0000	3826.0	95.17%	45085.2	99.26%		FoxL2(Forkhead)/Ovary-FoxL2-ChIP-Seq(GSE60858)/Homer	WWTRTAAACAVG	1	1.0000	894.0	81.87%	43726.7	92.47%
Sox4(HMG)/proB-Sox4-ChIP-Seq(GSE50066)/Homer	YCTTTGTTCC	1	1	8512	0.4516	15117.4	0.4869		Nkx2.5(Homeobox)/HL1-Nkx2.5.biotin-ChIP-Seq(GSE21529)/Homer	RRSCACTYAA	1	1	2737	0.6964	33081.7	0.8461		Sox2(HMG)/mES-Sox2-ChIP-Seq(GSE11431)/Homer	BCCATTGTTC	1	1.0000	3180.0	79.10%	40100.1	88.29%		FOXM1(Forkhead)/MCF7-FOXM1-ChIP-Seq(GSE72977)/Homer	TRTTTACTTW	1	1.0000	949.0	86.90%	45359.6	95.92%
Sox6(HMG)/Myotubes-Sox6-ChIP-Seq(GSE32627)/Homer	CCATTGTTNY	1	1	12199	0.6473	22059.4	0.7105		Nkx3.1(Homeobox)/LNCaP-Nkx3.1-ChIP-Seq(GSE28264)/Homer	AAGCACTTAA	1	1	2724	0.6931	33309.7	0.8519		Sox3(HMG)/NPC-Sox3-ChIP-Seq(GSE33059)/Homer	CCWTTGTY	1	1.0000	3787.0	94.20%	44825.7	98.69%		Foxo1(Forkhead)/RAW-Foxo1-ChIP-Seq(Fan_et_al.)/Homer	CTGTTTAC	1	1.0000	1041.0	95.33%	47090.9	99.59%
Sox9(HMG)/Limb-SOX9-ChIP-Seq(GSE73225)/Homer	AGGVNCCTTTGT	1	1	9163	0.4862	16283.3	0.5245		Nkx6.1(Homeobox)/Islet-Nkx6.1-ChIP-Seq(GSE40975)/Homer	GKTAATGR	1	1	2565	0.6527	30544.2	0.7812		Sox4(HMG)/proB-Sox4-ChIP-Seq(GSE50066)/Homer	YCTTTGTTCC	1	1.0000	3162.0	78.66%	39578.1	87.14%		Foxo3(Forkhead)/U2OS-Foxo3-ChIP-Seq(E-MTAB-2701)/Homer	DGTAAACA	1	1.0000	832.0	76.19%	41530.4	87.83%
Sp1(Zf)/Promoter/Homer	GGCCCCGCCCCC	1	1	1329	0.0705	3430.2	0.1105		NPAS2(bHLH)/Liver-NPAS2-ChIP-Seq(GSE39860)/Homer	KCCACGTGAC	1	1	1915	0.4873	22095.9	0.5651		Sox6(HMG)/Myotubes-Sox6-ChIP-Seq(GSE32627)/Homer	CCATTGTTNY	1	1.0000	3726.0	92.69%	44488.4	97.95%		GATA3(Zf)/iTreg-Gata3-ChIP-Seq(GSE20898)/Homer	AGATAASR	1	1.0000	997.0	91.30%	46403.6	98.13%
Sp2(Zf)/HEK293-Sp2.eGFP-ChIP-Seq(Encode)/Homer	YGGCCCCGCCCC	1	1	12084	0.6412	20926.8	0.674		Npas4(bHLH)/Neuron-Npas4-ChIP-Seq(GSE127793)/Homer	NHRTCACGACDN	1	1	1268	0.3226	16142.4	0.4129		Sox9(HMG)/Limb-SOX9-ChIP-Seq(GSE73225)/Homer	AGGVNCCTTTGT	1	1.0000	3290.0	81.84%	40538.3	89.25%		Gata4(Zf)/Heart-Gata4-ChIP-Seq(GSE35151)/Homer	NBWGATAAGR	1	1.0000	919.0	84.16%	44338.4	93.77%
Sp5(Zf)/mES-Sp5.Flag-ChIP-Seq(GSE72989)/Homer	RGKGGGCGGAGC	1	1	8970	0.4759	16055.6	0.5171		NPAS(bHLH)/Liver-NPAS-ChIP-Seq(GSE39860)/Homer	NVCACGTG	1	1	2378	0.6051	27773.7	0.7103		SPDEF(ETS)/VCaP-SPDEF-ChIP-Seq(SRA014231)/Homer	ASWTCCTGBT	1	1.0000	3493.0	86.89%	41473.2	91.31%		Gata6(Zf)/HUG1N-GATA6-ChIP-Seq(GSE51936)/Homer	YCTTATCTBN	1	1.0000	890.0	81.50%	43438.5	91.86%
TATA-Box(TBP)/Promoter/Homer	CCTTTTAWAGSC	1	1	11283	0.5987	20235.2	0.6518		EAR2(NR)/K562-NR2F6-ChIP-Seq(Encode)/Homer	NRBCARRGGTCA	1	1	2110	0.5369	24948.6	0.6381		Stat3+il21(Stat)/CD4-Stat3-ChIP-Seq(GSE19198)/Homer	SVYTTCCNGGAARB	1	1.0000	3031.0	75.40%	36698.7	80.80%		GSC(Homeobox)/FrogEmbryos-GSC-ChIP-Seq(DRA000576)/Homer	RGGATTAR	1	1.0000	969.0	88.74%	45858.6	96.98%
Tbr1(T-box)/Cortex-Tbr1-ChIP-Seq(GSE71384)/Homer	AAGGTGTKAA	1	1	11682	0.6198	20428.5	0.658		Olig2(bHLH)/Neuron-Olig2-ChIP-Seq(GSE30882)/Homer	RCCATMTGTT	1	1	2553	0.6496	30983.5	0.7924		STAT4(Stat)/CD4-Stat4-ChIP-Seq(GSE22104)/Homer	NYTTCCWGGAAR	1	1.0000	3326.0	82.74%	40723.5	89.66%		HLF(bZIP)/HSC-HLF.Flag-ChIP-Seq(GSE69817)/Homer	RTTATGYAAB	1	1.0000	841.0	77.01%	41419.9	87.59%
Tbx5(T-box)/HL1-Tbx5.biotin-ChIP-Seq(GSE21529)/Homer	AGGTGTCA	1	1	17187	0.9119	29686.4	0.9562		NFkB-p50,p52(RHD)/Monocyte-p50-ChIP-Chip(Schreiber_et_al.)/Homer	GGGGGAATCCCC	1	1	190	0.0483	3319.6	0.0849		STAT6(Stat)/Macrophage-Stat6-ChIP-Seq(GSE38377)/Homer	TTCCKNAGAA	1	1.0000	2598.0	64.63%	32248.5	71.00%		Hnf6b(Homeobox)/LNCaP-Hnf6b-ChIP-Seq(GSE106305)/Homer	TATTGAYY	1	1.0000	855.0	78.30%	42413.1	89.69%
TCF4(bHLH)/SHSY5Y-TCF4-ChIP-Seq(GSE96915)/Homer	SMCATCTGKH	1	1	13572	0.7201	23736.7	0.7646		Pitx1(Homeobox)/Chicken-Pitx1-ChIP-Seq(GSE38910)/Homer	TAATCCCN	1	1	3057	0.7779	36740.5	0.9397		TATA-Box(TBP)/Promoter/Homer	CCTTTTAWAGSC	1	1.0000	3617.0	89.98%	43799.8	96.43%		Hoxa10(Homeobox)/ChickenMSG-Hoxa10.Flag-ChIP-Seq(GSE86088)/Homer	GGYAATGAAA	1	1.0000	750.0	68.68%	37553.1	79.42%
TEAD1(TEAD)/HepG2-TEAD1-ChIP-Seq(Encode)/Homer	CYRCATTCCA	1	1	8908	0.4726	15998.4	0.5153		PPARa(NR),DR1/Liver-Ppara-ChIP-Seq(GSE47954)/Homer	VNAGGKCAAAGGTCA	1	1	1888	0.4804	21929.3	0.5609		Tbet(T-box)/CD8-Tbet-ChIP-Seq(GSE33802)/Homer	AGGTGTGAAM	1	1.0000	3445.0	85.70%	41908.8	92.27%		Hoxa11(Homeobox)/ChickenMSG-Hoxa11.Flag-ChIP-Seq(GSE86088)/Homer	TTTTATGGCM	1	1.0000	1051.0	96.25%	46980.6	99.35%
TEAD3(TEA)/HepG2-TEAD3-ChIP-Seq(Encode)/Homer	TRCATTCCAG	1	1	10006	0.5309	18150	0.5846		PPARE(NR),DR1/3T3L1-Pparg-ChIP-Seq(GSE13511)/Homer	TGACCTTTGCCCCA	1	1	1728	0.4397	20248.7	0.5179		Tbr1(T-box)/Cortex-Tbr1-ChIP-Seq(GSE71384)/Homer	AAGGTGTKAA	1	1.0000	3674.0	91.39%	43840.1	96.52%		Hoxa13(Homeobox)/ChickenMSG-Hoxa13.Flag-ChIP-Seq(GSE86088)/Homer	CYHATAAAAN	1	1.0000	1043.0	95.51%	47043.6	99.49%
TEAD4(TEA)/Tropoblast-Tead4-ChIP-Seq(GSE37350)/Homer	CCWGGAATGY	1	1	8214	0.4358	14747.1	0.475		PR(NR)/T47D-PR-ChIP-Seq(GSE31130)/Homer	VAGRACAKNCTGTBC	1	1	2688	0.684	32554.3	0.8326		Tbx21(T-box)/GM12878-TBX21-ChIP-Seq(Encode)/Homer	AGGTGTGAAA	1	1.0000	3372.0	83.88%	41216.1	90.74%		HOXB13(Homeobox)/ProstateTumor-HOXB13-ChIP-Seq(GSE56288)/Homer	TTTTATKRGG	1	1.0000	932.0	85.35%	44751.2	94.64%
Tgif1(Homeobox)/mES-Tgif1-ChIP-Seq(GSE55404)/Homer	YTGWCADY	1	1	16469	0.8738	29278.5	0.9431		Ptf1a(bHLH)/Panc1-Ptf1a-ChIP-Seq(GSE47459)/Homer	ACAGCTGTTN	1	1	2914	0.7415	35238.6	0.9013		Tbx5(T-box)/HL1-Tbx5.biotin-ChIP-Seq(GSE21529)/Homer	AGGTGTCA	1	1.0000	3993.0	99.33%	45399.0	99.95%		Hoxd10(Homeobox)/ChickenMSG-Hoxd10.Flag-ChIP-Seq(GSE86088)/Homer	GGCMATGAAA	1	1.0000	961.0	88.00%	45218.6	95.63%
Tgif2(Homeobox)/mES-Tgif2-ChIP-Seq(GSE55404)/Homer	TGTCANYT	1	1	16814	0.8921	29667	0.9556		PU.1-IRF(ETS:IRF)/Bcell-PU.1-ChIP-Seq(GSE21512)/Homer	MGGAAGTGAAAC	1	1	2099	0.5341	25349.8	0.6483		Tbx6(T-box)/ESC-Tbx6-ChIP-Seq(GSE93524)/Homer	DAGGTGTBAA	1	1.0000	3427.0	85.25%	41655.9	91.71%		Hoxd11(Homeobox)/ChickenMSG-Hoxd11.Flag-ChIP-Seq(GSE86088)/Homer	VGCCATAAAA	1	1.0000	1051.0	96.25%	47076.2	99.56%
THRb(NR)/HepG2-THRb.Flag-ChIP-Seq(Encode)/Homer	GGTCACCTGAGGTCA	1	1	6420	0.3406	11522.3	0.3711		RARa(NR)/K562-RARa-ChIP-Seq(Encode)/Homer	TTGAMCTTTG	1	1	2884	0.7338	34961.6	0.8942		Tcf21(bHLH)/ArterySmoothMuscle-Tcf21-ChIP-Seq(GSE61369)/Homer	NAACAGCTGG	1	1.0000	3243.0	80.67%	38861.6	85.56%		Hoxd12(Homeobox)/ChickenMSG-Hoxd12.Flag-ChIP-Seq(GSE86088)/Homer	HDGYAATGAAAN	1	1.0000	1021.0	93.50%	46744.8	98.85%
THRb(NR)/Liver-NR1A2-ChIP-Seq(GSE52613)/Homer	TRAGGTCA	1	1	17786	0.9437	30533.1	0.9835		Rbpj1(?)/Panc1-Rbpj1-ChIP-Seq(GSE47459)/Homer	HTTTCCCASG	1	1	2235	0.5687	26417.5	0.6756		TCF4(bHLH)/SHSY5Y-TCF4-ChIP-Seq(GSE96915)/Homer	SMCATCTGKH	1	1.0000	3806.0	94.68%	44523.2	98.02%		Hoxd13(Homeobox)/ChickenMSG-Hoxd13.Flag-ChIP-Seq(GSE86088)/Homer	NCYAATAAAA	1	1.0000	1005.0	92.03%	46351.8	98.02%
TRPS1(Zf)/MCF7-TRPS1-ChIP-Seq(GSE107013)/Homer	AGATAAGANN	1	1	13500	0.7163	24503.9	0.7893		Rfx6(HTH)/Min6b1-Rfx6.HA-ChIP-Seq(GSE62844)/Homer	TGTTKCCTAGCAACM	1	1	1940	0.4936	22174.8	0.5671		TEAD1(TEAD)/HepG2-TEAD1-ChIP-Seq(Encode)/Homer	CYRCATTCCA	1	1.0000	3247.0	80.77%	40693.1	89.59%		Isl1(Homeobox)/Neuron-Isl1-ChIP-Seq(GSE31456)/Homer	CTAATKGV	1	1.0000	1032.0	94.51%	47022.5	99.44%
Twist2(bHLH)/Myoblast-Twist2.Ty1-ChIP-Seq(GSE127998)/Homer	MCAGCTGBYH	1	1	14358	0.7618	25093.7	0.8083		RXR(NR),DR1/3T3L1-RXR-ChIP-Seq(GSE13511)/Homer	TAGGGCAAAGGTCA	1	1	1914	0.487	22948	0.5869		TEAD2(TEA)/Py2T-Tead2-ChIP-Seq(GSE55709)/Homer	CCWGGAATGY	1	1.0000	2561.0	63.71%	31891.1	70.21%		LEF1(HMG)/H1-LEF1-ChIP-Seq(GSE64758)/Homer	CCTTTGATST	1	1.0000	840.0	76.92%	41136.2	86.99%
WT1(Zf)/Kidney-WT1-ChIP-Seq(GSE90016)/Homer	MCTCCCMCRCAB	1	1	6615	0.351	11977.3	0.3858		SCL(bHLH)/HPC7-Scl-ChIP-Seq(GSE13511)/Homer	AVCAGCTG	1	1	3379	0.8598	38464.3	0.9838		TEAD3(TEA)/HepG2-TEAD3-ChIP-Seq(Encode)/Homer	TRCATTCCAG	1	1.0000	3433.0	85.40%	42576.7	93.74%		Lhx1(Homeobox)/EmbryoCarcinoma-Lhx1-ChIP-Seq(GSE70957)/Homer	NNYTAATTAR	1	1.0000	929.0	85.07%	44401.8	93.90%
YY1(Zf)/Promoter/Homer	CAAGATGGCGGC	1	1	630	0.0334	1418.6	0.0457		Smad2(MAD)/ES-SMAD2-ChIP-Seq(GSE29422)/Homer	CTGTCTGG	1	1	2416	0.6148	28615	0.7318		TEAD4(TEA)/Tropoblast-Tead4-ChIP-Seq(GSE37350)/Homer	CCWGGAATGY	1	1.0000	3120.0	77.61%	39073.9	86.03%		Lhx2(Homeobox)/HFSC-Lhx2-ChIP-Seq(GSE48068)/Homer	TAATTAGN	1	1.0000	925.0	84.71%	44432.0	93.96%
Zac1(Zf)/Neuro2A-Plagl1-ChIP-Seq(GSE75942)/Homer	HAWGRGGCCM	1	1	16320	0.8659	28272.2	0.9106		Smad3(MAD)/NPC-Smad3-ChIP-Seq(GSE36673)/Homer	TWGTCTGV	1	1	2977	0.7575	35992.4	0.9205		TEAD(TEA)/Fibroblast-PU.1-ChIP-Seq(Unpublished)/Homer	YCWGGAATGY	1	1.0000	2810.0	69.90%	35653.4	78.50%		Lhx3(Homeobox)/Neuron-Lhx3-ChIP-Seq(GSE31456)/Homer	ADBTAATTAR	1	1.0000	1000.0	91.58%	46215.4	97.73%
ZBTB33(Zf)/GM12878-ZBTB33-ChIP-Seq(GSE32465)/Homer	GGVTCTCGCGAGAAC	1	1	91	0.0048	379	0.0122		Smad4(MAD)/ESC-SMAD4-ChIP-Seq(GSE29422)/Homer	VBSYGTCTGG	1	1	2474	0.6295	29039.9	0.7427		Tgif1(Homeobox)/mES-Tgif1-ChIP-Seq(GSE55404)/Homer	YTGWCADY	1	1.0000	3976.0	98.91%	45404.2	99.96%		LHX9(Homeobox)/Hct116-LHX9.V5-ChIP-Seq(GSE116822)/Homer	NGCTAATTAG	1	1.0000	992.0	90.84%	46205.5	97.71%
ZEB1(Zf)/PDAC-ZEB1-ChIP-Seq(GSE64557)/Homer	VCAGGTRDRY	1	1	14349	0.7613	25084.7	0.808		Snail1(Zf)/LS174T-SNAIL1.HA-ChIP-Seq(GSE127183)/Homer	TRCACCTGCY	1	1	1606	0.4087	19579.6	0.5008		Tgif2(Homeobox)/mES-Tgif2-ChIP-Seq(GSE55404)/Homer	TGTCANYT	1	1.0000	3986.0	99.15%	45409.3	99.98%		Mef2b(MADS)/HEK293-Mef2b.V5-ChIP-Seq(GSE67450)/Homer	GCTATTTTTGGM	1	1.0000	880.0	80.59%	42176.9	89.19%
ZEB2(Zf)/SNU398-ZEB2-ChIP-Seq(GSE103048)/Homer	GNMCAGGTGTGC	1	1	10253	0.544	18359.6	0.5914		Slug(Zf)/Mesoderm-Snai2-ChIP-Seq(GSE61475)/Homer	SNGCACCTGCHS	1	1	1090	0.2774	14295.9	0.3656		TRPS1(Zf)/MCF7-TRPS1-ChIP-Seq(GSE107013)/Homer	AGATAAGANN	1	1.0000	3841.0	95.55%	44970.7	99.01%		Meis1(Homeobox)/MastCells-Meis1-ChIP-Seq(GSE48085)/Homer	VGCTGWCAVB	1	1.0000	1040.0	95.24%	46901.2	99.18%
Zfp57(Zf)/H1-ZFP57.HA-ChIP-Seq(GSE115387)/Homer	NANTGCSGCA	1	1	1816	0.0964	4402.4	0.1418		Sox10(HMG)/SciaticNerve-Sox3-ChIP-Seq(GSE35132)/Homer	CCWTTGTYYB	1	1	2287	0.5819	27439.8	0.7018		Twist2(bHLH)/Myoblast-Twist2.Ty1-ChIP-Seq(GSE127998)/Homer	MCAGCTGBYH	1	1.0000	3875.0	96.39%	44831.0	98.70%		MITF(bHLH)/MastCells-MITF-ChIP-Seq(GSE48085)/Homer	RTCATGTGAC	1	1.0000	911.0	83.42%	43501.6	92.00%
ZFX(Zf)/mES-Zfx-ChIP-Seq(GSE11431)/Homer	AGGCCTRG	1	1	11065	0.5871	20055.4	0.646		Sox15(HMG)/CPA-Sox15-ChIP-Seq(GSE62909)/Homer	RAACAATGGN	1	1	1846	0.4697	21163.4	0.5413		ZNF189(Zf)/HEK293-ZNF189.GFP-ChIP-Seq(GSE58341)/Homer	TGGAACAGMA	1	1.0000	3352.0	83.38%	40249.8	88.62%		MNT(bHLH)/HepG2-MNT-ChIP-Seq(Encode)/Homer	DGCACACGTG	1	1.0000	975.0	89.29%	45382.3	95.97%
Zic2(Zf)/ESC-Zic2-ChIP-Seq(SRP197560)/Homer	CHCAGCRGGRGG	1	1	4816	0.2555	8982.2	0.2893		Sox21(HMG)/ESC-SOX21-ChIP-Seq(GSE110505)/Homer	BCCWTTGTBYKV	1	1	2414	0.6142	29041.2	0.7427		ZNF264(Zf)/HEK293-ZNF264.GFP-ChIP-Seq(GSE58341)/Homer	RGGGCACTAACY	1	1.0000	2785.0	69.28%	34603.6	76.19%		MYB(HTH)/ERMYB-Myb-ChIPSeq(GSE22095)/Homer	GGCVGTTR	1	1.0000	1040.0	95.24%	46911.6	99.21%
Zic3(Zf)/mES-Zic3-ChIP-Seq(GSE37889)/Homer	GGCCYCCTGCTGDGH	1	1	6073	0.3222	11044	0.3557		Sox3(HMG)/NPC-Sox3-ChIP-Seq(GSE33059)/Homer	CCWTTGTY	1	1	2314	0.5888	28002.5	0.7162		ZNF416(Zf)/HEK293-ZNF416.GFP-ChIP-Seq(GSE58341)/Homer	WDNCTGGGCA	1	1.0000	3708.0	92.24%	43472.6	95.71%		NeuroG2(bHLH)/Fibroblast-NeuroG2-ChIP-Seq(GSE75910)/Homer	ACCATCTGTT	1	1.0000	1028.0	94.14%	46853.9	99.08%
Zic(Zf)/Cerebellum-ZIC1.2-ChIP-Seq(GSE60731)/Homer	CCTGCTGAGH	1	1	8834	0.4687	15591.9	0.5022		Sox6(HMG)/Myotubes-Sox6-ChIP-Seq(GSE32627)/Homer	CCATTGTTNY	1	1	2225	0.5662	26352.5	0.674		SeqBias: TA-repeat	TATATATATA	1	1.0000	3900.0	97.01%	44997.7	99.07%		NF1-halfsite(CTF)/LNCaP-NF1-ChIP-Seq(Unpublished)/Homer	YTGCCAAG	1	1.0000	1029.0	94.23%	46689.3	98.74%
ZNF189(Zf)/HEK293-ZNF189.GFP-ChIP-Seq(GSE58341)/Homer	TGGAACAGMA	1	1	9291	0.493	16272.8	0.5241		Sp1(Zf)/Promoter/Homer	GGCCCCGCCCCC	1	1	370	0.0941	8135.4	0.2081		Tal1	CATCTG	1	1.0000	3780.0	94.03%	44426.4	97.81%		NFAT(RHD)/Jurkat-NFATC1-ChIP-Seq(Jolma_et_al.)/Homer	ATTTTCCATT	1	1.0000	866.0	79.30%	42709.9	90.32%
Znf263(Zf)/K562-Znf263-ChIP-Seq(GSE31477)/Homer	CVGTSCTCCC	1	1	14000	0.7428	24874	0.8012		Sp2(Zf)/HEK293-Sp2.eGFP-ChIP-Seq(Encode)/Homer	YGGCCCCGCCCC	1	1	2293	0.5835	26883.3	0.6876		bcd(Homeobox)/Embryo-Bcd-ChIP-Seq(GSE86966)/Homer	VNNGGATTADNN	1	1.0000	3625.0	90.17%	43301.1	95.33%		NFY(CCAAT)/Promoter/Homer	RGCCAATSRG	1	1.0000	838.0	76.74%	42101.8	89.04%
ZNF264(Zf)/HEK293-ZNF264.GFP-ChIP-Seq(GSE58341)/Homer	RGGGCACTAACY	1	1	6951	0.3688	12440.7	0.4007		Sp5(Zf)/mES-Sp5.Flag-ChIP-Seq(GSE72989)/Homer	RGKGGGCGGAGC	1	1	1699	0.4323	21752.2	0.5563		caudal(Homeobox)/Drosophila-Embryos-ChIP-Chip(modEncode)/Homer	GGYCATAAAW	1	1.0000	3113.0	77.44%	38400.2	84.54%		Nkx2.5(Homeobox)/HL1-Nkx2.5.biotin-ChIP-Seq(GSE21529)/Homer	RRSCACTYAA	1	1.0000	1062.0	97.25%	47228.0	99.88%
ZNF415(Zf)/HEK293-ZNF415.GFP-ChIP-Seq(GSE58341)/Homer	GRTGMTRGAGCC	1	1	5705	0.3027	10654.1	0.3432		SPDEF(ETS)/VCaP-SPDEF-ChIP-Seq(SRA014231)/Homer	ASWTCCTGBT	1	1	1888	0.4804	21591.1	0.5522		Initiator/Drosophila-Promoters/Homer	NTCAGTYG	1	1.0000	3930.0	97.76%	45212.9	99.54%		Nkx3.1(Homeobox)/LNCaP-Nkx3.1-ChIP-Seq(GSE28264)/Homer	AAGCACTTAA	1	1.0000	1064.0	97.44%	47191.4	99.80%
ZNF416(Zf)/HEK293-ZNF416.GFP-ChIP-Seq(GSE58341)/Homer	WDNCTGGGCA	1	1	12555	0.6662	22274.9	0.7175		TATA-Box(TBP)/Promoter/Homer	CCTTTTAWAGSC	1	1	2125	0.5407	24086.4	0.616		Unknown2/Drosophila-Promoters/Homer	CATCMCTA	1	1.0000	3651.0	90.82%	43437.9	95.64%		Nkx6.1(Homeobox)/Islet-Nkx6.1-ChIP-Seq(GSE40975)/Homer	GKTAATGR	1	1.0000	1045.0	95.70%	47010.0	99.42%
ZNF467(Zf)/HEK293-ZNF467.GFP-ChIP-Seq(GSE58341)/Homer	TGGGGAAGGGCM	1	1	9530	0.5057	16697.4	0.5378		Tbr1(T-box)/Cortex-Tbr1-ChIP-Seq(GSE71384)/Homer	AAGGTGTKAA	1	1	2118	0.5389	24084.7	0.616		Unknown5/Drosophila-Promoters/Homer	GCTGATAASV	1	1.0000	2716.0	67.56%	33406.4	73.55%		NPAS(bHLH)/Liver-NPAS-ChIP-Seq(GSE39860)/Homer	NVCACGTG	1	1.0000	1038.0	95.05%	46830.5	99.04%
ZNF519(Zf)/HEK293-ZNF519.GFP-ChIP-Seq(GSE58341)/Homer	GAGSCCGAGC	1	1	1800	0.0955	3763.9	0.1212		Tbx5(T-box)/HL1-Tbx5.biotin-ChIP-Seq(GSE21529)/Homer	AGGTGTCA	1	1	3005	0.7646	36382.6	0.9305		Unknown6/Drosophila-Promoters/Homer	AATTTTAAAA	1	1.0000	3211.0	79.88%	38530.2	84.83%		EAR2(NR)/K562-NR2F6-ChIP-Seq(Encode)/Homer	NRBCARRGGTCA	1	1.0000	995.0	91.12%	45942.5	97.16%
ZNF711(Zf)/SHSY5Y-ZNF711-ChIP-Seq(GSE20673)/Homer	AGGCCTAG	1	1	13152	0.6978	23304.9	0.7506		Tbx6(T-box)/ESC-Tbx6-ChIP-Seq(GSE93524)/Homer	DAGGTGTBAA	1	1	1828	0.4651	21101.1	0.5397		HOXD13(Homeobox)/Chicken-Hoxd13-ChIP-Seq(GSE38910)/Homer	NCYAATAAAA	1	1.0000	3408.0	84.78%	41748.1	91.91%		OCT:OCT-short(POU,Homeobox)/NPC-OCT6-ChIP-Seq(GSE43916)/Homer	ATGCATWATGCATRW	1	1.0000	797.0	72.99%	39696.5	83.95%
SeqBias: polyA-repeat	AAAAAAAAAA	1	1	18769	0.9959	31042.2	0.9999		Tcf12(bHLH)/GM12878-Tcf12-ChIP-Seq(GSE32465)/Homer	VCAGCTGYTG	1	1	1526	0.3883	19314.5	0.494		Adof1(C2C2dof)/col-Adof1-DAP-Seq(GSE60143)/Homer	NRWAAAGYDV	1	1.0000	3935.0	97.89%	45352.0	99.85%		Olig2(bHLH)/Neuron-Olig2-ChIP-Seq(GSE30882)/Homer	RCCATMTGTT	1	1.0000	1054.0	96.52%	47195.4	99.81%
SeqBias: CA-repeat	CACACACACA	1	1	18256	0.9686	30913.8	0.9957		Tcf21(bHLH)/ArterySmoothMuscle-Tcf21-ChIP-Seq(GSE61369)/Homer	NAACAGCTGG	1	1	1605	0.4084	19895.5	0.5088		AGL63(MADS)/col-AGL63-DAP-Seq(GSE60143)/Homer	TTCCAAWWWTGG	1	1.0000	2951.0	73.41%	37546.3	82.66%		Otx2(Homeobox)/EpiLC-Otx2-ChIP-Seq(GSE56098)/Homer	NYTAATCCYB	1	1.0000	902.0	82.60%	43044.8	91.03%
SeqBias: CG-repeat	CGCGCGCGCG	1	1	5703	0.3026	10653.9	0.3432		TCF4(bHLH)/SHSY5Y-TCF4-ChIP-Seq(GSE96915)/Homer	SMCATCTGKH	1	1	2297	0.5845	27737.4	0.7094		ANAC038(NAC)/col-ANAC038-DAP-Seq(GSE60143)/Homer	ACACGTWAYC	1	1.0000	3869.0	96.24%	45086.8	99.27%		PBX2(Homeobox)/K562-PBX2-ChIP-Seq(Encode)/Homer	RTGATTKATRGN	1	1.0000	875.0	80.13%	42573.2	90.03%
SeqBias: GA-repeat	GAGAGAGAGA	1	1	18497	0.9814	30947.9	0.9968		Tgif1(Homeobox)/mES-Tgif1-ChIP-Seq(GSE55404)/Homer	YTGWCADY	1	1	2881	0.7331	35249.8	0.9015		ANAC045(NAC)/col-ANAC045-DAP-Seq(GSE60143)/Homer	DNCKTVNNNNNNAMG	1	1.0000	3878.0	96.47%	44907.5	98.87%		Pdx1(Homeobox)/Islet-Pdx1-ChIP-Seq(SRA008281)/Homer	YCATYAATCA	1	1.0000	910.0	83.33%	43882.0	92.80%
SeqBias: A/T bias	WWWWWWWWWW	1	1	18218	0.9666	30936.2	0.9964		Tgif2(Homeobox)/mES-Tgif2-ChIP-Seq(GSE55404)/Homer	TGTCANYT	1	1	2970	0.7557	36267.6	0.9276		ANAC046(NAC)/colamp-ANAC046-DAP-Seq(GSE60143)/Homer	ACACGYWAYC	1	1.0000	3827.0	95.20%	44782.3	98.59%		Pit1(Homeobox)/GCrat-Pit1-ChIP-Seq(GSE58009)/Homer	ATGMATATDC	1	1.0000	910.0	83.33%	44474.0	94.05%
SeqBias: TA-repeat	TATATATATA	1	1	14159	0.7513	25938.8	0.8355		THRb(NR)/HepG2-THRb.Flag-ChIP-Seq(Encode)/Homer	GGTCACCTGAGGTCA	1	1	1059	0.2695	13709.1	0.3506		ANAC070(NAC)/colamp-ANAC070-DAP-Seq(GSE60143)/Homer	CTTRHDNHNBAAGHW	1	1.0000	3357.0	83.51%	41050.3	90.38%		PPARa(NR),DR1/Liver-Ppara-ChIP-Seq(GSE47954)/Homer	VNAGGKCAAAGGTCA	1	1.0000	965.0	88.37%	45040.8	95.25%
Tal1	CATCTG	1	1	12927	0.6859	22957.6	0.7395		THRb(NR)/Liver-NR1A2-ChIP-Seq(GSE52613)/Homer	TRAGGTCA	1	1	3232	0.8224	38024.9	0.9725		ARF2(ARF)/col-ARF2-DAP-Seq(GSE60143)/Homer	TTGTCGGMWN	1	1.0000	3983.0	99.08%	45399.0	99.95%		PRDM15(Zf)/ESC-Prdm15-ChIP-Seq(GSE73694)/Homer	YCCDNTCCAGGTTTT	1	1.0000	960.0	87.91%	45061.9	95.30%
bcd(Homeobox)/Embryo-Bcd-ChIP-Seq(GSE86966)/Homer	VNNGGATTADNN	1	1	10872	0.5769	19066.5	0.6141		TRPS1(Zf)/MCF7-TRPS1-ChIP-Seq(GSE107013)/Homer	AGATAAGANN	1	1	2429	0.6181	28502.5	0.729		ASHR1(ND)/col-ASHR1-DAP-Seq(GSE60143)/Homer	NTGGTGAN	1	1.0000	3660.0	91.04%	43284.1	95.30%		PSE(SNAPc)/K562-mStart-Seq/Homer	WAVTCACCMTAASYDAAAAG	1	1.0000	781.0	71.52%	38970.9	82.41%
Trl(Zf)/S2-GAGAfactor-ChIP-Seq(GSE40646)/Homer	RGAGAGAG	1	1	16623	0.882	29073.5	0.9364		Twist2(bHLH)/Myoblast-Twist2.Ty1-ChIP-Seq(GSE127998)/Homer	MCAGCTGBYH	1	1	2443	0.6216	30183.1	0.772		ASL18(LOBAS2)/colamp-ASL18-DAP-Seq(GSE60143)/Homer	CCGGAAAWTCMGGAR	1	1.0000	3747.0	93.21%	43989.8	96.85%		PU.1-IRF(ETS:IRF)/Bcell-PU.1-ChIP-Seq(GSE21512)/Homer	MGGAAGTGAAAC	1	1.0000	1004.0	91.94%	46493.0	98.32%
Initiator/Drosophila-Promoters/Homer	NTCAGTYG	1	1	15033	0.7976	26821.1	0.8639		WT1(Zf)/Kidney-WT1-ChIP-Seq(GSE90016)/Homer	MCTCCCMCRCAB	1	1	1180	0.3003	16984.3	0.4344		At1g19000(MYBrelated)/colamp-At1g19000-DAP-Seq(GSE60143)/Homer	WWTGGATAADDT	1	1.0000	3116.0	77.51%	38688.1	85.18%		Rbpj1(?)/Panc1-Rbpj1-ChIP-Seq(GSE47459)/Homer	HTTTCCCASG	1	1.0000	1016.0	93.04%	46198.9	97.70%
Unknown2/Drosophila-Promoters/Homer	CATCMCTA	1	1	11659	0.6186	21117.6	0.6802		Zac1(Zf)/Neuro2A-Plagl1-ChIP-Seq(GSE75942)/Homer	HAWGRGGCCM	1	1	2979	0.758	35203.4	0.9004		AT1G20910(ARID)/col-AT1G20910-DAP-Seq(GSE60143)/Homer	THAATTRAWN	1	1.0000	3571.0	88.83%	43171.8	95.05%		RUNX1(Runt)/Jurkat-RUNX1-ChIP-Seq(GSE29180)/Homer	AAACCACARM	1	1.0000	964.0	88.28%	45240.0	95.67%
ABR1(AP2EREBP)/colamp-ABR1-DAP-Seq(GSE60143)/Homer	AAATGGCGGCGG	1	1	3807	0.202	7903	0.2546		ZBTB33(Zf)/GM12878-ZBTB33-ChIP-Seq(GSE32465)/Homer	GGVTCTCGCGAGAAC	1	1	31	0.0079	1295.3	0.0331		At1g25550(G2like)/colamp-At1g25550-DAP-Seq(GSE60143)/Homer	NAGATTCY	1	1.0000	3522.0	87.61%	42780.7	94.19%		RUNX2(Runt)/PCa-RUNX2-ChIP-Seq(GSE33889)/Homer	NWAACCACADNN	1	1.0000	925.0	84.71%	43841.1	92.71%
Adof1(C2C2dof)/col-Adof1-DAP-Seq(GSE60143)/Homer	NRWAAAGYDV	1	1	15370	0.8155	28138.9	0.9063		ZEB1(Zf)/PDAC-ZEB1-ChIP-Seq(GSE64557)/Homer	VCAGGTRDRY	1	1	2492	0.6341	30336	0.7759		AT1G47655(C2C2dof)/colamp-AT1G47655-DAP-Seq(GSE60143)/Homer	YHACTTTTTS	1	1.0000	3978.0	98.96%	45389.5	99.93%		RXR(NR),DR1/3T3L1-RXR-ChIP-Seq(GSE13511)/Homer	TAGGGCAAAGGTCA	1	1.0000	949.0	86.90%	44694.7	94.52%
ANAC038(NAC)/col-ANAC038-DAP-Seq(GSE60143)/Homer	ACACGTWAYC	1	1	13878	0.7364	24798.7	0.7988		ZEB2(Zf)/SNU398-ZEB2-ChIP-Seq(GSE103048)/Homer	GNMCAGGTGTGC	1	1	1773	0.4511	22033.1	0.5635		At1g49010(MYBrelated)/col-At1g49010-DAP-Seq(GSE60143)/Homer	RGATAASNTT	1	1.0000	3819.0	95.00%	44775.3	98.58%		Six2(Homeobox)/NephronProgenitor-Six2-ChIP-Seq(GSE39837)/Homer	GWAAYHTGAKMC	1	1.0000	935.0	85.62%	44723.2	94.58%
ANAC042(NAC)/col-ANAC042-DAP-Seq(GSE60143)/Homer	CGTNDHNDHNACGKY	1	1	1617	0.0858	4113.4	0.1325		Zfp281(Zf)/ES-Zfp281-ChIP-Seq(GSE81042)/Homer	CCCCTCCCCCAC	1	1	568	0.1445	9139.6	0.2338		AT1G49560(G2like)/colamp-AT1G49560-DAP-Seq(GSE60143)/Homer	GAWTCTNWDA	1	1.0000	3665.0	91.17%	43962.5	96.79%		Smad3(MAD)/NPC-Smad3-ChIP-Seq(GSE36673)/Homer	TWGTCTGV	1	1.0000	1074.0	98.35%	47279.8	99.99%
ANAC045(NAC)/col-ANAC045-DAP-Seq(GSE60143)/Homer	DNCKTVNNNNNNAMG	1	1	13777	0.731	24391.2	0.7856		Zfp57(Zf)/H1-ZFP57.HA-ChIP-Seq(GSE115387)/Homer	NANTGCSGCA	1	1	471	0.1198	9779.1	0.2501		At1g64620(C2C2dof)/colamp-At1g64620-DAP-Seq(GSE60143)/Homer	CACTTTTT	1	1.0000	3686.0	91.69%	44047.9	96.98%		Smad4(MAD)/ESC-SMAD4-ChIP-Seq(GSE29422)/Homer	VBSYGTCTGG	1	1.0000	1038.0	95.05%	46705.5	98.77%
ANAC046(NAC)/colamp-ANAC046-DAP-Seq(GSE60143)/Homer	ACACGYWAYC	1	1	13115	0.6959	23285	0.75		Zfp809(Zf)/ES-Zfp809-ChIP-Seq(GSE70799)/Homer	GGGGCTYGKCTGGGA	1	1	322	0.0819	6345	0.1623		At1g68670(G2like)/colamp-At1g68670-DAP-Seq(GSE60143)/Homer	WNWWHNRAAGATTCT	1	1.0000	2539.0	63.16%	31560.2	69.48%		Sox10(HMG)/SciaticNerve-Sox3-ChIP-Seq(GSE35132)/Homer	CCWTTGTYYB	1	1.0000	1016.0	93.04%	46798.8	98.97%
ANAC094(NAC)/col-ANAC094-DAP-Seq(GSE60143)/Homer	DVCGTRNNNNNYACG	1	1	988	0.0524	2505.6	0.0807		ZFX(Zf)/mES-Zfx-ChIP-Seq(GSE11431)/Homer	AGGCCTRG	1	1	1951	0.4964	24170.5	0.6182		AT1G69570(C2C2dof)/col-AT1G69570-DAP-Seq(GSE60143)/Homer	WAAAAGTGHH	1	1.0000	3550.0	88.31%	42775.8	94.18%		Sox15(HMG)/CPA-Sox15-ChIP-Seq(GSE62909)/Homer	RAACAATGGN	1	1.0000	939.0	85.99%	45113.2	95.40%
ARF2(ARF)/col-ARF2-DAP-Seq(GSE60143)/Homer	TTGTCGGMWN	1	1	16751	0.8888	29512.1	0.9506		Zic2(Zf)/ESC-Zic2-ChIP-Seq(SRP197560)/Homer	CHCAGCRGGRGG	1	1	876	0.2229	12590.2	0.322		AT1G72740(MYBrelated)/colamp-AT1G72740-DAP-Seq(GSE60143)/Homer	NNWWAMCCTAAHWNN	1	1.0000	3495.0	86.94%	42966.7	94.60%		Sox17(HMG)/Endoderm-Sox17-ChIP-Seq(GSE61475)/Homer	CCATTGTTYB	1	1.0000	843.0	77.20%	40964.7	86.63%
AS2(LOBAS2)/col-AS2-DAP-Seq(GSE60143)/Homer	CCGDAAWWHMCGSCG	1	1	86	0.0046	554.7	0.0179		Zic3(Zf)/mES-Zic3-ChIP-Seq(GSE37889)/Homer	GGCCYCCTGCTGDGH	1	1	1038	0.2641	14715.1	0.3763		At1g74840(MYBrelated)/col100-At1g74840-DAP-Seq(GSE60143)/Homer	YHTTATCCAWWT	1	1.0000	2931.0	72.91%	37154.1	81.80%		Sox21(HMG)/ESC-SOX21-ChIP-Seq(GSE110505)/Homer	BCCWTTGTBYKV	1	1.0000	1027.0	94.05%	47010.3	99.42%
ASHR1(ND)/col-ASHR1-DAP-Seq(GSE60143)/Homer	NTGGTGAN	1	1	11388	0.6042	20582.1	0.6629		Zic(Zf)/Cerebellum-ZIC1.2-ChIP-Seq(GSE60731)/Homer	CCTGCTGAGH	1	1	1555	0.3957	18706.3	0.4784		At2g01060(G2like)/colamp-At2g01060-DAP-Seq(GSE60143)/Homer	AGATKCBNWW	1	1.0000	3973.0	98.83%	45398.6	99.95%		Sox2(HMG)/mES-Sox2-ChIP-Seq(GSE11431)/Homer	BCCATTGTTC	1	1.0000	901.0	82.51%	43616.2	92.24%
ASL18(LOBAS2)/colamp-ASL18-DAP-Seq(GSE60143)/Homer	CCGGAAAWTCMGGAR	1	1	12363	0.656	22373.9	0.7207		ZNF165(Zf)/WHIM12-ZNF165-ChIP-Seq(GSE65937)/Homer	AAGGKGRCGCAGGCA	1	1	216	0.055	4052.3	0.1036		AT2G20110(CPP)/colamp-AT2G20110-DAP-Seq(GSE60143)/Homer	ATTYAAATHY	1	1.0000	3655.0	90.92%	43416.6	95.59%		Sox3(HMG)/NPC-Sox3-ChIP-Seq(GSE33059)/Homer	CCWTTGTY	1	1.0000	1019.0	93.32%	46873.8	99.13%
AT1G12630(AP2EREBP)/colamp-AT1G12630-DAP-Seq(GSE60143)/Homer	TGTCGGCA	1	1	2366	0.1255	4669.8	0.1504		ZNF189(Zf)/HEK293-ZNF189.GFP-ChIP-Seq(GSE58341)/Homer	TGGAACAGMA	1	1	1677	0.4267	19389.4	0.4959		AT2G28810(C2C2dof)/colamp-AT2G28810-DAP-Seq(GSE60143)/Homer	VAAAAAGTWA	1	1.0000	3916.0	97.41%	45237.8	99.60%		Sox4(HMG)/proB-Sox4-ChIP-Seq(GSE50066)/Homer	YCTTTGTTCC	1	1.0000	894.0	81.87%	43213.3	91.39%
At1g19210(AP2EREBP)/colamp-At1g19210-DAP-Seq(GSE60143)/Homer	HCACCGACCAHN	1	1	7043	0.3737	12648.5	0.4074		Znf263(Zf)/K562-Znf263-ChIP-Seq(GSE31477)/Homer	CVGTSCTCCC	1	1	2554	0.6499	31016.4	0.7933		AT2G33550(Trihelix)/colamp-AT2G33550-DAP-Seq(GSE60143)/Homer	TTTAAGGGCAYTTTT	1	1.0000	3877.0	96.44%	45072.9	99.23%		Sox6(HMG)/Myotubes-Sox6-ChIP-Seq(GSE32627)/Homer	CCATTGTTNY	1	1.0000	1008.0	92.31%	46737.1	98.84%
AT1G20910(ARID)/col-AT1G20910-DAP-Seq(GSE60143)/Homer	THAATTRAWN	1	1	10748	0.5703	19294.2	0.6215		ZNF264(Zf)/HEK293-ZNF264.GFP-ChIP-Seq(GSE58341)/Homer	RGGGCACTAACY	1	1	1282	0.3262	16145.4	0.4129		AT2G38300(G2like)/col-AT2G38300-DAP-Seq(GSE60143)/Homer	ADRGAATGTT	1	1.0000	3563.0	88.63%	43278.7	95.28%		Sox9(HMG)/Limb-SOX9-ChIP-Seq(GSE73225)/Homer	AGGVNCCTTTGT	1	1.0000	926.0	84.80%	43862.3	92.76%
At1g25550(G2like)/colamp-At1g25550-DAP-Seq(GSE60143)/Homer	NAGATTCY	1	1	10201	0.5413	18325.4	0.5903		ZNF415(Zf)/HEK293-ZNF415.GFP-ChIP-Seq(GSE58341)/Homer	GRTGMTRGAGCC	1	1	1031	0.2623	13699.3	0.3504		AT2G40260(G2like)/colamp-AT2G40260-DAP-Seq(GSE60143)/Homer	WAAAYATTCTTT	1	1.0000	3698.0	91.99%	44195.2	97.30%		Stat3+il21(Stat)/CD4-Stat3-ChIP-Seq(GSE19198)/Homer	SVYTTCCNGGAARB	1	1.0000	823.0	75.37%	40701.2	86.07%
AT1G28160(AP2EREBP)/colamp-AT1G28160-DAP-Seq(GSE60143)/Homer	GGCGGCGG	1	1	6334	0.3361	11845.3	0.3815		ZNF416(Zf)/HEK293-ZNF416.GFP-ChIP-Seq(GSE58341)/Homer	WDNCTGGGCA	1	1	2219	0.5646	26159.8	0.6691		At3g04030(G2like)/col-At3g04030-DAP-Seq(GSE60143)/Homer	DRGAATCT	1	1.0000	3371.0	83.86%	41326.5	90.99%		STAT4(Stat)/CD4-Stat4-ChIP-Seq(GSE22104)/Homer	NYTTCCWGGAAR	1	1.0000	891.0	81.59%	44058.8	93.17%
AT1G44830(AP2EREBP)/col-AT1G44830-DAP-Seq(GSE60143)/Homer	NCCACCGACA	1	1	1678	0.089	3344.4	0.1077		ZNF467(Zf)/HEK293-ZNF467.GFP-ChIP-Seq(GSE58341)/Homer	TGGGGAAGGGCM	1	1	1645	0.4186	21382	0.5469		At3g09600(MYBrelated)/colamp-At3g09600-DAP-Seq(GSE60143)/Homer	AAAATATCTT	1	1.0000	2427.0	60.37%	30654.5	67.49%		TATA-Box(TBP)/Promoter/Homer	CCTTTTAWAGSC	1	1.0000	990.0	90.66%	46186.0	97.67%
AT1G47655(C2C2dof)/colamp-AT1G47655-DAP-Seq(GSE60143)/Homer	YHACTTTTTS	1	1	16429	0.8717	29620.3	0.9541		ZNF519(Zf)/HEK293-ZNF519.GFP-ChIP-Seq(GSE58341)/Homer	GAGSCCGAGC	1	1	333	0.0847	7540.1	0.1928		AT3G09735(S1Falike)/col-AT3G09735-DAP-Seq(GSE60143)/Homer	TTCTAGAANMTTCTA	1	1.0000	2393.0	59.53%	30045.6	66.15%		Tbet(T-box)/CD8-Tbet-ChIP-Seq(GSE33802)/Homer	AGGTGTGAAM	1	1.0000	955.0	87.45%	44932.0	95.02%
At1g49010(MYBrelated)/col-At1g49010-DAP-Seq(GSE60143)/Homer	RGATAASNTT	1	1	12910	0.685	23681.8	0.7628		ZNF711(Zf)/SHSY5Y-ZNF711-ChIP-Seq(GSE20673)/Homer	AGGCCTAG	1	1	2443	0.6216	29524	0.7551		AT3G10113(MYBrelated)/col-AT3G10113-DAP-Seq(GSE60143)/Homer	WNAAATATCWWN	1	1.0000	2324.0	57.81%	29500.7	64.95%		Tbr1(T-box)/Cortex-Tbr1-ChIP-Seq(GSE71384)/Homer	AAGGTGTKAA	1	1.0000	995.0	91.12%	46347.7	98.01%
AT1G49560(G2like)/colamp-AT1G49560-DAP-Seq(GSE60143)/Homer	GAWTCTNWDA	1	1	11394	0.6046	20722.7	0.6675		SeqBias: polyA-repeat	AAAAAAAAAA	1	1	3759	0.9565	39097.7	1		At3g11280(MYBrelated)/col-At3g11280-DAP-Seq(GSE60143)/Homer	GATAAGRT	1	1.0000	3200.0	79.60%	39359.3	86.66%		Tbx6(T-box)/ESC-Tbx6-ChIP-Seq(GSE93524)/Homer	DAGGTGTBAA	1	1.0000	961.0	88.00%	44702.6	94.54%
At1g64620(C2C2dof)/colamp-At1g64620-DAP-Seq(GSE60143)/Homer	CACTTTTT	1	1	11584	0.6146	21032.1	0.6774		SeqBias: CA-repeat	CACACACACA	1	1	3338	0.8494	38895.8	0.9948		AT3G12130(C3H)/colamp-AT3G12130-DAP-Seq(GSE60143)/Homer	TMACTTTTTV	1	1.0000	3920.0	97.51%	45288.4	99.71%		TCF4(bHLH)/SHSY5Y-TCF4-ChIP-Seq(GSE96915)/Homer	SMCATCTGKH	1	1.0000	1021.0	93.50%	46818.7	99.01%
AT1G69570(C2C2dof)/col-AT1G69570-DAP-Seq(GSE60143)/Homer	WAAAAGTGHH	1	1	10414	0.5526	18365.6	0.5916		SeqBias: GA-repeat	GAGAGAGAGA	1	1	3519	0.8954	38975.3	0.9968		At3g12730(G2like)/colamp-At3g12730-DAP-Seq(GSE60143)/Homer	AAGATTCT	1	1.0000	3716.0	92.44%	44135.3	97.17%		TEAD1(TEAD)/HepG2-TEAD1-ChIP-Seq(Encode)/Homer	CYRCATTCCA	1	1.0000	916.0	83.88%	44050.6	93.16%
At1g69690(TCP)/colamp-At1g69690-DAP-Seq(GSE60143)/Homer	NHGTGGGGCCCACHW	1	1	2574	0.1366	4963.7	0.1599		SeqBias: A/T bias	WWWWWWWWWW	1	1	3284	0.8356	38184.2	0.9766		At3g24120(G2like)/col-At3g24120-DAP-Seq(GSE60143)/Homer	NWWAGMATMW	1	1.0000	3985.0	99.13%	45402.8	99.96%		TEAD3(TEA)/HepG2-TEAD3-ChIP-Seq(Encode)/Homer	TRCATTCCAG	1	1.0000	950.0	87.00%	45382.3	95.97%
AT1G71450(AP2EREBP)/col-AT1G71450-DAP-Seq(GSE60143)/Homer	DHDWTGTCGGTG	1	1	6997	0.3713	12885.1	0.415		SeqBias: TA-repeat	TATATATATA	1	1	2542	0.6468	30222.1	0.773		AT3G25990(Trihelix)/colamp-AT3G25990-DAP-Seq(GSE60143)/Homer	TTAACCATAG	1	1.0000	2982.0	74.18%	36570.5	80.52%		TEAD4(TEA)/Tropoblast-Tead4-ChIP-Seq(GSE37350)/Homer	CCWGGAATGY	1	1.0000	868.0	79.49%	42760.9	90.43%
At1g72010(TCP)/colamp-At1g72010-DAP-Seq(GSE60143)/Homer	GGDCCCAC	1	1	4876	0.2587	9312.3	0.2999		Tal1	CATCTG	1	1	2238	0.5695	26448.5	0.6764		At3g45610(C2C2dof)/col-At3g45610-DAP-Seq(GSE60143)/Homer	TWACTTTTTS	1	1.0000	3766.0	93.68%	44525.2	98.03%		Tgif1(Homeobox)/mES-Tgif1-ChIP-Seq(GSE55404)/Homer	YTGWCADY	1	1.0000	1070.0	97.99%	47245.7	99.91%
AT1G72740(MYBrelated)/colamp-AT1G72740-DAP-Seq(GSE60143)/Homer	NNWWAMCCTAAHWNN	1	1	10218	0.5422	18637	0.6003		Trl(Zf)/S2-GAGAfactor-ChIP-Seq(GSE40646)/Homer	RGAGAGAG	1	1	3054	0.7771	36293	0.9282		AT3G51470(DBP)/col-AT3G51470-DAP-Seq(GSE60143)/Homer	TTWHGGTGCACC	1	1.0000	3819.0	95.00%	44477.2	97.92%		TRPS1(Zf)/MCF7-TRPS1-ChIP-Seq(GSE107013)/Homer	AGATAAGANN	1	1.0000	1032.0	94.51%	46945.3	99.28%
AT1G77200(AP2EREBP)/colamp-AT1G77200-DAP-Seq(GSE60143)/Homer	ACCGACAHWD	1	1	3808	0.202	7416.3	0.2389		Initiator/Drosophila-Promoters/Homer	NTCAGTYG	1	1	2597	0.6608	31597.7	0.8081		AT3G52440(C2C2dof)/colamp-AT3G52440-DAP-Seq(GSE60143)/Homer	DTHACTTTTT	1	1.0000	3889.0	96.74%	45222.8	99.56%		Twist2(bHLH)/Myoblast-Twist2.Ty1-ChIP-Seq(GSE127998)/Homer	MCAGCTGBYH	1	1.0000	1041.0	95.33%	47018.1	99.43%
At2g01060(G2like)/colamp-At2g01060-DAP-Seq(GSE60143)/Homer	AGATKCBNWW	1	1	16121	0.8554	29043.6	0.9355		Unknown2/Drosophila-Promoters/Homer	CATCMCTA	1	1	2100	0.5344	24161.1	0.6179		At3g60580(C2H2)/col-At3g60580-DAP-Seq(GSE60143)/Homer	WTTYTACT	1	1.0000	4006.0	99.65%	45418.8	100.00%		ZNF189(Zf)/HEK293-ZNF189.GFP-ChIP-Seq(GSE58341)/Homer	TGGAACAGMA	1	1.0000	919.0	84.16%	43705.9	92.43%
AT2G20110(CPP)/colamp-AT2G20110-DAP-Seq(GSE60143)/Homer	ATTYAAATHY	1	1	11026	0.585	19453.6	0.6266		ABF1(bZIP)/Arabidopsis-ABF1-ChIP-Seq(GSE80564)/Homer	CACGTGGC	1	1	1377	0.3504	17016.4	0.4352		AT4G00250(GeBP)/col-AT4G00250-DAP-Seq(GSE60143)/Homer	WDTGGATAAKRT	1	1.0000	2672.0	66.47%	33475.1	73.70%		ZNF7(Zf)/HepG2-ZNF7.Flag-ChIP-Seq(Encode)/Homer	CTGCCWVCTTTTRTA	1	1.0000	751.0	68.77%	37621.0	79.56%
AT2G28810(C2C2dof)/colamp-AT2G28810-DAP-Seq(GSE60143)/Homer	VAAAAAGTWA	1	1	14477	0.7681	26592.6	0.8565		ABR1(AP2EREBP)/colamp-ABR1-DAP-Seq(GSE60143)/Homer	AAATGGCGGCGG	1	1	943	0.2399	15123.6	0.3868		At4g01280(MYBrelated)/colamp-At4g01280-DAP-Seq(GSE60143)/Homer	AAATATCT	1	1.0000	2596.0	64.58%	32429.2	71.40%		SeqBias: TA-repeat	TATATATATA	1	1.0000	1029.0	94.23%	46779.2	98.93%
AT2G33550(Trihelix)/colamp-AT2G33550-DAP-Seq(GSE60143)/Homer	TTTAAGGGCAYTTTT	1	1	13924	0.7388	25690.5	0.8275		Adof1(C2C2dof)/col-Adof1-DAP-Seq(GSE60143)/Homer	NRWAAAGYDV	1	1	2768	0.7043	33770.6	0.8637		AT4G18450(AP2EREBP)/col-AT4G18450-DAP-Seq(GSE60143)/Homer	ATGGCGGCKG	1	1.0000	535.0	13.31%	9051.8	19.93%		Tal1	CATCTG	1	1.0000	1018.0	93.22%	46827.0	99.03%
At2g33710(AP2EREBP)/colamp-At2g33710-DAP-Seq(GSE60143)/Homer	WTKGCGGCKR	1	1	9078	0.4817	15995.8	0.5152		ANAC038(NAC)/col-ANAC038-DAP-Seq(GSE60143)/Homer	ACACGTWAYC	1	1	2521	0.6415	30149.3	0.7711		AT4G26030(C2H2)/col-AT4G26030-DAP-Seq(GSE60143)/Homer	BYYACCWACY	1	1.0000	3354.0	83.43%	41122.7	90.54%		bcd(Homeobox)/Embryo-Bcd-ChIP-Seq(GSE86966)/Homer	VNNGGATTADNN	1	1.0000	976.0	89.38%	45854.0	96.97%
AT2G38300(G2like)/col-AT2G38300-DAP-Seq(GSE60143)/Homer	ADRGAATGTT	1	1	10699	0.5677	19360.7	0.6236		ANAC042(NAC)/col-ANAC042-DAP-Seq(GSE60143)/Homer	CGTNDHNDHNACGKY	1	1	444	0.113	10775.2	0.2756		AT4G37180(G2like)/col-AT4G37180-DAP-Seq(GSE60143)/Homer	AGAATCTTNN	1	1.0000	3606.0	89.70%	43481.9	95.73%		caudal(Homeobox)/Drosophila-Embryos-ChIP-Chip(modEncode)/Homer	GGYCATAAAW	1	1.0000	867.0	79.40%	41826.4	88.45%
AT2G40260(G2like)/colamp-AT2G40260-DAP-Seq(GSE60143)/Homer	WAAAYATTCTTT	1	1	11783	0.6252	21517.6	0.6931		ANAC045(NAC)/col-ANAC045-DAP-Seq(GSE60143)/Homer	DNCKTVNNNNNNAMG	1	1	2481	0.6313	29866	0.7638		At4g38000(C2C2dof)/col-At4g38000-DAP-Seq(GSE60143)/Homer	WWWTWACTTTTT	1	1.0000	3489.0	86.79%	42393.8	93.34%		Initiator/Drosophila-Promoters/Homer	NTCAGTYG	1	1.0000	1049.0	96.06%	47143.2	99.70%
At3g04030(G2like)/col-At3g04030-DAP-Seq(GSE60143)/Homer	DRGAATCT	1	1	9247	0.4906	16398.6	0.5282		ANAC046(NAC)/colamp-ANAC046-DAP-Seq(GSE60143)/Homer	ACACGYWAYC	1	1	2416	0.6148	28258.4	0.7227		AT5G02460(C2C2dof)/col-AT5G02460-DAP-Seq(GSE60143)/Homer	CHCCTTTT	1	1.0000	3893.0	96.84%	45191.8	99.50%		Unknown2/Drosophila-Promoters/Homer	CATCMCTA	1	1.0000	990.0	90.66%	45901.4	97.07%
AT3G12130(C3H)/colamp-AT3G12130-DAP-Seq(GSE60143)/Homer	TMACTTTTTV	1	1	14767	0.7835	27032.4	0.8707		ANAC094(NAC)/col-ANAC094-DAP-Seq(GSE60143)/Homer	DVCGTRNNNNNYACG	1	1	257	0.0654	7030.6	0.1798		At5g05790(MYBrelated)/col-At5g05790-DAP-Seq(GSE60143)/Homer	AYCTTATC	1	1.0000	3249.0	80.82%	39871.5	87.78%		HOXD13(Homeobox)/Chicken-Hoxd13-ChIP-Seq(GSE38910)/Homer	NCYAATAAAA	1	1.0000	945.0	86.54%	44481.7	94.07%
At3g12730(G2like)/colamp-At3g12730-DAP-Seq(GSE60143)/Homer	AAGATTCT	1	1	11574	0.6141	21124.8	0.6804		ARF2(ARF)/col-ARF2-DAP-Seq(GSE60143)/Homer	TTGTCGGMWN	1	1	3050	0.7761	36280.9	0.9279		At5g08520(MYBrelated)/colamp-At5g08520-DAP-Seq(GSE60143)/Homer	ADBSTTATCY	1	1.0000	3404.0	84.68%	41837.0	92.11%		Adof1(C2C2dof)/col-Adof1-DAP-Seq(GSE60143)/Homer	NRWAAAGYDV	1	1.0000	1060.0	97.07%	47171.6	99.76%
At3g24120(G2like)/col-At3g24120-DAP-Seq(GSE60143)/Homer	NWWAGMATMW	1	1	16470	0.8739	29488.5	0.9498		AS2(LOBAS2)/col-AS2-DAP-Seq(GSE60143)/Homer	CCGDAAWWHMCGSCG	1	1	42	0.0107	2569.6	0.0657		AT5G25475(ABI3VP1)/col-AT5G25475-DAP-Seq(GSE60143)/Homer	RNNRNCAAGCADNDB	1	1.0000	3670.0	91.29%	43420.0	95.60%		AGL63(MADS)/col-AGL63-DAP-Seq(GSE60143)/Homer	TTCCAAWWWTGG	1	1.0000	834.0	76.37%	41427.8	87.61%
At3g45610(C2C2dof)/col-At3g45610-DAP-Seq(GSE60143)/Homer	TWACTTTTTS	1	1	12173	0.6459	22430.3	0.7225		ASHR1(ND)/col-ASHR1-DAP-Seq(GSE60143)/Homer	NTGGTGAN	1	1	2060	0.5242	23561.2	0.6026		AT5G45580(G2like)/colamp-AT5G45580-DAP-Seq(GSE60143)/Homer	ADRGAATCTH	1	1.0000	3749.0	93.26%	44597.6	98.19%		ANAC038(NAC)/col-ANAC038-DAP-Seq(GSE60143)/Homer	ACACGTWAYC	1	1.0000	1040.0	95.24%	47054.7	99.51%
AT3G51470(DBP)/col-AT3G51470-DAP-Seq(GSE60143)/Homer	TTWHGGTGCACC	1	1	12936	0.6864	23300	0.7505		ASL18(LOBAS2)/colamp-ASL18-DAP-Seq(GSE60143)/Homer	CCGGAAAWTCMGGAR	1	1	2368	0.6025	28788.9	0.7363		At5g47390(MYBrelated)/col-At5g47390-DAP-Seq(GSE60143)/Homer	CTTATCCA	1	1.0000	3568.0	88.76%	43224.7	95.17%		ANAC045(NAC)/col-ANAC045-DAP-Seq(GSE60143)/Homer	DNCKTVNNNNNNAMG	1	1.0000	1045.0	95.70%	46985.4	99.36%
AT3G52440(C2C2dof)/colamp-AT3G52440-DAP-Seq(GSE60143)/Homer	DTHACTTTTT	1	1	14262	0.7567	26224	0.8447		AT1G12630(AP2EREBP)/colamp-AT1G12630-DAP-Seq(GSE60143)/Homer	TGTCGGCA	1	1	521	0.1326	8083.5	0.2067		AT5G47660(Trihelix)/colamp-AT5G47660-DAP-Seq(GSE60143)/Homer	AWTTTTACCG	1	1.0000	3595.0	89.43%	43177.9	95.06%		ANAC046(NAC)/colamp-ANAC046-DAP-Seq(GSE60143)/Homer	ACACGYWAYC	1	1.0000	1022.0	93.59%	46888.5	99.16%
AT3G57600(AP2EREBP)/col-AT3G57600-DAP-Seq(GSE60143)/Homer	GGCGGTGG	1	1	3274	0.1737	6988.4	0.2251		At1g19210(AP2EREBP)/colamp-At1g19210-DAP-Seq(GSE60143)/Homer	HCACCGACCAHN	1	1	1368	0.3481	18958.1	0.4849		At5g52660(MYBrelated)/colamp-At5g52660-DAP-Seq(GSE60143)/Homer	HAAAAATATCTW	1	1.0000	2502.0	62.24%	31176.8	68.64%		ANAC070(NAC)/colamp-ANAC070-DAP-Seq(GSE60143)/Homer	CTTRHDNHNBAAGHW	1	1.0000	937.0	85.81%	44329.7	93.75%
AT3G58630(Trihelix)/col-AT3G58630-DAP-Seq(GSE60143)/Homer	TCTCCGGCGA	1	1	645	0.0342	1649.4	0.0531		At1g22810(AP2EREBP)/colamp-At1g22810-DAP-Seq(GSE60143)/Homer	BCACCGACANNN	1	1	457	0.1163	7230.6	0.1849		AT5G56840(MYBrelated)/colamp-AT5G56840-DAP-Seq(GSE60143)/Homer	TGGATAAGGT	1	1.0000	3539.0	88.03%	43297.0	95.32%		ASHR1(ND)/col-ASHR1-DAP-Seq(GSE60143)/Homer	NTGGTGAN	1	1.0000	981.0	89.84%	45933.1	97.14%
At3g60580(C2H2)/col-At3g60580-DAP-Seq(GSE60143)/Homer	WTTYTACT	1	1	18010	0.9556	30882.7	0.9947		At1g36060(AP2EREBP)/colamp-At1g36060-DAP-Seq(GSE60143)/Homer	NNWWKGTCGGTG	1	1	680	0.173	10599.1	0.2711		At5g58900(MYBrelated)/colamp-At5g58900-DAP-Seq(GSE60143)/Homer	WWWTYTTATCTWWWW	1	1.0000	3637.0	90.47%	43381.8	95.51%		ASL18(LOBAS2)/colamp-ASL18-DAP-Seq(GSE60143)/Homer	CCGGAAAWTCMGGAR	1	1.0000	1024.0	93.77%	46459.0	98.25%
At4g16750(AP2EREBP)/col-At4g16750-DAP-Seq(GSE60143)/Homer	HACCGACAHA	1	1	3607	0.1914	6876.2	0.2215		AT1G44830(AP2EREBP)/col-AT1G44830-DAP-Seq(GSE60143)/Homer	NCCACCGACA	1	1	340	0.0865	6140.4	0.157		AT5G60130(ABI3VP1)/col-AT5G60130-DAP-Seq(GSE60143)/Homer	WTTYTAAGVAAA	1	1.0000	3781.0	94.05%	44487.9	97.95%		At1g19000(MYBrelated)/colamp-At1g19000-DAP-Seq(GSE60143)/Homer	WWTGGATAADDT	1	1.0000	882.0	80.77%	42477.9	89.83%
AT4G18450(AP2EREBP)/col-AT4G18450-DAP-Seq(GSE60143)/Homer	ATGGCGGCKG	1	1	1185	0.0629	3573.5	0.1151		AT1G47655(C2C2dof)/colamp-AT1G47655-DAP-Seq(GSE60143)/Homer	YHACTTTTTS	1	1	2925	0.7443	35714.7	0.9134		AT5G61620(MYBrelated)/colamp-AT5G61620-DAP-Seq(GSE60143)/Homer	CTTATCCA	1	1.0000	3661.0	91.07%	44004.5	96.88%		AT1G20910(ARID)/col-AT1G20910-DAP-Seq(GSE60143)/Homer	THAATTRAWN	1	1.0000	972.0	89.01%	45594.9	96.42%
AT4G26030(C2H2)/col-AT4G26030-DAP-Seq(GSE60143)/Homer	BYYACCWACY	1	1	9187	0.4875	16445.7	0.5297		At1g49010(MYBrelated)/col-At1g49010-DAP-Seq(GSE60143)/Homer	RGATAASNTT	1	1	2358	0.6	27376	0.7002		At5g62940(C2C2dof)/col-At5g62940-DAP-Seq(GSE60143)/Homer	WHWHHACTTTTT	1	1.0000	3982.0	99.05%	45389.1	99.93%		At1g25550(G2like)/colamp-At1g25550-DAP-Seq(GSE60143)/Homer	NAGATTCY	1	1.0000	950.0	87.00%	45554.6	96.34%
At4g28140(AP2EREBP)/colamp-At4g28140-DAP-Seq(GSE60143)/Homer	DCCACCGACCAW	1	1	1440	0.0764	3047.6	0.0982		AT1G49560(G2like)/colamp-AT1G49560-DAP-Seq(GSE60143)/Homer	GAWTCTNWDA	1	1	2158	0.5491	24413	0.6244		AT5G63260(C3H)/col-AT5G63260-DAP-Seq(GSE60143)/Homer	RAAAAAGTRA	1	1.0000	3907.0	97.19%	45221.1	99.56%		At1g49010(MYBrelated)/col-At1g49010-DAP-Seq(GSE60143)/Homer	RGATAASNTT	1	1.0000	1024.0	93.77%	46897.3	99.18%
AT4G37180(G2like)/col-AT4G37180-DAP-Seq(GSE60143)/Homer	AGAATCTTNN	1	1	10780	0.572	19509.3	0.6284		At1g64620(C2C2dof)/colamp-At1g64620-DAP-Seq(GSE60143)/Homer	CACTTTTT	1	1	2197	0.559	25444.3	0.6508		AT5G66940(C2C2dof)/col-AT5G66940-DAP-Seq(GSE60143)/Homer	NNHACTTTWT	1	1.0000	3837.0	95.45%	44952.7	98.97%		AT1G49560(G2like)/colamp-AT1G49560-DAP-Seq(GSE60143)/Homer	GAWTCTNWDA	1	1.0000	988.0	90.48%	46306.7	97.93%
At4g38000(C2C2dof)/col-At4g38000-DAP-Seq(GSE60143)/Homer	WWWTWACTTTTT	1	1	10003	0.5307	17651.3	0.5685		AT1G71450(AP2EREBP)/col-AT1G71450-DAP-Seq(GSE60143)/Homer	DHDWTGTCGGTG	1	1	1578	0.4015	19945.6	0.5101		AtGRF6(GRF)/col-AtGRF6-DAP-Seq(GSE60143)/Homer	NTGTCAGADNNNNNN	1	1.0000	3556.0	88.46%	42701.7	94.01%		At1g64620(C2C2dof)/colamp-At1g64620-DAP-Seq(GSE60143)/Homer	CACTTTTT	1	1.0000	1006.0	92.12%	46376.0	98.07%
AT5G02460(C2C2dof)/col-AT5G02460-DAP-Seq(GSE60143)/Homer	CHCCTTTT	1	1	14051	0.7455	26077.9	0.84		At1g72010(TCP)/colamp-At1g72010-DAP-Seq(GSE60143)/Homer	GGDCCCAC	1	1	866	0.2204	11552.3	0.2955		ATHB13(Homeobox)/col-ATHB13-DAP-Seq(GSE60143)/Homer	CAATAATT	1	1.0000	3292.0	81.89%	39961.6	87.98%		AT1G69570(C2C2dof)/col-AT1G69570-DAP-Seq(GSE60143)/Homer	WAAAAGTGHH	1	1.0000	970.0	88.83%	45349.9	95.90%
At5g04390(C2H2)/col200-At5g04390-DAP-Seq(GSE60143)/Homer	AGTGANDN	1	1	18224	0.9669	30919.5	0.9959		AT1G72740(MYBrelated)/colamp-AT1G72740-DAP-Seq(GSE60143)/Homer	NNWWAMCCTAAHWNN	1	1	1917	0.4878	21792.2	0.5574		ATHB23(ZFHD)/col-ATHB23-DAP-Seq(GSE60143)/Homer	HTAATTARNN	1	1.0000	3128.0	77.81%	38922.4	85.69%		AT1G72740(MYBrelated)/colamp-AT1G72740-DAP-Seq(GSE60143)/Homer	NNWWAMCCTAAHWNN	1	1.0000	966.0	88.46%	45707.7	96.66%
AT5G05550(Trihelix)/col-AT5G05550-DAP-Seq(GSE60143)/Homer	HDNHDTCKCCGGMGA	1	1	9466	0.5023	17207.9	0.5543		At1g75490(AP2EREBP)/colamp-At1g75490-DAP-Seq(GSE60143)/Homer	CACCGMCT	1	1	1979	0.5036	23645.4	0.6047		ATHB24(ZFHD)/colamp-ATHB24-DAP-Seq(GSE60143)/Homer	TAATTAAS	1	1.0000	2912.0	72.44%	36293.5	79.91%		At1g74840(MYBrelated)/col100-At1g74840-DAP-Seq(GSE60143)/Homer	YHTTATCCAWWT	1	1.0000	838.0	76.74%	41287.5	87.31%
At5g08330(TCP)/col-At5g08330-DAP-Seq(GSE60143)/Homer	GGRCCCAC	1	1	6098	0.3236	11371.2	0.3663		AT1G77200(AP2EREBP)/colamp-AT1G77200-DAP-Seq(GSE60143)/Homer	ACCGACAHWD	1	1	844	0.2148	12173.7	0.3114		ATHB25(ZFHD)/colamp-ATHB25-DAP-Seq(GSE60143)/Homer	TAATTAVB	1	1.0000	3349.0	83.31%	41134.9	90.56%		At2g01060(G2like)/colamp-At2g01060-DAP-Seq(GSE60143)/Homer	AGATKCBNWW	1	1.0000	1069.0	97.89%	47239.6	99.90%
At5g08520(MYBrelated)/colamp-At5g08520-DAP-Seq(GSE60143)/Homer	ADBSTTATCY	1	1	9529	0.5056	17192.1	0.5538		At1g77640(AP2EREBP)/col-At1g77640-DAP-Seq(GSE60143)/Homer	TGTCGGTGGA	1	1	199	0.0506	3792.8	0.097		AtHB32(ZFHD)/col200-AtHB32-DAP-Seq(GSE60143)/Homer	CGAATTAT	1	1.0000	3352.0	83.38%	41103.9	90.50%		AT2G20110(CPP)/colamp-AT2G20110-DAP-Seq(GSE60143)/Homer	ATTYAAATHY	1	1.0000	978.0	89.56%	45735.8	96.72%
AT5G23930(mTERF)/col-AT5G23930-DAP-Seq(GSE60143)/Homer	GGCGGCTG	1	1	10271	0.545	18079.7	0.5823		At2g01060(G2like)/colamp-At2g01060-DAP-Seq(GSE60143)/Homer	AGATKCBNWW	1	1	2818	0.717	34124	0.8727		ATHB33(ZFHD)/col-ATHB33-DAP-Seq(GSE60143)/Homer	NGTRATTAAK	1	1.0000	3520.0	87.56%	42692.8	93.99%		AT2G28810(C2C2dof)/colamp-AT2G28810-DAP-Seq(GSE60143)/Homer	VAAAAAGTWA	1	1.0000	1052.0	96.34%	47142.3	99.69%
AT5G25475(ABI3VP1)/col-AT5G25475-DAP-Seq(GSE60143)/Homer	RNNRNCAAGCADNDB	1	1	11752	0.6235	20619.5	0.6641		AT2G28810(C2C2dof)/colamp-AT2G28810-DAP-Seq(GSE60143)/Homer	VAAAAAGTWA	1	1	2617	0.6659	31770.3	0.8125		ATHB34(ZFHD)/colamp-ATHB34-DAP-Seq(GSE60143)/Homer	TRATTARS	1	1.0000	3001.0	74.65%	37229.4	81.97%		AT2G33550(Trihelix)/colamp-AT2G33550-DAP-Seq(GSE60143)/Homer	TTTAAGGGCAYTTTT	1	1.0000	1037.0	94.96%	46999.2	99.39%
AT5G45580(G2like)/colamp-AT5G45580-DAP-Seq(GSE60143)/Homer	ADRGAATCTH	1	1	12300	0.6526	22549.4	0.7263		AT2G33550(Trihelix)/colamp-AT2G33550-DAP-Seq(GSE60143)/Homer	TTTAAGGGCAYTTTT	1	1	2494	0.6346	29528.6	0.7552		ATHB40(HB)/col-ATHB40-DAP-Seq(GSE60143)/Homer	HCAATWATTG	1	1.0000	2992.0	74.43%	36840.3	81.11%		AT2G38300(G2like)/col-AT2G38300-DAP-Seq(GSE60143)/Homer	ADRGAATGTT	1	1.0000	952.0	87.18%	45673.8	96.59%
At5g47390(MYBrelated)/col-At5g47390-DAP-Seq(GSE60143)/Homer	CTTATCCA	1	1	10456	0.5548	19223.1	0.6192		AT2G40260(G2like)/colamp-AT2G40260-DAP-Seq(GSE60143)/Homer	WAAAYATTCTTT	1	1	2205	0.5611	24927.3	0.6375		ATHB5(HB)/colamp-ATHB5-DAP-Seq(GSE60143)/Homer	AATGATTG	1	1.0000	3043.0	75.70%	37956.5	83.57%		AT2G40260(G2like)/colamp-AT2G40260-DAP-Seq(GSE60143)/Homer	WAAAYATTCTTT	1	1.0000	982.0	89.93%	46272.3	97.85%
AT5G47660(Trihelix)/colamp-AT5G47660-DAP-Seq(GSE60143)/Homer	AWTTTTACCG	1	1	10649	0.565	18533.9	0.597		AT3G12130(C3H)/colamp-AT3G12130-DAP-Seq(GSE60143)/Homer	TMACTTTTTV	1	1	2630	0.6692	32471.4	0.8305		ATHB6(Homeobox)/col-ATHB6-DAP-Seq(GSE60143)/Homer	AATGATTG	1	1.0000	3359.0	83.56%	41233.4	90.78%		At3g04030(G2like)/col-At3g04030-DAP-Seq(GSE60143)/Homer	DRGAATCT	1	1.0000	916.0	83.88%	44447.0	94.00%
AT5G56840(MYBrelated)/colamp-AT5G56840-DAP-Seq(GSE60143)/Homer	TGGATAAGGT	1	1	10423	0.553	18959.6	0.6107		At3g12730(G2like)/colamp-At3g12730-DAP-Seq(GSE60143)/Homer	AAGATTCT	1	1	2164	0.5506	24567.2	0.6283		ATHB7(Homeobox)/col-ATHB7-DAP-Seq(GSE60143)/Homer	AATGATTG	1	1.0000	2752.0	68.46%	34934.3	76.91%		At3g11280(MYBrelated)/col-At3g11280-DAP-Seq(GSE60143)/Homer	GATAAGRT	1	1.0000	873.0	79.95%	42955.5	90.84%
At5g58900(MYBrelated)/colamp-At5g58900-DAP-Seq(GSE60143)/Homer	WWWTYTTATCTWWWW	1	1	10924	0.5796	19579.5	0.6306		AT3G16280(AP2EREBP)/colamp-AT3G16280-DAP-Seq(GSE60143)/Homer	HCACCGACAHHDHHN	1	1	386	0.0982	5584.5	0.1428		ATY13(MYB)/col-ATY13-DAP-Seq(GSE60143)/Homer	YYYAACYRHH	1	1.0000	3990.0	99.25%	45410.1	99.98%		AT3G12130(C3H)/colamp-AT3G12130-DAP-Seq(GSE60143)/Homer	TMACTTTTTV	1	1.0000	1053.0	96.43%	47094.2	99.59%
AT5G60130(ABI3VP1)/col-AT5G60130-DAP-Seq(GSE60143)/Homer	WTTYTAAGVAAA	1	1	12617	0.6694	22999.8	0.7408		At3g24120(G2like)/col-At3g24120-DAP-Seq(GSE60143)/Homer	NWWAGMATMW	1	1	2882	0.7333	35224	0.9009		ATY19(MYB)/col-ATY19-DAP-Seq(GSE60143)/Homer	YYCACCWACCAT	1	1.0000	3048.0	75.82%	37622.9	82.83%		At3g12730(G2like)/colamp-At3g12730-DAP-Seq(GSE60143)/Homer	AAGATTCT	1	1.0000	981.0	89.84%	46373.6	98.07%
AT5G61620(MYBrelated)/colamp-AT5G61620-DAP-Seq(GSE60143)/Homer	CTTATCCA	1	1	11332	0.6013	20945.5	0.6746		At3g45610(C2C2dof)/col-At3g45610-DAP-Seq(GSE60143)/Homer	TWACTTTTTS	1	1	2284	0.5812	26587.8	0.68		BBX31(Orphan)/col-BBX31-DAP-Seq(GSE60143)/Homer	NAAAAAGTDA	1	1.0000	3759.0	93.51%	44445.3	97.85%		At3g24120(G2like)/col-At3g24120-DAP-Seq(GSE60143)/Homer	NWWAGMATMW	1	1.0000	1069.0	97.89%	47241.9	99.91%
At5g62940(C2C2dof)/col-At5g62940-DAP-Seq(GSE60143)/Homer	WHWHHACTTTTT	1	1	16306	0.8652	29509.9	0.9505		AT3G51470(DBP)/col-AT3G51470-DAP-Seq(GSE60143)/Homer	TTWHGGTGCACC	1	1	2403	0.6115	27874.7	0.7129		bHLH122(bHLH)/col100-bHLH122-DAP-Seq(GSE60143)/Homer	NDDCAASTTGHHNWW	1	1.0000	3086.0	76.77%	38529.9	84.83%		At3g45610(C2C2dof)/col-At3g45610-DAP-Seq(GSE60143)/Homer	TWACTTTTTS	1	1.0000	1015.0	92.95%	46666.3	98.69%
AT5G63260(C3H)/col-AT5G63260-DAP-Seq(GSE60143)/Homer	RAAAAAGTRA	1	1	14491	0.7689	26567.6	0.8557		AT3G52440(C2C2dof)/colamp-AT3G52440-DAP-Seq(GSE60143)/Homer	DTHACTTTTT	1	1	2568	0.6534	31294	0.8004		bHLH130(bHLH)/col-bHLH130-DAP-Seq(GSE60143)/Homer	GCAACTTG	1	1.0000	2846.0	70.80%	35497.3	78.15%		AT3G51470(DBP)/col-AT3G51470-DAP-Seq(GSE60143)/Homer	TTWHGGTGCACC	1	1.0000	1038.0	95.05%	46814.5	99.00%
At5g65130(AP2EREBP)/colamp-At5g65130-DAP-Seq(GSE60143)/Homer	CCRCCGACAWTN	1	1	871	0.0462	2067.4	0.0666		AT3G57600(AP2EREBP)/col-AT3G57600-DAP-Seq(GSE60143)/Homer	GGCGGTGG	1	1	845	0.215	13973.3	0.3574		bHLH80(bHLH)/col-bHLH80-DAP-Seq(GSE60143)/Homer	NNNNDCAASTTGHNN	1	1.0000	3246.0	80.75%	40097.2	88.28%		AT3G52440(C2C2dof)/colamp-AT3G52440-DAP-Seq(GSE60143)/Homer	DTHACTTTTT	1	1.0000	1044.0	95.60%	47136.8	99.68%
AT5G66940(C2C2dof)/col-AT5G66940-DAP-Seq(GSE60143)/Homer	NNHACTTTWT	1	1	13371	0.7094	24471.3	0.7882		AT3G58630(Trihelix)/col-AT3G58630-DAP-Seq(GSE60143)/Homer	TCTCCGGCGA	1	1	141	0.0359	4447.7	0.1138		BIM2(bHLH)/col-BIM2-DAP-Seq(GSE60143)/Homer	NNNNCACGTGNN	1	1.0000	3295.0	81.97%	39636.7	87.27%		At3g60580(C2H2)/col-At3g60580-DAP-Seq(GSE60143)/Homer	WTTYTACT	1	1.0000	1082.0	99.08%	47284.3	100.00%
AtGRF6(GRF)/col-AtGRF6-DAP-Seq(GSE60143)/Homer	NTGTCAGADNNNNNN	1	1	11259	0.5974	19536.6	0.6293		AT3G60490(AP2EREBP)/colamp-AT3G60490-DAP-Seq(GSE60143)/Homer	NNRCCGACANNNNNN	1	1	273	0.0695	4733.6	0.1211		BOS1(MYB)/col-BOS1-DAP-Seq(GSE60143)/Homer	NNRCCTAACT	1	1.0000	3227.0	80.27%	39771.7	87.56%		AT4G12670(MYBrelated)/col-AT4G12670-DAP-Seq(GSE60143)/Homer	AGGGTTTAGGGTTTA	1	1.0000	0.0	0.00%	24.1	0.05%
ATY13(MYB)/col-ATY13-DAP-Seq(GSE60143)/Homer	YYYAACYRHH	1	1	16635	0.8826	29666.3	0.9555		At3g60580(C2H2)/col-At3g60580-DAP-Seq(GSE60143)/Homer	WTTYTACT	1	1	3259	0.8293	38461.5	0.9837		BPC1(BBRBPC)/colamp-BPC1-DAP-Seq(GSE60143)/Homer	GARGAGAGAGAA	1	1.0000	3189.0	79.33%	39157.8	86.21%		AT4G26030(C2H2)/col-AT4G26030-DAP-Seq(GSE60143)/Homer	BYYACCWACY	1	1.0000	905.0	82.88%	44347.3	93.78%
AZF1(C2H2)/colamp-AZF1-DAP-Seq(GSE60143)/Homer	DKSWCACT	1	1	18235	0.9675	30920.3	0.9959		At4g16750(AP2EREBP)/col-At4g16750-DAP-Seq(GSE60143)/Homer	HACCGACAHA	1	1	789	0.2008	11282.1	0.2885		bZIP52(bZIP)/colamp-bZIP52-DAP-Seq(GSE60143)/Homer	NDNHCAGCTGTCANN	1	1.0000	3702.0	92.09%	44149.6	97.20%		AT4G37180(G2like)/col-AT4G37180-DAP-Seq(GSE60143)/Homer	AGAATCTTNN	1	1.0000	967.0	88.55%	45951.2	97.18%
BBX31(Orphan)/col-BBX31-DAP-Seq(GSE60143)/Homer	NAAAAAGTDA	1	1	12175	0.646	22285.5	0.7178		AT4G18450(AP2EREBP)/col-AT4G18450-DAP-Seq(GSE60143)/Homer	ATGGCGGCKG	1	1	427	0.1087	10308.6	0.2636		CCA(Myb)/Arabidopsis-CCA.GFP-ChIP-Seq(GSE70533)/Homer	AGATATYTTT	1	1.0000	3074.0	76.47%	38906.0	85.66%		At4g38000(C2C2dof)/col-At4g38000-DAP-Seq(GSE60143)/Homer	WWWTWACTTTTT	1	1.0000	952.0	87.18%	44875.3	94.90%
bHLH122(bHLH)/col100-bHLH122-DAP-Seq(GSE60143)/Homer	NDDCAASTTGHHNWW	1	1	8039	0.4265	14664	0.4723		At4g28140(AP2EREBP)/colamp-At4g28140-DAP-Seq(GSE60143)/Homer	DCCACCGACCAW	1	1	328	0.0835	6239	0.1596		CDF3(C2C2dof)/colamp-CDF3-DAP-Seq(GSE60143)/Homer	AAAAGTRM	1	1.0000	3776.0	93.93%	44692.6	98.40%		AT5G02460(C2C2dof)/col-AT5G02460-DAP-Seq(GSE60143)/Homer	CHCCTTTT	1	1.0000	1050.0	96.15%	47124.5	99.66%
bHLH130(bHLH)/col-bHLH130-DAP-Seq(GSE60143)/Homer	GCAACTTG	1	1	6998	0.3713	12490.7	0.4023		AT5G02460(C2C2dof)/col-AT5G02460-DAP-Seq(GSE60143)/Homer	CHCCTTTT	1	1	2556	0.6504	31138.3	0.7964		COG1(C2C2dof)/col-COG1-DAP-Seq(GSE60143)/Homer	DAAAAAGTGA	1	1.0000	3697.0	91.97%	44027.9	96.93%		At5g05790(MYBrelated)/col-At5g05790-DAP-Seq(GSE60143)/Homer	AYCTTATC	1	1.0000	884.0	80.95%	43399.5	91.78%
bHLH80(bHLH)/col-bHLH80-DAP-Seq(GSE60143)/Homer	NNNNDCAASTTGHNN	1	1	8884	0.4714	16080.9	0.518		At5g04390(C2H2)/col200-At5g04390-DAP-Seq(GSE60143)/Homer	AGTGANDN	1	1	3314	0.8433	38703.3	0.9899		CRC(C2C2YABBY)/col-CRC-DAP-Seq(GSE60143)/Homer	TWATSATA	1	1.0000	3337.0	83.01%	41502.9	91.37%		At5g08520(MYBrelated)/colamp-At5g08520-DAP-Seq(GSE60143)/Homer	ADBSTTATCY	1	1.0000	957.0	87.64%	45067.3	95.31%
BOS1(MYB)/col-BOS1-DAP-Seq(GSE60143)/Homer	NNRCCTAACT	1	1	8693	0.4612	15332.7	0.4939		AT5G05550(Trihelix)/col-AT5G05550-DAP-Seq(GSE60143)/Homer	HDNHDTCKCCGGMGA	1	1	1977	0.5031	24188.4	0.6186		DAG2(C2C2dof)/col-DAG2-DAP-Seq(GSE60143)/Homer	WWTTHACTTTTT	1	1.0000	3732.0	92.84%	44272.7	97.47%		AT5G25475(ABI3VP1)/col-AT5G25475-DAP-Seq(GSE60143)/Homer	RNNRNCAAGCADNDB	1	1.0000	991.0	90.75%	46024.7	97.33%
bZIP18(bZIP)/colamp-bZIP18-DAP-Seq(GSE60143)/Homer	KGMCAGCTND	1	1	18482	0.9806	30960.3	0.9972		At5g08330(TCP)/col-At5g08330-DAP-Seq(GSE60143)/Homer	GGRCCCAC	1	1	1073	0.273	13647.7	0.349		dof24(C2C2dof)/col-dof24-DAP-Seq(GSE60143)/Homer	TWMCTTTTTG	1	1.0000	3858.0	95.97%	45128.0	99.36%		AT5G45580(G2like)/colamp-AT5G45580-DAP-Seq(GSE60143)/Homer	ADRGAATCTH	1	1.0000	998.0	91.39%	46771.1	98.91%
bZIP52(bZIP)/colamp-bZIP52-DAP-Seq(GSE60143)/Homer	NDNHCAGCTGTCANN	1	1	12618	0.6695	22188.4	0.7147		At5g08750(C3H)/col-At5g08750-DAP-Seq(GSE60143)/Homer	NWDTTGCGGCTR	1	1	589	0.1499	8211.9	0.21		dof42(C2C2dof)/col-dof42-DAP-Seq(GSE60143)/Homer	AAAAAGGC	1	1.0000	2829.0	70.37%	35212.7	77.53%		At5g47390(MYBrelated)/col-At5g47390-DAP-Seq(GSE60143)/Homer	CTTATCCA	1	1.0000	979.0	89.65%	46012.0	97.30%
CAMTA1(CAMTA)/col-CAMTA1-DAP-Seq(GSE60143)/Homer	WWAACGCGTT	1	1	2082	0.1105	4345.5	0.14		At5g18450(AP2EREBP)/col-At5g18450-DAP-Seq(GSE60143)/Homer	CACCGCTT	1	1	1772	0.4509	21509.1	0.5501		dof43(C2C2dof)/colamp-dof43-DAP-Seq(GSE60143)/Homer	NAAAAAGTDA	1	1.0000	3713.0	92.36%	44239.3	97.40%		AT5G47660(Trihelix)/colamp-AT5G47660-DAP-Seq(GSE60143)/Homer	AWTTTTACCG	1	1.0000	977.0	89.47%	45387.8	95.98%
CBF1(AP2EREBP)/colamp-CBF1-DAP-Seq(GSE60143)/Homer	YRCCGACATN	1	1	3199	0.1697	6266	0.2018		AT5G23930(mTERF)/col-AT5G23930-DAP-Seq(GSE60143)/Homer	GGCGGCTG	1	1	2142	0.545	24703.6	0.6318		dof45(C2C2dof)/col-dof45-DAP-Seq(GSE60143)/Homer	NVAWAAAGTN	1	1.0000	3928.0	97.71%	45291.6	99.72%		AT5G56840(MYBrelated)/colamp-AT5G56840-DAP-Seq(GSE60143)/Homer	TGGATAAGGT	1	1.0000	979.0	89.65%	45714.0	96.67%
CBF2(AP2EREBP)/colamp-CBF2-DAP-Seq(GSE60143)/Homer	YBRCCGACATNNNNN	1	1	2399	0.1273	4635.7	0.1493		AT5G25475(ABI3VP1)/col-AT5G25475-DAP-Seq(GSE60143)/Homer	RNNRNCAAGCADNDB	1	1	2090	0.5318	23761.2	0.6077		ERF5(AP2EREBP)/colamp-ERF5-DAP-Seq(GSE60143)/Homer	DCMGCCGCCA	1	1.0000	539.0	13.41%	8902.5	19.60%		At5g58900(MYBrelated)/colamp-At5g58900-DAP-Seq(GSE60143)/Homer	WWWTYTTATCTWWWW	1	1.0000	981.0	89.84%	45743.0	96.74%
CBF3(AP2EREBP)/colamp-CBF3-DAP-Seq(GSE60143)/Homer	YNRCCGACATNN	1	1	2283	0.1211	4537.1	0.1461		AT5G45580(G2like)/colamp-AT5G45580-DAP-Seq(GSE60143)/Homer	ADRGAATCTH	1	1	2284	0.5812	26746.8	0.6841		ERF73(AP2EREBP)/col-ERF73-DAP-Seq(GSE60143)/Homer	CCGCCGCC	1	1.0000	823.0	20.47%	11893.6	26.19%		AT5G60130(ABI3VP1)/col-AT5G60130-DAP-Seq(GSE60143)/Homer	WTTYTAAGVAAA	1	1.0000	1017.0	93.13%	46340.7	98.00%
CBF4(AP2EREBP)/colamp-CBF4-DAP-Seq(GSE60143)/Homer	NRCCGACDWNNNNNN	1	1	3249	0.1724	6298.6	0.2029		AT5G60130(ABI3VP1)/col-AT5G60130-DAP-Seq(GSE60143)/Homer	WTTYTAAGVAAA	1	1	2370	0.6031	27055.6	0.692		ERF9(AP2EREBP)/colamp-ERF9-DAP-Seq(GSE60143)/Homer	AWATGGCGGCGG	1	1.0000	304.0	7.56%	5571.4	12.27%		AT5G61620(MYBrelated)/colamp-AT5G61620-DAP-Seq(GSE60143)/Homer	CTTATCCA	1	1.0000	1001.0	91.67%	46519.8	98.38%
CDF3(C2C2dof)/colamp-CDF3-DAP-Seq(GSE60143)/Homer	AAAAGTRM	1	1	12702	0.674	23151.7	0.7457		AT5G61620(MYBrelated)/colamp-AT5G61620-DAP-Seq(GSE60143)/Homer	CTTATCCA	1	1	2119	0.5392	24426.9	0.6247		FEA4(bZIP)/Corn-FEA4-ChIP-Seq(GSE61954)/Homer	TGACGTCACS	1	1.0000	3342.0	83.13%	40271.5	88.66%		AT5G63260(C3H)/col-AT5G63260-DAP-Seq(GSE60143)/Homer	RAAAAAGTRA	1	1.0000	1051.0	96.25%	47148.5	99.71%
CEJ1(AP2EREBP)/col-CEJ1-DAP-Seq(GSE60143)/Homer	WWTGTCGGTG	1	1	4939	0.2621	9270.9	0.2986		At5g62940(C2C2dof)/col-At5g62940-DAP-Seq(GSE60143)/Homer	WHWHHACTTTTT	1	1	2873	0.731	35451.9	0.9067		FUS3(ABI3VP1)/col-FUS3-DAP-Seq(GSE60143)/Homer	DNNWTNTGCATGKNN	1	1.0000	3475.0	86.44%	41834.9	92.11%		AT5G66940(C2C2dof)/col-AT5G66940-DAP-Seq(GSE60143)/Homer	NNHACTTTWT	1	1.0000	1035.0	94.78%	46831.7	99.04%
COG1(C2C2dof)/col-COG1-DAP-Seq(GSE60143)/Homer	DAAAAAGTGA	1	1	11703	0.6209	20981.6	0.6758		AT5G63260(C3H)/col-AT5G63260-DAP-Seq(GSE60143)/Homer	RAAAAAGTRA	1	1	2624	0.6677	31656.6	0.8096		GAGA-repeat/Arabidopsis-Promoters/Homer	CTCTCTCTCY	1	1.0000	3758.0	93.48%	43955.3	96.77%		AtGRF6(GRF)/col-AtGRF6-DAP-Seq(GSE60143)/Homer	NTGTCAGADNNNNNN	1	1.0000	970.0	88.83%	45270.6	95.74%
CRF10(AP2EREBP)/col100-CRF10-DAP-Seq(GSE60143)/Homer	DCCGCCGYHA	1	1	3024	0.1604	6822.9	0.2198		At5g65130(AP2EREBP)/colamp-At5g65130-DAP-Seq(GSE60143)/Homer	CCRCCGACAWTN	1	1	196	0.0499	5620.2	0.1437		GATA12(C2C2gata)/col-GATA12-DAP-Seq(GSE60143)/Homer	YAGATCTRAW	1	1.0000	2808.0	69.85%	34366.7	75.66%		ATHB13(Homeobox)/col-ATHB13-DAP-Seq(GSE60143)/Homer	CAATAATT	1	1.0000	901.0	82.51%	43101.3	91.15%
CRF4(AP2EREBP)/colamp-CRF4-DAP-Seq(GSE60143)/Homer	CGCCGCCA	1	1	1869	0.0992	4905.7	0.158		AT5G66940(C2C2dof)/col-AT5G66940-DAP-Seq(GSE60143)/Homer	NNHACTTTWT	1	1	2455	0.6247	29160.8	0.7458		GATA14(C2C2gata)/col-GATA14-DAP-Seq(GSE60143)/Homer	AYCAGATCTG	1	1.0000	3058.0	76.07%	37507.8	82.58%		ATHB23(ZFHD)/col-ATHB23-DAP-Seq(GSE60143)/Homer	HTAATTARNN	1	1.0000	863.0	79.03%	42211.1	89.27%
DAG2(C2C2dof)/col-DAG2-DAP-Seq(GSE60143)/Homer	WWTTHACTTTTT	1	1	12097	0.6419	22025.6	0.7094		ATAF1(NAC)/col-ATAF1-DAP-Seq(GSE60143)/Homer	YACGTMAY	1	1	2628	0.6687	30139.6	0.7708		GATA15(C2C2gata)/col-GATA15-DAP-Seq(GSE60143)/Homer	KATGATCA	1	1.0000	3597.0	89.48%	43605.6	96.00%		ATHB25(ZFHD)/colamp-ATHB25-DAP-Seq(GSE60143)/Homer	TAATTAVB	1	1.0000	898.0	82.23%	43965.8	92.98%
DEAR2(AP2EREBP)/colamp-DEAR2-DAP-Seq(GSE60143)/Homer	HCACCGACAWHD	1	1	5199	0.2759	9664	0.3113		AtGRF6(GRF)/col-AtGRF6-DAP-Seq(GSE60143)/Homer	NTGTCAGADNNNNNN	1	1	1944	0.4947	23374.5	0.5978		GATA20(C2C2gata)/colamp-GATA20-DAP-Seq(GSE60143)/Homer	TNGATCNDNM	1	1.0000	3865.0	96.14%	45059.4	99.21%		AtHB32(ZFHD)/col200-AtHB32-DAP-Seq(GSE60143)/Homer	CGAATTAT	1	1.0000	925.0	84.71%	44064.3	93.19%
dof24(C2C2dof)/col-dof24-DAP-Seq(GSE60143)/Homer	TWMCTTTTTG	1	1	13800	0.7322	25168.2	0.8107		ATY13(MYB)/col-ATY13-DAP-Seq(GSE60143)/Homer	YYYAACYRHH	1	1	2972	0.7562	36637.3	0.937		GATA4(C2C2gata)/col-GATA4-DAP-Seq(GSE60143)/Homer	DDWTYAGATCTR	1	1.0000	3079.0	76.59%	37881.8	83.40%		ATHB33(ZFHD)/col-ATHB33-DAP-Seq(GSE60143)/Homer	NGTRATTAAK	1	1.0000	951.0	87.09%	45233.1	95.66%
dof43(C2C2dof)/colamp-dof43-DAP-Seq(GSE60143)/Homer	NAAAAAGTDA	1	1	11738	0.6228	21405.2	0.6895		AZF1(C2H2)/colamp-AZF1-DAP-Seq(GSE60143)/Homer	DKSWCACT	1	1	3367	0.8567	38764.5	0.9914		GRF9(GRF)/colamp-GRF9-DAP-Seq(GSE60143)/Homer	NWCTGACANNNNNNN	1	1.0000	3437.0	85.50%	41644.8	91.69%		ATHB40(HB)/col-ATHB40-DAP-Seq(GSE60143)/Homer	HCAATWATTG	1	1.0000	815.0	74.63%	40624.8	85.91%
dof45(C2C2dof)/col-dof45-DAP-Seq(GSE60143)/Homer	NVAWAAAGTN	1	1	14807	0.7856	27302.9	0.8794		BBX31(Orphan)/col-BBX31-DAP-Seq(GSE60143)/Homer	NAAAAAGTDA	1	1	2257	0.5743	26521.7	0.6783		GT2(Trihelix)/colamp-GT2-DAP-Seq(GSE60143)/Homer	AMGGTAAAWWWN	1	1.0000	3343.0	83.16%	40748.1	89.71%		ATHB5(HB)/colamp-ATHB5-DAP-Seq(GSE60143)/Homer	AATGATTG	1	1.0000	858.0	78.57%	41520.7	87.81%
E2FA(E2FDP)/colamp-E2FA-DAP-Seq(GSE60143)/Homer	WWTGGCGCCAWWWNN	1	1	2336	0.1239	5045.9	0.1625		bHLH10(bHLH)/colamp-bHLH10-DAP-Seq(GSE60143)/Homer	YACCGACA	1	1	275	0.07	4472.4	0.1144		GTL1(Trihelix)/colamp-GTL1-DAP-Seq(GSE60143)/Homer	WWTTTACCKY	1	1.0000	3395.0	84.45%	41239.6	90.80%		ATHB6(Homeobox)/col-ATHB6-DAP-Seq(GSE60143)/Homer	AATGATTG	1	1.0000	919.0	84.16%	44228.0	93.53%
ERF104(AP2EREBP)/col-ERF104-DAP-Seq(GSE60143)/Homer	GGCGGCGG	1	1	3039	0.1612	6829.2	0.22		bZIP18(bZIP)/colamp-bZIP18-DAP-Seq(GSE60143)/Homer	KGMCAGCTND	1	1	3496	0.8896	38937.5	0.9959		HAT2(Homeobox)/colamp-HAT2-DAP-Seq(GSE60143)/Homer	CYAATSATTR	1	1.0000	2951.0	73.41%	37078.2	81.63%		ATY13(MYB)/col-ATY13-DAP-Seq(GSE60143)/Homer	YYYAACYRHH	1	1.0000	1073.0	98.26%	47244.2	99.91%
ERF105(AP2EREBP)/colamp-ERF105-DAP-Seq(GSE60143)/Homer	TGGCGGCT	1	1	6389	0.339	12192.3	0.3927		bZIP52(bZIP)/colamp-bZIP52-DAP-Seq(GSE60143)/Homer	NDNHCAGCTGTCANN	1	1	2169	0.5519	25513.9	0.6525		ATHB6(Homeobox)/Arabidopsis-HB6-ChIP-Seq(GSE80564)/Homer	CAATNATTBN	1	1.0000	2787.0	69.33%	34908.9	76.86%		ATY19(MYB)/col-ATY19-DAP-Seq(GSE60143)/Homer	YYCACCWACCAT	1	1.0000	850.0	77.84%	41410.1	87.57%
ERF10(AP2EREBP)/col-ERF10-DAP-Seq(GSE60143)/Homer	RTGGCGGCGG	1	1	2706	0.1436	6249.8	0.2013		CAMTA1(CAMTA)/col-CAMTA1-DAP-Seq(GSE60143)/Homer	WWAACGCGTT	1	1	561	0.1427	8586.7	0.2196		HSF3(HSF)/colamp-HSF3-DAP-Seq(GSE60143)/Homer	NTTCTAGAAKCTTCT	1	1.0000	3311.0	82.36%	41220.5	90.75%		BBX31(Orphan)/col-BBX31-DAP-Seq(GSE60143)/Homer	NAAAAAGTDA	1	1.0000	1011.0	92.58%	46581.9	98.51%
ERF115(AP2EREBP)/colamp-ERF115-DAP-Seq(GSE60143)/Homer	WTKRCGGCGB	1	1	5903	0.3132	11089.9	0.3572		CBF1(AP2EREBP)/colamp-CBF1-DAP-Seq(GSE60143)/Homer	YRCCGACATN	1	1	729	0.1855	10711.8	0.274		HSFA6B(HSF)/colamp-HSFA6B-DAP-Seq(GSE60143)/Homer	NTTCTAGAANHTTCT	1	1.0000	2637.0	65.60%	33477.3	73.71%		bHLH80(bHLH)/col-bHLH80-DAP-Seq(GSE60143)/Homer	NNNNDCAASTTGHNN	1	1.0000	908.0	83.15%	43501.6	92.00%
ERF11(AP2EREBP)/col-ERF11-DAP-Seq(GSE60143)/Homer	RTGGCGGCGG	1	1	2863	0.1519	6344.8	0.2044		CBF2(AP2EREBP)/colamp-CBF2-DAP-Seq(GSE60143)/Homer	YBRCCGACATNNNNN	1	1	558	0.142	7656.3	0.1958		IDD4(C2H2)/col-IDD4-DAP-Seq(GSE60143)/Homer	TTTGTCTTTWTB	1	1.0000	3443.0	85.65%	42029.1	92.53%		BIM2(bHLH)/col-BIM2-DAP-Seq(GSE60143)/Homer	NNNNCACGTGNN	1	1.0000	883.0	80.86%	43361.5	91.70%
ERF13(AP2EREBP)/colamp-ERF13-DAP-Seq(GSE60143)/Homer	TYAGCCGCCATT	1	1	6187	0.3283	12036.7	0.3877		CBF3(AP2EREBP)/colamp-CBF3-DAP-Seq(GSE60143)/Homer	YNRCCGACATNN	1	1	547	0.1392	7827	0.2002		IDD5(C2H2)/colamp-IDD5-DAP-Seq(GSE60143)/Homer	TTTTGTCTTTTTBTK	1	1.0000	3299.0	82.06%	40535.3	89.24%		BOS1(MYB)/col-BOS1-DAP-Seq(GSE60143)/Homer	NNRCCTAACT	1	1.0000	881.0	80.68%	43164.4	91.28%
ERF15(AP2EREBP)/colamp-ERF15-DAP-Seq(GSE60143)/Homer	WDHAGCMGCCAT	1	1	13038	0.6918	22765.9	0.7333		CBF4(AP2EREBP)/colamp-CBF4-DAP-Seq(GSE60143)/Homer	NRCCGACDWNNNNNN	1	1	723	0.184	10752.2	0.275		JGL(C2H2)/col-JGL-DAP-Seq(GSE60143)/Homer	ACYTTCAGTT	1	1.0000	3774.0	93.88%	44680.2	98.37%		BPC1(BBRBPC)/colamp-BPC1-DAP-Seq(GSE60143)/Homer	GARGAGAGAGAA	1	1.0000	889.0	81.41%	42632.4	90.16%
ERF1(AP2EREBP)/colamp-ERF1-DAP-Seq(GSE60143)/Homer	GGCGGCTR	1	1	1639	0.087	4574.5	0.1473		CDF3(C2C2dof)/colamp-CDF3-DAP-Seq(GSE60143)/Homer	AAAAGTRM	1	1	2363	0.6013	27774.4	0.7104		KANADI1(Myb)/Seedling-KAN1-ChIP-Seq(GSE48081)/Homer	ARGAATAWWN	1	1.0000	3445.0	85.70%	42133.5	92.76%		bZIP52(bZIP)/colamp-bZIP52-DAP-Seq(GSE60143)/Homer	NDNHCAGCTGTCANN	1	1.0000	1009.0	92.40%	46552.0	98.45%
ERF2(AP2EREBP)/colamp-ERF2-DAP-Seq(GSE60143)/Homer	GGCGGCTG	1	1	1740	0.0923	4804.3	0.1547		CEJ1(AP2EREBP)/col-CEJ1-DAP-Seq(GSE60143)/Homer	WWTGTCGGTG	1	1	1032	0.2626	14451.5	0.3696		KAN2(G2like)/colamp-KAN2-DAP-Seq(GSE60143)/Homer	ATATTCTY	1	1.0000	3551.0	88.33%	43285.7	95.30%		CCA(Myb)/Arabidopsis-CCA.GFP-ChIP-Seq(GSE70533)/Homer	AGATATYTTT	1	1.0000	873.0	79.95%	42329.9	89.52%
ERF38(AP2EREBP)/col-ERF38-DAP-Seq(GSE60143)/Homer	CACCGACA	1	1	2131	0.1131	4146.5	0.1336		COG1(C2C2dof)/col-COG1-DAP-Seq(GSE60143)/Homer	DAAAAAGTGA	1	1	2219	0.5646	25475.6	0.6516		Knotted(Homeobox)/Corn-KN1-ChIP-Seq(GSE39161)/Homer	GAYGNGACRGGN	1	1.0000	3686.0	91.69%	43475.1	95.72%		CDF3(C2C2dof)/colamp-CDF3-DAP-Seq(GSE60143)/Homer	AAAAGTRM	1	1.0000	1020.0	93.41%	46742.2	98.85%
ERF3(AP2EREBP)/colamp-ERF3-DAP-Seq(GSE60143)/Homer	ATGGCGGCGG	1	1	2191	0.1163	5264.5	0.1696		CRF10(AP2EREBP)/col100-CRF10-DAP-Seq(GSE60143)/Homer	DCCGCCGYHA	1	1	1003	0.2552	14305.1	0.3659		LBD18(LOBAS2)/colamp-LBD18-DAP-Seq(GSE60143)/Homer	CKGAWWTTCHGS	1	1.0000	3926.0	97.66%	45199.7	99.51%		COG1(C2C2dof)/col-COG1-DAP-Seq(GSE60143)/Homer	DAAAAAGTGA	1	1.0000	1010.0	92.49%	46379.5	98.08%
ERF4(AP2EREBP)/colamp-ERF4-DAP-Seq(GSE60143)/Homer	WDWTGGCGGCGG	1	1	3884	0.2061	8072	0.26		CRF4(AP2EREBP)/colamp-CRF4-DAP-Seq(GSE60143)/Homer	CGCCGCCA	1	1	627	0.1595	11975.9	0.3063		LBD19(LOBAS2)/colamp-LBD19-DAP-Seq(GSE60143)/Homer	CCKGAAWTTCMGGAW	1	1.0000	3817.0	94.95%	44609.8	98.22%		CRC(C2C2YABBY)/col-CRC-DAP-Seq(GSE60143)/Homer	TWATSATA	1	1.0000	931.0	85.26%	44261.0	93.60%
ERF5(AP2EREBP)/colamp-ERF5-DAP-Seq(GSE60143)/Homer	DCMGCCGCCA	1	1	1188	0.063	3631.4	0.117		DAG2(C2C2dof)/col-DAG2-DAP-Seq(GSE60143)/Homer	WWTTHACTTTTT	1	1	2229	0.5672	25937.2	0.6634		LEP(AP2EREBP)/col-LEP-DAP-Seq(GSE60143)/Homer	CDCCGCCGTC	1	1.0000	225.0	5.60%	4825.7	10.62%		DAG2(C2C2dof)/col-DAG2-DAP-Seq(GSE60143)/Homer	WWTTHACTTTTT	1	1.0000	1002.0	91.76%	46585.9	98.52%
ERF73(AP2EREBP)/col-ERF73-DAP-Seq(GSE60143)/Homer	CCGCCGCC	1	1	1813	0.0962	4911.8	0.1582		DDF1(AP2EREBP)/col-DDF1-DAP-Seq(GSE60143)/Homer	GCCGACAT	1	1	401	0.102	6064.3	0.1551		LHY(Myb)/Seedling-LHY-ChIP-Seq(GSE52175)/Homer	ADAAATATCT	1	1.0000	3287.0	81.77%	40758.8	89.74%		dof24(C2C2dof)/col-dof24-DAP-Seq(GSE60143)/Homer	TWMCTTTTTG	1	1.0000	1038.0	95.05%	47039.3	99.48%
ERF7(AP2EREBP)/col-ERF7-DAP-Seq(GSE60143)/Homer	ATGRCGGCGG	1	1	6857	0.3638	12885.2	0.415		DEAR2(AP2EREBP)/colamp-DEAR2-DAP-Seq(GSE60143)/Homer	HCACCGACAWHD	1	1	1062	0.2702	15518.5	0.3969		MS188(MYB)/colamp-MS188-DAP-Seq(GSE60143)/Homer	WARKTAGGTRRA	1	1.0000	3034.0	75.47%	37581.7	82.74%		dof43(C2C2dof)/colamp-dof43-DAP-Seq(GSE60143)/Homer	NAAAAAGTDA	1	1.0000	998.0	91.39%	46441.8	98.21%
ERF8(AP2EREBP)/colamp-ERF8-DAP-Seq(GSE60143)/Homer	CGCCGYCATW	1	1	3929	0.2085	8231.6	0.2651		DEAR3(AP2EREBP)/colamp-DEAR3-DAP-Seq(GSE60143)/Homer	BCACCGACAWNNNNN	1	1	353	0.0898	5363.9	0.1372		MYB101(MYB)/colamp-MYB101-DAP-Seq(GSE60143)/Homer	TAACNRMY	1	1.0000	3865.0	96.14%	44995.3	99.06%		dof45(C2C2dof)/col-dof45-DAP-Seq(GSE60143)/Homer	NVAWAAAGTN	1	1.0000	1053.0	96.43%	47116.8	99.64%
ERF9(AP2EREBP)/colamp-ERF9-DAP-Seq(GSE60143)/Homer	AWATGGCGGCGG	1	1	614	0.0326	2276.3	0.0733		dof24(C2C2dof)/col-dof24-DAP-Seq(GSE60143)/Homer	TWMCTTTTTG	1	1	2502	0.6366	30247.7	0.7736		MYB107(MYB)/col-MYB107-DAP-Seq(GSE60143)/Homer	RGTWGGTRRR	1	1.0000	3769.0	93.76%	44662.1	98.33%		FUS3(ABI3VP1)/col-FUS3-DAP-Seq(GSE60143)/Homer	DNNWTNTGCATGKNN	1	1.0000	956.0	87.55%	45100.9	95.38%
ESE1(AP2EREBP)/col-ESE1-DAP-Seq(GSE60143)/Homer	GGCGGCGG	1	1	1944	0.1031	5151	0.1659		dof43(C2C2dof)/colamp-dof43-DAP-Seq(GSE60143)/Homer	NAAAAAGTDA	1	1	2202	0.5603	25461.8	0.6512		MYB116(MYB)/colamp-MYB116-DAP-Seq(GSE60143)/Homer	AGTTAGGCAN	1	1.0000	2922.0	72.69%	35762.4	78.74%		GAGA-repeat/Arabidopsis-Promoters/Homer	CTCTCTCTCY	1	1.0000	1022.0	93.59%	46332.9	97.98%
ESE3(AP2EREBP)/col-ESE3-DAP-Seq(GSE60143)/Homer	GACGGTGG	1	1	4748	0.2519	9309	0.2998		dof45(C2C2dof)/col-dof45-DAP-Seq(GSE60143)/Homer	NVAWAAAGTN	1	1	2661	0.6771	32425.5	0.8293		MYB13(MYB)/col-MYB13-DAP-Seq(GSE60143)/Homer	HYCACCWACCHH	1	1.0000	3007.0	74.80%	36777.6	80.97%		GATA15(C2C2gata)/col-GATA15-DAP-Seq(GSE60143)/Homer	KATGATCA	1	1.0000	982.0	89.93%	46322.4	97.96%
FAR1(FAR1)/col-FAR1-DAP-Seq(GSE60143)/Homer	TKNNNYYCACGCGCY	1	1	483	0.0256	1247.1	0.0402		DREB19(AP2EREBP)/colamp-DREB19-DAP-Seq(GSE60143)/Homer	AATGTCGGTK	1	1	551	0.1402	8978.5	0.2296		MYB17(MYB)/colamp-MYB17-DAP-Seq(GSE60143)/Homer	GGTAGGTGRG	1	1.0000	2741.0	68.18%	34052.2	74.97%		GATA20(C2C2gata)/colamp-GATA20-DAP-Seq(GSE60143)/Homer	TNGATCNDNM	1	1.0000	1055.0	96.61%	47148.5	99.71%
FHY3(FAR1)/Arabidopsis-FHY3-ChIP-Seq(GSE30711)/Homer	HHCACGCGCBTN	1	1	1596	0.0847	3465.9	0.1116		DREB26(AP2EREBP)/col-DREB26-DAP-Seq(GSE60143)/Homer	CCACCGACAH	1	1	256	0.0651	5381.1	0.1376		MYB30(MYB)/colamp-MYB30-DAP-Seq(GSE60143)/Homer	AGGTAGTTGG	1	1.0000	3515.0	87.44%	42277.2	93.08%		GRF9(GRF)/colamp-GRF9-DAP-Seq(GSE60143)/Homer	NWCTGACANNNNNNN	1	1.0000	939.0	85.99%	44477.2	94.06%
GAGA-repeat/Arabidopsis-Promoters/Homer	CTCTCTCTCY	1	1	12885	0.6837	22912.9	0.738		DREB2(AP2EREBP)/col-DREB2-DAP-Seq(GSE60143)/Homer	TMACCGACATWA	1	1	481	0.1224	7409.6	0.1895		MYB33(MYB)/col-MYB33-DAP-Seq(GSE60143)/Homer	DDTYNGTTAN	1	1.0000	3777.0	93.96%	44651.4	98.31%		GT2(Trihelix)/colamp-GT2-DAP-Seq(GSE60143)/Homer	AMGGTAAAWWWN	1	1.0000	895.0	81.96%	43604.6	92.21%
GATA15(C2C2gata)/col-GATA15-DAP-Seq(GSE60143)/Homer	KATGATCA	1	1	10905	0.5786	20164.5	0.6495		E2FA(E2FDP)/colamp-E2FA-DAP-Seq(GSE60143)/Homer	WWTGGCGCCAWWWNN	1	1	584	0.1486	8997.9	0.2301		MYB3(MYB)/Arabidopsis-MYB3-ChIP-Seq(GSE80564)/Homer	GKTAGGTRGG	1	1.0000	3834.0	95.37%	44860.5	98.77%		GTL1(Trihelix)/colamp-GTL1-DAP-Seq(GSE60143)/Homer	WWTTTACCKY	1	1.0000	923.0	84.52%	43972.9	92.99%
GATA20(C2C2gata)/colamp-GATA20-DAP-Seq(GSE60143)/Homer	TNGATCNDNM	1	1	13838	0.7342	25433.1	0.8192		ERF104(AP2EREBP)/col-ERF104-DAP-Seq(GSE60143)/Homer	GGCGGCGG	1	1	937	0.2384	14076	0.36		MYB49(MYB)/col-MYB49-DAP-Seq(GSE60143)/Homer	ARKTAGGTRR	1	1.0000	3396.0	84.48%	41686.8	91.78%		HSF3(HSF)/colamp-HSF3-DAP-Seq(GSE60143)/Homer	NTTCTAGAAKCTTCT	1	1.0000	919.0	84.16%	44639.7	94.40%
HSF3(HSF)/colamp-HSF3-DAP-Seq(GSE60143)/Homer	NTTCTAGAAKCTTCT	1	1	9338	0.4955	16583.3	0.5341		ERF105(AP2EREBP)/colamp-ERF105-DAP-Seq(GSE60143)/Homer	TGGCGGCT	1	1	1515	0.3855	19037.4	0.4869		MYB4(MYB)/col200-MYB4-DAP-Seq(GSE60143)/Homer	WAGKTAGGTARR	1	1.0000	2859.0	71.12%	35111.4	77.30%		HSFA6B(HSF)/colamp-HSFA6B-DAP-Seq(GSE60143)/Homer	NTTCTAGAANHTTCT	1	1.0000	756.0	69.23%	37938.3	80.23%
IBL1(bHLH)/Seedling-IBL1-ChIP-Seq(GSE51120)/Homer	CACGTGCC	1	1	12981	0.6888	22325.9	0.7191		ERF10(AP2EREBP)/col-ERF10-DAP-Seq(GSE60143)/Homer	RTGGCGGCGG	1	1	769	0.1957	13311.3	0.3404		MYB51(MYB)/col-MYB51-DAP-Seq(GSE60143)/Homer	GGTAGGTG	1	1.0000	3254.0	80.95%	39238.9	86.39%		IDD4(C2H2)/col-IDD4-DAP-Seq(GSE60143)/Homer	TTTGTCTTTWTB	1	1.0000	922.0	84.43%	44759.6	94.66%
JGL(C2H2)/col-JGL-DAP-Seq(GSE60143)/Homer	ACYTTCAGTT	1	1	12815	0.6799	22844	0.7358		ERF115(AP2EREBP)/colamp-ERF115-DAP-Seq(GSE60143)/Homer	WTKRCGGCGB	1	1	1434	0.3649	18276.2	0.4674		MYB55(MYB)/colamp-MYB55-DAP-Seq(GSE60143)/Homer	YACCWAMC	1	1.0000	3477.0	86.49%	42154.2	92.81%		IDD5(C2H2)/colamp-IDD5-DAP-Seq(GSE60143)/Homer	TTTTGTCTTTTTBTK	1	1.0000	894.0	81.87%	43546.4	92.09%
KANADI1(Myb)/Seedling-KAN1-ChIP-Seq(GSE48081)/Homer	ARGAATAWWN	1	1	9698	0.5146	17150.5	0.5524		ERF11(AP2EREBP)/col-ERF11-DAP-Seq(GSE60143)/Homer	RTGGCGGCGG	1	1	802	0.2041	13547.3	0.3465		MYB56(MYB)/colamp-MYB56-DAP-Seq(GSE60143)/Homer	HTAACGRMHY	1	1.0000	3098.0	77.06%	37411.7	82.37%		JGL(C2H2)/col-JGL-DAP-Seq(GSE60143)/Homer	ACYTTCAGTT	1	1.0000	1028.0	94.14%	46848.5	99.07%
KAN2(G2like)/colamp-KAN2-DAP-Seq(GSE60143)/Homer	ATATTCTY	1	1	10708	0.5682	19181.6	0.6178		ERF13(AP2EREBP)/colamp-ERF13-DAP-Seq(GSE60143)/Homer	TYAGCCGCCATT	1	1	1440	0.3664	19039.1	0.4869		MYB58(MYB)/colamp-MYB58-DAP-Seq(GSE60143)/Homer	YYYACCWACC	1	1.0000	3319.0	82.56%	40669.7	89.54%		KANADI1(Myb)/Seedling-KAN1-ChIP-Seq(GSE48081)/Homer	ARGAATAWWN	1	1.0000	931.0	85.26%	44873.9	94.90%
Knotted(Homeobox)/Corn-KN1-ChIP-Seq(GSE39161)/Homer	GAYGNGACRGGN	1	1	11967	0.635	21257.9	0.6847		ERF15(AP2EREBP)/colamp-ERF15-DAP-Seq(GSE60143)/Homer	WDHAGCMGCCAT	1	1	2652	0.6748	29814.8	0.7625		MYB61(MYB)/colamp-MYB61-DAP-Seq(GSE60143)/Homer	HCYACCTACC	1	1.0000	3741.0	93.06%	44461.9	97.89%		KAN2(G2like)/colamp-KAN2-DAP-Seq(GSE60143)/Homer	ATATTCTY	1	1.0000	962.0	88.10%	45878.9	97.02%
LBD13(LOBAS2)/colamp-LBD13-DAP-Seq(GSE60143)/Homer	KCCGTNWTTTBCGGC	1	1	4460	0.2366	8829.6	0.2844		ERF1(AP2EREBP)/colamp-ERF1-DAP-Seq(GSE60143)/Homer	GGCGGCTR	1	1	596	0.1517	11789.4	0.3015		MYB62(MYB)/colamp-MYB62-DAP-Seq(GSE60143)/Homer	NTACCTAACT	1	1.0000	3640.0	90.55%	43674.5	96.16%		LBD18(LOBAS2)/colamp-LBD18-DAP-Seq(GSE60143)/Homer	CKGAWWTTCHGS	1	1.0000	1058.0	96.89%	47183.7	99.78%
LBD18(LOBAS2)/colamp-LBD18-DAP-Seq(GSE60143)/Homer	CKGAWWTTCHGS	1	1	14725	0.7813	26724.2	0.8608		ERF2(AP2EREBP)/colamp-ERF2-DAP-Seq(GSE60143)/Homer	GGCGGCTG	1	1	662	0.1684	12112.9	0.3098		MYB65(MYB)/colamp-MYB65-DAP-Seq(GSE60143)/Homer	RACNGTTA	1	1.0000	3496.0	86.97%	42162.2	92.83%		LBD19(LOBAS2)/colamp-LBD19-DAP-Seq(GSE60143)/Homer	CCKGAAWTTCMGGAW	1	1.0000	1029.0	94.23%	46905.2	99.19%
LBD19(LOBAS2)/colamp-LBD19-DAP-Seq(GSE60143)/Homer	CCKGAAWTTCMGGAW	1	1	12955	0.6874	23212.6	0.7477		ERF38(AP2EREBP)/col-ERF38-DAP-Seq(GSE60143)/Homer	CACCGACA	1	1	482	0.1226	7315.5	0.1871		MYB67(MYB)/col-MYB67-DAP-Seq(GSE60143)/Homer	YYYACCTAAC	1	1.0000	3339.0	83.06%	40845.9	89.93%		LHY(Myb)/Seedling-LHY-ChIP-Seq(GSE52175)/Homer	ADAAATATCT	1	1.0000	888.0	81.32%	43998.2	93.05%
LBD23(LOBAS2)/colamp-LBD23-DAP-Seq(GSE60143)/Homer	GCGNAWWWTNCGCYW	1	1	5368	0.2848	9835.5	0.3168		ERF3(AP2EREBP)/colamp-ERF3-DAP-Seq(GSE60143)/Homer	ATGGCGGCGG	1	1	618	0.1573	12445.9	0.3183		MYB70(MYB)/col-MYB70-DAP-Seq(GSE60143)/Homer	WTAACNGTTA	1	1.0000	3690.0	91.79%	43867.9	96.58%		MS188(MYB)/colamp-MS188-DAP-Seq(GSE60143)/Homer	WARKTAGGTRRA	1	1.0000	825.0	75.55%	41571.4	87.91%
LEP(AP2EREBP)/col-LEP-DAP-Seq(GSE60143)/Homer	CDCCGCCGTC	1	1	485	0.0257	2154	0.0694		ERF4(AP2EREBP)/colamp-ERF4-DAP-Seq(GSE60143)/Homer	WDWTGGCGGCGG	1	1	988	0.2514	15405.4	0.394		MYB73(MYB)/col-MYB73-DAP-Seq(GSE60143)/Homer	NNNNHAACNGHHDHN	1	1.0000	3825.0	95.15%	44762.2	98.55%		MYB101(MYB)/colamp-MYB101-DAP-Seq(GSE60143)/Homer	TAACNRMY	1	1.0000	1049.0	96.06%	47113.1	99.63%
LHY(Myb)/Seedling-LHY-ChIP-Seq(GSE52175)/Homer	ADAAATATCT	1	1	8744	0.4639	15625.1	0.5033		ERF5(AP2EREBP)/colamp-ERF5-DAP-Seq(GSE60143)/Homer	DCMGCCGCCA	1	1	431	0.1097	10453.4	0.2674		MYB74(MYB)/colamp-MYB74-DAP-Seq(GSE60143)/Homer	YYYACCTACCWH	1	1.0000	2869.0	71.37%	35392.8	77.92%		MYB107(MYB)/col-MYB107-DAP-Seq(GSE60143)/Homer	RGTWGGTRRR	1	1.0000	1015.0	92.95%	46799.0	98.97%
LOB(LOBAS2)/col-LOB-DAP-Seq(GSE60143)/Homer	CGCCGKAWWTTHCGS	1	1	546	0.029	1812.3	0.0584		ERF73(AP2EREBP)/col-ERF73-DAP-Seq(GSE60143)/Homer	CCGCCGCC	1	1	660	0.1679	12249.3	0.3133		MYB77(MYB)/col-MYB77-DAP-Seq(GSE60143)/Homer	NYAACBGYMC	1	1.0000	3630.0	90.30%	42973.3	94.61%		MYB13(MYB)/col-MYB13-DAP-Seq(GSE60143)/Homer	HYCACCWACCHH	1	1.0000	827.0	75.73%	40708.9	86.09%
MYB101(MYB)/colamp-MYB101-DAP-Seq(GSE60143)/Homer	TAACNRMY	1	1	13734	0.7287	24535.1	0.7903		ERF7(AP2EREBP)/col-ERF7-DAP-Seq(GSE60143)/Homer	ATGRCGGCGG	1	1	1555	0.3957	19948.4	0.5102		MYB81(MYB)/col-MYB81-DAP-Seq(GSE60143)/Homer	NWAACSGWTWNN	1	1.0000	3680.0	91.54%	43783.7	96.40%		MYB30(MYB)/colamp-MYB30-DAP-Seq(GSE60143)/Homer	AGGTAGTTGG	1	1.0000	946.0	86.63%	45258.2	95.71%
MYB107(MYB)/col-MYB107-DAP-Seq(GSE60143)/Homer	RGTWGGTRRR	1	1	12489	0.6627	22736.6	0.7323		ERF8(AP2EREBP)/colamp-ERF8-DAP-Seq(GSE60143)/Homer	CGCCGYCATW	1	1	998	0.2539	15495	0.3963		MYB83(MYB)/colamp-MYB83-DAP-Seq(GSE60143)/Homer	CACCAACCWH	1	1.0000	3815.0	94.90%	44928.1	98.92%		MYB33(MYB)/col-MYB33-DAP-Seq(GSE60143)/Homer	DDTYNGTTAN	1	1.0000	1006.0	92.12%	46639.2	98.63%
MYB13(MYB)/col-MYB13-DAP-Seq(GSE60143)/Homer	HYCACCWACCHH	1	1	7561	0.4012	13441.1	0.4329		ERF9(AP2EREBP)/colamp-ERF9-DAP-Seq(GSE60143)/Homer	AWATGGCGGCGG	1	1	256	0.0651	8587.2	0.2196		MYB92(MYB)/colamp-MYB92-DAP-Seq(GSE60143)/Homer	GGTAGGTR	1	1.0000	3391.0	84.35%	40988.3	90.24%		MYB3(MYB)/Arabidopsis-MYB3-ChIP-Seq(GSE80564)/Homer	GKTAGGTRGG	1	1.0000	1028.0	94.14%	46913.9	99.21%
MYB17(MYB)/colamp-MYB17-DAP-Seq(GSE60143)/Homer	GGTAGGTGRG	1	1	6622	0.3514	11842.8	0.3815		ESE1(AP2EREBP)/col-ESE1-DAP-Seq(GSE60143)/Homer	GGCGGCGG	1	1	729	0.1855	12512.3	0.32		MYB93(MYB)/colamp-MYB93-DAP-Seq(GSE60143)/Homer	GGTAGGTGRD	1	1.0000	3496.0	86.97%	42645.7	93.89%		MYB49(MYB)/col-MYB49-DAP-Seq(GSE60143)/Homer	ARKTAGGTRR	1	1.0000	912.0	83.52%	44799.8	94.74%
MYB30(MYB)/colamp-MYB30-DAP-Seq(GSE60143)/Homer	AGGTAGTTGG	1	1	10308	0.5469	18274.7	0.5886		ESE3(AP2EREBP)/col-ESE3-DAP-Seq(GSE60143)/Homer	GACGGTGG	1	1	1207	0.3071	16504.8	0.4221		MYB96(MYB)/colamp-MYB96-DAP-Seq(GSE60143)/Homer	WGGTRGTTGG	1	1.0000	3323.0	82.66%	40918.7	90.09%		MYB4(MYB)/col200-MYB4-DAP-Seq(GSE60143)/Homer	WAGKTAGGTARR	1	1.0000	800.0	73.26%	39636.5	83.82%
MYB33(MYB)/col-MYB33-DAP-Seq(GSE60143)/Homer	DDTYNGTTAN	1	1	12654	0.6714	22579.7	0.7273		FAR1(FAR1)/col-FAR1-DAP-Seq(GSE60143)/Homer	TKNNNYYCACGCGCY	1	1	161	0.041	3018.1	0.0772		MYB99(MYB)/colamp-MYB99-DAP-Seq(GSE60143)/Homer	GGTAGGTG	1	1.0000	3306.0	82.24%	40267.5	88.65%		MYB55(MYB)/colamp-MYB55-DAP-Seq(GSE60143)/Homer	YACCWAMC	1	1.0000	939.0	85.99%	45220.1	95.63%
MYB3(MYB)/Arabidopsis-MYB3-ChIP-Seq(GSE80564)/Homer	GKTAGGTRGG	1	1	13334	0.7075	24118	0.7768		FHY3(FAR1)/Arabidopsis-FHY3-ChIP-Seq(GSE30711)/Homer	HHCACGCGCBTN	1	1	450	0.1145	7553.4	0.1932		NGA4(ABI3VP1)/col-NGA4-DAP-Seq(GSE60143)/Homer	TKNTCAGGTG	1	1.0000	3971.0	98.78%	45338.3	99.82%		MYB58(MYB)/colamp-MYB58-DAP-Seq(GSE60143)/Homer	YYYACCWACC	1	1.0000	903.0	82.69%	43947.4	92.94%
MYB49(MYB)/col-MYB49-DAP-Seq(GSE60143)/Homer	ARKTAGGTRR	1	1	9430	0.5003	16929.6	0.5453		GAGA-repeat/Arabidopsis-Promoters/Homer	CTCTCTCTCY	1	1	2237	0.5692	26272.5	0.6719		NLP7(RWPRK)/col-NLP7-DAP-Seq(GSE60143)/Homer	TGRCCYTTCR	1	1.0000	3852.0	95.82%	44920.7	98.90%		MYB61(MYB)/colamp-MYB61-DAP-Seq(GSE60143)/Homer	HCYACCTACC	1	1.0000	1000.0	91.58%	46693.8	98.75%
MYB51(MYB)/col-MYB51-DAP-Seq(GSE60143)/Homer	GGTAGGTG	1	1	8602	0.4564	15327.3	0.4937		GATA15(C2C2gata)/col-GATA15-DAP-Seq(GSE60143)/Homer	KATGATCA	1	1	2055	0.5229	23697.4	0.6061		NST1(NAC)/colamp-NST1-DAP-Seq(GSE60143)/Homer	WRCTTRWWNWWYAAG	1	1.0000	3088.0	76.82%	37696.0	82.99%		MYB62(MYB)/colamp-MYB62-DAP-Seq(GSE60143)/Homer	NTACCTAACT	1	1.0000	1000.0	91.58%	46180.9	97.66%
MYB55(MYB)/colamp-MYB55-DAP-Seq(GSE60143)/Homer	YACCWAMC	1	1	9754	0.5175	17623.9	0.5677		GATA20(C2C2gata)/colamp-GATA20-DAP-Seq(GSE60143)/Homer	TNGATCNDNM	1	1	2570	0.6539	31007.9	0.793		OBP1(C2C2dof)/col-OBP1-DAP-Seq(GSE60143)/Homer	NHHACTTTWT	1	1.0000	3933.0	97.84%	45327.1	99.79%		MYB65(MYB)/colamp-MYB65-DAP-Seq(GSE60143)/Homer	RACNGTTA	1	1.0000	961.0	88.00%	45152.5	95.49%
MYB58(MYB)/colamp-MYB58-DAP-Seq(GSE60143)/Homer	YYYACCWACC	1	1	8945	0.4746	15904.4	0.5123		HY5(bZIP)/colamp-HY5-DAP-Seq(GSE60143)/Homer	RRTSACGTSD	1	1	1111	0.2827	13541.7	0.3463		OBP3(C2C2dof)/col-OBP3-DAP-Seq(GSE60143)/Homer	NYWACTTTTT	1	1.0000	3960.0	98.51%	45357.5	99.86%		MYB67(MYB)/col-MYB67-DAP-Seq(GSE60143)/Homer	YYYACCTAAC	1	1.0000	906.0	82.97%	44199.5	93.47%
MYB61(MYB)/colamp-MYB61-DAP-Seq(GSE60143)/Homer	HCYACCTACC	1	1	12100	0.642	21992.8	0.7084		IBL1(bHLH)/Seedling-IBL1-ChIP-Seq(GSE51120)/Homer	CACGTGCC	1	1	2493	0.6344	29053	0.7431		OBP4(C2C2dof)/col-OBP4-DAP-Seq(GSE60143)/Homer	WTTHACTTTTTB	1	1.0000	3679.0	91.52%	43994.3	96.86%		MYB70(MYB)/col-MYB70-DAP-Seq(GSE60143)/Homer	WTAACNGTTA	1	1.0000	991.0	90.75%	46162.3	97.62%
MYB62(MYB)/colamp-MYB62-DAP-Seq(GSE60143)/Homer	NTACCTAACT	1	1	11207	0.5946	20239	0.6519		JGL(C2H2)/col-JGL-DAP-Seq(GSE60143)/Homer	ACYTTCAGTT	1	1	2261	0.5753	26724.7	0.6835		PIF4(bHLH)/Seedling-PIF4-ChIP-Seq(GSE35315)/Homer	NNBCACGTGN	1	1.0000	3655.0	90.92%	43349.9	95.44%		MYB73(MYB)/col-MYB73-DAP-Seq(GSE60143)/Homer	NNNNHAACNGHHDHN	1	1.0000	1027.0	94.05%	46818.7	99.01%
MYB67(MYB)/col-MYB67-DAP-Seq(GSE60143)/Homer	YYYACCTAAC	1	1	8937	0.4742	16111.4	0.5189		Knotted(Homeobox)/Corn-KN1-ChIP-Seq(GSE39161)/Homer	GAYGNGACRGGN	1	1	2199	0.5595	26483.1	0.6773		PIF5ox(bHLH)/Arabidopsis-PIF5ox-ChIP-Seq(GSE35062)/Homer	BCACGTGVDN	1	1.0000	3492.0	86.87%	41684.4	91.77%		MYB74(MYB)/colamp-MYB74-DAP-Seq(GSE60143)/Homer	YYYACCTACCWH	1	1.0000	792.0	72.53%	39702.4	83.96%
MYB70(MYB)/col-MYB70-DAP-Seq(GSE60143)/Homer	WTAACNGTTA	1	1	11626	0.6169	20450.1	0.6587		LBD13(LOBAS2)/colamp-LBD13-DAP-Seq(GSE60143)/Homer	KCCGTNWTTTBCGGC	1	1	1093	0.2781	15485.4	0.3961		PUCHI(AP2EREBP)/colamp-PUCHI-DAP-Seq(GSE60143)/Homer	GCGCCGTY	1	1.0000	554.0	13.78%	8758.9	19.28%		MYB77(MYB)/col-MYB77-DAP-Seq(GSE60143)/Homer	NYAACBGYMC	1	1.0000	994.0	91.03%	45794.6	96.84%
MYB73(MYB)/col-MYB73-DAP-Seq(GSE60143)/Homer	NNNNHAACNGHHDHN	1	1	13220	0.7014	23559.7	0.7589		LBD18(LOBAS2)/colamp-LBD18-DAP-Seq(GSE60143)/Homer	CKGAWWTTCHGS	1	1	2718	0.6916	32762	0.8379		RAV1(RAV)/colamp-RAV1-DAP-Seq(GSE60143)/Homer	TWWTTTCTGTTG	1	1.0000	3095.0	76.99%	38693.3	85.19%		MYB81(MYB)/col-MYB81-DAP-Seq(GSE60143)/Homer	NWAACSGWTWNN	1	1.0000	991.0	90.75%	46255.6	97.82%
MYB81(MYB)/col-MYB81-DAP-Seq(GSE60143)/Homer	NWAACSGWTWNN	1	1	11686	0.62	20543.7	0.6617		LBD19(LOBAS2)/colamp-LBD19-DAP-Seq(GSE60143)/Homer	CCKGAAWTTCMGGAW	1	1	2438	0.6204	28789.1	0.7363		RIN(MADS)/Tomato-RIN-ChIP-Seq(GSE116581)/Homer	CYAAAAWWGG	1	1.0000	3526.0	87.71%	42853.6	94.35%		MYB83(MYB)/colamp-MYB83-DAP-Seq(GSE60143)/Homer	CACCAACCWH	1	1.0000	1023.0	93.68%	46996.2	99.39%
MYB83(MYB)/colamp-MYB83-DAP-Seq(GSE60143)/Homer	CACCAACCWH	1	1	12999	0.6897	23693.9	0.7632		LBD23(LOBAS2)/colamp-LBD23-DAP-Seq(GSE60143)/Homer	GCGNAWWWTNCGCYW	1	1	1230	0.313	16128.4	0.4125		RKD2(RWPRK)/colamp-RKD2-DAP-Seq(GSE60143)/Homer	GACKTTTCRDCTTCC	1	1.0000	2890.0	71.89%	35655.7	78.50%		MYB92(MYB)/colamp-MYB92-DAP-Seq(GSE60143)/Homer	GGTAGGTR	1	1.0000	930.0	85.16%	44029.5	93.11%
MYB88(MYB)/col-MYB88-DAP-Seq(GSE60143)/Homer	HNACGCTCCT	1	1	11919	0.6324	20687.8	0.6663		LEP(AP2EREBP)/col-LEP-DAP-Seq(GSE60143)/Homer	CDCCGCCGTC	1	1	247	0.0628	8815.8	0.2255		Replumless(BLH)/Arabidopsis-RPL.GFP-ChIP-Seq(GSE78727)/Homer	HGTCWHATCA	1	1.0000	3432.0	85.37%	41934.9	92.33%		MYB93(MYB)/colamp-MYB93-DAP-Seq(GSE60143)/Homer	GGTAGGTGRD	1	1.0000	943.0	86.36%	45414.0	96.04%
MYB92(MYB)/colamp-MYB92-DAP-Seq(GSE60143)/Homer	GGTAGGTR	1	1	9419	0.4998	17083.8	0.5503		LOB(LOBAS2)/col-LOB-DAP-Seq(GSE60143)/Homer	CGCCGKAWWTTHCGS	1	1	173	0.044	6148.4	0.1573		RVE1(MYBrelated)/col-RVE1-DAP-Seq(GSE60143)/Homer	AAATATCT	1	1.0000	2546.0	63.33%	32409.2	71.35%		MYB96(MYB)/colamp-MYB96-DAP-Seq(GSE60143)/Homer	WGGTRGTTGG	1	1.0000	903.0	82.69%	44301.7	93.69%
MYB93(MYB)/colamp-MYB93-DAP-Seq(GSE60143)/Homer	GGTAGGTGRD	1	1	10236	0.5431	18543.2	0.5973		MYB101(MYB)/colamp-MYB101-DAP-Seq(GSE60143)/Homer	TAACNRMY	1	1	2479	0.6308	30155.8	0.7713		SEP3(MADS)/Arabidoposis-Flower-Sep3-ChIP-Seq/Homer	CCAAAAAGGG	1	1.0000	3563.0	88.63%	43003.5	94.68%		MYB99(MYB)/colamp-MYB99-DAP-Seq(GSE60143)/Homer	GGTAGGTG	1	1.0000	904.0	82.78%	43633.6	92.27%
MYB96(MYB)/colamp-MYB96-DAP-Seq(GSE60143)/Homer	WGGTRGTTGG	1	1	9149	0.4854	16572	0.5338		MYB107(MYB)/col-MYB107-DAP-Seq(GSE60143)/Homer	RGTWGGTRRR	1	1	2305	0.5865	27536.2	0.7043		SGR5(C2H2)/colamp-SGR5-DAP-Seq(GSE60143)/Homer	TTTGTCTTTTTT	1	1.0000	3011.0	74.90%	37739.3	83.09%		NLP7(RWPRK)/col-NLP7-DAP-Seq(GSE60143)/Homer	TGRCCYTTCR	1	1.0000	1047.0	95.88%	46972.1	99.33%
MYB99(MYB)/colamp-MYB99-DAP-Seq(GSE60143)/Homer	GGTAGGTG	1	1	8753	0.4644	15787.2	0.5085		MYB30(MYB)/colamp-MYB30-DAP-Seq(GSE60143)/Homer	AGGTAGTTGG	1	1	1916	0.4875	21673.8	0.5543		SHN3(AP2EREBP)/col-SHN3-DAP-Seq(GSE60143)/Homer	CCGCCGCC	1	1.0000	244.0	6.07%	4834.4	10.64%		OBP1(C2C2dof)/col-OBP1-DAP-Seq(GSE60143)/Homer	NHHACTTTWT	1	1.0000	1064.0	97.44%	47129.8	99.67%
NGA4(ABI3VP1)/col-NGA4-DAP-Seq(GSE60143)/Homer	TKNTCAGGTG	1	1	16327	0.8663	28608.1	0.9215		MYB33(MYB)/col-MYB33-DAP-Seq(GSE60143)/Homer	DDTYNGTTAN	1	1	2325	0.5916	26902.1	0.688		SMB(NAC)/colamp-SMB-DAP-Seq(GSE60143)/Homer	CTTVNNNNDBAAGHW	1	1.0000	3141.0	78.13%	38042.5	83.76%		OBP3(C2C2dof)/col-OBP3-DAP-Seq(GSE60143)/Homer	NYWACTTTTT	1	1.0000	1060.0	97.07%	47145.9	99.70%
NLP7(RWPRK)/col-NLP7-DAP-Seq(GSE60143)/Homer	TGRCCYTTCR	1	1	14252	0.7562	25307.1	0.8151		MYB3(MYB)/Arabidopsis-MYB3-ChIP-Seq(GSE80564)/Homer	GKTAGGTRGG	1	1	2416	0.6148	29192.1	0.7466		SOL1(CPP)/colamp-SOL1-DAP-Seq(GSE60143)/Homer	ATTTAAATHN	1	1.0000	3686.0	91.69%	43521.9	95.82%		OBP4(C2C2dof)/col-OBP4-DAP-Seq(GSE60143)/Homer	WTTHACTTTTTB	1	1.0000	995.0	91.12%	46240.7	97.79%
OBP1(C2C2dof)/col-OBP1-DAP-Seq(GSE60143)/Homer	NHHACTTTWT	1	1	15326	0.8132	28168.9	0.9073		MYB61(MYB)/colamp-MYB61-DAP-Seq(GSE60143)/Homer	HCYACCTACC	1	1	2233	0.5682	26356.9	0.6741		SPCH(bHLH)/Seedling-SPCH-ChIP-Seq(GSE57497)/Homer	WNBCACGTGA	1	1.0000	3379.0	84.05%	40640.7	89.48%		PIF4(bHLH)/Seedling-PIF4-ChIP-Seq(GSE35315)/Homer	NNBCACGTGN	1	1.0000	1000.0	91.58%	45918.3	97.11%
OBP3(C2C2dof)/col-OBP3-DAP-Seq(GSE60143)/Homer	NYWACTTTTT	1	1	15717	0.8339	28674.7	0.9236		MYB62(MYB)/colamp-MYB62-DAP-Seq(GSE60143)/Homer	NTACCTAACT	1	1	2098	0.5338	24252.8	0.6203		SPL11(SBP)/col100-SPL11-DAP-Seq(GSE60143)/Homer	YTGTACTTBH	1	1.0000	2745.0	68.28%	34842.1	76.71%		PIF5ox(bHLH)/Arabidopsis-PIF5ox-ChIP-Seq(GSE35062)/Homer	BCACGTGVDN	1	1.0000	959.0	87.82%	44642.1	94.41%
OBP4(C2C2dof)/col-OBP4-DAP-Seq(GSE60143)/Homer	WTTHACTTTTTB	1	1	11385	0.6041	20793.1	0.6697		MYB73(MYB)/col-MYB73-DAP-Seq(GSE60143)/Homer	NNNNHAACNGHHDHN	1	1	2394	0.6092	27504.6	0.7034		SPL15(SBP)/colamp-SPL15-DAP-Seq(GSE60143)/Homer	WDWMMGTACADW	1	1.0000	3640.0	90.55%	43710.0	96.23%		RAV1(RAV)/colamp-RAV1-DAP-Seq(GSE60143)/Homer	TWWTTTCTGTTG	1	1.0000	856.0	78.39%	42120.0	89.07%
PIF4(bHLH)/Seedling-PIF4-ChIP-Seq(GSE35315)/Homer	NNBCACGTGN	1	1	11837	0.6281	20518.8	0.6609		MYB77(MYB)/col-MYB77-DAP-Seq(GSE60143)/Homer	NYAACBGYMC	1	1	2062	0.5247	24062.1	0.6154		SPL1(SBP)/colamp-SPL1-DAP-Seq(GSE60143)/Homer	HYGTACDTWH	1	1.0000	3776.0	93.93%	44788.3	98.61%		REM16(ABI3VP1)/col-REM16-DAP-Seq(GSE60143)/Homer	DTTTTTSCCGSMAAA	1	1.0000	0.0	0.00%	26.0	0.05%
PUCHI(AP2EREBP)/colamp-PUCHI-DAP-Seq(GSE60143)/Homer	GCGCCGTY	1	1	1116	0.0592	3907	0.1258		MYB81(MYB)/col-MYB81-DAP-Seq(GSE60143)/Homer	NWAACSGWTWNN	1	1	2154	0.5481	24353.2	0.6229		SPL9(SBP)/colamp-SPL9-DAP-Seq(GSE60143)/Homer	BTGTACTT	1	1.0000	3888.0	96.72%	45209.2	99.53%		RIN(MADS)/Tomato-RIN-ChIP-Seq(GSE116581)/Homer	CYAAAAWWGG	1	1.0000	957.0	87.64%	45462.4	96.14%
Rap210(AP2EREBP)/col-Rap210-DAP-Seq(GSE60143)/Homer	TGTCGGCA	1	1	2553	0.1355	5056.9	0.1629		MYB83(MYB)/colamp-MYB83-DAP-Seq(GSE60143)/Homer	CACCAACCWH	1	1	2358	0.6	28239.2	0.7222		SVP(MADS)/col-SVP-DAP-Seq(GSE60143)/Homer	ANTTWCCHAATTTGG	1	1.0000	2504.0	62.29%	31313.0	68.94%		Replumless(BLH)/Arabidopsis-RPL.GFP-ChIP-Seq(GSE78727)/Homer	HGTCWHATCA	1	1.0000	952.0	87.18%	45162.8	95.51%
RAP211(AP2EREBP)/colamp-RAP211-DAP-Seq(GSE60143)/Homer	RGCCGGCYWW	1	1	12991	0.6893	22466.6	0.7236		MYB88(MYB)/col-MYB88-DAP-Seq(GSE60143)/Homer	HNACGCTCCT	1	1	2467	0.6277	27341.8	0.6993		TAGL1(MADS)/Tomato-TAGL1-ChIP-Seq(GSE116581)/Homer	CCAAAAATRG	1	1.0000	3429.0	85.30%	42268.2	93.06%		RVE1(MYBrelated)/col-RVE1-DAP-Seq(GSE60143)/Homer	AAATATCT	1	1.0000	721.0	66.03%	36690.4	77.59%
RAP212(AP2EREBP)/col-RAP212-DAP-Seq(GSE60143)/Homer	CGCCGCCATTTT	1	1	2502	0.1328	5687.4	0.1832		MYB92(MYB)/colamp-MYB92-DAP-Seq(GSE60143)/Homer	GGTAGGTR	1	1	1736	0.4417	20403.8	0.5218		TBP3(MYBrelated)/col-TBP3-DAP-Seq(GSE60143)/Homer	VYTAGGGCAN	1	1.0000	3169.0	78.83%	39308.1	86.54%		SEP3(MADS)/Arabidoposis-Flower-Sep3-ChIP-Seq/Homer	CCAAAAAGGG	1	1.0000	961.0	88.00%	45661.6	96.56%
RAP26(AP2EREBP)/colamp-RAP26-DAP-Seq(GSE60143)/Homer	HDATGGCGGCGG	1	1	4274	0.2268	8637.2	0.2782		MYB93(MYB)/colamp-MYB93-DAP-Seq(GSE60143)/Homer	GGTAGGTGRD	1	1	1938	0.4931	22227.1	0.5685		TCX2(CPP)/colamp-TCX2-DAP-Seq(GSE60143)/Homer	NNWWTTYRAAHN	1	1.0000	3708.0	92.24%	43679.6	96.17%		SGR5(C2H2)/colamp-SGR5-DAP-Seq(GSE60143)/Homer	TTTGTCTTTTTT	1	1.0000	843.0	77.20%	41512.7	87.79%
RIN(MADS)/Tomato-RIN-ChIP-Seq(GSE116581)/Homer	CYAAAAWWGG	1	1	10314	0.5472	18161.8	0.585		NGA4(ABI3VP1)/col-NGA4-DAP-Seq(GSE60143)/Homer	TKNTCAGGTG	1	1	2896	0.7369	35173.4	0.8996		TF3A(C2H2)/col-TF3A-DAP-Seq(GSE60143)/Homer	NNDDGAGGAGGWNNN	1	1.0000	3714.0	92.39%	43631.7	96.06%		SOL1(CPP)/colamp-SOL1-DAP-Seq(GSE60143)/Homer	ATTTAAATHN	1	1.0000	981.0	89.84%	45697.4	96.64%
Replumless(BLH)/Arabidopsis-RPL.GFP-ChIP-Seq(GSE78727)/Homer	HGTCWHATCA	1	1	9984	0.5297	17449.5	0.562		NLP7(RWPRK)/col-NLP7-DAP-Seq(GSE60143)/Homer	TGRCCYTTCR	1	1	2523	0.642	30943.5	0.7914		TGA9(bZIP)/colamp-TGA9-DAP-Seq(GSE60143)/Homer	VTGACGTC	1	1.0000	3429.0	85.30%	40998.0	90.26%		SPCH(bHLH)/Seedling-SPCH-ChIP-Seq(GSE57497)/Homer	WNBCACGTGA	1	1.0000	920.0	84.25%	44005.3	93.06%
RRTF1(AP2EREBP)/colamp-RRTF1-DAP-Seq(GSE60143)/Homer	CCGCCGCHATTT	1	1	923	0.049	2148.8	0.0692		OBP1(C2C2dof)/col-OBP1-DAP-Seq(GSE60143)/Homer	NHHACTTTWT	1	1	2745	0.6985	33529.9	0.8576		Unknown4/Arabidopsis-Promoters/Homer	CKTCKTCTTY	1	1.0000	3353.0	83.41%	40802.6	89.83%		SPL11(SBP)/col100-SPL11-DAP-Seq(GSE60143)/Homer	YTGTACTTBH	1	1.0000	782.0	71.61%	39142.9	82.78%
SEP3(MADS)/Arabidoposis-Flower-Sep3-ChIP-Seq/Homer	CCAAAAAGGG	1	1	10352	0.5493	18690.4	0.602		OBP3(C2C2dof)/col-OBP3-DAP-Seq(GSE60143)/Homer	NYWACTTTTT	1	1	2807	0.7142	34175.4	0.8741		VND1(NAC)/col-VND1-DAP-Seq(GSE60143)/Homer	CTTRWDNHWYAAGYW	1	1.0000	2969.0	73.86%	36134.5	79.56%		SPL15(SBP)/colamp-SPL15-DAP-Seq(GSE60143)/Homer	WDWMMGTACADW	1	1.0000	979.0	89.65%	46174.5	97.65%
SHN3(AP2EREBP)/col-SHN3-DAP-Seq(GSE60143)/Homer	CCGCCGCC	1	1	458	0.0243	2413.5	0.0777		OBP4(C2C2dof)/col-OBP4-DAP-Seq(GSE60143)/Homer	WTTHACTTTTTB	1	1	2151	0.5473	24835.6	0.6352		VND2(NAC)/col-VND2-DAP-Seq(GSE60143)/Homer	DNCKTNNNNNNNAAG	1	1.0000	3141.0	78.13%	38067.5	83.81%		SPL1(SBP)/colamp-SPL1-DAP-Seq(GSE60143)/Homer	HYGTACDTWH	1	1.0000	1009.0	92.40%	46893.0	99.17%
SOL1(CPP)/colamp-SOL1-DAP-Seq(GSE60143)/Homer	ATTTAAATHN	1	1	11164	0.5923	19747.6	0.6361		PUCHI(AP2EREBP)/colamp-PUCHI-DAP-Seq(GSE60143)/Homer	GCGCCGTY	1	1	582	0.1481	11535.8	0.295		VND6(NAC)/col-VND6-DAP-Seq(GSE60143)/Homer	DCTTNHTTTTYAMGY	1	1.0000	3315.0	82.46%	39678.4	87.36%		SPL9(SBP)/colamp-SPL9-DAP-Seq(GSE60143)/Homer	BTGTACTT	1	1.0000	1039.0	95.15%	47161.7	99.74%
SPL15(SBP)/colamp-SPL15-DAP-Seq(GSE60143)/Homer	WDWMMGTACADW	1	1	11244	0.5966	20244.4	0.6521		Rap210(AP2EREBP)/col-Rap210-DAP-Seq(GSE60143)/Homer	TGTCGGCA	1	1	544	0.1384	9189.7	0.235		WIP5(C2H2)/colamp-WIP5-DAP-Seq(GSE60143)/Homer	TDTTCTCMAGGT	1	1.0000	3621.0	90.07%	43211.6	95.14%		TAGL1(MADS)/Tomato-TAGL1-ChIP-Seq(GSE116581)/Homer	CCAAAAATRG	1	1.0000	945.0	86.54%	44972.4	95.11%
[truncated: 28 more rows]

## Sheet: Tet2-KO vs WT (IL1β)
Supplementary Data 7. HOMER motif analysis of differentially methylated regions from flourescently activated cell sorted LSK, CMP, and GMP cells in Tet2-KO relative WT mice treated with IL1β.
[truncated: 1,008 more rows]
