# Supplementary material for: Clonal hematopoiesis related TET2 loss-of-function impedes IL1β-mediated epigenetic reprogramming in hematopoietic stem and progenitor cells
Source: Nat Commun. 2023 Dec 7;14:8102. doi: 10.1038/s41467-023-43697-y (PMC10703894; doi:10.1038/s41467-023-43697-y)
Supplement: Supplementary file 12 — Source Data [file 41467_2023_43697_MOESM12_ESM.xlsx]

## Sheet: Summary
Summary of source data
List	Source data
1	Figure 1b
2	Figure 1c
3	Figure 1e
4	Figure 1f
5	Sfigure 2a
6	Sfigure 2b
7	Sfigure 3a
8	Sfigure 3b
9	Sfigure 3c
10	Sfigure 3d
11	Sfigure 3e
12	Sfigure 3f
13	Sfigure 4b
14	Sfigure 4c
15	Sfigure 4d
16	Sfigure 4e
17	Sfigure 4f
18	Figure 2a,b
19	Figure 2c
20	Figure 2d
21	Sfigure 5b
22	Sfigure 6
23	Sfigure 7a
24	Sfigure 7b
25	Figure 5b
26	Figure 5c
27	Figure 5d
28	Figure 5f & Sfigure 11e, f
29	Figure 5g
30	Figure 5h
31	Sfigure 11a
32	Sfigure 11c
33	Sfigure 11d
34	Sfigure 11g
35	Sfigure 11h

## Sheet: Statistics
Main Figures
Statistical comparison	Fig 1	Fig 2	Fig 3	Fig 4	Fig 5	*	**	***	****
p value	b,e		g	d	f	p ≤ 0.05	p ≤ 0.01	p ≤ 0.001	p ≤ 0.0001
q value	c,f	a,b,c,d	d,e,f	a	b,d,g,h	q ≤ 0.05	q ≤ 0.01	q ≤ 0.001	q ≤ 0.0001
Supplementary Figures
Statistical comparison	Sfig 2	Sfig 3	Sfig 4	Sfig 5	Sfig 6	Sfig 7	Sfig 8	Sfig 10	Sfig 11	*	**	***	****
p value	b (weekly data)	a,c,f	b (weekly data),c,d		Sfig 6			c,d,e	e,f	p ≤ 0.05	p ≤ 0.01	p ≤ 0.001	p ≤ 0.0001
q value	a,b (bar graph)	b,d,e	b (bar graph),e,f	b		a,b	b,c,d,e	b	c,d,g,h	q ≤ 0.05	q ≤ 0.01	q ≤ 0.001	q ≤ 0.0001

## Sheet: Fig 1b
	Week	WT Veh											WT IL1β												TET2 Veh											TET2 IL1β
Chimerism	0	Technical error	Technical error	49.1587	58.5502	45.6989	57.4968	64.4538	44.5374	54.5979	57.7997	47.5915	43.0149	47.4299	48.7105	57.8854	33.5978	45.1958	52.9993	56.8459	61.0204	50.9553	58.8303	50.7654	Technical error	Technical error	50.8413	41.4498	54.3011	42.5032	35.5462	55.4626	45.4021	42.2003	52.4085	56.9851	52.5701	51.2895	42.1146	66.4022	54.8042	47.0007	43.1541	38.9796	49.0447	41.1697	49.2346
	1	40.771	55.7931	36.0058	45.4032	44.8129	46.7339	50.9455	35.9427	47.0919	48.7859	45.0216	15.366	37.6637	26.7445	50.3189	22.5905	35.7958	33.5398	45.7567	33.5997	33.2468	44.7925	39.5124	59.229	44.2069	63.9942	54.5968	55.1871	53.2661	49.0545	64.0573	52.9081	51.2141	54.9783	84.6341	62.3363	73.2555	49.6811	77.4095	64.2042	66.4601	54.2433	66.4003	66.7532	55.2075	60.4876
	2	34.6447	53.3184	28.2435	36.17	35.7536	37.6095	36.4124	24.3159	35.4982	31.3719	33.0676	14.6524	22.1738	20.5882	58.0246	15.4023	22.6365	23.7425	39.8322	25.3409	23.8733	33.4494	30.8712	65.3553	46.6816	71.7565	63.827	64.2464	62.3905	63.5876	75.6841	64.5018	68.6281	66.9324	85.3476	77.8261	79.4118	41.9754	84.5977	77.3635	76.2575	60.1678	74.6591	76.1267	66.5506	69.1288
	3	22.8332	42.1163	26.1291	27.5751	30.3643	30.0214	31.037	17.5614	32.2148	24.9168	28.3066	Technical error	19.1932	21.3886	Died	26.65	19.403	22.9967	25.1933	31.9839	19.7682	29.5556	33.0227	77.1668	57.8837	73.8709	72.4249	69.6357	69.9786	68.963	82.4386	67.7852	75.0832	71.6934	Technical error	80.8068	78.6114	Died	73.35	80.597	77.0033	74.8067	68.0161	80.2318	70.4444	66.9773
	4	9.7518	Died	25.2745	22.3894	16.3752	24.8783	26.4912	10.9823	29.6883	21.9887	25.6349	21.6914	15.6424	12.4392		40.6871	Died	15.1077	19.1082	25.6865	13.8886	25.8576	23.8351	90.2482	Died	74.7255	77.6106	83.6248	75.1217	73.5088	89.0177	70.3118	78.0113	74.3651	78.3087	84.3576	87.5608		59.313	Died	84.8923	80.8918	74.3135	86.1114	74.1423	76.1649
	5	Died		24.339	20.1631	13.1564	Died	23.5577	7.93626	31.8935	21.3437	24.387	13.515	14.1667	14.9913		Died		10.551	16.5915	20.6839	11.7393	27.2538	20.8547	Died		75.661	79.8369	86.8436	Died	76.4423	92.0637	68.1065	78.6563	75.613	86.485	85.8333	85.0087		Died		89.449	83.4085	79.3161	88.2607	72.7462	79.1453
	6			Euthanized for wk5 necropsy	Euthanized for wk5 necropsy	Euthanized for wk5 necropsy		21.7394	11.9889	27.0393	18.8391	19.048	Euthanized for wk5 necropsy	Euthanized for wk5 necropsy	Euthanized for wk5 necropsy				6.75961	12.0445	15.665	7.78828	20.5264	11.9154			Euthanized for wk5 necropsy	Euthanized for wk5 necropsy	Euthanized for wk5 necropsy		78.2606	88.0111	72.9607	81.1609	80.952	Euthanized for wk5 necropsy	Euthanized for wk5 necropsy	Euthanized for wk5 necropsy				93.2404	87.9555	84.335	92.2117	79.4736	88.0846
	7							18.8161	12.5245	27.5978	17.3332	18.0994							9.1711	11.9376	13.0579	7.31023	14.2572	18.1349							81.1839	87.4755	72.4022	82.6668	81.9006							90.8289	88.0624	86.9421	92.6898	85.7428	81.8651
	8							18.5969	6.88818	25.2942	16.0364	16.3999							7.02298	7.74314	12.8908	6.07178	12.0953	14.9348							81.403	93.1118	74.7058	83.9636	83.6001							92.977	92.2569	87.1092	93.9282	87.9047	85.0653
	9							18.9458	9.28112	26.2632	15.3419	16.7823							5.30335	7.05411	11.2165	5.16019	8.40874	21.7829							81.0542	90.7189	73.7368	84.6581	83.2177							94.6967	92.9459	88.7835	94.8398	91.5913	78.2172
	10							19.6861	8.78671	27.9821	16.9017	19.3066							6.91533	6.39501	9.97251	7.91656	8.01366	12.3027							80.3139	91.2133	72.0179	83.0983	80.6934							93.0847	93.605	90.0275	92.0834	91.9863	87.6973
	11							17.8521	8.62468	27.7753	15.5385	18.2789							8.81335	6.55328	9.15794	6.60543	4.26657	22.3254							82.1479	91.3753	72.2247	84.4614	81.7211							91.1867	93.4467	90.8421	93.3946	95.7334	77.6746
	12							19.4382	8.06544	26.8707	14.7481	17.4879							10.9737	8.36936	9.92821	3.84424	4.11436	15.1611							80.5619	91.9346	73.1292	85.2519	82.5121							89.0263	91.6306	90.0718	96.1558	95.8856	84.8389
	13							17.162	7.43842	26.3707	15.8201	17.3388							8.67415	6.30421	9.52673	3.6448	5.72139	13.1761							82.838	92.5616	73.6293	84.1799	82.6612							91.3259	93.6958	90.4733	96.3552	94.2786	86.8239
	14							16.7905	6.44431	25.7046	14.2239	15.4024							10.1948	4.58511	7.73633	1.95531	3.38713	12.8529							83.2095	93.5557	74.2954	85.7761	84.5976							89.8052	95.4149	92.2637	98.0447	96.6129	87.1471
	15
	Week	WT Veh											WT IL1β												TET2 Veh											TET2 IL1β
%CD11b+	0	Technical error	Technical error	68.6012	92.5397	89.4118	84.4751	82.7104	96.0331	94.6637	69.8864	92.4261	98.1873	99.3558	97.3775	99.6807	98.9414	99.7059	90.4128	97.6293	69.4816	94.1507	93.6647	73.249	Technical error	Technical error	80.7194	93.9462	95.2695	82.9596	82.4108	98.9644	96.1898	90.2724	96.631	98.2896	98.9744	98.0733	99.6138	99.7116	99.8146	93.0931	98.0731	83.0279	95.4811	96.5181	86.0582
	1	99.2777	99.8455	38.2591	47.7376	47.7801	50.0799	39.4105	57.1826	46.4225	22.9261	55.4087	85.7895	77.8924	69.2044	98.662	98.9657	93.5403	58.8581	85.3684	65.5194	71.1719	70.0927	47.1277	99.2768	99.844	60.9909	80.9972	76.2232	45.1997	47.5624	60.4264	56.4822	46.9828	64.0748	95.1266	83.0325	83.5415	98.5021	99.4341	97.5678	81.1441	79.0526	85.3388	76.6537	81.8182	67.2689
	2	92.3077	99.7782	45.8885	35.2657	34.7692	35.0083	17.5094	37.703	54.6785	22.3671	39.9107	84.8337	81.4369	83.0547	99.8045	98.8462	96.631	60.852	88.0513	77.7055	85.9004	85.9746	66.9746	85.7821	99.7185	36.1049	46.3381	35.0599	42.8285	26.0424	30.3392	57.71	41.8157	32.6423	87.6497	89.8481	86.4066	99.6172	99.7593	98.7482	85.1049	83.7437	91.3689	92.2674	91.4622	80.5899
	3	89.2517	98.9428	31.4692	22.2392	30.5484	21.9786	24.0983	17.135	36.3575	28.5078	36.5019	Technical error	77.0169	61.5183	Died	98.4864	99.2308	51.118	84.8485	56.7554	89.7253	89.2573	50.092	77.4155	99.095	29.0775	28.1922	32.3544	31.1748	34.8912	21.2951	40.0351	38.1375	37.0309	Technical error	88.9533	60.6838	Died	99.2889	99.8148	80.5973	89.3837	75.3188	95.699	91.7835	63.6116
	4	72.9242	Died	13.7968	17.975	57.6391	11.4783	9.03046	39.3333	33.0151	20.2924	20.6404	90.8223	85.1328	57.0033		98.9372	Died	43.2882	68.3297	48.9349	79.2657	73.3554	46.3663	58.6113	Died	24.0463	25.8402	80.1792	25.3708	18.889	67.841	35.4324	30.0764	23.8512	87.6957	94.8253	71.9112		99.4051	Died	82.4815	84.6571	71.6212	94.7515	86.2984	69.478
	5	Died		10.979	11.2352	41.4476	Died	10.0307	32.4927	20.9468	18.7684	17.5118	82.6199	73.2721	69.6853		Died		49.4571	67.3434	55.4975	72.377	81.7245	54.1648	Died		27.3304	21.331	79.1744	Died	29.3082	72.3077	34.1945	33.277	24.9689	88.5558	91.1165	75.7051		Died		86.8305	85.603	79.0762	95.1593	88.958	78.9177
	6			Euthanized for wk5 necropsy	Euthanized for wk5 necropsy	Euthanized for wk5 necropsy		9.02273	19.0832	23.7448	17.2288	21.2031	Euthanized for wk5 necropsy	Euthanized for wk5 necropsy	Euthanized for wk5 necropsy				57.9167	63.1456	68.8716	53.0354	78.5377	69.5837			Euthanized for wk5 necropsy	Euthanized for wk5 necropsy	Euthanized for wk5 necropsy		30.1803	52.6416	40.7428	31.2526	28.4928	Euthanized for wk5 necropsy	Euthanized for wk5 necropsy	Euthanized for wk5 necropsy				91.24	84.849	86.9905	92.8073	89.5526	91.1791
	7							9.04393	16.9271	30.8816	16.6211	19.6343							30.156	55.1508	63.5946	48.414	65.5088	35.4779							38.9729	41.7723	48.8489	35.5268	36.5217							80.8382	75.9367	88.1258	89.7169	86.6552	70.5773
	8							5.72519	18.3494	27.9777	9.85075	16.5339							40.7915	59.8915	55.4458	41.14	53.9034	29.8719							30.1119	52.0213	40.2647	23.7742	26.4817							83.8124	84.6839	85.7478	88.4973	81.4322	67.344
	9							4.85327	6.82081	22.2222	13.5624	13.2856							57.7225	51.0763	62.9201	46.0019	65	12.3631							26.9753	26.8362	40.2712	34.7698	30.5725							90.28	79.2663	86.005	89.9677	90.3702	43.4081
	10							3.87742	5.68131	19.3318	7.51498	9.16543							41.9471	49.0854	62.098	13.8514	49.1228	23.1004							24.9559	23.341	40.7234	23.1433	29.4527							83.2464	82.5661	91.0772	72.9015	88.4934	75.9173
	11							2.54312	2.93381	16.4637	8.65588	6.93431							32.5	40.2214	63.5498	20.6377	34.292	7.7028							22.8497	12.4949	28.4406	23.6794	19.8095							75.3078	78.1075	91.8391	85.7358	90.7612	36.0502
	12							2.7972	3.81137	19.7953	12.6928	8.20106							34.0292	53.1126	60.4766	47.4052	29.9608	15.2851							25.3093	16.3729	38.4562	24.8512	23.3417							64.6938	75.623	89.4394	92.06	90.523	64.9525
	13							3.03252	4.82498	18.487	11.7105	7.23961							52.1797	27.5168	59.5116	44.6764	22.7425	21.1716							27.4695	22.9377	36.7486	27.1266	22.514							80.2905	73.2332	91.392	92.5452	84.4936	73.0155
	14							2.47665	5.15222	17.5935	10.2304	6.1849							80.5357	26.2156	59.6542	48.8095	42.9412	22.6246							22.9068	19.1321	36.1848	21.7331	19.9787							91.0602	80.2804	91.0512	94.0282	93.2563	74.8449

## Sheet: Fig 1c
		Tet2-KO					WT
PB Gr1+	Veh	15.5148	30.0556	32.1021	37.2345	29.6773	0.75275	4.05467	8.19751	8.35375	4.28959
	IL1β	69.4858	86.9793	70.5469	79.4515		8.14061	36.5834	9.28196	16.4888
BM Gr1+	Veh	49.0603	48.8545	62.5094	58.3625	51.9125	3.11814	12.2865	28.9619	38.111	21.6978
	IL1β	75.2775	79.4821	55.6569	68.7208		35.8864	57.4323	17.4379	48.191
Spleen Gr1+	Veh	1.82284	1.48622	2.06551	1.88659	1.14942	0.035264	0.134738	0.566415	0.329468	0.144994
	IL1β	25.4833	37.068	15.2439	20.8416		1.25087	5.55931	0.529661	2.22276
PB Gr1lo	Veh	15.5148	30.0556	32.1021	37.2345	29.6773	0.75275	4.05467	8.19751	8.35375	4.28959
	IL1β	69.4858	86.9793	70.5469	79.4515		8.14061	36.5834	9.28196	16.4888
BM Gr1lo	Veh	2.85824	2.64209	7.14114	5.00598	4.81196	0.521135	0.546697	1.89545	1.71485	1.5429
	IL1β	3.95838	2.62332	3.12105	2.77001		2.96022	4.43191	1.75131	2.05443
Spleen Gr1lo	Veh	2.84092	2.28855	3.39656	4.14696	2.55863	0.365864	0.416463	1.01622	1.02008	0.572344
	IL1β	13.4168	14.9412	25.8473	29.8723		1.9458	6.54631	1.11229	6.74036

## Sheet: Fig 1e
	Week	shTet2 Veh					WT Veh					shTet2 IL1β					WT IL1β
% GFP+ Donor Cells	0	41.7395	37.5378	35.1527	56.4563	35.7519	n/a	n/a	n/a	n/a	n/a	47.5223	41.1334	47.0235	48.2563	38.6876	n/a	n/a	n/a	n/a	n/a
	1	32.796	41.7192	51.0822	71.8238	37.6225	n/a	n/a	n/a	n/a	n/a	66.8471	47.3346	62.4856	52.1575	43.9525	n/a	n/a	n/a	n/a	n/a
	2	33.0145	37.7171	48.1149	57.7811	24.8099	n/a	n/a	n/a	n/a	n/a	58.1681	37.263	42.724	57.2942	37.254	n/a	n/a	n/a	n/a	n/a
	3	6.03015	10.9266	44.0206	10.7246	5.38975	n/a	n/a	n/a	n/a	n/a	51.1652	33.0714	42.3971	47.5236	4.50721	n/a	n/a	n/a	n/a	n/a
	4	36.6712	36.4103	44.0443	53.2079	21.5713	n/a	n/a	n/a	n/a	n/a	75.5599	57.3207	52.0672	66.2406	58.5178	n/a	n/a	n/a	n/a	n/a
	5	39.8216	40.3511	35.5059	45.3128	13.7429	n/a	n/a	n/a	n/a	n/a	63.9524	24.3404	34.1433	38.9669	32.8531	n/a	n/a	n/a	n/a	n/a
	6	14.4302	37.4337	38.6485	23.2739	5.25081	n/a	n/a	n/a	n/a	n/a	59.358	34.4525	0.0245248	40.7545	41.5425	n/a	n/a	n/a	n/a	n/a
	7	42.2666	45.2311	47.1698	33.1018	27.0725	n/a	n/a	n/a	n/a	n/a	83.1576	72.3474	65.1335	57.8813	48.4849	n/a	n/a	n/a	n/a	n/a
	8	33.8738	43.9494	41.9688	36.3965	19.1058	n/a	n/a	n/a	n/a	n/a	68.9074	47.7627	45.7114	43.9523	31.8723	n/a	n/a	n/a	n/a	n/a
	9	38.4691	50.6975	39.4549	34.7074	17.2407	n/a	n/a	n/a	n/a	n/a	71.5732	56.5565	52.4323	51.0204	43.3352	n/a	n/a	n/a	n/a	n/a
	10	43.6777	43.2724	43.214	26.1557	22.0335	n/a	n/a	n/a	n/a	n/a	77.0231	64.1188	63.7995	52.441	47.7607	n/a	n/a	n/a	n/a	n/a
	11	41.9232	46.6227	45.5257	21.1696	22.7547	n/a	n/a	n/a	n/a	n/a	78.283	68.9755	55.7644	61.7647	48.5286	n/a	n/a	n/a	n/a	n/a
	12	41.3851	43.5678	58.4579	23.4605	14.7262	n/a	n/a	n/a	n/a	n/a	92.3795	89.4753	80.291	77.5343	73.2712	n/a	n/a	n/a	n/a	n/a
% CD11b+	0	85.2342	72.0613	62.5947	85.4651	59.8039	64.7355	40.1628	66.3043	21.0072	55.9307	86.0865	63.8974	69.9482	80.2627	67.6823	49.3126	50.3452	47.2286	64.3706	61.1754
	1	67.3648	65.6357	55.9086	80.4196	64.7661	31.6346	39.7959	59.453	12.2605	43.5294	75	69.0685	80.605	86.3172	78.6517	49.7738	48.1696	44.6254	59.0793	75.8836
	2	70.1851	72.8033	40.8163	49.4038	52.4121	28.0539	48.1707	34.4911	4.34783	29.879	52.9412	61.747	68.0711	81.5929	60.0091	26.1329	48.8562	44.2169	45.9507	44.4061
	3	47.1252	34.5018	25.461	33.4458	24.3084	11.9823	18.1949	24.4275	1.57368	18.0929	39.8586	44.3885	38.807	56.2311	40.9652	10.9268	23.2979	25.98	29.4743	27.4778
	4	49.3151	38.3824	40.146	37.4526	52.3909	7.33333	12.8467	31.2814	8.51927	19.8113	54.8406	84.8022	68.8836	93.2211	80.8962	14.0294	37.6126	32.4094	71.4727	61.4009
	5	32.1356	35.0014	25.4728	27.0278	28.8861	4.64275	18.0753	24.6541	8.08081	17.7316	30.5712	34.359	44.0243	49.9549	25.1101	6.99589	16.0962	19.491	36.5712	23.3095
	6	28.963	29.0854	24.6896	22.6232	32.7787	5.24297	12.7907	19.036	18.0913	12.2517	27.1199	37.1165	12.4687	49.1129	39.2386	6.15763	20.5196	26.8312	49.4531	20.5128
	7	30.9099	36.7495	38.3463	22.6486	33.813	4.02075	10.9017	22.9953	34.6734	15.5405	75.0605	92.1197	87.0033	74.8132	58.854	12.5	51.1217	54.7742	55.3968	38.3227
	8	27.9403	39.3416	33.2869	19.2909	36.1978	5.03401	11.5091	19.0926	52.1324	16.1746	52.3157	64.3514	52.4624	47.5724	37.3561	6.69056	16.62	18.45	43.2506	24.7134
	9	23.0703	48.7032	29.4342	13.6567	44.0613	4.74255	10.878	19.7666	52.6874	21.4577	65.1376	79.2855	76.2076	75.9391	64.3294	8.55365	28.144	34.0814	59.5212	40.6811
	10	37.7778	50.3658	40.9769	13.0705	52.3466	7.54717	12.1031	23.2759	59.273	17.7743	74.8289	86.8971	86.6262	76.4235	70.4126	7.58621	25.8085	36.6756	53.2127	40.905
	11	25.4115	43.6343	33.1386	7.29783	35.4037	5.05882	11.5016	16.9508	52.9018	12.621	76.7314	90.8539	85.6836	85.4225	73.4089	9.77012	24.0462	25.9014	53.3003	47.5762
	12	28.6468	46.1957	42.4784	9.35211	45.9883	6.44339	11.3828	21.2559	54.548	14.5803	94.297	98.3596	96.9289	97.0151	95.7036	16.7979	55.8126	53.9278	73.8641	77.6099

## Sheet: Fig 1f
		WT					WT Dox w/d					shTet2					shTet2 Dox w/d
Neutrophils Spleen	Veh	0.00160122	0.00317305	0.00469716	0.0636893	0.00409972	0.0558593	0.00350428	0.00611461	0.00776521	0.00324187	0.0221905	0.0528623	0.0225154	0.00583728	0.0285839	0.0618337	0.0454818	0.0290411	0.0133784	0.0132595
	IL1β	0.00165094	0.0168825	0.0212096	0.109235	0.0608773	0.0315381	0.0612802	0.0252269	0.157108		0.121941	0.331863	0.245541	0.432879	0.095879	0.173473	0.231058	0.17601	0.347949
Ly6chi monocytes/macrophages Spleen	Veh	0.0108273	0.0134942	0.0266007	0.0613019	0.0226925	0.0433436	0.0155243	0.0206149	0.0297768	0.0161091	0.0477899	0.072662	0.0607153	0.0277665	0.100153	0.0426954	0.0703242	0.0466863	0.0426966	0.0470963
	IL1β	0.0192217	0.0221237	0.0270895	0.0336962	0.0620227	0.0216824	0.0436614	0.0165682	0.0268787		0.0775416	0.107209	0.10984	0.18067	0.0760496	0.0369352	0.0599289	0.0452735	0.0372297
Ly6clo monocytes/macrophages Spleen	Veh	0.00442242	0.00693888	0.0200247	0.0646724	0.00817729	0.0458468	0.00666943	0.00955043	0.0158361	0.0133351	0.0319045	0.0487058	0.0425975	0.0147848	0.0605499	0.0606462	0.0718253	0.0393341	0.0274531	0.0373393
	IL1β	0.00165094	0.0131029	0.0252695	0.0803624	0.0488291	0.0303206	0.0389156	0.027225	0.0644205		0.0311239	0.0237074	0.040874	0.0315793	0.0152321	0.138463	0.127609	0.175006	0.134728

## Sheet: SFig2a
	Tet2-KO IL1β			Tet2-KO Veh			WT IL1β			WT Veh
PB CD11b+ Gr1+ myeloid	87.7535	91.9897	70.0764	41.492	31.2568	70.8314	72.8758	63.1183	51.2849	10.1742	11.1111	22.7122
BM CD11b+ Gr1+ myeloid	60.9051	71.8698	62.7262	60.5644	53.3492	67.767	45.3169	53.4599	52.9536	36.8397	38.6161	56.6244
Spleen CD11b+ Gr1+ myeloid	35.4835	35.2926	10.4791	2.48809	1.23432	32.2063	17.1606	9.84478	6.10039	0.477143	0.431406	7.54677
PB CD11b+ Gr1- myeloid	2.00763	0.865633	3.3557	5.12199	5.07515	2.62934	6.73203	2.15054	5.13966	4.24135	3.6519	2.75012
BM CD11b+ Gr1- myeloid	29.7048	21.1618	20.8767	14.5719	12.9786	20.7656	44.9275	34.02	33.474	11.809	12.4712	28.8071
Spleen CD11b+ Gr1- myeloid	28.2216	25.0065	7.78138	5.45822	3.914	15.5556	20.2619	11.6734	6.15187	2.56272	2.29262	6.30679

## Sheet: SFig2b
		Week	WT Veh											WT IL1β												TET2 Veh											TET2 IL1β
%CD3+	PB	0	Technical Error	Technical Error	0	0.31746	0	0.220994	0.028531	0	0.277932	0	0.205163	0	0.075786	0	0.025546	0.081433	0.034596	0	0.126103	0.167224	0.037495	0.097466	0	Technical Error	Technical Error	0.215827	0.224215	0	0	0.206932	0.011256	0.13369	0	0.062102	0.057013	0.17094	0.046992	0	0	0.014265	0	0	0.13089	0.038956	0.139276	0
		1	0.03283	0.030902	0	0.113122	1.37421	0.399361	1.8559	0.278035	4.17377	0.904977	1.32211	0	0.380228	0	0	0	0.33557	0.167926	0.463679	4.06758	0.46875	0.084246	0.319149	0.067797	0	0.056948	0	0.171674	0.070077	6.46258	0.052002	0.379075	0.718391	0.295276	0.047778	0.196915	0.03123	0.21398	0.056593	0.046773	0.169492	0.260756	0.759975	0.077821	0.273411	0.208478
		2	0.4477	0.024649	1.98488	1.57005	1.84615	11.015	13.3487	2.84223	8.4161	3.00903	2.5	1.13544	1.13789	0.531915	0	0.240385	0.427807	0.287853	0.789993	4.37611	2.83996	1.10641	2.40185	0.21575	0	0.502232	0.136893	0.299658	0.421264	12.0285	0.689527	0.057537	1.10041	0.573445	0.027847	0.228847	0.059102	0.022517	0.048142	0.015647	0.143395	1.89584	0.582096	0.115256	0.212627	0.103135
		3	1.22449	0.559701	9.60854	11.7557	4.89511	14.1255	14.7047	14.7704	11.3239	12.2494	6.80186	Technical Error	4.33898	2.35602	Died	0.521921	0.25641	7.26708	2.83353	15.8714	2.01168	0.411205	7.66871	0.644122	0.316742	3.63244	1.3757	3.77147	2.49398	7.26008	3.45306	0.894283	1.69993	2.08507	Technical Error	0.41868	0.14245	Died	0.170665	0.03858	1.44686	2.08085	3.07038	0.159889	0.204874	0.998185
		4	5.05415	Died	23.7276	12.6233	5.13964	23.2609	28.9267	32.6667	14.8055	14.087	21.768	1.17474	3.92396	7.00326		0.569679	Died	10.4058	5.98079	17.2805	3.02376	7.44212	11.2094	4.58358	Died	11.1384	3.92231	1.4614	7.88337	14.5849	6.92255	2.65419	5.33776	9.11426	0.50844	0.546843	0.705692		0.180811	Died	1.72222	2.6938	2.93146	0.203205	2.04435	1.42665
		5	Died		29.3691	27.2641	13.3654	Died	29.4777	20.7566	37.9605	19.3908	24.2323	5.93089	4.70588	6.55106		Died		1.97433	9.97998	15.1955	9.59417	1.77413	9.78918	Died		11.6124	9.98796	2.81283	Died	13.4845	3.69565	8.75073	7.64377	9.34918	1.17666	0.691748	1.56303		Died		0.244527	3.28214	2.52903	0.480088	0.986278	0.963406
		6			Euthanized for wk5 necropsy	Euthanized for wk5 necropsy	Euthanized for wk5 necropsy		33.2083	30.169	27.1757	15.8614	19.495	Euthanized for wk5 necropsy	Euthanized for wk5 necropsy	Euthanized for wk5 necropsy				7.29167	12.3884	7.15953	11.4671	4.11698	5.03845			Euthanized for wk5 necropsy	Euthanized for wk5 necropsy	Euthanized for wk5 necropsy		13.6124	9.57885	7.24919	7.02497	5.13762	Euthanized for wk5 necropsy	Euthanized for wk5 necropsy	Euthanized for wk5 necropsy				0.860897	3.56307	1.05522	0.648056	1.47589	0.294149
		7							36.3695	26.3889	35.8987	25.0957	29.213							23.7435	13.8191	12.8884	14.3573	6.3376	26.62							13.9991	8.12826	10.8244	10.7532	8.25648							4.96981	6.77793	1.95163	1.01382	2.97903	3.90375
		8							23.6005	29.4071	24.6898	20	18.5923							7.30594	9.22546	21.2373	19.2069	4.64684	13.2662							9.85322	5.19858	8.02352	7.61117	5.64022							2.80524	3.03093	3.19665	1.68215	3.06905	2.03197
		9							40.5756	32.948	39.3004	33.0018	43.495							6.67539	18.1996	13.2097	15.5221	4.56522	27.856							17.689	12.123	14.181	12.8953	13.174							1.78859	5.76266	2.50329	1.57138	1.427	7.2129
		10							44.0901	38.8815	49.0869	40.8022	53.1297							18.8827	18.064	23.4303	32.7703	20.802	37.5716							21.9054	17.0387	22.8626	18.4077	20.6454							5.8054	5.56134	3.18914	5.25704	3.68996	5.59216
		11							36.6852	29.6959	40.2859	39.5496	44.8094							22.8571	26.6913	21.8182	44.0213	26.1062	37.1166							18.1489	14.0551	17.7321	17.3615	15.8458							9.86078	8.2291	3.10727	4.64825	3.09604	12.598
		12							55.9441	34.6253	42.3108	41.1625	53.9947							23.5908	25.4305	27.4445	31.9361	22.1569	41.8577							29.5276	16.5089	17.5161	19.3105	18.6992							13.51	12.6784	4.74595	3.19196	2.60483	9.33971
		13							51.6989	39.6405	39.7295	44.8684	52.8725							23.5413	37.0805	28.7918	32.7766	40.1338	44.4188							25.4939	20.5733	14.9291	18.0762	17.0961							9.1604	13.1745	4.54084	2.93769	9.05216	7.46885
		14							40.4791	26.5808	40.9991	37.6959	46.9076							9.28571	38.055	19.2123	20.3175	34.7059	39.9533							20.0721	11.6874	16.1413	15.9254	15.4389							3.56781	8.97084	2.89166	1.34536	3.0728	7.12153
	BM	15							25.9552	25.5218	15.3376	16.1405	21.1636							Technical Error	14.5439	5.59635	32.2455	Died	6.00522							1.98654	2.77874	1.32765	2.2147	1.64727							Technical Error	0.968153	0.472659	5.67621	Died	0.266562
	Spleen	15							39.1255	49.4488	47.3623	55.9146	50.9539							Technical Error	40.3405	36.8146	35.4343		34.7951							34.1918	32.8033	34.7547	43.0204	27.4741							Technical Error	31.3676	18.1295	16.7485		14.0481
		Week	WT Veh											WT IL1β												TET2 Veh											TET2 IL1β
%CD19+	PB	0	Technical Error	Technical Error	30.6548	6.66667	10.0654	14.9171	16.4337	3.64452	4.39133	28.6932	6.80458	1.66163	0.303145	2.42454	0	0.162866	0.103788	8.92144	1.86633	29.1806	5.21185	5.94542	22.3735	Technical Error	Technical Error	18.1295	5.38117	4.18042	16.293	16.865	0.697884	2.74064	9.33852	2.82565	1.14025	0.136752	1.59774	0.017556	0	0.014265	6.45646	1.49502	15.6632	3.97351	2.92479	12.2367
		1	0.393959	0	60.6275	51.0181	49.6829	48.8818	57.7511	41.7053	48.552	74.5098	41.7067	14.2105	20.9125	30.0257	0.633803	0.969619	5.36913	40.0504	13.3952	29.5369	27.1875	28.8121	51.0638	0.180791	0	37.9841	17.8739	22.4893	53.5389	44.9547	38.3775	41.9257	50.1437	34.9409	4.44338	15.6876	16.0525	0.713267	0.43388	2.10477	18.0509	20.0782	13.3946	22.4514	17.4299	31.6887
		2	6.38991	0	50.8979	62.0773	62.0769	53.0449	67.5238	58.1206	35.9644	74.1224	56.6071	13.5442	16.9567	15.8055	0.146604	0.793269	2.83422	37.8238	10.5003	17.2679	10.7584	12.6261	29.9769	12.8155	0	62.2024	51.8823	62.6712	55.5868	60.407	67.7972	41.1392	55.525	65.5051	11.7098	9.50353	13.0024	0.292727	0.122544	1.01706	14.1961	13.9246	7.68768	7.26111	7.71999	18.7913
		3	9.11565	0	56.5328	64.3257	62.8267	61.9072	58.9378	66.621	50.7056	57.6837	54.6684	Technical Error	17.8983	35.0785	Died	0.469729	0.416667	39.1304	11.2948	25.4144	7.80878	9.38062	40.4295	20.1691	0.090498	63.8914	67.8744	61.5471	64.1654	55.3157	72.85	57.1383	57.1323	58.5154	Technical Error	9.74235	37.1083	Died	0.20859	0.07716	16.3791	7.99205	20.1464	3.64547	7.2892	33.2728
		4	20.9386	Died	61.0037	68.1788	36.3764	64.1304	60.9522	27.2222	51.0807	64.2297	56.2424	7.26872	10.3095	33.5505		0.340107	Died	44.2248	24.8218	32.0924	17.0626	18.2102	41.0029	35.4593	Died	63.4597	68.7581	17.8401	65.198	64.7335	24.4688	60.1947	62.9473	65.4797	10.9416	4.3883	26.1916		0.145815	Died	14.7407	11.9171	23.9196	4.62146	10.8434	27.8617
		5	Died		58.1871	60.3568	44.2799	Died	59.2626	45.7808	40.0071	60.6944	57.0626	10.624	21.3603	22.3507		Died		47.1866	21.9331	27.9714	17.0189	15.6429	34.8518	Died		59.4103	67.0129	17.4968	Died	55.6533	23.3528	55.663	57.4527	64.1709	9.65506	7.74272	21.8938		Died		12.2497	10.3697	17.6628	3.97254	9.16953	19.3847
		6			Euthanized for wk5 necropsy	Euthanized for wk5 necropsy	Euthanized for wk5 necropsy		56.9018	49.7724	47.8243	64.9954	58.0765	Euthanized for wk5 necropsy	Euthanized for wk5 necropsy	Euthanized for wk5 necropsy				32.5	23.4563	22.9572	34.1484	16.6029	24.2376			Euthanized for wk5 necropsy	Euthanized for wk5 necropsy	Euthanized for wk5 necropsy		54.5212	36.5528	50.5737	59.7334	64.5609	Euthanized for wk5 necropsy	Euthanized for wk5 necropsy	Euthanized for wk5 necropsy				7.47621	10.8062	11.3906	6.13161	8.23358	8.22542
		7							53.1654	55.6424	32.2455	56.807	49.9205							44.1941	29.397	22.4929	35.5593	26.9957	36.2704							45.6655	48.7572	37.8945	52.2183	53.9745							13.492	16.5361	9.27026	8.33443	9.51464	24.4965
		8							69.2748	50.8814	44.9132	69.1045	63.9442							50.2283	29.6004	21.1334	37.4226	40.5204	55.4437							58.3927	41.7131	50.1785	66.9042	66.3671							12.3592	11.5192	9.97077	9.02755	14.1688	29.7165
		9							52.9345	58.2659	35.8025	51.8083	41.5105							34.4241	29.7456	22.248	33.9605	29.5652	54.8513							53.4758	59.1129	43.3492	50.5981	54.0967							7.24967	13.8868	10.628	7.96949	7.29468	47.2216
		10							50.9068	53.5286	30.245	48.7782	36.8107							36.9814	32.0122	12.9403	47.973	28.3208	36.6934							51.4601	57.9143	35.2025	55.7952	48.3152							9.4629	11.3154	5.05513	20.5925	6.76856	17.3282
		11							58.1701	64.9016	41.7152	50.3871	45.4582							43.2143	31.7343	12.0346	26.6608	37.8319	51.1929							56.6192	71.6297	51.9544	57.1854	62.1406							13.6808	12.8181	4.24195	8.56355	5.43285	49.6767
		12							40.0932	57.7519	30.5413	43.0605	34.4444							40.501	19.4702	10.8463	17.4651	45.1373	40.6526							42.2385	64.1655	39.5349	52.8422	55.3294							20.4323	10.5129	4.46518	4.27722	5.5664	24.5942
		13							42.7475	49.8581	38.7274	33.2895	36.9453							22.4011	34.0604	9.2545	20.0418	34.1137	32.4723							44.3494	52.8701	46.1331	49.7775	57.8427							9.30055	12.7117	3.16032	3.9722	5.62208	18.7036
		14							49.6955	64.4028	38.2658	45.4378	43.1315							9.46429	31.7125	15.658	27.3809	18.2353	34.9299							51.9335	66.4543	44.8913	57.7717	61.7792							4.56112	9.75312	4.45429	3.77176		2.70159
	BM	15							58.8494	43.074	35.2029	23.1161	40.3087							Technical Error	25.3873	2.53229	20.8962	Died	9.36218							9.60402	18.926	7.90908	11.0594	17.4847							Technical Error	1.50333	0.298225	1.9215	Died	0.860615
	Spleen	15							56.8809	44.1083	47.018	38.8012	44.765							Technical Error	33.0785	26.4215	30.4555		44.9177							55.4187	58.3857	54.0193	45.0932	64.7877							Technical Error	17.4999	14.3214	14.7529		23.0443

## Sheet: SFig3a
Week	shTet2 Veh					shTet2 IL1β					shTet2 Veh Dox w/d					shTet2 IL1β Dox w/d
0	92.3625	84.6678	87.2159	94.4767	85.5742	88.9526	77.7949	89.2228	92.4203	85.963	85.4545	84.1034	76.8154	89.3908	87.4674	80.0286	81.0291	91.3075	78.8854	89.8707
1	92.3211	90.8935	93.7438	98.042	89.7661	95.3668	90.5097	96.6192	93.8053	91.4607	90.1704	88.1113	82.6087	90.9592	89.372	85.3719	84.019	94.8435	87.9581	95.9405
2	63.8834	63.5983	82.0408	74.276	68.8442	67.8482	88.7801	93.5484	95.6932	71.8007	69.2281	73.2926	59.7799	72.6822	67.5416	66.7515	69.6003	77.7397	87.7232	75.943
3	10.4803	20.2337	68.1894	14.3373	13.3899	60.2104	66.6187	78.0702	77.9079	8.0429	15.9807	19.9311	13.9681	33.4432	28.8551	11.6726	32.3953	34.4329	55.5293	30.819
4	67.4969	73.0882	69.635	67.4255	65.0728	88.9855	92.644	90.7363	97.1635	89.3868	69.8776	63.0688	59.3985	61.4594	60.9756	61.895	79.1353	73.4722	90.3134	79.7271
5	64.1607	71.2537	57.2945	56.5278	45.752	76.4548	58.4615	74.0041	81.2895	58.842	51.7825	53.806	50.7469	61.6938	45.076	51.346	60.4518	90.7897	75.046	86.4418
6	20.4079	68.8415	61.548	29.0575	14.8918	70.2086	68.281	0.0455892	81.9491	85.2518	14.1806	18.4791	20.3111	49.4655	16.0019	15.436	61.6932	80.7558	71.557	71.4607
7	57.5516	80.0207	69.3674	43.7838	83.9928	90.5985	98.2564	97.8091	96.7983	79.2606	45.7163	53.0755	44.5205	57.4107	47.5936	64.8825	89.7087	92.2101	94.1091	90.5934
8	44.2024	75.0675	66.6852	48.3212	70.5713	77.9931	89.6221	93.1052	89.4024	59.468	45.9559	59	48.7467	73.6732	54.7331	48.4005	74.5926	78.346	85.5662	85.3691
9	50.7115	82.0365	61.4297	46.9154	63.295	79.5396	90.0582	92.8623	94.6911	72.1678	53.3152	65.8101	57.5809	63.3795	58.4814	80.4473	74.4071	84.1423	86.5397	92.3382
10	55.9259	71.082	70.4206	38.3472	85.4693	83.8175	94.0732	97.6106	92	78.9582	58.5354	67.3146	55.687	52.585	51.4316	75.8834	78.6566	86.4782	Died	94.3548
11	52.589	79.3606	71.0568	30.5227	86.0248	84.7295	95.0474	95.6578	96.5181	79.0759	33.9374	43.7704	42.5806	62.5668	41.1348	72.9944	81.3285	90.3934		92.2047
12	50.3346	69.8647	81.9269	35.5211	54.2074	94.3302	98.3821	96.7261	96.8427	96.2041	10.7962	7.0922	14.8923	43.9377	18.5855	6.69759	68.2631	63.089		71.9805

## Sheet: SFig3b
GFP+			CD45.1
0.177156	0.190606	0.170178	1.09753	1.01283	0.899598

[truncated: 27 more sheets: SFig3c, SFig3d, SFig3e, SFig3f, SFig4b, SFig4c, SFig4d, SFig4e, SFig4f, Fig2ab, Fig2c, Fig2d, SFig5b, SFig6, SFig7a, SFig7b, Fig5b, Fig5c, Fig5d, Fig5f_SFig11ef …]
